# Supplementary material for: A Novel Phosphopeptide Microarray Based Interactome Map in Breast Cancer Cells Reveals Phosphoprotein-GRB2 Cell Signaling Networks
Source: PLoS One. 2013 Jun 27;8(6):e67634. doi: 10.1371/journal.pone.0067634 (PMC3694890; doi:10.1371/journal.pone.0067634)
Supplement: Table S2 — Layout file of phosphopeptide array of RTK pathway proteins for cell lysate assay. (XLS) [file pone.0067634.s002.xls]

## Sheet: Summary
Custom Array
Part No.	MRA-2001
Name	PPEP Array
Version No.	Kin-RTK_P110114
	No. of Unique Probes	No. of Repeats
Custom Sequences	1568	2 to 3
Controls‡	31	1 to 8
www.lcsciences.com
‡ The number and sequence subjects to change without notice

## Sheet: Sequence List
	S2: Layout file of phosphopeptide array of RTK pathway proteins for cell lysate assay
Index	Reporter Name	Reporter Seq (N' to C')	Group	Reporter Control Type	Reporter BioSequence Database Entry[mirna]	Comment	Reporter Source	Accession No.
1	AAKB2_189	yGQEMY	experimental		AAKB2	PPEP=PGPyGQEMY|PK=NA	custom	O43741
2	AAKB2_189/rA1	AGQEMY	experimental				custom
3	ABL1_185	yVSSES	experimental		ABL1	PPEP=GKLyVSSES|PK=NA	custom	P00519
4	ABL1_185/rA1	AVSSES	experimental				custom
5	ABL1_226	yGVSPN	experimental		ABL1	PPEP=PTVyGVSPN|PK=Autocatalysis	custom	P00519
6	ABL1_226/rA1	AGVSPN	experimental				custom
7	ABL1_253	yGEVYE	experimental		ABL1	PPEP=GGQyGEVYE|PK=NA	custom	P00519
8	ABL1_253/rA1	AGEVYE	experimental				custom
9	ABL1_257	yEGVWK	experimental		ABL1	PPEP=GEVyEGVWK|PK=NA	custom	P00519
10	ABL1_257/rA1	AEGVWK	experimental				custom
11	ABL1_264	ySLTVA	experimental		ABL1	PPEP=WKKySLTVA|PK=NA	custom	P00519
12	ABL1_264/rA1	ASLTVA	experimental				custom
13	ABL1_393	yTAHAG	experimental		ABL1	PPEP=GDTyTAHAG|PK=Autocatalysis, SRC type kinases	custom	P00519
14	ABL1_393/rA1	ATAHAG	experimental				custom
15	ABL1_469	yELMRA	experimental		ABL1	PPEP=EKVyELMRA|PK=NA	custom	P00519
16	ABL1_469/rA1	AELMRA	experimental				custom
17	ABL2_116	yDFVAS	experimental		ABL2	PPEP=VALyDFVAS|PK=NA	custom	P00519
18	ABL2_116/rA1	ADFVAS	experimental				custom
19	ABL2_231	yVTAES	experimental		ABL2	PPEP=GKVyVTAES|PK=NA	custom	P00519
20	ABL2_231/rA1	AVTAES	experimental				custom
21	ABL2_261	yPAPKC	experimental		ABL2	PPEP=TLHyPAPKC|PK=NA	custom	P00519
22	ABL2_261/rA1	APAPKC	experimental				custom
23	ABL2_272	yGVSPI	experimental		ABL2	PPEP=PTVyGVSPI|PK=Autocatalysis	custom	P00519
24	ABL2_272/rA1	AGVSPI	experimental				custom
25	ABL2_299	yGEVYV	experimental		ABL2	PPEP=GGQyGEVYV|PK=NA	custom	P00519
26	ABL2_299/rA1	AGEVYV	experimental				custom
27	ABL2_303	yVGVWK	experimental		ABL2	PPEP=GEVyVGVWK|PK=NA	custom	P00519
28	ABL2_303/rA1	AVGVWK	experimental				custom
29	ABL2_310	ySLTVA	experimental		ABL2	PPEP=WKKySLTVA|PK=NA	custom	P00519
30	ABL2_310/rA1	ASLTVA	experimental				custom
31	ABL2_439	yTAHAG	experimental		ABL2	PPEP=GDTyTAHAG|PK=Autocatalysis	custom	P00519
32	ABL2_439/rA1	ATAHAG	experimental				custom
33	ABL2_515	yELMRA	experimental		ABL2	PPEP=PKVyELMRA|PK=NA	custom	P00519
34	ABL2_515/rA1	AELMRA	experimental				custom
35	ABL2_683	yELTGN	experimental		ABL2	PPEP=HKKyELTGN|PK=NA	custom	P00519
36	ABL2_683/rA1	AELTGN	experimental				custom
37	ABL2_718	yGGSFA	experimental		ABL2	PPEP=PKCyGGSFA|PK=NA	custom	P00519
38	ABL2_718/rA1	AGGSFA	experimental				custom
39	ABRA_286	yGRPKE	experimental		ABRA	PPEP=DEGyGRPKE|PK=NA	custom	Q8N0Z2
40	ABRA_286/rA1	AGRPKE	experimental				custom
41	ACTS_171	yALPHA	experimental		ACTS	PPEP=YEGyALPHA|PK=NA	custom
42	ACTS_171/rA1	AALPHA	experimental				custom
43	ACTS_190	yLMKIL	experimental		ACTS	PPEP=LTDyLMkIL|PK=NA	custom
44	ACTS_190/rA1	ALMKIL	experimental				custom
45	ACTS_200	ySFVTT	experimental		ACTS	PPEP=ERGysFVTT|PK=NA	custom
46	ACTS_200/rA1	ASFVTT	experimental				custom
47	ACTS_220	yVALDF	experimental		ACTS	PPEP=KLCyVALDF|PK=NA	custom
48	ACTS_220/rA1	AVALDF	experimental				custom
49	ACTS_242	yELPDG	experimental		ACTS	PPEP=EKsyELPDG|PK=NA	custom
50	ACTS_242/rA1	AELPDG	experimental				custom
51	ACTS_296	yANNVM	experimental		ACTS	PPEP=KDLyANNVM|PK=NA	custom
52	ACTS_296/rA1	AANNVM	experimental				custom
53	ACTS_55	yVGDEA	experimental		ACTS	PPEP=kDsyVGDEA|PK=NA	custom
54	ACTS_55/rA1	AVGDEA	experimental				custom
55	ACTS_71	yPIEHG	experimental		ACTS	PPEP=TLkyPIEHG|PK=NA	custom
56	ACTS_71/rA1	APIEHG	experimental				custom
57	ACTS_93	yNELRV	experimental		ACTS	PPEP=HTFyNELRV|PK=NA	custom
58	ACTS_93/rA1	ANELRV	experimental				custom
59	ADCY2_11	yLRDRS	experimental		ADCY	PPEP=RRRyLRDRS|PK=NA	custom
60	ADCY2_11/rA1	ALRDRS	experimental				custom
61	ALK_1078	yKLSKL	experimental		ALK	PPEP=SPEyKLSKL|PK=NA	custom	Q9UM73
62	ALK_1078/rA1	AKLSKL	experimental				custom
63	ALK_1092	yNPNYC	experimental		ALK	PPEP=MTDyNPNYC|PK=NA	custom	Q9UM73
64	ALK_1092/rA1	ANPNYC	experimental				custom
65	ALK_1096	yCFAGK	experimental		ALK	PPEP=NPNyCFAGK|PK=NA	custom	Q9UM73
66	ALK_1096/rA1	ACFAGK	experimental				custom
67	ALK_1131	yEGQVS	experimental		ALK	PPEP=GEVyEGQVS|PK=NA	custom	Q9UM73
68	ALK_1131/rA1	AEGQVS	experimental				custom
69	ALK_1278	yRASYY	experimental		ALK	PPEP=RDIyRASYY|PK=NA	custom	Q9UM73
70	ALK_1278/rA1	ARASYY	experimental				custom
71	ALK_1282	yRKGGC	experimental		ALK	PPEP=RASyYRKGG|PK=ALK	custom	Q9UM73
72	ALK_1282/rA1	ARKGGC	experimental				custom
73	ALK_1283	yRKGGC	experimental		ALK	PPEP=ASYyRKGGC|PK=ALK	custom	Q9UM73
74	ALK_1283/rA1	ARKGGC	experimental				custom
75	ALK_1359	yRIMTQ	experimental		ALK	PPEP=GPVyRIMTQ|PK=NA	custom	Q9UM73
76	ALK_1359/rA1	ARIMTQ	experimental				custom
77	ALK_1507	yGSWF	experimental		ALK	PPEP=NPTyGSWF|PK=NA	custom	Q9UM73
78	ALK_1507/rA1	AGSWF	experimental				custom
79	ALK_1584	yGYQQQ	experimental		ALK	PPEP=NVNyGYQQQ|PK=NA	custom	Q9UM73
80	ALK_1584/rA1	AGYQQQ	experimental				custom
81	ALK_1604	yEDTIL	experimental		ALK	PPEP=AGHyEDTIL|PK=NA	custom	Q9UM73
82	ALK_1604/rA1	AEDTIL	experimental				custom
83	ASH1L_2781	yICDYR	experimental		ASH1L	PPEP=QDVyICDyR|PK=NA	custom	Q9NR48
84	ASH1L_2781/rA1	AICDYR	experimental				custom
85	ASH1L_2785	yRLDKS	experimental		ASH1L	PPEP=ICDyRLDKS|PK=NA	custom	Q9NR48
86	ASH1L_2785/rA1	ARLDKS	experimental				custom
87	AT1A1_542	yLELGG	experimental		AT1A1	PPEP=QNAyLELGG|PK=NA	custom
88	AT1A1_542/rA1	ALELGG	experimental				custom
89	AT1A2_539	yMELGG	experimental		AT1A2	PPEP=QNAyMELGG|PK=NA	custom
90	AT1A2_539/rA1	AMELGG	experimental				custom
91	ATP1A3_532	yLELGG	experimental		ATP1A3	PPEP=QNAyLELGG|PK=NA	custom
92	ATP1A3_532/rA1	ALELGG	experimental				custom
93	AXL_702	yYRQGR	experimental		AXL	PPEP=NGDyYRQGR|PK=NA	custom	P30530
94	AXL_702/rA1	AYRQGR	experimental				custom
95	AXL_703	yRQGRI	experimental		AXL	PPEP=GDYyRQGRI|PK=AXL	custom	P30530
96	AXL_703/rA1	ARQGRI	experimental				custom
97	AXL_779	yALMSR	experimental		AXL	PPEP=DGLyALMSR|PK=AXL	custom	P30530
98	AXL_779/rA1	AALMSR	experimental				custom
99	AXL_821	yVNMDE	experimental		AXL	PPEP=EILyVNMDE|PK=AXL	custom	P30530
100	AXL_821/rA1	AVNMDE	experimental				custom
101	AXL_866	yVLCPS	experimental		AXL	PPEP=AGRyVLCPS|PK=AXL	custom	P30530
102	AXL_866/rA1	AVLCPS	experimental				custom
103	BCAR1_128	yQVPGP	experimental		BCAR1	PPEP=QGLyQVPGP|PK=NA	custom	P56945
104	BCAR1_128/rA1	AQVPGP	experimental				custom
105	BCAR1_222	yVYEAA	experimental		BCAR1	PPEP=GQGyVYEAA|PK=NA	custom	P56945
106	BCAR1_222/rA1	AVYEAA	experimental				custom
107	BCAR1_224	yEAAQP	experimental		BCAR1	PPEP=GYVyEAAQP|PK=NA	custom	P56945
108	BCAR1_224/rA1	AEAAQP	experimental				custom
109	BCAR1_234	yDIPRH	experimental		BCAR1	PPEP=QDEyDIPRH|PK=NA	custom	P56945
110	BCAR1_234/rA1	ADIPRH	experimental				custom
111	BCAR1_249	yDVPPV	experimental		BCAR1	PPEP=QDIyDVPPV|PK=NA	custom	P56945
112	BCAR1_249/rA1	ADVPPV	experimental				custom
113	BCAR1_267	yDTPPM	experimental		BCAR1	PPEP=QEVyDTPPM|PK=NA	custom	P56945
114	BCAR1_267/rA1	ADTPPM	experimental				custom
115	BCAR1_287	yDVPPS	experimental		BCAR1	PPEP=LEVyDVPPS|PK=NA	custom	P56945
116	BCAR1_287/rA1	ADVPPS	experimental				custom
117	BCAR1_327	yDVPPA	experimental		BCAR1	PPEP=EETyDVPPA|PK=NA	custom	P56945
118	BCAR1_327/rA1	ADVPPA	experimental				custom
119	BCAR1_362	yDVPPP	experimental		BCAR1	PPEP=EDVyDVPPP|PK=NA	custom	P56945
120	BCAR1_362/rA1	ADVPPP	experimental				custom
121	BCAR1_372	yDVPPG	experimental		BCAR1	PPEP=PDLyDVPPG|PK=NA	custom	P56945
122	BCAR1_372/rA1	ADVPPG	experimental				custom
123	BCAR1_387	yDVPRE	experimental		BCAR1	PPEP=GTLyDVPRE|PK=NA	custom	P56945
124	BCAR1_387/rA1	ADVPRE	experimental				custom
125	BCAR1_410	yAVPPP	experimental		BCAR1	PPEP=SGVyAVPPP|PK=NA	custom	P56945
126	BCAR1_410/rA1	AAVPPP	experimental				custom
127	BCAR1_664	yDYVHL	experimental		BCAR1	PPEP=MEDyDYVHL|PK=FAK, SRC	custom	P56945
128	BCAR1_664/rA1	ADYVHL	experimental				custom
129	BCAR3_212	ySRVQY	experimental		BCAR3	PPEP=SEAySRVQY|PK=NA	custom	O75815
130	BCAR3_212/rA1	ASRVQY	experimental				custom
131	BCAR3_266	yGTSPG	experimental		BCAR3	PPEP=EEHyGTSPG|PK=NA	custom	O75815
132	BCAR3_266/rA1	AGTSPG	experimental				custom
133	BLK_389	yTAQEG	experimental		BLK	PPEP=DSEyTAQEG|PK=Autocatalysis	custom	P51451
134	BLK_389/rA1	ATAQEG	experimental				custom
135	BLNK_178	yVVPVE	experimental		BLNK	PPEP=EADyVVPVE|PK=SYK	custom	Q8WV28
136	BLNK_178/rA1	AVVPVE	experimental				custom
137	BLNK_189	yIHPTE	experimental		BLNK	PPEP=DENyIHPTE|PK=NA	custom	Q8WV28
138	BLNK_189/rA1	AIHPTE	experimental				custom
139	BLNK_72	yENPDE	experimental		BLNK	PPEP=DSDyENPDE|PK=SYK	custom	Q8WV28
140	BLNK_72/rA1	AENPDE	experimental				custom
141	BLNK_84	yVMPAE	experimental		BLNK	PPEP=SEMyVMPAE|PK=SYK	custom	Q8WV28
142	BLNK_84/rA1	AVMPAE	experimental				custom
143	BLNK_96	yEPPPV	experimental		BLNK	PPEP=DDSyEPPPV|PK=SYK	custom	Q8WV28
144	BLNK_96/rA1	AEPPPV	experimental				custom
145	BMX_216	yDSNSK	experimental		BMX	PPEP=LAQyDSNSK|PK=BTK	custom	P51813
146	BMX_216/rA1	ADSNSK	experimental				custom
147	BMX_224	yGSQPN	experimental		BMX	PPEP=KKIyGSQPN|PK=TEC, BTK	custom	P51813
148	BMX_224/rA1	AGSQPN	experimental				custom
149	BMX_40	yYEYDK	experimental		BMX	PPEP=NLSyYEYDK|PK=NA	custom	P51813
150	BMX_40/rA1	AYEYDK	experimental				custom
151	BMX_566	yVSSVG	experimental		BMX	PPEP=DDQyVSSVG|PK=SRC	custom	P51813
152	BMX_566/rA1	AVSSVG	experimental				custom
153	BSN_1125	ySPSPS	experimental		BSN	PPEP=CSEySPSPS|PK=NA	custom	Q9UPA5
154	BSN_1125/rA1	ASPSPS	experimental				custom
155	BSN_1471	yFASSS	experimental		BSN	PPEP=AYsyFASSS|PK=NA	custom	Q9UPA5
156	BSN_1471/rA1	AFASSS	experimental				custom
157	BSN_1971	yPQGLP	experimental		BSN	PPEP=QRPyPQGLP|PK=NA	custom	Q9UPA5
158	BSN_1971/rA1	APQGLP	experimental				custom
159	BSN_1980	ySSMSD	experimental		BSN	PPEP=GRLySSMSD|PK=NA	custom	Q9UPA5
160	BSN_1980/rA1	ASSMSD	experimental				custom
161	BSN_1995	yHAQRI	experimental		BSN	PPEP=GLNyHAQRI|PK=NA	custom	Q9UPA5
162	BSN_1995/rA1	AHAQRI	experimental				custom
163	BSN_2038	yGSVTD	experimental		BSN	PPEP=GLQyGSVTD|PK=NA	custom	Q9UPA5
164	BSN_2038/rA1	AGSVTD	experimental				custom
165	BSN_2060	ySSVSN	experimental		BSN	PPEP=MRRYSSVSN|PK=NA	custom	Q9UPA5
166	BSN_2060/rA1	ASSVSN	experimental				custom
167	BSN_2067	ySDHRY	experimental		BSN	PPEP=SNIySDHRY|PK=NA	custom	Q9UPA5
168	BSN_2067/rA1	ASDHRY	experimental				custom
169	BSN_3387	yPPPAV	experimental		BSN	PPEP=LASyPPPAV|PK=NA	custom	Q9UPA5
170	BSN_3387/rA1	APPPAV	experimental				custom
171	BSN_3421	yYGMSS	experimental		BSN	PPEP=QQKyYGMSS|PK=NA	custom	Q9UPA5
172	BSN_3421/rA1	AYGMSS	experimental				custom
173	BSN_3422	yGMSSR	experimental		BSN	PPEP=QKYyGMSSR|PK=NA	custom	Q9UPA5
174	BSN_3422/rA1	AGMSSR	experimental				custom
175	BSN_3448	ySGEKL	experimental		BSN	PPEP=PSAySGEKL|PK=NA	custom	Q9UPA5
176	BSN_3448/rA1	ASGEKL	experimental				custom
177	BTK_223	yDYMPM	experimental		BTK	PPEP=VALyDYMPM|PK=BTK, ABL1	custom	Q06187
178	BTK_223/rA1	ADYMPM	experimental				custom
179	BTK_344	yYLAEK	experimental		BTK	PPEP=QSQyYLAEK|PK=NA	custom	Q06187
180	BTK_344/rA1	AYLAEK	experimental				custom
181	BTK_361	yHQHNS	experimental		BTK	PPEP=LINyHQHNS|PK=NA	custom	Q06187
182	BTK_361/rA1	AHQHNS	experimental				custom
183	BTK_375	yPVSQQ	experimental		BTK	PPEP=RLKyPVSQQ|PK=NA	custom	Q06187
184	BTK_375/rA1	APVSQQ	experimental				custom
185	BTK_40	yEYDFE	experimental		BTK	PPEP=LSYyEYDFE|PK=NA	custom	Q06187
186	BTK_40/rA1	AEYDFE	experimental				custom
187	BTK_551	yTSSVG	experimental		BTK	PPEP=DDEyTSSVG|PK=LYN, BTK	custom	Q06187
188	BTK_551/rA1	ATSSVG	experimental				custom
189	CAC1F_1780	yMDGHL	experimental			PPEP=AQRyMDGHL|PK=NA	custom
190	CAC1F_1780/rA1	AMDGHL	experimental				custom
191	CASP9_Y153	yILSME	experimental			PPEP=DLAyILSME|PK=NA	custom
192	CASP9_Y153/rA1	AILSME	experimental				custom
193	CBL_141	yEENSQ	experimental		CBL	PPEP=ERMyEENSQ|PK=NA	custom	P22681
194	CBL_141/rA1	AEENSQ	experimental				custom
195	CBL_337	yLFPDG	experimental		CBL	PPEP=EGFyLFPDG|PK=NA	custom	P22681
196	CBL_337/rA1	ALFPDG	experimental				custom
197	CBL_368	yELYCE	experimental		CBL	PPEP=QEQyELYCE|PK=NA	custom	P22681
198	CBL_368/rA1	AELYCE	experimental				custom
199	CBL_371	yCEMGS	experimental		CBL	PPEP=YELyCEMGS|PK=EGFR, INSR	custom	P22681
200	CBL_371/rA1	ACEMGS	experimental				custom
201	CBL_455	yDDDDD	experimental		CBL	PPEP=SPNyDDDDD|PK=NA	custom	P22681
202	CBL_455/rA1	ADDDDD	experimental				custom
203	CBL_552	ySVGAE	experimental		CBL	PPEP=DRPySVGAE|PK=NA	custom	P22681
204	CBL_552/rA1	ASVGAE	experimental				custom
205	CBL_674	ySLAAR	experimental		CBL	PPEP=NAIySLAAR|PK=NA	custom	P22681
206	CBL_674/rA1	ASLAAR	experimental				custom
207	CBL_700	yMTPSS	experimental		CBL	PPEP=DTEyMTPSS|PK=FYN, LCK, ABL1, SYK, YES, INSR	custom	P22681
208	CBL_700/rA1	AMTPSS	experimental				custom
209	CBL_731	yEAMYN	experimental		CBL	PPEP=SCTyEAMYN|PK=FYN, LCK, SRC, SYK, YES,HEK	custom	P22681
210	CBL_731/rA1	AEAMYN	experimental				custom
211	CBL_774	yDVPKP	experimental		CBL	PPEP=DDGyDVPKP|PK=FYN, LCK, ABL1, SYK, SRC, INSR	custom	P22681
212	CBL_774/rA1	ADVPKP	experimental				custom
213	CBLB_363	yCEMGS	experimental		CBLB	PPEP=YELyCEMGS|PK=NA	custom	Q13191
214	CBLB_363/rA1	ACEMGS	experimental				custom
215	CBLB_665	yDVPPR	experimental		CBLB	PPEP=SEEyDVPPR|PK=NA	custom	Q13191
216	CBLB_665/rA1	ADVPPR	experimental				custom
217	CBLB_709	yKIPSS	experimental		CBLB	PPEP=DDEyKIPSS|PK=NA	custom	Q13191
218	CBLB_709/rA1	AKIPSS	experimental				custom
219	CBLB_889	yDQLPS	experimental		CBLB	PPEP=SQDyDQLPS|PK=NA	custom	Q13191
220	CBLB_889/rA1	ADQLPS	experimental				custom
221	CCR1_41	ySLVFV	experimental		CCR1	PPEP=PPLySLVFV|PK=NA	custom	P32246
222	CCR1_41/rA1	ASLVFV	experimental				custom
223	CK22_13	yAEVNS	experimental		CK22	PPEP=ARVyAEVNs|PK=NA	custom	P19784
224	CK22_13/rA1	AAEVNS	experimental				custom
225	CK22_240	yDQLVR	experimental		CK22	PPEP=QDNyDQLVR|PK=NA	custom	P19784
226	CK22_240/rA1	ADQLVR	experimental				custom
227	CK22_256	yGYLKK	experimental		CK22	PPEP=EELyGYLKK|PK=NA	custom	P19784
228	CK22_256/rA1	AGYLKK	experimental				custom
229	CLNK_69	yDDPEL	experimental		CLNK	PPEP=DDDyDDPEL|PK=LYN	custom	Q7Z7G1
230	CLNK_69/rA1	ADDPEL	experimental				custom
231	CLNK_96	yADTHY	experimental		CLNK	PPEP=ESEyADTHY|PK=LYN	custom	Q7Z7G1
232	CLNK_96/rA1	AADTHY	experimental				custom
233	CO3A1_1378	yMDQAS	experimental		CO3A1	PPEP=SIAyMDQAS|PK=NA	custom	P02461
234	CO3A1_1378/rA1	AMDQAS	experimental				custom
235	CRK_136	yVRALF	experimental		CRK	PPEP=EAEyVRALF|PK=NA	custom	P46108
236	CRK_136/rA1	AVRALF	experimental				custom
237	CRK_221	yAQPSV	experimental		CRK	PPEP=PGPyAQPSV|PK=ABL1, EGFR, EGF1R	custom	P46108
238	CRK_221/rA1	AAQPSV	experimental				custom
239	CRK_239	yARVIQ	experimental		CRK	PPEP=GPIyARVIQ|PK=NA	custom	P46108
240	CRK_239/rA1	AARVIQ	experimental				custom
241	CRK_251	yDKTAL	experimental		CRK	PPEP=PNAyDKTAL|PK=NA	custom	P46108
242	CRK_251/rA1	ADKTAL	experimental				custom
243	CRKL_127	yVRTLY	experimental		CRKL	PPEP=NLEyVRTLY|PK=NA	custom	P46109
244	CRKL_127/rA1	AVRTLY	experimental				custom
245	CRKL_132	yDFPGN	experimental		CRKL	PPEP=RTLyDFPGN|PK=NA	custom	P46109
246	CRKL_132/rA1	ADFPGN	experimental				custom
247	CRKL_198	yGIPEP	experimental		CRKL	PPEP=SNSyGIPEP|PK=NA	custom	P46109
248	CRKL_198/rA1	AGIPEP	experimental				custom
249	CRKL_207	yAQPQT	experimental		CRKL	PPEP=AHAyAQPQT|PK=ABL1	custom	P46109
250	CRKL_207/rA1	AAQPQT	experimental				custom
251	CRKL_251	yDKTAL	experimental		CRKL	PPEP=PCAyDKTAL|PK=NA	custom	P46109
252	CRKL_251/rA1	ADKTAL	experimental				custom
253	CSF1R_556	yEGNSY	experimental		CSF1R	PPEP=IESyEGNSY|PK=NA	custom	P07333
254	CSF1R_556/rA1	AEGNSY	experimental				custom
255	CSF1R_561	yTFIDP	experimental		CSF1R	PPEP=GNSyTFIDP|PK=CSF1R	custom	P07333
256	CSF1R_561/rA1	ATFIDP	experimental				custom
257	CSF1R_699	yKNIHL	experimental		CSF1R	PPEP=GVDyKNIHL|PK=CSF1R	custom	P07333
258	CSF1R_699/rA1	AKNIHL	experimental				custom
259	CSF1R_708	yVRRDS	experimental		CSF1R	PPEP=EKKyVRRDS|PK=CSF1R	custom	P07333
260	CSF1R_708/rA1	AVRRDS	experimental				custom
261	CSF1R_723	yVEMRP	experimental		CSF1R	PPEP=VDTyVEMRP|PK=NA	custom	P07333
262	CSF1R_723/rA1	AVEMRP	experimental				custom
263	CSF1R_809	yIVKGN	experimental		CSF1R	PPEP=DSNyIVKGN|PK=CSF1R	custom	P07333
264	CSF1R_809/rA1	AIVKGN	experimental				custom
265	CSK_184	yRSGWA	experimental		CSK	PPEP=DEFyRSGWA|PK=NA	custom	P41240
266	CSK_184/rA1	ARSGWA	experimental				custom
267	CSK_304	yLEGNN	experimental		CSK	PPEP=AMEyLEGNN|PK=Autocatalysis	custom	P41240
268	CSK_304/rA1	ALEGNN	experimental				custom
269	CSK_416	yEVMKN	experimental		CSK	PPEP=PAVyEVMKN|PK=Autocatalysis	custom	P41240
270	CSK_416/rA1	AEVMKN	experimental				custom
271	CSPG2_208	yPIRAP	experimental		CSPG2	PPEP=TVRyPIRAP|PK=NA	custom	P13611
272	CSPG2_208/rA1	APIRAP	experimental				custom
273	CXA1_247	yHATSG	experimental		CXA1	PPEP=SDPyHATsG|PK=NA	custom	P17302
274	CXA1_247/rA1	AHATSG	experimental				custom
275	CXA1_265	yAYFNG	experimental		CXA1	PPEP=sQKyAYFNG|PK=NA	custom	P17302
276	CXA1_265/rA1	AAYFNG	experimental				custom
277	CXA1_313	ySAEQN	experimental		CXA1	PPEP=WANysAEQN|PK=NA	custom	P17302
278	CXA1_313/rA1	ASAEQN	experimental				custom
279	DAG1_831	yPNQSV	experimental		DAG1	PPEP=PPEyPNQSV|PK=NA	custom
280	DAG1_831/rA1	APNQSV	experimental				custom
281	DAG1_863	yQPPPPFTA	experimental		DAG1	PPEP=APPyQPPPPFTA|PK=NA	custom
282	DAG1_863/rA1	AQPPPPFTA	experimental				custom
283	DAG1_886	yRSPPPYV	experimental		DAG1	PPEP=MTPyRSPPPYV|PK=NA	custom
284	DAG1_886/rA1	ARSPPPYV	experimental				custom
285	DAPP1_139	yESVRV	experimental		DAPP1	PPEP=PSIyESVRV|PK=LCK	custom	Q9UN19
286	DAPP1_139/rA1	AESVRV	experimental				custom
287	DDR1_484	yQEPRP	experimental		DDR1	PPEP=PPPyQEPRP|PK=no substrate info	custom	Q08345
288	DDR1_484/rA1	AQEPRP	experimental				custom
289	DDR1_513	yRLLLA	experimental		DDR1	PPEP=NPAyRLLLA|PK=no substrate info	custom	Q08345
290	DDR1_513/rA1	ARLLLA	experimental				custom
291	DDR1_520	yARPPR	experimental		DDR1	PPEP=LATyARPPR|PK=no substrate info	custom	Q08345
292	DDR1_520/rA1	AARPPR	experimental				custom
293	DDR1_703	yMENGD	experimental		DDR1	PPEP=ITDyMENGD|PK=no substrate info	custom	Q08345
294	DDR1_703/rA1	AMENGD	experimental				custom
295	DDR1_740	yPMLLH	experimental		DDR1	PPEP=TISyPMLLH|PK=no substrate info	custom	Q08345
296	DDR1_740/rA1	APMLLH	experimental				custom
297	DDR1_792	yAGDYY	experimental		DDR1	PPEP=RNLyAGDYY|PK=no substrate info	custom	Q08345
298	DDR1_792/rA1	AAGDYY	experimental				custom
299	DDR1_796	yYRVQG	experimental		DDR1	PPEP=AGDyYRVQG|PK=no substrate info	custom	Q08345
300	DDR1_796/rA1	AYRVQG	experimental				custom
301	DDR1_797	yRVQGR	experimental		DDR1	PPEP=GDYyRVQGR|PK=no substrate info	custom	Q08345
302	DDR1_797/rA1	ARVQGR	experimental				custom
303	DDR1_869	yLSRPP	experimental		DDR1	PPEP=RQVyLSRPP|PK=no substrate info	custom	Q08345
304	DDR1_869/rA1	ALSRPP	experimental				custom
305	DDR1_881	yELMLR	experimental		DDR1	PPEP=QGLyELMLR|PK=no substrate info	custom	Q08345
306	DDR1_881/rA1	AELMLR	experimental				custom
307	DMD_Y3394/DMD-Dp140bc_934	yLPVQT	experimental			PPEP=RMGyLPVQT|PK=NA	custom
308	DMD_Y3394/DMD-Dp140bc_934/rA1	ALPVQT	experimental				custom
309	EGFR(ERBB1)_1016	yLIPQQ	experimental		EGFR (ERBB1)	PPEP=ADEyLIPQQ|PK=EGFR	custom
310	EGFR(ERBB1)_1016/rA1	ALIPQQ	experimental				custom
311	EGFR(ERBB1)_1069	ySSDPT	experimental		EGFR (ERBB1)	PPEP=LQRySSDPT|PK=NA	custom
312	EGFR(ERBB1)_1069/rA1	ASSDPT	experimental				custom
313	EGFR(ERBB1)_1092	yINQSV	experimental		EGFR (ERBB1)	PPEP=VPEyINQSV|PK=EGFR	custom
314	EGFR(ERBB1)_1092/rA1	AINQSV	experimental				custom
315	EGFR(ERBB1)_1110	yHNQPL	experimental		EGFR (ERBB1)	PPEP=NPVyHNQPL|PK=EGFR	custom
316	EGFR(ERBB1)_1110/rA1	AHNQPL	experimental				custom
317	EGFR(ERBB1)_1125	yQDPHS	experimental		EGFR (ERBB1)	PPEP=DPHyQDPHS|PK=SRC	custom
318	EGFR(ERBB1)_1125/rA1	AQDPHS	experimental				custom
319	EGFR(ERBB1)_1138	yLNTVQ	experimental		EGFR (ERBB1)	PPEP=NPEyLNTVQ|PK=NA	custom
320	EGFR(ERBB1)_1138/rA1	ALNTVQ	experimental				custom
321	EGFR(ERBB1)_1172	yQQDFF	experimental		EGFR (ERBB1)	PPEP=NPDyQQDFF|PK=EGFR	custom
322	EGFR(ERBB1)_1172/rA1	AQQDFF	experimental				custom
323	EGFR(ERBB1)_1197	yLRVAP	experimental		EGFR (ERBB1)	PPEP=NAEyLRVAP|PK=EGFR	custom
324	EGFR(ERBB1)_1197/rA1	ALRVAP	experimental				custom
325	EGFR(ERBB1)_869	yHAEGG	experimental		EGFR (ERBB1)	PPEP=EKEyHAEGG|PK=SRC	custom
326	EGFR(ERBB1)_869/rA1	AHAEGG	experimental				custom
327	EGFR(ERBB1)_915	yDGIPA	experimental		EGFR (ERBB1)	PPEP=SKPyDGIPA|PK=SRC	custom
328	EGFR(ERBB1)_915/rA1	ADGIPA	experimental				custom
329	EGFR(ERBB1)_944	yMIMVK	experimental		EGFR (ERBB1)	PPEP=IDVyMIMVK|PK=SRC	custom
330	EGFR(ERBB1)_944/rA1	AMIMVK	experimental				custom
331	EGFR(ERBB1)_978	yLVIQG	experimental		EGFR (ERBB1)	PPEP=PQRyLVIQG|PK=NA	custom
332	EGFR(ERBB1)_978/rA1	ALVIQG	experimental				custom
333	EGFR(ERBB1)_998	yRALMD	experimental		EGFR (ERBB1)	PPEP=SNFyRALMD|PK=NA	custom
334	EGFR(ERBB1)_998/rA1	ARALMD	experimental				custom
335	EPHA1_599	yVDLQA	experimental		EPHA1	PPEP=LKPyVDLQA|PK=EPHA1	custom	P21709
336	EPHA1_599/rA1	AVDLQA	experimental				custom
337	EPHA1_605	yEDPAQ	experimental		EPHA1	PPEP=LQAyEDPAQ|PK=EPHA1	custom	P21709
338	EPHA1_605/rA1	AEDPAQ	experimental				custom
339	EPHA1_781	yETQGG	experimental		EPHA1	PPEP=DGTyETQGG|PK=EPHA1	custom	P21709
340	EPHA1_781/rA1	AETQGG	experimental				custom
341	EPHA1_930	yILHFH	experimental		EPHA1	PPEP=MKRyILHFH|PK=EPHA1	custom	P21709
342	EPHA1_930/rA1	AILHFH	experimental				custom
343	EPHA2_575	yFSKSE	experimental		EPHA2	PPEP=EDVyFSKSE|PK=NA	custom	P29317
344	EPHA2_575/rA1	AFSKSE	experimental				custom
345	EPHA2_588	yVDPHT	experimental		EPHA2	PPEP=LKTyVDPHT|PK=NA	custom	P29317
346	EPHA2_588/rA1	AVDPHT	experimental				custom
347	EPHA2_594	yEDPNQ	experimental		EPHA2	PPEP=PHTyEDPNQ|PK=NA	custom	P29317
348	EPHA2_594/rA1	AEDPNQ	experimental				custom
349	EPHA2_628	yKGMLK	experimental		EPHA2	PPEP=GEVyKGMLK|PK=NA	custom	P29317
350	EPHA2_628/rA1	AKGMLK	experimental				custom
351	EPHA2_735	yVHRDL	experimental		EPHA2	PPEP=NMNyVHRDL|PK=NA	custom	P29317
352	EPHA2_735/rA1	AVHRDL	experimental				custom
353	EPHA2_772	yTTSGG	experimental		EPHA2	PPEP=EATyTTSGG|PK=NA	custom	P29317
354	EPHA2_772/rA1	ATTSGG	experimental				custom
355	EPHA2_791	yRKFTS	experimental		EPHA2	PPEP=AISyRKFTS|PK=NA	custom	P29317
356	EPHA2_791/rA1	ARKFTS	experimental				custom
357	EPHA2_921	yTEHFM	experimental		EPHA2	PPEP=MQQyTEHFM|PK=NA	custom	P29317
358	EPHA2_921/rA1	ATEHFM	experimental				custom
359	EPHA2_930	yTAIEK	experimental		EPHA2	PPEP=AAGyTAIEK|PK=NA	custom	P29317
360	EPHA2_930/rA1	ATAIEK	experimental				custom
361	EPHA2_960	ySLLGL	experimental		EPHA2	PPEP=RIAySLLGL|PK=NA	custom	P29317
362	EPHA2_960/rA1	ASLLGL	experimental				custom
363	EPHA3_596	yVDPHT	experimental		EPHA3	PPEP=LRTyVDPHT|PK=EPHA3	custom	P29320
364	EPHA3_596/rA1	AVDPHT	experimental				custom
365	EPHA3_602	yEDPTQ	experimental		EPHA3	PPEP=PHTyEDPTQ|PK=EPHA3	custom	P29320
366	EPHA3_602/rA1	AEDPTQ	experimental				custom
367	EPHA3_779	yTTRGG	experimental		EPHA3	PPEP=EAAyTTRGG|PK=EPHA3	custom	P29320
368	EPHA3_779/rA1	ATTRGG	experimental				custom
369	EPHA3_937	ySSCDT	experimental		EPHA3	PPEP=GVEySSCDT|PK=NA	custom	P29320
370	EPHA3_937/rA1	ASSCDT	experimental				custom
371	EPHA4_596	yVDPFT	experimental		EPHA4	PPEP=VRTyVDPFT|PK=EPHA4	custom	P54764
372	EPHA4_596/rA1	AVDPFT	experimental				custom
373	EPHA4_602	yEDPNQ	experimental		EPHA4	PPEP=PFTyEDPNQ|PK=EPHA4	custom	P54764
374	EPHA4_602/rA1	AEDPNQ	experimental				custom
375	EPHA4_779	yTTRGG	experimental		EPHA4	PPEP=EAAyTTRGG|PK=EPHA4	custom	P54764
376	EPHA4_779/rA1	ATTRGG	experimental				custom
377	EPHA4_928	yKDNFT	experimental		EPHA4	PPEP=MDRyKDNFT|PK=EPHA4	custom	P54764
378	EPHA4_928/rA1	AKDNFT	experimental				custom
379	EPHA5_650	yIDPHT	experimental		EPHA5	PPEP=VRTyIDPHT|PK=EPHA5	custom	P54756
380	EPHA5_650/rA1	AIDPHT	experimental				custom
381	EPHA5_656	yEDPNQ	experimental		EPHA5	PPEP=PHTyEDPNQ|PK=EPHA5	custom	P54756
382	EPHA5_656/rA1	AEDPNQ	experimental				custom
383	EPHA5_833	yTTRGG	experimental		EPHA5	PPEP=EAAyTTRGG|PK=EPHA5	custom	P54756
384	EPHA5_833/rA1	ATTRGG	experimental				custom
385	EPHA5_982	yTEIFM	experimental		EPHA5	PPEP=MGRyTEIFM|PK=EPHA5	custom	P54756
386	EPHA5_982/rA1	ATEIFM	experimental				custom
387	EPHA7_608	yIDPET	experimental		EPHA7	PPEP=TKTyIDPET|PK=EPHA7	custom	Q15375
388	EPHA7_608/rA1	AIDPET	experimental				custom
389	EPHA7_614	yEDPNR	experimental		EPHA7	PPEP=PETyEDPNR|PK=EPHA7	custom	Q15375
390	EPHA7_614/rA1	AEDPNR	experimental				custom
391	EPHA7_791	yTTTGG	experimental		EPHA7	PPEP=EAVyTTTGG|PK=EPHA7	custom	Q15375
392	EPHA7_791/rA1	ATTTGG	experimental				custom
393	EPHA7_940	yKDNFT	experimental		EPHA7	PPEP=MERyKDNFT|PK=EPHA7	custom	Q15375
394	EPHA7_940/rA1	AKDNFT	experimental				custom
395	EPHA8_616	yEEPGR	experimental		EPHA8	PPEP=PHTyEEPGR|PK=NA	custom	P29322
396	EPHA8_616/rA1	AEEPGR	experimental				custom
397	EPHA8_839	yWNMTN	experimental		EPHA8	PPEP=ERPyWNMTN|PK=NA	custom	P29322
398	EPHA8_839/rA1	AWNMTN	experimental				custom
399	EPHB1_594	yIDPFT	experimental		EPHB1	PPEP=MKIyIDPFT|PK=NA	custom	P54762
400	EPHB1_594/rA1	AIDPFT	experimental				custom
401	EPHB1_600	yEDPNE	experimental		EPHB1	PPEP=PFTyEDPNE|PK=NA	custom	P54762
402	EPHB1_600/rA1	AEDPNE	experimental				custom
403	EPHB1_778	yTSSLG	experimental		EPHB1	PPEP=DPTyTSSLG|PK=NA	custom	P54762
404	EPHB1_778/rA1	ATSSLG	experimental				custom
405	EPHB1_928	yRDSFL	experimental		EPHB1	PPEP=MVQyRDSFL|PK=NA	custom	P54762
406	EPHB1_928/rA1	ARDSFL	experimental				custom
407	EPHB2_596	yIDPFT	experimental		EPHB2	PPEP=MKIyIDPFT|PK=NA	custom	P29323
408	EPHB2_596/rA1	AIDPFT	experimental				custom
409	EPHB2_602	yEDPNE	experimental		EPHB2	PPEP=PFTyEDPNE|PK=NA	custom	P29323
410	EPHB2_602/rA1	AEDPNE	experimental				custom
411	EPHB2_780	yDTSDP	experimental		EPHB2	PPEP=DPTyDTSDP|PK=NA	custom	P29323
412	EPHB2_780/rA1	ADTSDP	experimental				custom
413	EPHB3_600	yIAPGM	experimental		EPHB3	PPEP=LQQyIAPGM|PK=NA	custom	P54753
414	EPHB3_600/rA1	AIAPGM	experimental				custom
415	EPHB3_608	yIDPFT	experimental		EPHB3	PPEP=MKVyIDPFT|PK=NA	custom	P54753
416	EPHB3_608/rA1	AIDPFT	experimental				custom
417	EPHB3_614	yEDPNE	experimental		EPHB3	PPEP=PFTyEDPNE|PK=EPHB3	custom	P54753
418	EPHB3_614/rA1	AEDPNE	experimental				custom
419	EPHB3_792	yTSSLG	experimental		EPHB3	PPEP=DPTyTSSLG|PK=NA	custom	P54753
420	EPHB3_792/rA1	ATSSLG	experimental				custom
421	EPHB4_574	ySDKHG	experimental		EPHB4	PPEP=EAEySDKHG|PK=NA	custom	P54760
422	EPHB4_574/rA1	ASDKHG	experimental				custom
423	EPHB4_614	yVKIEE	experimental		EPHB4	PPEP=DVSyVKIEE|PK=NA	custom	P54760
424	EPHB4_614/rA1	AVKIEE	experimental				custom
425	EPHB4_774	yTSSLG	experimental		EPHB4	PPEP=DPTyTSSLG|PK=NA	custom	P54760
426	EPHB4_774/rA1	ATSSLG	experimental				custom
427	EPHB4_906	ySAFGS	experimental		EPHB4	PPEP=QPHySAFGS|PK=NA	custom	P54760
428	EPHB4_906/rA1	ASAFGS	experimental				custom
429	EPHB4_987	yPAPQY	experimental		EPHB4	PPEP=GPAPQpY|PK=NA	custom	P54760
430	EPHB4_987/rA1	APAPQY	experimental				custom
431	ERBB2_1112	ySEDPT	experimental		ERBB2	PPEP=LQRySEDPT|PK=NA	custom	P04626
432	ERBB2_1112/rA1	ASEDPT	experimental				custom
433	ERBB2_1139	yVNQPD	experimental		ERBB2	PPEP=QPEyVNQPD|PK=ERBB2	custom	P04626
434	ERBB2_1139/rA1	AVNQPD	experimental				custom
435	ERBB2_1196	yLTPQG	experimental		ERBB2	PPEP=NPEyLTPQG|PK=ERBB2	custom	P04626
436	ERBB2_1196/rA1	ALTPQG	experimental				custom
437	ERBB2_1221	yYWDQD	experimental		ERBB2	PPEP=DNLyYWDQD|PK=ERBB2	custom	P04626
438	ERBB2_1221/rA1	AYWDQD	experimental				custom
439	ERBB2_1222	yWDQDP	experimental		ERBB2	PPEP=NLYyWDQDP|PK=ERBB2	custom	P04626
440	ERBB2_1222/rA1	AWDQDP	experimental				custom
441	ERBB2_1248	yLGLDV	experimental		ERBB2	PPEP=NPEyLGLDV|PK=ERBB2	custom	P04626
442	ERBB2_1248/rA1	ALGLDV	experimental				custom
443	ERBB2_735	yKGIWI	experimental		ERBB2	PPEP=GTVyKGIWI|PK=NA	custom	P04626
444	ERBB2_735/rA1	AKGIWI	experimental				custom
445	ERBB2_877	yHADGG	experimental		ERBB2	PPEP=ETEyHADGG|PK=NA	custom	P04626
446	ERBB2_877/rA1	AHADGG	experimental				custom
447	ERBB3_1199	yMNRRR	experimental		ERBB3	PPEP=EYEyMNRRR|PK=NA	custom	P21860
448	ERBB3_1199/rA1	AMNRRR	experimental				custom
449	ERBB3_1262	yMNRQR	experimental		ERBB3	PPEP=DYEyMNRQR|PK=NA	custom	P21860
450	ERBB3_1262/rA1	AMNRQR	experimental				custom
451	ERBB3_1276	yAAMGA	experimental		ERBB3	PPEP=GGDyAAMGA|PK=NA	custom	P21860
452	ERBB3_1276/rA1	AAAMGA	experimental				custom
453	ERBB3_1289	yEEMRA	experimental		ERBB3	PPEP=EQGyEEMRA|PK=NA	custom	P21860
454	ERBB3_1289/rA1	AEEMRA	experimental				custom
455	ERBB3_1328	yWHSRL	experimental		ERBB3	PPEP=NPDyWHSRL|PK=NA	custom	P21860
456	ERBB3_1328/rA1	AWHSRL	experimental				custom
457	ERBB3_680	yLERGE	experimental		ERBB3	PPEP=MRRyLERGE|PK=NA	custom	P21860
458	ERBB3_680/rA1	ALERGE	experimental				custom
459	ERBB4_1056	yTPMSG	experimental		ERBB4	PPEP=PPAyTPMSG|PK=NA	custom	Q15303
460	ERBB4_1056/rA1	ATPMSG	experimental				custom
461	ERBB4_1162	yLNPVE	experimental		ERBB4	PPEP=KQEyLNPVE|PK=NA	custom	Q15303
462	ERBB4_1162/rA1	ALNPVE	experimental				custom
463	ERBB4_1188	yHNASN	experimental		ERBB4	PPEP=NPEyHNASN|PK=NA	custom	Q15303
464	ERBB4_1188/rA1	AHNASN	experimental				custom
465	ERBB4_1242	yWNHSL	experimental		ERBB4	PPEP=NPDyWNHSL|PK=NA	custom	Q15303
466	ERBB4_1242/rA1	AWNHSL	experimental				custom
467	ERBB4_1258	yLQEYS	experimental		ERBB4	PPEP=HPDyLQEYS|PK=NA	custom	Q15303
468	ERBB4_1258/rA1	ALQEYS	experimental				custom
469	ERBB4_1284	yLSEFS	experimental		ERBB4	PPEP=NPEyLSEFS|PK=NA	custom	Q15303
470	ERBB4_1284/rA1	ALSEFS	experimental				custom
471	ERBB4_733	yKGIWV	experimental		ERBB4	PPEP=GTVyKGIWV|PK=NA	custom	Q15303
472	ERBB4_733/rA1	AKGIWV	experimental				custom
473	FCG2B_246	yCRKKR	experimental		FCG2B	PPEP=ALIyCRKKR|PK=NA	custom	P31994
474	FCG2B_246/rA1	ACRKKR	experimental				custom
475	FCG2B_292	ySLLMH	experimental		FCG2B	PPEP=TITysLLMH|PK=NA	custom	P31994
476	FCG2B_292/rA1	ASLLMH	experimental				custom
477	FER_402	yEEDAR	experimental		FER	PPEP=VVNyEEDAR|PK=NA	custom	P16591
478	FER_402/rA1	AEEDAR	experimental				custom
479	FER_714	ySSSGL	experimental		FER	PPEP=GGVySSSGL|PK=FER	custom	P16591
480	FER_714/rA1	ASSSGL	experimental				custom
481	FES_261	yQGFLR	experimental		FES	PPEP=EAEyQGFLR|PK=NA	custom	P07332
482	FES_261/rA1	AQGFLR	experimental				custom
483	FES_614	ySHPNI	experimental		FES	PPEP=LKQySHPNI|PK=NA	custom	P07332
484	FES_614/rA1	ASHPNI	experimental				custom
485	FES_713	yAASGG	experimental		FES	PPEP=DGVyAASGG|PK=FES	custom	P07332
486	FES_713/rA1	AAASGG	experimental				custom
487	FES_811	yQELQS	experimental		FES	PPEP=STIyQELQS|PK=FES	custom	P07332
488	FES_811/rA1	AQELQS	experimental				custom
489	FGFR1_154	yWTSPE	experimental		FGFR1	PPEP=VAPyWTSPE|PK=FGFR1	custom	P11362
490	FGFR1_154/rA1	AWTSPE	experimental				custom
491	FGFR1_280	ySDPQP	experimental		FGFR1	PPEP=CKVySDPQP|PK=FGFR1	custom	P11362
492	FGFR1_280/rA1	ASDPQP	experimental				custom
493	FGFR1_307	yVQILK	experimental		FGFR1	PPEP=NLPyVQILK|PK=FGFR1	custom	P11362
494	FGFR1_307/rA1	AVQILK	experimental				custom
495	FGFR1_463	yELPED	experimental		FGFR1	PPEP=VSEyELPED|PK=FGFR1	custom	P11362
496	FGFR1_463/rA1	AELPED	experimental				custom
497	FGFR1_583	yCYNPS	experimental		FGFR1	PPEP=GLEyCYNPS|PK=FGFR1	custom	P11362
498	FGFR1_583/rA1	ACYNPS	experimental				custom
499	FGFR1_585	yNPSHN	experimental		FGFR1	PPEP=EYCyNPSHN|PK=FGFR1	custom	P11362
500	FGFR1_585/rA1	ANPSHN	experimental				custom
501	FGFR1_605	yQVARG	experimental		FGFR1	PPEP=SCAyQVARG|PK=FGFR1	custom	P11362
502	FGFR1_605/rA1	AQVARG	experimental				custom
503	FGFR1_653	yYKKTT	experimental		FGFR1	PPEP=HIDyYKKTT|PK=FGFR1	custom	P11362
504	FGFR1_653/rA1	AYKKTT	experimental				custom
505	FGFR1_654	yKKTTN	experimental		FGFR1	PPEP=IDYyKKTTN|PK=FGFR1	custom	P11362
506	FGFR1_654/rA1	AKKTTN	experimental				custom
507	FGFR1_730	yMMMRD	experimental		FGFR1	PPEP=NELyMMMRD|PK=FGFR1	custom	P11362
508	FGFR1_730/rA1	AMMMRD	experimental				custom
509	FGFR1_766	yLDLSM	experimental		FGFR1	PPEP=NQEyLDLSM|PK=FGFR1	custom	P11362
510	FGFR1_766/rA1	ALDLSM	experimental				custom
511	FGFR2_586	ySYDIN	experimental		FGFR2	PPEP=GMEySYDIN|PK=FGFR2	custom	P21802
512	FGFR2_586/rA1	ASYDIN	experimental				custom
513	FGFR2_588	yDINRV	experimental		FGFR2	PPEP=EYSyDINRV|PK=FGFR2	custom	P21802
514	FGFR2_588/rA1	ADINRV	experimental				custom
515	FGFR2_657	yKKTTN	experimental		FGFR2	PPEP=IDYyKKTTN|PK=FGFR2	custom	P21802
516	FGFR2_657/rA1	AKKTTN	experimental				custom
517	FGFR2_769	yLDLSQ	experimental		FGFR2	PPEP=NEEyLDLSQ|PK=FGFR2	custom	P21802
518	FGFR2_769/rA1	ALDLSQ	experimental				custom
519	FGFR2_805	yEPCLP	experimental		FGFR2	PPEP=PMPyEPCLP|PK=NA	custom	P21802
520	FGFR2_805/rA1	AEPCLP	experimental				custom
521	FGFR2_812	yPHING	experimental		FGFR2	PPEP=LPQyPHING|PK=NA	custom	P21802
522	FGFR2_812/rA1	APHING	experimental				custom
523	FGFR3_577	ySFDTC	experimental		FGFR3	PPEP=GLDySFDTC|PK=FGFR3	custom	P22607
524	FGFR3_577/rA1	ASFDTC	experimental				custom
525	FGFR3_647	yYKKTT	experimental		FGFR3	PPEP=KTTyYKKTT|PK=FGFR3	custom	P22607
526	FGFR3_647/rA1	AYKKTT	experimental				custom
527	FGFR3_648	yKKTTN	experimental		FGFR3	PPEP=LDYyKKTTN|PK=FGFR3	custom	P22607
528	FGFR3_648/rA1	AKKTTN	experimental				custom
529	FGFR3_724	yMIMRE	experimental		FGFR3	PPEP=HDLyMIMRE|PK=FGFR3	custom	P22607
530	FGFR3_724/rA1	AMIMRE	experimental				custom
531	FGFR3_760	yLDLSA	experimental		FGFR3	PPEP=TDEyLDLSA|PK=FGFR3	custom	P22607
532	FGFR3_760/rA1	ALDLSA	experimental				custom
533	FGFR3_770	ySPGGQ	experimental		FGFR3	PPEP=FEQySPGGQ|PK=FGFR3	custom	P22607
534	FGFR3_770/rA1	ASPGGQ	experimental				custom
535	FGFR4_643	yKKTSN	experimental		FGFR4	PPEP=IDYyKKTSN|PK=NA	custom	P22455
536	FGFR4_643/rA1	AKKTSN	experimental				custom
537	FGFR4_754	yLDLRL	experimental		FGFR4	PPEP=SEEyLDLRL|PK=FGFR4	custom	P22455
538	FGFR4_754/rA1	ALDLRL	experimental				custom
539	FGR_208	yYITTR	experimental		FGR	PPEP=MGGyYITTR|PK=NA	custom	P09769
540	FGR_208/rA1	AYITTR	experimental				custom
541	FGR_28	yGAADH	experimental		FGR	PPEP=FRSyGAADH|PK=NA	custom	P09769
542	FGR_28/rA1	AGAADH	experimental				custom
543	FGR_34	yGPDPT	experimental		FGR	PPEP=ADHyGPDPT|PK=NA	custom	P09769
544	FGR_34/rA1	AGPDPT	experimental				custom
545	FGR_412	yNPCQG	experimental		FGR	PPEP=DDEyNPCQG|PK=Autocatalysis	custom	P09769
546	FGR_412/rA1	ANPCQG	experimental				custom
547	FGR_523	yQPGDQ	experimental		FGR	PPEP=EPQyQPGDQ|PK=CSK	custom	P09769
548	FGR_523/rA1	AQPGDQ	experimental				custom
549	FHL1_207	yYCVDC	experimental		FHL1	PPEP=EDQyYCVDC|PK=NA	custom	Q13642
550	FHL1_207/rA1	AYCVDC	experimental				custom
551	FHL1_213	yKNFVA	experimental		FHL1	PPEP=VDCyKNFVA|PK=NA	custom	Q13642
552	FHL1_213/rA1	AKNFVA	experimental				custom
553	FHL1_272	yCPDCA	experimental		FHL1	PPEP=EQVyCPDCA|PK=NA	custom	Q13642
554	FHL1_272/rA1	ACPDCA	experimental				custom
555	FLT3(CD135)_166	yTLRRP	experimental		FLT3 (CD135)	PPEP=TLLyTLRRP|PK=NA	custom
556	FLT3(CD135)_166/rA1	ATLRRP	experimental				custom
557	FLT3(CD135)_401	ySISKF	experimental		FLT3 (CD135)	PPEP=DNGySISKF|PK=NA	custom
558	FLT3(CD135)_401/rA1	ASISKF	experimental				custom
559	FLT3(CD135)_416	yIFHAE	experimental		FLT3 (CD135)	PPEP=PGEyIFHAE|PK=NA	custom
560	FLT3(CD135)_416/rA1	AIFHAE	experimental				custom
561	FLT3(CD135)_589	yFYVDF	experimental		FLT3 (CD135)	PPEP=DNEyFYVDF|PK=FLT3	custom
562	FLT3(CD135)_589/rA1	AFYVDF	experimental				custom
563	FLT3(CD135)_591	yVDFRE	experimental		FLT3 (CD135)	PPEP=EYFyVDFRE|PK=FLT3	custom
564	FLT3(CD135)_591/rA1	AVDFRE	experimental				custom
565	FLT3(CD135)_597	yEYDLK	experimental		FLT3 (CD135)	PPEP=FREyEYDLK|PK=FLT3	custom
566	FLT3(CD135)_597/rA1	AEYDLK	experimental				custom
567	FLT3(CD135)_599	yDLKWE	experimental		FLT3 (CD135)	PPEP=EYEyDLKWE|PK=FLT3	custom
568	FLT3(CD135)_599/rA1	ADLKWE	experimental				custom
569	FLT3(CD135)_726	yPTFQS	experimental		FLT3 (CD135)	PPEP=FSFyPTFQS|PK=NA	custom
570	FLT3(CD135)_726/rA1	APTFQS	experimental				custom
571	FLT3(CD135)_842	yVVRGN	experimental		FLT3 (CD135)	PPEP=DSNyVVRGN|PK=NA	custom
572	FLT3(CD135)_842/rA1	AVVRGN	experimental				custom
573	FLT3(CD135)_969	yQNRRP	experimental		FLT3 (CD135)	PPEP=PHTyQNRRP|PK=NA	custom
574	FLT3(CD135)_969/rA1	AQNRRP	experimental				custom
575	FRK_387	yESRHE	experimental		FRK	PPEP=EDIyESRHE|PK=NA	custom	P42685
576	FRK_387/rA1	AESRHE	experimental				custom
577	FRK_46	yFVALF	experimental		FRK	PPEP=HGHyFVALF|PK=NA	custom	P42685
578	FRK_46/rA1	AFVALF	experimental				custom
579	FRK_497	ySDANN	experimental		FRK	PPEP=DSSySDANN|PK=Autocatalysis	custom	P42685
580	FRK_497/rA1	ASDANN	experimental				custom
581	FYB_571	yDSLKL	experimental		FYB	PPEP=EIDyDSLKL|PK=NA	custom	O15117
582	FYB_571/rA1	ADSLKL	experimental				custom
583	FYB_595	yDDVAE	experimental		FYB	PPEP=QEVyDDVAE|PK=FYN	custom	O15117
584	FYB_595/rA1	ADDVAE	experimental				custom
585	FYB_651	yDDVDT	experimental		FYB	PPEP=DEVyDDVDT|PK=FYN	custom	O15117
586	FYB_651/rA1	ADDVDT	experimental				custom
587	FYN_185	ySLSIR	experimental		FYN	PPEP=KGAySLSIR|PK=NA	custom	P06241
588	FYN_185/rA1	ASLSIR	experimental				custom
589	FYN_213	yYITTR	experimental		FYN	PPEP=NGGyYITTR|PK=NA	custom	P06241
590	FYN_213/rA1	AYITTR	experimental				custom
591	FYN_214	yITTRA	experimental		FYN	PPEP=GGYyITTRA|PK=NA	custom	P06241
592	FYN_214/rA1	AITTRA	experimental				custom
593	FYN_28	yRYGTD	experimental		FYN	PPEP=SSGyRYGTD|PK=Autocatalysis, PDGFRB	custom	P06241
594	FYN_28/rA1	ARYGTD	experimental				custom
595	FYN_30	yGTDPT	experimental		FYN	PPEP=GYRyGTDPT|PK=Autocatalysis	custom	P06241
596	FYN_30/rA1	AGTDPT	experimental				custom
597	FYN_39	yPSFGV	experimental		FYN	PPEP=PQHyPSFGV|PK=Autocatalysis	custom	P06241
598	FYN_39/rA1	APSFGV	experimental				custom
599	FYN_420	yTARQG	experimental		FYN	PPEP=DNEyTARQG|PK=Autocatalysis	custom	P06241
600	FYN_420/rA1	ATARQG	experimental				custom
601	FYN_440	yGRFTI	experimental		FYN	PPEP=AALyGRFTI|PK=NA	custom	P06241
602	FYN_440/rA1	AGRFTI	experimental				custom
603	FYN_531	yQPGEN	experimental		FYN	PPEP=EPQyQPGEN|PK=CSK	custom	P06241
604	FYN_531/rA1	AQPGEN	experimental				custom
605	GRAP2_45	yVPKNF	experimental		GRAP2	PPEP=QEGyVPKNF|PK=NA	custom	O75791
606	GRAP2_45/rA1	AVPKNF	experimental				custom
607	GRB10_404	yQNYRI	experimental		GRB10	PPEP=MLLyQNYRI|PK=NA	custom	Q13322
608	GRB10_404/rA1	AQNYRI	experimental				custom
609	GRB10_67	ySACSM	experimental		GRB10	PPEP=ESLySACSM|PK=FYN, SRC	custom	Q13322
610	GRB10_67/rA1	ASACSM	experimental				custom
611	GRB2_160	yVQALF	experimental		GRB2	PPEP=QPTyVQALF|PK=NA	custom	P62993
612	GRB2_160/rA1	AVQALF	experimental				custom
613	GRB2_209	yVTPVN	experimental		GRB2	PPEP=PRNyVTPVN|PK=EGFR	custom	P62993
614	GRB2_209/rA1	AVTPVN	experimental				custom
615	GRB7_107	ySEDGA	experimental		GRB7	PPEP=VKVySEDGA|PK=NA	custom	Q14451
616	GRB7_107/rA1	ASEDGA	experimental				custom
617	HCK_127	yIPSNY	experimental		HCK	PPEP=KEGyIPSNY|PK=NA	custom	P08631
618	HCK_127/rA1	AIPSNY	experimental				custom
619	HCK_209	yISPRS	experimental		HCK	PPEP=GGFyISPRS|PK=NA	custom	P08631
620	HCK_209/rA1	AISPRS	experimental				custom
621	HCK_330	yIITEF	experimental		HCK	PPEP=EPIyIITEF|PK=NA	custom	P08631
622	HCK_330/rA1	AIITEF	experimental				custom
623	HCK_411	yTAREG	experimental		HCK	PPEP=DNEyTAREG|PK=Autocatalysis	custom	P08631
624	HCK_411/rA1	ATAREG	experimental				custom
625	HCK_51	yVPDPT	experimental		HCK	PPEP=CPVyVPDPT|PK=NA	custom	P08631
626	HCK_515	yTATES	experimental				custom
627	HCK_515/rA1	ATATES	experimental		HCK	PPEP=DDFyTATES|PK=NA	custom	P08631
628	HCK_51/rA1	AVPDPT	experimental				custom
629	HCK_522	yQQQP	experimental		HCK	PPEP=ESQyQQQP|PK=NA	custom	P08631
630	HCK_522/rA1	AQQQP	experimental				custom
631	HS105_14	yIAVAR	experimental		HS105	PPEP=QsCyIAVAR|PK=NA	custom	Q92598
632	HS105_14/rA1	AIAVAR	experimental				custom
633	HS105_189	yDLVPL	experimental		HS105	PPEP=NLSyDLVPL|PK=NA	custom	Q92598
634	HS105_189/rA1	ADLVPL	experimental				custom
635	HS105_641	yVYEFR	experimental		HS105	PPEP=VEEyVyEFR|PK=NA	custom	Q92598
636	HS105_641/rA1	AVYEFR	experimental				custom
637	HS105_643	yEFRDK	experimental		HS105	PPEP=EyVyEFRDK|PK=NA	custom	Q92598
638	HS105_643/rA1	AEFRDK	experimental				custom
639	HSP72_108	yKGETK	experimental		HSP72	PPEP=QVEykGETK|PK=NA	custom	P54652
640	HSP72_108/rA1	AKGETK	experimental				custom
641	HSP72_42	yVAFTD	experimental		HSP72	PPEP=TPsyVAFTD|PK=NA	custom	P54652
642	HSP72_42/rA1	AVAFTD	experimental				custom
643	IGF1R_1161	yETDYY	experimental		IGF1R	PPEP=RDIyETDYY|PK=IGF1R, SRC	custom	P08069
644	IGF1R_1161/rA1	AETDYY	experimental				custom
645	IGF1R_1165	yYRKGG	experimental		IGF1R	PPEP=ETDyYRKGG|PK=IGF1R, SRC	custom	P08069
646	IGF1R_1165/rA1	AYRKGG	experimental				custom
647	IGF1R_1166	yRKGGK	experimental		IGF1R	PPEP=TDYyRKGGK|PK=IGF1R	custom	P08069
648	IGF1R_1166/rA1	ARKGGK	experimental				custom
649	IGF1R_1280	yYSEEN	experimental		IGF1R	PPEP=VSFyYSEEN|PK=IGF1R	custom	P08069
650	IGF1R_1280/rA1	AYSEEN	experimental				custom
651	IGF1R_1281	ySEENK	experimental		IGF1R	PPEP=SFYySEENK|PK=IGF1R	custom	P08069
652	IGF1R_1281/rA1	ASEENK	experimental				custom
653	IGF1R_1346	yAHMNG	experimental		IGF1R	PPEP=RQPyAHMNG|PK=IGF1R	custom	P08069
654	IGF1R_1346/rA1	AAHMNG	experimental				custom
655	IGF1R_973	yASVNP	experimental		IGF1R	PPEP=GVLyASVNP|PK=IGF1R	custom	P08069
656	IGF1R_973/rA1	AASVNP	experimental				custom
657	IGF1R_980	yFSAAD	experimental		IGF1R	PPEP=NPEyFSAAD|PK=IGF1R	custom	P08069
658	IGF1R_980/rA1	AFSAAD	experimental				custom
659	INSR_1011	yVPDEW	experimental		INSR	PPEP=CSVyVPDEW|PK=INSR	custom	P06213
660	INSR_1011/rA1	AVPDEW	experimental				custom
661	INSR_1185	yETDYY	experimental		INSR	PPEP=RDIyETDYY|PK=NA	custom	P06213
662	INSR_1185/rA1	AETDYY	experimental				custom
663	INSR_1189	yYRKGG	experimental		INSR	PPEP=ETDyYRKGG|PK=INSR	custom	P06213
664	INSR_1189/rA1	AYRKGG	experimental				custom
665	INSR_1190	yRKGGK	experimental		INSR	PPEP=TDYyRKGGK|PK=INSR	custom	P06213
666	INSR_1190/rA1	ARKGGK	experimental				custom
667	INSR_1355	yEEHIP	experimental		INSR	PPEP=KRSyEEHIP|PK=INSR	custom	P06213
668	INSR_1355/rA1	AEEHIP	experimental				custom
669	INSR_1361	yTHMNG	experimental		INSR	PPEP=HIPyTHMNG|PK=INSR	custom	P06213
670	INSR_1361/rA1	ATHMNG	experimental				custom
671	INSR_401	yALVSL	experimental		INSR	PPEP=RRSyALVSL|PK=NA	custom	P06213
672	INSR_401/rA1	AALVSL	experimental				custom
673	INSR_992	yASSNP	experimental		INSR	PPEP=GPLyASSNP|PK=INSR	custom	P06213
674	INSR_992/rA1	AASSNP	experimental				custom
675	INSR_999	yLSASD	experimental		INSR	PPEP=NPEyLSASD|PK=INSR	custom	P06213
676	INSR_999/rA1	ALSASD	experimental				custom
677	INSRR_1145	yYRKGG	experimental		INSRR	PPEP=ETDyYRKGG|PK=INSRR	custom	P14616
678	INSRR_1145/rA1	AYRKGG	experimental				custom
679	INSRR_597	yLRTLP	experimental		INSRR	PPEP=PIVyLRTLP|PK=NA	custom	P14616
680	INSRR_597/rA1	ALRTLP	experimental				custom
681	ITGA5_328	yAVAAT	experimental		ITGA5	PPEP=YFGyAVAAT|PK=NA	custom
682	ITGA5_328/rA1	AAVAAT	experimental				custom
683	ITK_180	yDYQTN	experimental		ITK	PPEP=IALyDYQTN|PK=BTK, ITK	custom	Q08881
684	ITK_180/rA1	ADYQTN	experimental				custom
685	ITK_512	yTSSTG	experimental		ITK	PPEP=DDQyTSSTG|PK=ITK, LCK	custom	Q08881
686	ITK_512/rA1	ATSSTG	experimental				custom
687	JAK1_1034	yYTVKD	experimental		JAK1	PPEP=DKEyYTVKD|PK=JAK3	custom	P23458
688	JAK1_1034/rA1	AYTVKD	experimental				custom
689	JAK1_1035	yTVKDD	experimental		JAK1	PPEP=KEYyTVKDD|PK=JAK3	custom	P23458
690	JAK1_1035/rA1	ATVKDD	experimental				custom
691	JAK1_220	yIPETL	experimental		JAK1	PPEP=YKRyIPETL|PK=NA	custom	P23458
692	JAK1_220/rA1	AIPETL	experimental				custom
693	JAK1_3	yLNIKE	experimental		JAK1	PPEP=MQyLNIKE|PK=NA	custom	P23458
694	JAK1_3/rA1	ALNIKE	experimental				custom
695	JAK2_1007	yYKVKE	experimental		JAK2	PPEP=DKEyYKVKE|PK=JAK2	custom	O60674
696	JAK2_1007/rA1	AYKVKE	experimental				custom
697	JAK2_1008	yKVKEP	experimental		JAK2	PPEP=KEYyKVKEP|PK=JAK2	custom	O60674
698	JAK2_1008/rA1	AKVKEP	experimental				custom
699	JAK2_119	yFPRWY	experimental		JAK2	PPEP=IRFyFPRWY|PK=JAK2	custom	O60674
700	JAK2_119/rA1	AFPRWY	experimental				custom
701	JAK2_570	yGQLHE	experimental		JAK2	PPEP=VGDyGQLHE|PK=NA	custom	O60674
702	JAK2_570/rA1	AGQLHE	experimental				custom
703	JAK2_813	yELLTE	experimental		JAK2	PPEP=TPDyELLTE|PK=NA	custom	O60674
704	JAK2_813/rA1	AELLTE	experimental				custom
705	JAK2_868	yDPLQD	experimental		JAK2	PPEP=MCRyDPLQD|PK=JAK2	custom	O60674
706	JAK2_868/rA1	ADPLQD	experimental				custom
707	JAK2_966	yLGTKR	experimental		JAK2	PPEP=GMEyLGTKR|PK=JAK2	custom	O60674
708	JAK2_966/rA1	ALGTKR	experimental				custom
709	JAK2_972	yIHRDL	experimental		JAK2	PPEP=TKRyIHRDL|PK=JAK2	custom	O60674
710	JAK2_972/rA1	AIHRDL	experimental				custom
711	JAK3_980	yYVVRE	experimental		JAK3	PPEP=DKDyYVVRE|PK=JAK3	custom	P52333
712	JAK3_980/rA1	AYVVRE	experimental				custom
713	JAK3_981	yVVREP	experimental		JAK3	PPEP=KDYyVVREP|PK=JAK3	custom	P52333
714	JAK3_981/rA1	AVVREP	experimental				custom
715	JAK3_785	yELLSD	experimental		JAK3	PPEP=SSDyELLSD|PK=JAK3	custom	P52333
716	JAK3_785/rA1	AELLSD	experimental				custom
717	KBTBD10_587	yASGAS	experimental			PPEP=EIRyASGAS|PK=NA	custom	O60662
718	KBTBD10_587/rA1	AASGAS	experimental				custom
719	KIT_568	yVYIDP	experimental		KIT	PPEP=GNNyVYIDP|PK=KIT	custom	P10721
720	KIT_568/rA1	AVYIDP	experimental				custom
721	KIT_570	yIDPTQ	experimental		KIT	PPEP=NYVyIDPTQ|PK=KIT	custom	P10721
722	KIT_570/rA1	AIDPTQ	experimental				custom
723	KIT_703	yKNLLH	experimental		KIT	PPEP=AALyKNLLH|PK=KIT	custom	P10721
724	KIT_703/rA1	AKNLLH	experimental				custom
725	KIT_721	yMDMKP	experimental		KIT	PPEP=TNEyMDMKP|PK=NA	custom	P10721
726	KIT_721/rA1	AMDMKP	experimental				custom
727	KIT_823	yVVKGN	experimental		KIT	PPEP=DSNyVVKGN|PK=NA	custom	P10721
728	KIT_823/rA1	AVVKGN	experimental				custom
729	KIT_900	yDIMKT	experimental		KIT	PPEP=AEMyDIMKT|PK=SRC	custom	P10721
730	KIT_900/rA1	ADIMKT	experimental				custom
731	KIT_936	ySNLAN	experimental		KIT	PPEP=NHIySNLAN|PK=KIT	custom	P10721
732	KIT_936/rA1	ASNLAN	experimental				custom
733	KRCM_125	yVLSSR	experimental		KRCM	PPEP=DPNyVLSSR|PK=NA	custom	P06732
734	KRCM_125/rA1	AVLSSR	experimental				custom
735	KRCM_173	yYPLKS	experimental		KRCM	PPEP=KGKyyPLKS|PK=NA	custom	P06732
736	KRCM_173/rA1	AYPLKS	experimental				custom
737	KRCM_174	yPLKSM	experimental		KRCM	PPEP=GKYyPLKSM|PK=NA	custom	P06732
738	KRCM_174/rA1	APLKSM	experimental				custom
739	KS6B1_62	yELGME	experimental		KS6B1	PPEP=VGPyELGME|PK=NA	custom	P23443
740	KS6B1_62/rA1	AELGME	experimental				custom
741	LCK_192	yISPRI	experimental		LCK	PPEP=GGFyISPRI|PK=NA	custom	P06239
742	LCK_192/rA1	AISPRI	experimental				custom
743	LCK_394	yTAREG	experimental		LCK	PPEP=DNEyTAREG|PK=Autocatalysis	custom	P06239
744	LCK_394/rA1	ATAREG	experimental				custom
745	LCK_505	yQPQP	experimental		LCK	PPEP=EGQyQPQP|PK=Autocatalysis	custom	P06239
746	LCK_505/rA1	AQPQP	experimental				custom
747	LCP2_113	yESPND	experimental		LCP2	PPEP=EDDyESPND|PK=LCK, SYK, ZAP70, TXK	custom	Q13094
748	LCP2_113/rA1	AESPND	experimental				custom
749	LCP2_128	yESPNE	experimental		LCP2	PPEP=DGDyESPNE|PK=LCK, SYK, ZAP70, TXK	custom	Q13094
750	LCP2_128/rA1	AESPNE	experimental				custom
751	LCP2_145	yEPPPS	experimental		LCP2	PPEP=DADyEPPPS|PK=ZAP70, TXK	custom	Q13094
752	LCP2_145/rA1	AEPPPS	experimental				custom
753	LCP2_173	yIDRPP	experimental		LCP2	PPEP=NSMyIDRPP|PK=NA	custom	Q13094
754	LCP2_173/rA1	AIDRPP	experimental				custom
755	LCP2_23	yFKKLN	experimental		LCP2	PPEP=LADyFKKLN|PK=NA	custom	Q13094
756	LCP2_23/rA1	AFKKLN	experimental				custom
757	LMNA_646	yLLGNS	experimental				custom
758	LMNA_646/rA1	ALLGNS	experimental				custom
759	LTK_672	yRASYY	experimental		LTK	PPEP=RDIyRASYY|PK=NA	custom	P29376
760	LTK_672/rA1	ARASYY	experimental				custom
761	LTK_676	yYRRGD	experimental		LTK	PPEP=RASyYRRGD|PK=NA	custom	P29376
762	LTK_676/rA1	AYRRGD	experimental				custom
763	LTK_677	yRRGDR	experimental		LTK	PPEP=ASYyRRGDRL|PK=NA	custom	P29376
764	LTK_677/rA1	ARRGDR	experimental				custom
765	LYN_193	yYISPR	experimental		LYN	PPEP=NGGyYISPR|PK=NA	custom	P07948
766	LYN_193/rA1	AYISPR	experimental				custom
767	LYN_194	yISPRI	experimental		LYN	PPEP=GGYyISPRI|PK=NA	custom	P07948
768	LYN_194/rA1	AISPRI	experimental				custom
769	LYN_265	yYNNST	experimental		LYN	PPEP=WMGyYNNST|PK=NA	custom	P07948
770	LYN_265/rA1	AYNNST	experimental				custom
771	LYN_306	yAVVTR	experimental		LYN	PPEP=VRLyAVVTR|PK=NA	custom	P07948
772	LYN_306/rA1	AAVVTR	experimental				custom
773	LYN_316	yIITEY	experimental		LYN	PPEP=EPIyIITEY|PK=NA	custom	P07948
774	LYN_316/rA1	AIITEY	experimental				custom
775	LYN_32	yVRDPT	experimental		LYN	PPEP=RTIyVRDPT|PK=NA	custom	P07948
776	LYN_32/rA1	AVRDPT	experimental				custom
777	LYN_397	yTAREG	experimental		LYN	PPEP=DNEyTAREG|PK=Autocatalysis	custom	P07948
778	LYN_397/rA1	ATAREG	experimental				custom
779	LYN_473	yDIMKM	experimental		LYN	PPEP=DELyDIMKM|PK=NA	custom	P07948
780	LYN_473/rA1	ADIMKM	experimental				custom
781	LYN_508	yQQQP	experimental		LYN	PPEP=EGQyQQQP|PK=CSK	custom	P07948
782	LYN_508/rA1	AQQQP	experimental				custom
783	MCM6_276	yETEGI	experimental		MCM6	PPEP=VDGyETEGI|PK=NA	custom	Q14566
784	MCM6_276/rA1	AETEGI	experimental				custom
785	MCM6_699	yNEDIN	experimental		MCM6	PPEP=INGYNEDIN|PK=NA	custom	Q14566
786	MCM6_699/rA1	ANEDIN	experimental				custom
787	MCM6_810	yLVVNP	experimental		MCM6	PPEP=EDPyLVVNP|PK=NA	custom	Q14566
788	MCM6_810/rA1	ALVVNP	experimental				custom
789	MERTK_749	ySGDYY	experimental		MERTK	PPEP=KKIySGDYY|PK=NA	custom	Q12866
790	MERTK_749/rA1	ASGDYY	experimental				custom
791	MERTK_753	yYRQGR	experimental		MERTK	PPEP=SGDyYRQGR|PK=MERTK	custom	Q12866
792	MERTK_753/rA1	AYRQGR	experimental				custom
793	MERTK_754	yRQGRI	experimental		MERTK	PPEP=GDYyRQGRI|PK=MERTK	custom	Q12866
794	MERTK_754/rA1	ARQGRI	experimental				custom
795	MERTK_929	yILNGG	experimental		MERTK	PPEP=EGRyILNGG|PK=MERTK	custom	Q12866
796	MERTK_929/rA1	AILNGG	experimental				custom
797	MET_1003	yRATFP	experimental		MET	PPEP=SVDyRATFP|PK=MET	custom	P08581
798	MET_1003/rA1	ARATFP	experimental				custom
799	MET_1230	yDKEYY	experimental		MET	PPEP=RDMyDKEYY|PK=MET	custom	P08581
800	MET_1230/rA1	ADKEYY	experimental				custom
801	MET_1234	yYSVHN	experimental		MET	PPEP=DKEyYSVHN|PK=MET	custom	P08581
802	MET_1234/rA1	AYSVHN	experimental				custom
803	MET_1235	ySVHNK	experimental		MET	PPEP=KEYySVHNK|PK=MET	custom	P08581
804	MET_1235/rA1	ASVHNK	experimental				custom
805	MET_1313	yEVMLK	experimental		MET	PPEP=DPLyEVMLK|PK=MET	custom	P08581
806	MET_1313/rA1	AEVMLK	experimental				custom
807	MET_1349	yVHVNA	experimental		MET	PPEP=GEHyVHVNA|PK=MET	custom	P08581
808	MET_1349/rA1	AVHVNA	experimental				custom
809	MET_1356	yVNVKC	experimental		MET	PPEP=NATyVNVKC|PK=MET	custom	P08581
810	MET_1356/rA1	AVNVKC	experimental				custom
811	MET_1365	yPSLLS	experimental		MET	PPEP=VAPyPSLLS|PK=NA	custom	P08581
812	MET_1365/rA1	APSLLS	experimental				custom
813	MET_830	yFDLIY	experimental		MET	PPEP=LSKyFDLIY|PK=NA	custom	P08581
814	MET_830/rA1	AFDLIY	experimental				custom
815	MUSK_554	yQRMPL	experimental		MUSK	PPEP=NPMyQRMPL|PK=no substrate info	custom	O15146
816	MUSK_554/rA1	AQRMPL	experimental				custom
817	MUSK_577	yVRDIG	experimental		MUSK	PPEP=NIEyVRDIG|PK=no substrate info	custom	O15146
818	MUSK_577/rA1	AVRDIG	experimental				custom
819	MUSK_751	ySADYY	experimental		MUSK	PPEP=RNIySADYY|PK=no substrate info	custom	O15146
820	MUSK_751/rA1	ASADYY	experimental				custom
821	MUSK_755	yYKANE	experimental		MUSK	PPEP=SADyYKANE|PK=no substrate info	custom	O15146
822	MUSK_755/rA1	AYKANE	experimental				custom
823	MUSK_756	yKANEN	experimental		MUSK	PPEP=ADYyKANEN|PK=no substrate info	custom	O15146
824	MUSK_756/rA1	AKANEN	experimental				custom
825	MUSK_813	yYVRDG	experimental		MUSK	PPEP=EVIyYVRDG|PK=no substrate info	custom	O15146
826	MUSK_813/rA1	AYVRDG	experimental				custom
827	MYH11_Y1415	yDKLEK	experimental		MYH11	PPEP=AAAyDKLEK |PK=NA	custom
828	MYH11_Y1415/rA1	ADKLEK	experimental				custom
829	MYH3_757	yKFGHT	experimental		MYH3	PPEP=HTQyKFGHT|PK=NA	custom
830	MYH3_757/rA1	AKFGHT	experimental				custom
831	NCK1_105	yDLNMP	experimental		NCK1	PPEP=ERLyDLNMP|PK=NA	custom	P16333
832	NCK1_105/rA1	ADLNMP	experimental				custom
833	NCK1_268	yIRPSL	experimental		NCK1	PPEP=QCDyIRPSL|PK=NA	custom	P16333
834	NCK1_268/rA1	AIRPSL	experimental				custom
835	NCK2_110	yDLNIP	experimental		NCK2	PPEP=DRIyDLNIP|PK=NA	custom	O43639
836	NCK2_110/rA1	ADLNIP	experimental				custom
837	NF1B_41	yFKKHE	experimental		NF1B	PPEP=KRKyFKKHE|PK=NA	custom	O00712
838	NF1B_41/rA1	AFKKHE	experimental				custom
839	NTRK1_496	yFSDAC	experimental		NTRK1	PPEP=NPQyFSDAC|PK=NTRK1	custom	P04629
840	NTRK1_496/rA1	AFSDAC	experimental				custom
841	NTRK1_676	ySTDYY	experimental		NTRK1	PPEP=RDIySTDYY|PK=NTRK1	custom	P04629
842	NTRK1_676/rA1	ASTDYY	experimental				custom
843	NTRK1_680	yYRVGG	experimental		NTRK1	PPEP=STDyYRVGG|PK=NTRK1	custom	P04629
844	NTRK1_680/rA1	AYRVGG	experimental				custom
845	NTRK1_681	yRVGGR	experimental		NTRK1	PPEP=TDYyRVGGR|PK=NTRK1	custom	P04629
846	NTRK1_681/rA1	ARVGGR	experimental				custom
847	NTRK1_757	yAIMRG	experimental		NTRK1	PPEP=PEVyAIMRG|PK=NTRK1	custom	P04629
848	NTRK1_757/rA1	AAIMRG	experimental				custom
849	NTRK1_791	yLDVLG	experimental		NTRK1	PPEP=PPVyLDVLG|PK=NTRK1	custom	P04629
850	NTRK1_791/rA1	ALDVLG	experimental				custom
851	NTRK2_516	yFGITN	experimental		NTRK2	PPEP=NPQyFGITN|PK=NTRK2	custom	Q16620
852	NTRK2_516/rA1	AFGITN	experimental				custom
853	NTRK2_702	ySTDYY	experimental		NTRK2	PPEP=RDVySTDYY|PK=NTRK2	custom	Q16620
854	NTRK2_702/rA1	ASTDYY	experimental				custom
855	NTRK2_706	yYRVGG	experimental		NTRK2	PPEP=STDyYRVGG|PK=NTRK2	custom	Q16620
856	NTRK2_706/rA1	AYRVGG	experimental				custom
857	NTRK2_707	yRVGGH	experimental		NTRK2	PPEP=TDYyRVGGH|PK=NTRK2	custom	Q16620
858	NTRK2_707/rA1	ARVGGH	experimental				custom
859	NTRK2_817	yLDILG	experimental		NTRK2	PPEP=SPVyLDILG|PK=NTRK2	custom	Q16620
860	NTRK2_817/rA1	ALDILG	experimental				custom
861	NTRK3_516	yFRQGH	experimental		NTRK3	PPEP=NPQyFRQGH|PK=NTRK3	custom	Q16288
862	NTRK3_516/rA1	AFRQGH	experimental				custom
863	NTRK3_705	ySTDYY	experimental		NTRK3	PPEP=RDVySTDYY |PK=NTRK3	custom	Q16288
864	NTRK3_705/rA1	ASTDYY	experimental				custom
865	NTRK3_709	yYRLFN	experimental		NTRK3	PPEP=STDyYRLFN|PK=NTRK3	custom	Q16288
866	NTRK3_709/rA1	AYRLFN	experimental				custom
867	NTRK3_710	yRLFNP	experimental		NTRK3	PPEP=TDYyRLFNP|PK=NTRK3	custom	Q16288
868	NTRK3_710/rA1	ARLFNP	experimental				custom
869	NTRK3_834	yLDILG	experimental		NTRK3	PPEP=TPIyLDILG|PK=NA	custom	Q16288
870	NTRK3_834/rA1	ALDILG	experimental				custom
871	OSTP_246	yKRKAN	experimental		OSTP	PPEP=SRLyKRKAN|PK=NA	custom	P10451
872	OSTP_246/rA1	AKRKAN	experimental				custom
873	P55G(PIK3R3)_199	yEEYTR	experimental		P55G (PIK3R3)	PPEP=DRLyEEYTR|PK=NA	custom
874	P55G(PIK3R3)_199/rA1	AEEYTR	experimental				custom
875	P55G(PIK3R3)_341	yFINEE	experimental		P55G (PIK3R3)	PPEP=DENyFINEE|PK=NA	custom
876	P55G(PIK3R3)_341/rA1	AFINEE	experimental				custom
877	p59Fyn_Y132	yIPSNY	experimental		p59Fyn	PPEP=ETGyIPSNY|PK=NA	custom
878	p59Fyn_Y132/rA1	AIPSNY	experimental				custom
879	P85A(PIK3R1)_368	yTLTLR	experimental		P85A (PIK3R1)	PPEP=HGDyTLTLR|PK=INSR	custom
880	P85A(PIK3R1)_368/rA1	ATLTLR	experimental				custom
881	P85A(PIK3R1)_452	yNTQFQ	experimental		P85A (PIK3R1)	PPEP=LHEyNTQFQ|PK=NA	custom
882	P85A(PIK3R1)_452/rA1	ANTQFQ	experimental				custom
883	P85A(PIK3R1)_467	yEEYTR	experimental		P85A (PIK3R1)	PPEP=DRLyEEYTR|PK=NA	custom
884	P85A(PIK3R1)_467/rA1	AEEYTR	experimental				custom
885	P85A(PIK3R1)_508	yIEKFK	experimental		P85A (PIK3R1)	PPEP=SKEyIEKFK|PK=NA	custom
886	P85A(PIK3R1)_508/rA1	AIEKFK	experimental				custom
887	P85A(PIK3R1)_530	yDKLKS	experimental		P85A (PIK3R1)	PPEP=MHNyDKLKS|PK=NA	custom
888	P85A(PIK3R1)_530/rA1	ADKLKS	experimental				custom
889	P85A(PIK3R1)_556	yREIDK	experimental		P85A (PIK3R1)	PPEP=AAEyREIDK|PK=NA	custom
890	P85A(PIK3R1)_556/rA1	AREIDK	experimental				custom
891	P85A(PIK3R1)_580	yLMWLT	experimental		P85A (PIK3R1)	PPEP=RDQyLMWLT|PK=INSR	custom
892	P85A(PIK3R1)_580/rA1	ALMWLT	experimental				custom
893	P85A(PIK3R1)_607	ySLVED	experimental		P85A (PIK3R1)	PPEP=EDQySLVED|PK=INSR, SRC	custom
894	P85A(PIK3R1)_607/rA1	ASLVED	experimental				custom
895	P85A(PIK3R1)_688	ySSLKE	experimental		P85A (PIK3R1)	PPEP=YNLySSLKE|PK=NA	custom
896	P85A(PIK3R1)_688/rA1	ASSLKE	experimental				custom
897	P85B(PIK3R2)_365	yTLTLR	experimental		P85B (PIK3R2)	PPEP=QGEyTLTLR|PK=NA	custom
898	P85B(PIK3R2)_365/rA1	ATLTLR	experimental				custom
899	P85B(PIK3R2)_464	yEEYTR	experimental		P85B (PIK3R2)	PPEP=DQLyEEYTR|PK=NA	custom
900	P85B(PIK3R2)_464/rA1	AEEYTR	experimental				custom
901	P85B(PIK3R2)_467	yTRTSQ	experimental		P85B (PIK3R2)	PPEP=YEEyTRTSQ|PK=NA	custom
902	P85B(PIK3R2)_467/rA1	ATRTSQ	experimental				custom
903	P85B(PIK3R2)_605	yALMED	experimental		P85B (PIK3R2)	PPEP=EDQyALMED|PK=NA	custom
904	P85B(PIK3R2)_605/rA1	AALMED	experimental				custom
905	PA24A_456	yQSDNQ	experimental		PA24A	PPEP=GsDyQSDNQ|PK=NA	custom	P47712
906	PA24A_456/rA1	AQSDNQ	experimental				custom
907	PA24A_535	yEPLDV	experimental		PA24A	PPEP=ERIyEPLDV|PK=NA	custom	P47712
908	PA24A_535/rA1	AEPLDV	experimental				custom
909	PDGFRA_1018	yIIPLP	experimental		PDGFRA	PPEP=DSGyIIPLP|PK=PDGFRA	custom	P16234
910	PDGFRA_1018/rA1	AIIPLP	experimental				custom
911	PDGFRA_572	yIYVDP	experimental		PDGFRA	PPEP=GHEyIYVDP|PK=NA	custom	P16234
912	PDGFRA_572/rA1	AIYVDP	experimental				custom
913	PDGFRA_574	yVDPMQ	experimental		PDGFRA	PPEP=EYIyVDPMQ|PK=NA	custom	P16234
914	PDGFRA_574/rA1	AVDPMQ	experimental				custom
915	PDGFRA_720	yVILSF	experimental		PDGFRA	PPEP=TRSyVILSF|PK=NA	custom	P16234
916	PDGFRA_720/rA1	AVILSF	experimental				custom
917	PDGFRA_731	yMDMKQ	experimental		PDGFRA	PPEP=NGDyMDMKQ|PK=NA	custom	P16234
918	PDGFRA_731/rA1	AMDMKQ	experimental				custom
919	PDGFRA_742	yVPMLE	experimental		PDGFRA	PPEP=TTQyVPMLE|PK=NA	custom	P16234
920	PDGFRA_742/rA1	AVPMLE	experimental				custom
921	PDGFRA_754	ySDIQR	experimental		PDGFRA	PPEP=VSKySDIQR|PK=PDGFRA	custom	P16234
922	PDGFRA_754/rA1	ASDIQR	experimental				custom
923	PDGFRA_762	yDRPAS	experimental		PDGFRA	PPEP=RSLyDRPAS|PK=PDGFRA	custom	P16234
924	PDGFRA_762/rA1	ADRPAS	experimental				custom
925	PDGFRA_768	yKKKSM	experimental		PDGFRA	PPEP=PASyKKKSM|PK=NA	custom	P16234
926	PDGFRA_768/rA1	AKKKSM	experimental				custom
927	PDGFRA_849	yVSKGS	experimental		PDGFRA	PPEP=DSNyVSKGS|PK=PDGFRA	custom	P16234
928	PDGFRA_849/rA1	AVSKGS	experimental				custom
929	PDGFRA_988	yIGVTY	experimental		PDGFRA	PPEP=DNAyIGVTY|PK=PDGFRA	custom	P16234
930	PDGFRA_988/rA1	AIGVTY	experimental				custom
931	PDGFRB_1009	yTAVQP	experimental		PDGFRB	PPEP=SVLyTAVQP|PK=NA	custom	P09619
932	PDGFRB_1009/rA1	ATAVQP	experimental				custom
933	PDGFRB_1021	yIIPLP	experimental		PDGFRB	PPEP=DNDyIIPLP|PK=NA	custom	P09619
934	PDGFRB_1021/rA1	AIIPLP	experimental				custom
935	PDGFRB_562	yEIRWK	experimental		PDGFRB	PPEP=KPRyEIRWK|PK=NA	custom	P09619
936	PDGFRB_562/rA1	AEIRWK	experimental				custom
937	PDGFRB_579	yIYVDP	experimental		PDGFRB	PPEP=GHEyIYVDP|PK=NA	custom	P09619
938	PDGFRB_579/rA1	AIYVDP	experimental				custom
939	PDGFRB_581	yVDPMQ	experimental		PDGFRB	PPEP=EYIyVDPMQ|PK=NA	custom	P09619
940	PDGFRB_581/rA1	AVDPMQ	experimental				custom
941	PDGFRB_589	yDSTWE	experimental		PDGFRB	PPEP=QLPyDSTWE|PK=NA	custom	P09619
942	PDGFRB_589/rA1	ADSTWE	experimental				custom
943	PDGFRB_686	yGDLVD	experimental		PDGFRB	PPEP=YCRyGDLVD|PK=NA	custom	P09619
944	PDGFRB_686/rA1	AGDLVD	experimental				custom
945	PDGFRB_692	yLHRNK	experimental		PDGFRB	PPEP=LVDyLHRNK|PK=NA	custom	P09619
946	PDGFRB_692/rA1	ALHRNK	experimental				custom
947	PDGFRB_716	ySNALP	experimental		PDGFRB	PPEP=AELySNALP|PK=NA	custom	P09619
948	PDGFRB_716/rA1	ASNALP	experimental				custom
949	PDGFRB_740	yMDMSK	experimental		PDGFRB	PPEP=DGGyMDMSK|PK=NA	custom	P09619
950	PDGFRB_740/rA1	AMDMSK	experimental				custom
951	PDGFRB_751	yVPMLD	experimental		PDGFRB	PPEP=SVDyVPMLD|PK=PDGFRB	custom	P09619
952	PDGFRB_751/rA1	AVPMLD	experimental				custom
953	PDGFRB_763	yADIES	experimental		PDGFRB	PPEP=DVKyADIES|PK=NA	custom	P09619
954	PDGFRB_763/rA1	AADIES	experimental				custom
955	PDGFRB_771	yMAPYD	experimental		PDGFRB	PPEP=SSNyMAPyD|PK=NA	custom	P09619
956	PDGFRB_771/rA1	AMAPYD	experimental				custom
957	PDGFRB_775	yDNYVP	experimental		PDGFRB	PPEP=MAPyDNYVP|PK=NA	custom	P09619
958	PDGFRB_775/rA1	ADNYVP	experimental				custom
959	PDGFRB_778	yVPSAP	experimental		PDGFRB	PPEP=YDNyVPSAP|PK=NA	custom	P09619
960	PDGFRB_778/rA1	AVPSAP	experimental				custom
961	PDGFRB_857	yISKGS	experimental		PDGFRB	PPEP=DSNyISKGS|PK=PDGFRB	custom	P09619
962	PDGFRB_857/rA1	AISKGS	experimental				custom
963	PDGFRB_934	yEIMQK	experimental		PDGFRB	PPEP=DEIyEIMQK|PK=NA	custom	P09619
964	PDGFRB_934/rA1	AEIMQK	experimental				custom
965	PDGFRB_970	yQQVDE	experimental		PDGFRB	PPEP=KKKyQQVDE|PK=NA	custom	P09619
966	PDGFRB_970/rA1	AQQVDE	experimental				custom
967	PKN2_273	ySLEQR	experimental		PKN2	PPEP=LLkysLEQR|PK=NA	custom	Q16513
968	PKN2_273/rA1	ASLEQR	experimental				custom
969	PKN2_624	yKPDTP	experimental		PKN2	PPEP=QSEyKPDtP|PK=NA	custom	Q16513
970	PKN2_624/rA1	AKPDTP	experimental				custom
971	PKN2_635	ySGIQE	experimental		PKN2	PPEP=GLEySGIQE|PK=NA	custom	Q16513
972	PKN2_635/rA1	ASGIQE	experimental				custom
973	PKN2_810	yGDRTS	experimental		PKN2	PPEP=GMGyGDRts|PK=NA	custom	Q16513
974	PKN2_810/rA1	AGDRTS	experimental				custom
975	PLCG1_1253	yQQPFE	experimental		PLCG1	PPEP=ESRyQQPFE|PK=EGFR, FGFR1, PDGFR	custom	P19174
976	PLCG1_1253/rA1	AQQPFE	experimental				custom
977	PLCG1_379	yHGHTL	experimental		PLCG1	PPEP=PVIyHGHTL|PK=NA	custom	P19174
978	PLCG1_379/rA1	AHGHTL	experimental				custom
979	PLCG1_472	yEEVPT	experimental		PLCG1	PPEP=GSAyEEVPT|PK=EGFR, FGFR1	custom	P19174
980	PLCG1_472/rA1	AEEVPT	experimental				custom
981	PLCG1_481	ySENDI	experimental		PLCG1	PPEP=SMMySENDI|PK=NA	custom	P19174
982	PLCG1_481/rA1	ASENDI	experimental				custom
983	PLCG1_506	yPHYFV	experimental		PLCG1	PPEP=HEWyPHYFV|PK=NA	custom	P19174
984	PLCG1_506/rA1	APHYFV	experimental				custom
985	PLCG1_771	yGALYE	experimental		PLCG1	PPEP=EPDyGALYE|PK=EGFR, FGFR1, SYK, PDGFR	custom	P19174
986	PLCG1_771/rA1	AGALYE	experimental				custom
987	PLCG1_775	yEGRNP	experimental		PLCG1	PPEP=GALyEGRNP|PK=NA	custom	P19174
988	PLCG1_775/rA1	AEGRNP	experimental				custom
989	PLCG1_783	yVEANP	experimental		PLCG1	PPEP=PGFyVEANP|PK=EGFR, FGFR1, SYK, PDGFR	custom	P19174
990	PLCG1_783/rA1	AVEANP	experimental				custom
991	PLCG1_977	yRDMSS	experimental		PLCG1	PPEP=RACyRDMSS|PK=NA	custom	P19174
992	PLCG1_977/rA1	ARDMSS	experimental				custom
993	PLCG2_1197	ySSCRQ	experimental		PLCG2	PPEP=EELySSCRQ|PK=BTK	custom	P16885
994	PLCG2_1197/rA1	ASSCRQ	experimental				custom
995	PLCG2_1217	yDTHQN	experimental		PLCG2	PPEP=LFLyDTHQN|PK=BTK	custom	P16885
996	PLCG2_1217/rA1	ADTHQN	experimental				custom
997	PLCG2_1245	yQEKCN	experimental		PLCG2	PPEP=LQLyQEKCN|PK=NA	custom	P16885
998	PLCG2_1245/rA1	AQEKCN	experimental				custom
999	PLCG2_733	yPVTPE	experimental		PLCG2	PPEP=RLRyPVTPE|PK=NA	custom	P16885
1000	PLCG2_733/rA1	APVTPE	experimental				custom
1001	PLCG2_743	yNMERD	experimental		PLCG2	PPEP=LERyNMERD|PK=FYN, LCK, LYN	custom	P16885
1002	PLCG2_743/rA1	ANMERD	experimental				custom
1003	PLCG2_753	yDVSRM	experimental		PLCG2	PPEP=NSLyDVSRM|PK=FYN, LCK, LYN, SRC, BTK	custom	P16885
1004	PLCG2_753/rA1	ADVSRM	experimental				custom
1005	PLCG2_759	yVDPSE	experimental		PLCG2	PPEP=SRMyVDPSE|PK=FYN, LCK, LYN, SRC, BTK	custom	P16885
1006	PLCG2_759/rA1	AVDPSE	experimental				custom
1007	POSTN_189	yNNLGL	experimental		POSTN	PPEP=PSMyNNLGL|PK=NA	custom	Q15063
1008	POSTN_189/rA1	ANNLGL	experimental				custom
1009	POSTN_733	yTKIID	experimental		POSTN	PPEP=IKKyTKIID|PK=NA	custom	Q15063
1010	POSTN_733/rA1	ATKIID	experimental				custom
1011	PSA2_101	yQEPIP	experimental		PSA2	PPEP=yLVyQEPIP|PK=NA	custom	P25787
1012	PSA2_101/rA1	AQEPIP	experimental				custom
1013	PSA2_121	yTQSGG	experimental		PSA2	PPEP=MQEyTQSGG|PK=NA	custom	P25787
1014	PSA2_121/rA1	ATQSGG	experimental				custom
1015	PSA2_167	yVNGKT	experimental		PSA2	PPEP=GKNyVNGkT|PK=NA	custom	P25787
1016	PSA2_167/rA1	AVNGKT	experimental				custom
1017	PSA2_24	yALAAV	experimental		PSA2	PPEP=QIEyALAAV|PK=NA	custom	P25787
1018	PSA2_24/rA1	AALAAV	experimental				custom
1019	PSA2_57	yDERSV	experimental		PSA2	PPEP=SILyDERSV|PK=NA	custom	P25787
1020	PSA2_57/rA1	ADERSV	experimental				custom
1021	PSA2_6	ySFSLT	experimental		PSA2	PPEP=ERGysFSLT|PK=NA	custom	P25787
1022	PSA2_6/rA1	ASFSLT	experimental				custom
1023	PSA2_76	ySGMGP	experimental		PSA2	PPEP=GLVySGMGP|PK=NA	custom	P25787
1024	PSA2_76/rA1	ASGMGP	experimental				custom
1025	PSA2_98	yLVYQE	experimental		PSA2	PPEP=QQYyLVyQE|PK=NA	custom	P25787
1026	PSA2_98/rA1	ALVYQE	experimental				custom
1027	PSD7_7	yGMFKK	experimental		PSD7	PPEP=ENMYGMFKK|PK=NA	custom	P51665
1028	PSD7_7/rA1	AGMFKK	experimental				custom
1029	PTK6_114	yVLSVR	experimental		PTK6	PPEP=SADyVLSVR|PK=NA	custom	Q13882
1030	PTK6_114/rA1	AVLSVR	experimental				custom
1031	PTK6_342	yLSHDH	experimental		PTK6	PPEP=EDVyLSHDH|PK=Autocatalysis	custom	Q13882
1032	PTK6_342/rA1	ALSHDH	experimental				custom
1033	PTK6_351	yKWTAP	experimental		PTK6	PPEP=NIPyKWTAP|PK=NA	custom	Q13882
1034	PTK6_351/rA1	AKWTAP	experimental				custom
1035	PTK6_447	yENPT	experimental		PTK6	PPEP=FTSyENPT|PK=Autocatalysis	custom	Q13882
1036	PTK6_447/rA1	AENPT	experimental				custom
1037	PTK7_872	yMVLEY	experimental		PTK7	PPEP=EPHyMVLEY|PK=no substrate info	custom	Q13308
1038	PTK7_872/rA1	AMVLEY	experimental				custom
1039	PTPN11_263	ySRKEG	experimental		PTPN11	PPEP=KLLySRKEG|PK=NA	custom	Q06124
1040	PTPN11_263/rA1	ASRKEG	experimental				custom
1041	PTPN11_279	yKNILP	experimental		PTPN11	PPEP=KNRykNILP|PK=NA	custom	Q06124
1042	PTPN11_279/rA1	AKNILP	experimental				custom
1043	PTPN11_304	yINANI	experimental		PTPN11	PPEP=VSDyINANI|PK=NA	custom	Q06124
1044	PTPN11_304/rA1	AINANI	experimental				custom
1045	PTPN11_327	yIATQG	experimental		PTPN11	PPEP=KKSyIATQG|PK=NA	custom	Q06124
1046	PTPN11_327/rA1	AIATQG	experimental				custom
1047	PTPN11_515	yRFIYM	experimental		PTPN11	PPEP=EAQyRFIYM|PK=NA	custom	Q06124
1048	PTPN11_515/rA1	ARFIYM	experimental				custom
1049	PTPN11_546	yTNIKY	experimental		PTPN11	PPEP=GHEyTNIKY|PK=PDGFRB	custom	Q06124
1050	PTPN11_546/rA1	ATNIKY	experimental				custom
1051	PTPN11_584	yENVGL	experimental		PTPN11	PPEP=ARVyENVGL|PK=PDGFR	custom	Q06124
1052	PTPN11_584/rA1	AENVGL	experimental				custom
1053	PTPN11_62	yYDLYG	experimental		PTPN11	PPEP=TGDyYDLYG|PK=NA	custom	Q06124
1054	PTPN11_62/rA1	AYDLYG	experimental				custom
1055	PTPN11_63	yDLYGG	experimental		PTPN11	PPEP=GDYyDLYGG|PK=NA	custom	Q06124
1056	PTPN11_63/rA1	ADLYGG	experimental				custom
1057	PTPN11_66	yGGEKF	experimental		PTPN11	PPEP=YDLyGGEKF|PK=NA	custom	Q06124
1058	PTPN11_66/rA1	AGGEKF	experimental				custom
1059	PTPN6_377	ySVTNC	experimental		PTPN6	PPEP=YGPySVTNC|PK=NA	custom	P29350
1060	PTPN6_377/rA1	ASVTNC	experimental				custom
1061	PTPN6_509	yVAIAQ	experimental		PTPN6	PPEP=KFIyVAIAQ|PK=NA	custom	P29350
1062	PTPN6_509/rA1	AVAIAQ	experimental				custom
1063	PTPN6_536	yGNITY	experimental		PTPN6	PPEP=ESEyGNITY|PK=LCK, SRC	custom	P29350
1064	PTPN6_536/rA1	AGNITY	experimental				custom
1065	PTPN6_564	yENLHT	experimental		PTPN6	PPEP=EDVyENLHT|PK=LCK, SRC	custom	P29350
1066	PTPN6_564/rA1	AENLHT	experimental				custom
1067	PTPN6_64	yGGEKF	experimental		PTPN6	PPEP=YDLyGGEKF|PK=NA	custom	P29350
1068	PTPN6_64/rA1	AGGEKF	experimental				custom
1069	PUM2_1003	yVVQKM	experimental		PUM2	PPEP=YANyVVQKM|PK=NA	custom	Q8TB72
1070	PUM2_1003/rA1	AVVQKM	experimental				custom
1071	PUM2_697	yNRSDI	experimental		PUM2	PPEP=RLRyNRSDI|PK=NA	custom	Q8TB72
1072	PUM2_697/rA1	ANRSDI	experimental				custom
1073	PVR_398	ySAVSR	experimental		PVR	PPEP=HVSySAVSR|PK=NA	custom	P15151
1074	PVR_398/rA1	ASAVSR	experimental				custom
1075	Q59GD8_238	yNQPDW	experimental		Q59GD8	PPEP=SEHyNQPDW|PK=NA	custom
1076	Q59GD8_238/rA1	ANQPDW	experimental				custom
1077	RAC1_64	yDRLRP	experimental		RAC1	PPEP=QEDyDRLRP|PK=NA	custom
1078	RAC1_64/rA1	ADRLRP	experimental				custom
1079	RAC2_Y64	yDRLRP	experimental		RAC2	PPEP=QEDyDRLRP|PK=NA	custom
1080	RAC2_Y64/rA1	ADRLRP	experimental				custom
1081	RAC3_64	yDRLRP	experimental		RAC3	PPEP=QEDyDRLRP|PK=NA	custom
1082	RAC3_64/rA1	ADRLRP	experimental				custom
1083	RASA1_460	yNTIRR	experimental		RASA1	PPEP=KEIyNTIRR|PK=EGFR, PDGFR	custom	P20936
1084	RASA1_460/rA1	ANTIRR	experimental				custom
1085	RASA1_615	yCNIYL	experimental		RASA1	PPEP=TNPyCNIYL|PK=NA	custom	P20936
1086	RASA1_615/rA1	ACNIYL	experimental				custom
1087	RASA1_952	yMEGVN	experimental		RASA1	PPEP=KEPyMEGVN|PK=My published data	custom	P20936
1088	RASA1_952/rA1	AMEGVN	experimental				custom
1089	RASA3_66	yCEIPR	experimental		RASA3	PPEP=EDFyCEIPR|PK=NA	custom	Q14644
1090	RASA3_66/rA1	ACEIPR	experimental				custom
1091	RASA3_765	ySTFVI	experimental		RASA3	PPEP=QEEySTFVI|PK=NA	custom	Q14644
1092	RASA3_765/rA1	ASTFVI	experimental				custom
1093	RASH_157	yTLVRE	experimental		RASH	PPEP=DAFyTLVRE|PK=NA	custom	P01112
1094	RASH_157/rA1	ATLVRE	experimental				custom
1095	RASK_157	yTLVRE	experimental		RASK	PPEP=DAFyTLVRE|PK=NA	custom	P01116
1096	RASK_157/rA1	ATLVRE	experimental				custom
1097	RASN_157	yTLVRE	experimental		RASN	PPEP=DAFyTLVRE|PK=NA	custom	P01111
1098	RASN_157/rA1	ATLVRE	experimental				custom
1099	RBM3_117	yYDSRP	experimental		RBM3	PPEP=SGRyyDSRP|PK=NA	custom	P98179
1100	RBM3_117/rA1	AYDSRP	experimental				custom
1101	RBM3_118	yDSRPG	experimental		RBM3	PPEP=GRyyDSRPG|PK=NA	custom	P98179
1102	RBM3_118/rA1	ADSRPG	experimental				custom
1103	RBM3_125	yGYGYG	experimental		RBM3	PPEP=PGGyGyGyG|PK=NA	custom	P98179
1104	RBM3_125/rA1	AGYGYG	experimental				custom
1105	RBM3_127	yGYGRS	experimental		RBM3	PPEP=GyGyGyGRS|PK=NA	custom	P98179
1106	RBM3_127/rA1	AGYGRS	experimental				custom
1107	RBM3_129	yGRSRD	experimental		RBM3	PPEP=GyGyGRSRD|PK=NA	custom	P98179
1108	RBM3_129/rA1	AGRSRD	experimental				custom
1109	RBM3_143	yDRYSG	experimental		RBM3	PPEP=QGGyDRysG|PK=NA	custom	P98179
1110	RBM3_143/rA1	ADRYSG	experimental				custom
1111	RBM3_146	ySGGNY	experimental		RBM3	PPEP=yDRysGGNy|PK=NA	custom	P98179
1112	RBM3_146/rA1	ASGGNY	experimental				custom
1113	RBM3_151	yRDNYD	experimental		RBM3	PPEP=GGNyRDNyD|PK=NA	custom	P98179
1114	RBM3_151/rA1	ARDNYD	experimental				custom
1115	RBM3_155	yDN	experimental		RBM3	PPEP=RDNyDN|PK=NA	custom	P98179
1116	RBM3_155/rA1	ADN	experimental				custom
1117	RET_1015	yLDLAA	experimental		RET	PPEP=RRDyLDLAA|PK=NA	custom	P07949
1118	RET_1015/rA1	ALDLAA	experimental				custom
1119	RET_1029	yDDGLS	experimental		RET	PPEP=SLIyDDGLS|PK=NA	custom	P07949
1120	RET_1029/rA1	ADDGLS	experimental				custom
1121	RET_1062	yGMSDP	experimental		RET	PPEP=NKLyGMSDP|PK=NA	custom	P07949
1122	RET_1062/rA1	AGMSDP	experimental				custom
1123	RET_1090	yPNDSV	experimental		RET	PPEP=FPRyPNDSV|PK=NA	custom	P07949
1124	RET_1090/rA1	APNDSV	experimental				custom
1125	RET_1096	yANWML	experimental		RET	PPEP=DSVyANWML|PK=NA	custom	P07949
1126	RET_1096/rA1	AANWML	experimental				custom
1127	RET_687	ySSSGA	experimental		RET	PPEP=PVSySSSGA|PK=NA	custom	P07949
1128	RET_687/rA1	ASSSGA	experimental				custom
1129	RET_791	yGACSQ	experimental		RET	PPEP=IKLyGACSQ|PK=NA	custom	P07949
1130	RET_791/rA1	AGACSQ	experimental				custom
1131	RET_806	yAKYGS	experimental		RET	PPEP=IVEyAKYGS|PK=NA	custom	P07949
1132	RET_806/rA1	AAKYGS	experimental				custom
1133	RET_809	yGSLRG	experimental		RET	PPEP=YAKyGSLRG|PK=NA	custom	P07949
1134	RET_809/rA1	AGSLRG	experimental				custom
1135	RET_826	yLGSGG	experimental		RET	PPEP=GPGyLGSGG|PK=NA	custom	P07949
1136	RET_826/rA1	ALGSGG	experimental				custom
1137	RET_900	yEEDSY	experimental		RET	PPEP=RDVyEEDSY|PK=NA	custom	P07949
1138	RET_900/rA1	AEEDSY	experimental				custom
1139	RET_905	yVKRSQ	experimental		RET	PPEP=EDSyVKRSQ|PK=NA	custom	P07949
1140	RET_905/rA1	AVKRSQ	experimental				custom
1141	RET_981	yRLMLQ	experimental		RET	PPEP=EEMyRLMLQ|PK=NA	custom	P07949
1142	RET_981/rA1	ARLMLQ	experimental				custom
1143	RIN1_36	yDVPNA	experimental		RIN1	PPEP=DPLyDVPNA|PK=NA	custom	Q13671
1144	RIN1_36/rA1	ADVPNA	experimental				custom
1145	RIN1_632	yQDPSS	experimental		RIN1	PPEP=RVAyQDPSS|PK=NA	custom	Q13671
1146	RIN1_632/rA1	AQDPSS	experimental				custom
1147	RIN3_602	yKKVVE	experimental		RIN3	PPEP=RKLyKKVVE|PK=NA	custom	Q8TB24
1148	RIN3_602/rA1	AKKVVE	experimental				custom
1149	ROR1_160	ySDEYE	experimental		ROR1	PPEP=SPGySDEYE|PK=no substrate info	custom	Q01973
1150	ROR1_160/rA1	ASDEYE	experimental				custom
1151	ROR1_173	yRGIAC	experimental		ROR1	PPEP=CQPyRGIAC|PK=no substrate info	custom	Q01973
1152	ROR1_173/rA1	ARGIAC	experimental				custom
1153	ROR1_645	yYRVQS	experimental		ROR1	PPEP=SADyYRVQS|PK=ROR1	custom	Q01973
1154	ROR1_645/rA1	AYRVQS	experimental				custom
1155	ROR1_786	yPNYMF	experimental		ROR1	PPEP=NPRyPNYMF|PK=no substrate info	custom	Q01973
1156	ROR1_786/rA1	APNYMF	experimental				custom
1157	ROR1_789	yMFPSQ	experimental		ROR1	PPEP=YPNyMFPSQ|PK=no substrate info	custom	Q01973
1158	ROR1_789/rA1	AMFPSQ	experimental				custom
1159	ROR1_828	yAAFPA	experimental		ROR1	PPEP=PPGyAAFPA|PK=no substrate info	custom	Q01973
1160	ROR1_828/rA1	AAAFPA	experimental				custom
1161	ROR1_836	yQPTGP	experimental		ROR1	PPEP=AAHyQPTGP|PK=no substrate info	custom	Q01973
1162	ROR1_836/rA1	AQPTGP	experimental				custom
1163	ROR2_488	yKGHLF	experimental		ROR2	PPEP=GKVyKGHLF|PK=SRC	custom	Q01974
1164	ROR2_488/rA1	AKGHLF	experimental				custom
1165	ROR2_624	yDKLNV	experimental		ROR2	PPEP=VLVyDKLNV|PK=SRC	custom	Q01974
1166	ROR2_624/rA1	ADKLNV	experimental				custom
1167	ROR2_645	yYKLLG	experimental		ROR2	PPEP=AADyYKLLG|PK=SRC	custom	Q01974
1168	ROR2_645/rA1	AYKLLG	experimental				custom
1169	ROR2_646	yKLLGN	experimental		ROR2	PPEP=ADYyKLLGN|PK=ROR2	custom	Q01974
1170	ROR2_646/rA1	AKLLGN	experimental				custom
1171	ROR2_666	yGKFSI	experimental		ROR2	PPEP=AIMyGKFSI|PK=SRC	custom	Q01974
1172	ROR2_666/rA1	AGKFSI	experimental				custom
1173	ROR2_873	yVTTAP	experimental		ROR2	PPEP=STGyVTTAP|PK=SRC	custom	Q01974
1174	ROR2_873/rA1	AVTTAP	experimental				custom
1175	ROS1_2114	yYRKRG	experimental		ROS1	PPEP=KNDyYRKRG|PK=ROS1	custom	P08922
1176	ROS1_2114/rA1	AYRKRG	experimental				custom
1177	ROS1_2274	yMVLAT	experimental		ROS1	PPEP=GLNyMVLAT|PK=NA	custom	P08922
1178	ROS1_2274/rA1	AMVLAT	experimental				custom
1179	ROS1_2334	yACLTH	experimental		ROS1	PPEP=GLNyACLTH|PK=NA	custom	P08922
1180	ROS1_2334/rA1	AACLTH	experimental				custom
1181	RYK_452	yLARRE	experimental		RYK	PPEP=GMSyLARRE|PK=no substrate info	custom	P34925
1182	RYK_452/rA1	ALARRE	experimental				custom
1183	RYK_492	yHCLGD	experimental		RYK	PPEP=PMDyHCLGD|PK=RYK, autocatalysis	custom	P34925
1184	RYK_492/rA1	AHCLGD	experimental				custom
1185	RYK_556	yRIAQP	experimental		RYK	PPEP=KDGyRIAQP|PK=no substrate info	custom	P34925
1186	RYK_556/rA1	ARIAQP	experimental				custom
1187	RYR2_1058-1060	yGYNLE	experimental				custom
1188	RYR2_1058-1060/rA1	AGYNLE	experimental				custom
1189	SH22A_216	ySPIIK	experimental				custom
1190	SH22A_216/rA1	ASPIIK	experimental				custom
1191	SH22A_280	yNEPDE	experimental		SH22A	PPEP=NPIyNEPDE|PK=NA	custom	Q9NP31
1192	SH22A_280/rA1	ANEPDE	experimental				custom
1193	SH22A_290	yAMGRG	experimental		SH22A	PPEP=IAFyAMGRG|PK=NA	custom	Q9NP31
1194	SH22A_290/rA1	AAMGRG	experimental				custom
1195	SH22A_305	yVEVED	experimental		SH22A	PPEP=SNIyVEVED|PK=NA	custom	Q9NP31
1196	SH22A_305/rA1	AVEVED	experimental				custom
1197	SH22A_39	yTAASP	experimental		SH22A	PPEP=NLGyTAASP|PK=NA	custom	Q9NP31
1198	SH22A_39/rA1	ATAASP	experimental				custom
1199	SH24A_131	yHDLQA	experimental		SH24A	PPEP=KSQyHDLQA|PK=NA	custom	Q9H788
1200	SH24A_131/rA1	AHDLQA	experimental				custom
1201	SH2B2_629	ySFY	experimental		SH2B2	PPEP=ENQySFY|PK=NA	custom	O14492
1202	SH2B2_629/rA1	ASFY	experimental				custom
1203	SH2D3A_231	yCELVP	experimental		SH2D3A	PPEP=PPTyCELVP|PK=NA	custom	Q9BRG2
1204	SH2D3A_231/rA1	ACELVP	experimental				custom
1205	SH2D3A_95	yMTGRR	experimental		SH2D3A	PPEP=VHSyMTGRR|PK=NA	custom	Q9BRG2
1206	SH2D3A_95/rA1	AMTGRR	experimental				custom
1207	SH2D3C_183	yVKFSK	experimental		SH2D3C	PPEP=GSDyVKFSK|PK=NA	custom	Q8N5H7
1208	SH2D3C_183/rA1	AVKFSK	experimental				custom
1209	SH2D3C_278	yTHIQY	experimental		SH2D3C	PPEP=GESyTHIQY|PK=NA	custom	Q8N5H7
1210	SH2D3C_278/rA1	ATHIQY	experimental				custom
1211	SH2D3C_283	yLFEQE	experimental		SH2D3C	PPEP=HIQyLFEQE|PK=NA	custom	Q8N5H7
1212	SH2D3C_283/rA1	ALFEQE	experimental				custom
1213	SH2D3C_495	yCQLQP	experimental		SH2D3C	PPEP=SGHyCQLQP|PK=NA	custom	Q8N5H7
1214	SH2D3C_495/rA1	ACQLQP	experimental				custom
1215	SH2D3C_793	yHTNAE	experimental		SH2D3C	PPEP=GGLyHTNAE|PK=NA	custom	Q8N5H7
1216	SH2D3C_793/rA1	AHTNAE	experimental				custom
1217	SH3BP2_174	yEHDDE	experimental		SH3BP2	PPEP=NEDyEHDDE|PK=NA	custom	P78314
1218	SH3BP2_174/rA1	AEHDDE	experimental				custom
1219	SH3BP2_183	yLEPDS	experimental		SH3BP2	PPEP=DDSyLEPDS|PK=NA	custom	P78314
1220	SH3BP2_183/rA1	ALEPDS	experimental				custom
1221	SHB_114	yCGGSG	experimental		SHB	PPEP=RLDyCGGSG|PK=NA	custom	Q15464
1222	SHB_114/rA1	ACGGSG	experimental				custom
1223	SHB_246	ySDPFD	experimental		SHB	PPEP=ADDySDPFD|PK=NA	custom	Q15464
1224	SHB_246/rA1	ASDPFD	experimental				custom
1225	SHB_268	yMEPYE	experimental		SHB	PPEP=SAGyMEPYE|PK=NA	custom	Q15464
1226	SHB_268/rA1	AMEPYE	experimental				custom
1227	SHB_336	yDQPWE	experimental		SHB	PPEP=ADEyDQPWE|PK=NA	custom	Q15464
1228	SHB_336/rA1	ADQPWE	experimental				custom
1229	SHC1_349	yYNDFP	experimental		SHC1	PPEP=DHQyYNDFP|PK=SYK, ZAP70, SRC, FLT4	custom	P29353
1230	SHC1_349/rA1	AYNDFP	experimental				custom
1231	SHC1_350	yNDFPG	experimental		SHC1	PPEP=HQYyNDFPG|PK=SYK, ZAP70, SRC, FLT4	custom	P29353
1232	SHC1_350/rA1	ANDFPG	experimental				custom
1233	SHC1_427	yVNVQN	experimental		SHC1	PPEP=DPSyVNVQN|PK=FYN, LCL, INSR, PDGFR, FLT4	custom	P29353
1234	SHC1_427/rA1	AVNVQN	experimental				custom
1235	SHC2_338	yYNSIP	experimental		SHC2	PPEP=EHNyYNSIP|PK=Non experiemntal	custom	D
1236	SHC2_338/rA1	AYNSIP	experimental				custom
1237	SHC2_339	yNSIPG	experimental		SHC2	PPEP=HNYyNSIPG|PK=Non experiemntal	custom	P98078
1238	SHC2_339/rA1	ANSIPG	experimental				custom
1239	SHC2_414	yVNTQG	experimental		SHC2	PPEP=EHLyVNTQG|PK=Non experiemntal	custom	P98079
1240	SHC2_414/rA1	AVNTQG	experimental				custom
1241	SHC4_424	yENCLE	experimental		SHC4	PPEP=SSVyENCLE|PK=NA	custom	Q6S5L8
1242	SHC4_424/rA1	AENCLE	experimental				custom
1243	SHIP1_1022	yGSLSS	experimental		SHIP1	PPEP=NPLyGSLSS|PK=NA	custom	Q92835
1244	SHIP1_1022/rA1	AGSLSS	experimental				custom
1245	SHIP1_865	yDFVKT	experimental		SHIP1	PPEP=EKLyDFVKT|PK=NA	custom	Q92835
1246	SHIP1_865/rA1	ADFVKT	experimental				custom
1247	SHIP1_915	yMGVGP	experimental		SHIP1	PPEP=NPNyMGVGP|PK=NA	custom	Q92835
1248	SHIP1_915/rA1	AMGVGP	experimental				custom
1249	SHIP1_944	yDQPPK	experimental		SHIP1	PPEP=AWSyDQPPK|PK=NA	custom	Q92835
1250	SHIP1_944/rA1	ADQPPK	experimental				custom
1251	SHIP2_1135	yAPAGP	experimental		SHIP2	PPEP=EVDyAPAGP|PK=NA	custom	O15357
1252	SHIP2_1135/rA1	AAPAGP	experimental				custom
1253	SHIP2_1162	yGRPLS	experimental		SHIP2	PPEP=PSDyGRPLS|PK=NA	custom	O15357
1254	SHIP2_1162/rA1	AGRPLS	experimental				custom
1255	SHIP2_671	yAWHKQ	experimental		SHIP2	PPEP=RDTyAWHKQ|PK=NA	custom	O15357
1256	SHIP2_671/rA1	AAWHKQ	experimental				custom
1257	SHIP2_886	yEWISI	experimental		SHIP2	PPEP=ERLyEWISI|PK=NA	custom	O15357
1258	SHIP2_886/rA1	AEWISI	experimental				custom
1259	SHIP2_986	yYVLEG	experimental		SHIP2	PPEP=NPAyYVLEG|PK=SRC	custom	O15357
1260	SHIP2_986/rA1	AYVLEG	experimental				custom
1261	SHIP2_987	yVLEGV	experimental		SHIP2	PPEP=PAYyVLEGV|PK=SRC	custom	O15357
1262	SHIP2_987/rA1	AVLEGV	experimental				custom
1263	SLAP1_273	yFED	experimental		SLAP1	PPEP=SPPyFED|PK=NA	custom	Q13239
1264	SLAP1_273/rA1	AFED	experimental				custom
1265	SOCS3_204	yEKVTQ	experimental		SOCS3	PPEP=LDSyEKVTQ|PK=LCK	custom	O14543
1266	SOCS3_204/rA1	AEKVTQ	experimental				custom
1267	SOCS3_221	yDAPL	experimental		SOCS3	PPEP=LDQyDAPL|PK=LCK	custom	O14543
1268	SOCS3_221/rA1	ADAPL	experimental				custom
1269	SOX4_123	yPDYKY	experimental		SOX4	PPEP=MADyPDyKY|PK=NA	custom	Q06945
1270	SOX4_123/rA1	APDYKY	experimental				custom
1271	SOX4_126	yKYRPR	experimental		SOX4	PPEP=yPDyKYRPR|PK=NA	custom	Q06945
1272	SOX4_126/rA1	AKYRPR	experimental				custom
1273	SRC_187	yCLSVS	experimental		SRC	PPEP=KGAyCLSVS|PK=NA	custom	P12931
1274	SRC_187/rA1	ACLSVS	experimental				custom
1275	SRC_216	yITSRT	experimental		SRC	PPEP=GGFyITSRT|PK=Autocatalysis	custom	P12931
1276	SRC_216/rA1	AITSRT	experimental				custom
1277	SRC_338	yIVTEY	experimental		SRC	PPEP=EPIyIVTEY|PK=Autocatalysis	custom	P12931
1278	SRC_338/rA1	AIVTEY	experimental				custom
1279	SRC_419	yTARQG	experimental		SRC	PPEP=DNEyTARQG|PK=Autocatalysis	custom	P12931
1280	SRC_419/rA1	ATARQG	experimental				custom
1281	SRC_439	yGRFTI	experimental		SRC	PPEP=AALyGRFTI|PK=NA	custom	P12931
1282	SRC_439/rA1	AGRFTI	experimental				custom
1283	SRC_522	yFTSTE	experimental		SRC	PPEP=LEDyFTSTE|PK=NA	custom	P12931
1284	SRC_522/rA1	AFTSTE	experimental				custom
1285	SRC_530	yQPGEN	experimental		SRC	PPEP=EPQyQPGEN|PK=CSK	custom	P12931
1286	SRC_530/rA1	AQPGEN	experimental				custom
1287	SRMS_380	ySPSSS	experimental		SRMS	PPEP=DDIySPSSS|PK=Protein not detected so far	custom	Q9H3Y6
1288	SRMS_380/rA1	ASPSSS	experimental				custom
1289	STAP2_22	yESFLE	experimental		STAP2	PPEP=SHYyESFLE|PK=SRC	custom	Q9UGK3
1290	STAP2_22/rA1	AESFLE	experimental				custom
1291	STAP2_250	yEKVLG	experimental		STAP2	PPEP=DEDyEKVLG|PK=NA	custom	Q9UGK3
1292	STAP2_250/rA1	AEKVLG	experimental				custom
1293	STAP2_310	yVTPIG	experimental		STAP2	PPEP=EENyVTPIG|PK=NA	custom	Q9UGK3
1294	STAP2_310/rA1	AVTPIG	experimental				custom
1295	STAP2_322	yENQDV	experimental		STAP2	PPEP=AVDyENQDV|PK=SRC	custom	Q9UGK3
1296	STAP2_322/rA1	AENQDV	experimental				custom
1297	STAT1_701	yIKTEL	experimental		STAT1	PPEP=GTGyIKTEL|PK=SRC, EGFR, JAK1, JAK2	custom	P42224
1298	STAT1_701/rA1	AIKTEL	experimental				custom
1299	STAT2_690	yLKHRL	experimental		STAT2	PPEP=RRKyLKHRL|PK=JAK	custom	P52630
1300	STAT2_690/rA1	ALKHRL	experimental				custom
1301	STAT3_705	yLKTKF	experimental		STAT3	PPEP=AAPyLKTKF|PK=ALK, SRC, JAK, RET, ALK	custom	P40763
1302	STAT3_705/rA1	ALKTKF	experimental				custom
1303	STAT4_693	yVPSVF	experimental		STAT4	PPEP=DKGyVPSVF|PK=JAK	custom	Q14765
1304	STAT4_693/rA1	AVPSVF	experimental				custom
1305	STAT5A_694	yVKPQI	experimental		STAT5A	PPEP=VDGyVKPQI|PK=LYN, SRC, JAK2	custom	P42229
1306	STAT5A_694/rA1	AVKPQI	experimental				custom
1307	STAT5A_90	yATQLQ	experimental		STAT5A	PPEP=LGHyATQLQ|PK=NA	custom	P42229
1308	STAT5A_90/rA1	AATQLQ	experimental				custom
1309	STAT5B_679	ySKYYT	experimental		STAT5B	PPEP=DEVySKYYT|PK=SRC	custom	P51692
1310	STAT5B_679/rA1	ASKYYT	experimental				custom
1311	STAT5B_699	yVKPQI	experimental		STAT5B	PPEP=VDGyVKPQI|PK=EGFR, HCK, JAK	custom	P51692
1312	STAT5B_699/rA1	AVKPQI	experimental				custom
1313	STAT5B_725	yMDQAP	experimental		STAT5B	PPEP=SATyMDQAP|PK=EGFR	custom	P51692
1314	STAT5B_725/rA1	AMDQAP	experimental				custom
1315	STAT5B_740	yNMYPQ	experimental		STAT5B	PPEP=QAHyNMYPQ|PK=EGFR	custom	P51692
1316	STAT5B_740/rA1	ANMYPQ	experimental				custom
1317	STAT5B_743	yPQNPD	experimental		STAT5B	PPEP=YNMyPQNPD|PK=EGFR	custom	P51692
1318	STAT5B_743/rA1	APQNPD	experimental				custom
1319	STAT5B_90	yATQLQ	experimental		STAT5B	PPEP=LGHyATQLQ|PK=NA	custom	P51692
1320	STAT5B_90/rA1	AATQLQ	experimental				custom
1321	STAT6_641	yVPATI	experimental		STAT6	PPEP=GRGyVPATI|PK=JAK	custom	P42226
1322	STAT6_641/rA1	AVPATI	experimental				custom
1323	SYK_28	yLVQGG	experimental		SYK	PPEP=AEDyLVQGG|PK=NA	custom	P43405
1324	SYK_28/rA1	ALVQGG	experimental				custom
1325	SYK_296	ySFPKP	experimental		SYK	PPEP=IKSySFPKP|PK=NA	custom	P43405
1326	SYK_296/rA1	ASFPKP	experimental				custom
1327	SYK_323	yEPELA	experimental		SYK	PPEP=FNPyEPELA|PK=NA	custom	P43405
1328	SYK_323/rA1	AEPELA	experimental				custom
1329	SYK_348	yESPYA	experimental		SYK	PPEP=TEVyESPYA|PK=SYK	custom	P43405
1330	SYK_348/rA1	AESPYA	experimental				custom
1331	SYK_352	yADPEE	experimental		SYK	PPEP=ESPyADPEE|PK=SYK	custom	P43405
1332	SYK_352/rA1	AADPEE	experimental				custom
1333	SYK_525	yYKAQT	experimental		SYK	PPEP=DENyYKAQT|PK=SYK	custom	P43405
1334	SYK_525/rA1	AYKAQT	experimental				custom
1335	SYK_526	yKAQTH	experimental		SYK	PPEP=ENYyKAQTH|PK=SYK	custom	P43405
1336	SYK_526/rA1	AKAQTH	experimental				custom
1337	SYK_546	yYKFSS	experimental		SYK	PPEP=CINyYKFSS|PK=NA	custom	P43405
1338	SYK_546/rA1	AYKFSS	experimental				custom
1339	SYK_629	yYYDVV	experimental		SYK	PPEP=LRNyYYDVV|PK=NA	custom	P43405
1340	SYK_629/rA1	AYYDVV	experimental				custom
1341	SYK_630	yYDVVN	experimental		SYK	PPEP=RNYyYDVVN|PK=NA	custom	P43405
1342	SYK_630/rA1	AYDVVN	experimental				custom
1343	TBB6_106	yTEGAE	experimental		TBB6	PPEP=KGHyTEGAE|PK=NA	custom	Q9BUF5
1344	TBB6_106/rA1	ATEGAE	experimental				custom
1345	TBB6_208	yDICFR	experimental		TBB6	PPEP=EALyDICFR|PK=NA	custom	Q9BUF5
1346	TBB6_208/rA1	ADICFR	experimental				custom
1347	TBB6_340	yFVEWI	experimental		TBB6	PPEP=NSSyFVEWI|PK=NA	custom	Q9BUF5
1348	TBB6_340/rA1	AFVEWI	experimental				custom
1349	TEC_206	yYLILE	experimental		TEC	PPEP=GQEyYLILE|PK=TEC, BTK, ITK	custom	P42680
1350	TEC_206/rA1	AYLILE	experimental				custom
1351	TEC_228	yIPSNY	experimental		TEC	PPEP=NEGyIPSNY|PK=NA	custom	P42680
1352	TEC_228/rA1	AIPSNY	experimental				custom
1353	TEC_519	yTSSSG	experimental		TEC	PPEP=DDQyTSSSG|PK=TEC	custom	P42680
1354	TEC_519/rA1	ATSSSG	experimental				custom
1355	TENC1_483	yAQVQR	experimental		TENC1	PPEP=GSPyAQVQR|PK=NA	custom	Q63HR2
1356	TENC1_483/rA1	AAQVQR	experimental				custom
1357	TENC1_770	yTMCPE	experimental		TENC1	PPEP=GCSyTMCPE|PK=NA	custom	Q63HR2
1358	TENC1_770/rA1	ATMCPE	experimental				custom
1359	TENS1_1149	ySLQHF	experimental		TENS1	PPEP=SPDySLQHF|PK=NA	custom	Q9HBL0
1360	TENS1_1149/rA1	ASLQHF	experimental				custom
1361	TENS1_1254	yQVSGL	experimental		TENS1	PPEP=AGVyQVSGL|PK=NA	custom	Q9HBL0
1362	TENS1_1254/rA1	AQVSGL	experimental				custom
1363	TENS1_1323	yGGYST	experimental		TENS1	PPEP=HVAyGGYST|PK=NA	custom	Q9HBL0
1364	TENS1_1323/rA1	AGGYST	experimental				custom
1365	TENS1_1326	ySTPED	experimental		TENS1	PPEP=YGGySTPED|PK=NA	custom	Q9HBL0
1366	TENS1_1326/rA1	ASTPED	experimental				custom
1367	TENS1_1404	yATING	experimental		TENS1	PPEP=LPNyATING|PK=NA	custom	Q9HBL0
1368	TENS1_1404/rA1	AATING	experimental				custom
1369	TENS1_327	yNTSDP	experimental		TENS1	PPEP=SVDyNTSDP|PK=NA	custom	Q9HBL0
1370	TENS1_327/rA1	ANTSDP	experimental				custom
1371	TENS1_339	yDNFSG	experimental		TENS1	PPEP=WDSyDNFSG|PK=NA	custom	Q9HBL0
1372	TENS1_339/rA1	ADNFSG	experimental				custom
1373	TENS1_366	yAKVKK	experimental		TENS1	PPEP=GSLyAKVKK|PK=NA	custom	Q9HBL0
1374	TENS1_366/rA1	AAKVKK	experimental				custom
1375	TENS1_796	yDYQPC	experimental		TENS1	PPEP=YSPyDYQPC|PK=NA	custom	Q9HBL0
1376	TENS1_796/rA1	ADYQPC	experimental				custom
1377	TENS1_903	yENQSP	experimental		TENS1	PPEP=DGQyENQSP|PK=NA	custom	Q9HBL0
1378	TENS1_903/rA1	AENQSP	experimental				custom
1379	TENS3_333	yENLSA	experimental		TENS3	PPEP=WDSyENLSA|PK=NA	custom	Q68CZ2
1380	TENS3_333/rA1	AENLSA	experimental				custom
1381	TENS3_354	yAKVRK	experimental		TENS3	PPEP=GSLyAKVRK|PK=NA	custom	Q68CZ2
1382	TENS3_354/rA1	AAKVRK	experimental				custom
1383	TENS3_601	ySFAPD	experimental		TENS3	PPEP=AHQySFAPD|PK=NA	custom	Q68CZ2
1384	TENS3_601/rA1	ASFAPD	experimental				custom
1385	TENS3_780	yDNDAG	experimental		TENS3	PPEP=LGQyDNDAG|PK=NA	custom	Q68CZ2
1386	TENS3_780/rA1	ADNDAG	experimental				custom
1387	TENS3_855	yVKTAL	experimental		TENS3	PPEP=ETPyVKTAL|PK=NA	custom	Q68CZ2
1388	TENS3_855/rA1	AVKTAL	experimental				custom
1389	TENS4_150	yIEVTS	experimental		TENS4	PPEP=DIKyIEVTS|PK=NA	custom	Q8IZW8
1390	TENS4_150/rA1	AIEVTS	experimental				custom
1391	TENS4_284	yMFGSS	experimental		TENS4	PPEP=DVSyMFGSS|PK=NA	custom	Q8IZW8
1392	TENS4_284/rA1	AMFGSS	experimental				custom
1393	TGFB2_123	yRPYFR	experimental		TGFB2	PPEP=PTFyRPYFR|PK=NA	custom	P61812
1394	TGFB2_123/rA1	ARPYFR	experimental				custom
1395	TIAM1_1142	ySAFCA	experimental		TIAM1	PPEP=FKLysAFCA|PK=NA	custom	Q13009
1396	TIAM1_1142/rA1	ASAFCA	experimental				custom
1397	TIAM1_1323	yEDWDP	experimental		TIAM1	PPEP=LSIyEDWDP|PK=NA	custom	Q13009
1398	TIAM1_1323/rA1	AEDWDP	experimental				custom
1399	TIAM1_384	yENFRR	experimental		TIAM1	PPEP=QGVyENFRR|PK=NA	custom	Q13009
1400	TIAM1_384/rA1	AENFRR	experimental				custom
1401	TIE1_1007	yVKKTM	experimental		TIE1	PPEP=EEVyVKKTM|PK=NA	custom	P35590
1402	TIE1_1007/rA1	AVKKTM	experimental				custom
1403	TIE2_1048	yEKLPQ	experimental		TIE2	PPEP=AELyEKLPQ|PK=TIE2	custom	Q02763
1404	TIE2_1048/rA1	AEKLPQ	experimental				custom
1405	TIE2_1102	yVNTTL	experimental		TIE2	PPEP=RKTyVNTTL|PK=TIE2	custom	Q02763
1406	TIE2_1102/rA1	AVNTTL	experimental				custom
1407	TIE2_1108	yEKFTY	experimental		TIE2	PPEP=TTLyEKFTY|PK=TIE2	custom	Q02763
1408	TIE2_1108/rA1	AEKFTY	experimental				custom
1409	TIE2_1113	yAGIDC	experimental		TIE2	PPEP=KFTyAGIDC|PK=TIE2	custom	Q02763
1410	TIE2_1113/rA1	AAGIDC	experimental				custom
1411	TIE2_897	yLYLAI	experimental		TIE2	PPEP=HRGyLYLAI|PK=NA	custom	Q02763
1412	TIE2_897/rA1	ALYLAI	experimental				custom
1413	TIE2_992	yVKKTM	experimental		TIE2	PPEP=QEVyVKKTM|PK=TIE2	custom	Q02763
1414	TIE2_992/rA1	AVKKTM	experimental				custom
1415	TNK1_277	yVMGGP	experimental		TNK1	PPEP=RGRyVMGGP|PK=NA	custom	Q13470
1416	TNK1_277/rA1	AVMGGP	experimental				custom
1417	TNK1_661	yVLARP	experimental		TNK1	PPEP=ASRyVLARP|PK=NA	custom	Q13470
1418	TNK1_661/rA1	AVLARP	experimental				custom
1419	TPM1_162	yEEVAR	experimental		TPM1	PPEP=DRKyEEVAR|PK=NA	custom
1420	TPM1_162/rA1	AEEVAR	experimental				custom
1421	TPM2_162	yEEVAR	experimental		TPM2	PPEP=DRKyEEVAR|PK=NA	custom
1422	TPM2_162/rA1	AEEVAR	experimental				custom
1423	TR150_107	yRSNWQ	experimental		TR150	PPEP=YGNyRSNWQ|PK=NA	custom	Q9Y2W1
1424	TR150_107/rA1	ARSNWQ	experimental				custom
1425	TR150_118	ySPRRG	experimental		TR150	PPEP=RQAySPRRG|PK=NA	custom	Q9Y2W1
1426	TR150_118/rA1	ASPRRG	experimental				custom
1427	TR150_228	yGTGSA	experimental		TR150	PPEP=DATyGTGsA|PK=NA	custom	Q9Y2W1
1428	TR150_228/rA1	AGTGSA	experimental				custom
1429	TR150_328	yGSSQK	experimental		TR150	PPEP=GStyGSsQK|PK=NA	custom	Q9Y2W1
1430	TR150_328/rA1	AGSSQK	experimental				custom
1431	TR150_344	yTKRYL	experimental		TR150	PPEP=GAAyTKRYL|PK=NA	custom	Q9Y2W1
1432	TR150_344/rA1	ATKRYL	experimental				custom
1433	TR150_476	yAPPGK	experimental		TR150	PPEP=GLVyAPPGK|PK=NA	custom	Q9Y2W1
1434	TR150_476/rA1	AAPPGK	experimental				custom
1435	TR150_54	ySPAHN	experimental		TR150	PPEP=SRSySPAHN|PK=NA	custom	Q9Y2W1
1436	TR150_54/rA1	ASPAHN	experimental				custom
1437	TR150_68	yQNRDF	experimental		TR150	PPEP=PRVyQNRDF|PK=NA	custom	Q9Y2W1
1438	TR150_68/rA1	AQNRDF	experimental				custom
1439	TXK_420	yVSSFG	experimental		TXK	PPEP=DDEyVSSFG|PK=TXK	custom	P42681
1440	TXK_420/rA1	AVSSFG	experimental				custom
1441	TXK_91	yDFLPR	experimental		TXK	PPEP=KALyDFLPR|PK=TXK	custom	P42681
1442	TXK_91/rA1	ADFLPR	experimental				custom
1443	TXNIP_378	yTEVDP	experimental		TXNIP	PPEP=PPTyTEVDP|PK=NA	custom	Q9H3M7
1444	TXNIP_378/rA1	ATEVDP	experimental				custom
1445	TYK2_1054	yYRVRE	experimental		TYK2	PPEP=GHEyYRVRE|PK=JAK1, TYK2	custom	P29597
1446	TYK2_1054/rA1	AYRVRE	experimental				custom
1447	TYK2_1055	yRVRED	experimental		TYK2	PPEP=HEYyRVRED|PK=JAK1, TYK2	custom	P29597
1448	TYK2_1055/rA1	ARVRED	experimental				custom
1449	TYK2_292	yIRDSG	experimental		TYK2	PPEP=EPCyIRDSG|PK=TYK2	custom	P29597
1450	TYK2_292/rA1	AIRDSG	experimental				custom
1451	TYK2_604	yEGRLR	experimental		TYK2	PPEP=TNVyEGRLR|PK=NA	custom	P29597
1452	TYK2_604/rA1	AEGRLR	experimental				custom
1453	TYRO3_685	yYRQGC	experimental		TYRO3	PPEP=SGDyYRQGC|PK=NA	custom	Q06418
1454	TYRO3_685/rA1	AYRQGC	experimental				custom
1455	TYRO3_686	yRQGCA	experimental		TYRO3	PPEP=GDYyRQGCA|PK=NA	custom	Q06418
1456	TYRO3_686/rA1	ARQGCA	experimental				custom
1457	UBA5_372	yTIPKK	experimental		UBA5	PPEP=TVAyTIPKK|PK=NA	custom	Q9GZZ9
1458	UBA5_372/rA1	ATIPKK	experimental				custom
1459	UCP1_55	yKGVLG	experimental		UCP1	PPEP=VIRyKGVLG|PK=NA	custom	P25874
1460	UCP1_55/rA1	AKGVLG	experimental				custom
1461	VAV1_142	ySGLSD	experimental		VAV1	PPEP=EDIySGLSD|PK=LCK	custom	P15498
1462	VAV1_142/rA1	ASGLSD	experimental				custom
1463	VAV1_160	yDCVEN	experimental		VAV1	PPEP=EDLyDCVEN|PK=LCK	custom	P15498
1464	VAV1_160/rA1	ADCVEN	experimental				custom
1465	VAV1_174	yEDLMR	experimental		VAV1	PPEP=DEIyEDLMR|PK=LCK	custom	P15498
1466	VAV1_174/rA1	AEDLMR	experimental				custom
1467	VAV1_441	yDLKDF	experimental		VAV1	PPEP=RGDSyDLKDF|PK=NA	custom	P15498
1468	VAV1_441/rA1	ADLKDF	experimental				custom
1469	VAV1_826	yGRVGW	experimental		VAV1	PPEP=GEIyGRVGW|PK=NA	custom	P15498
1470	VAV1_826/rA1	AGRVGW	experimental				custom
1471	VAV1_844	ySEYC	experimental		VAV1	PPEP=EDYSEyC|PK=NA	custom	P15498
1472	VAV1_844/rA1	ASEYC	experimental				custom
1473	VAV2_142	yRSLEE	experimental		VAV2	PPEP=DDVyRSLEE|PK=LCK, EGFR	custom	P52735
1474	VAV2_142/rA1	ARSLEE	experimental				custom
1475	VAV2_159	yDCVPC	experimental		VAV2	PPEP=EDIyDCVPC|PK=LCK, EGFR	custom	P52735
1476	VAV2_159/rA1	ADCVPC	experimental				custom
1477	VAV2_172	yEDIIK	experimental		VAV2	PPEP=DDIyEDIIK|PK=LCK, EGFR	custom	P52735
1478	VAV2_172/rA1	AEDIIK	experimental				custom
1479	VAV2_529	yTFDKT	experimental		VAV2	PPEP=FQMyTFDKT|PK=NA	custom	P52735
1480	VAV2_529/rA1	ATFDKT	experimental				custom
1481	VAV3_141	yKGLPD	experimental		VAV3	PPEP=EDIyKGLPD|PK=NA	custom	Q9UKW4
1482	VAV3_141/rA1	AKGLPD	experimental				custom
1483	VAV3_439	yEMKEI	experimental		VAV3	PPEP=RKGDNyEMKEI|PK=NA	custom	Q9UKW4
1484	VAV3_439/rA1	AEMKEI	experimental				custom
1485	VEGFR1(FLT1)_1048	yKNPDY	experimental		VEGFR1(FLT1)	PPEP=RDIyKNPDY|PK=NA	custom	P17948
1486	VEGFR1(FLT1)_1048/rA1	AKNPDY	experimental				custom
1487	VEGFR1(FLT1)_1053	yVRKGD	experimental		VEGFR1(FLT1)	PPEP=NPDyVRKGD|PK=VEGFR1	custom	P17948
1488	VEGFR1(FLT1)_1053/rA1	AVRKGD	experimental				custom
1489	VEGFR1(FLT1)_1169	yIPINA	experimental		VEGFR1(FLT1)	PPEP=GKDyIPINA|PK=VEGFR1	custom	P17948
1490	VEGFR1(FLT1)_1169/rA1	AIPINA	experimental				custom
1491	VEGFR1(FLT1)_1213	yVNAFK	experimental		VEGFR1(FLT1)	PPEP=DVRyVNAFK|PK=VEGFR1	custom	P17948
1492	VEGFR1(FLT1)_1213/rA1	AVNAFK	experimental				custom
1493	VEGFR1(FLT1)_1242	yQGDSS	experimental		VEGFR1(FLT1)	PPEP=FDDyQGDSS|PK=VEGFR1	custom	P17948
1494	VEGFR1(FLT1)_1242/rA1	AQGDSS	experimental				custom
1495	VEGFR1(FLT1)_1327	yNSVVL	experimental		VEGFR1(FLT1)	PPEP=PPDyNSVVL|PK=VEGFR1	custom	P17948
1496	VEGFR1(FLT1)_1327/rA1	ANSVVL	experimental				custom
1497	VEGFR1(FLT1)_1333	ySTPPI	experimental		VEGFR1(FLT1)	PPEP=VVLySTPPI|PK=VEGFR1	custom	P17948
1498	VEGFR1(FLT1)_1333/rA1	ASTPPI	experimental				custom
1499	VEGFR1(FLT1)_794	yLSIIM	experimental		VEGFR1(FLT1)	PPEP=KTDyLSIIM|PK=NA	custom	P17948
1500	VEGFR1(FLT1)_794/rA1	ALSIIM	experimental				custom
1501	VEGFR2_1054	yKDPDY	experimental		VEGFR2	PPEP=RDIyKDPDY|PK=VEGFR2	custom	P35968
1502	VEGFR2_1054/rA1	AKDPDY	experimental				custom
1503	VEGFR2_1059	yVRKGD	experimental		VEGFR2	PPEP=DPDyVRKGD|PK=VEGFR2	custom	P35968
1504	VEGFR2_1059/rA1	AVRKGD	experimental				custom
1505	VEGFR2_1175	yIVLPI	experimental		VEGFR2	PPEP=GKDyIVLPI|PK=VEGFR2	custom	P35968
1506	VEGFR2_1175/rA1	AIVLPI	experimental				custom
1507	VEGFR2_1214	yDNTAG	experimental		VEGFR2	PPEP=KFHyDNTAG|PK=VEGFR2	custom	P35968
1508	VEGFR2_1214/rA1	ADNTAG	experimental				custom
1509	VEGFR2_801	yLSIVM	experimental		VEGFR2	PPEP=KTGyLSIVM|PK=NA	custom	P35968
1510	VEGFR2_801/rA1	ALSIVM	experimental				custom
1511	VEGFR2_951	yVGAIP	experimental		VEGFR2	PPEP=GKDyVGAIP|PK=VEGFR2	custom	P35968
1512	VEGFR2_951/rA1	AVGAIP	experimental				custom
1513	VEGFR2_996	yKDFLT	experimental		VEGFR2	PPEP=EDLyKDFLT|PK=VEGFR2	custom	P35968
1514	VEGFR2_996/rA1	AKDFLT	experimental				custom
1515	VEGFR3(FLT4)_1063	yKDPDY	experimental		VEGFR3 (FLT4)	PPEP=RDIyKDPDY|PK=NA	custom
1516	VEGFR3(FLT4)_1063/rA1	AKDPDY	experimental				custom
1517	VEGFR3(FLT4)_1068	yVRKGS	experimental		VEGFR3 (FLT4)	PPEP=DPDyVRKGS|PK=NA	custom
1518	VEGFR3(FLT4)_1068/rA1	AVRKGS	experimental				custom
1519	VIME_117	yIDKVR	experimental		VIME	PPEP=FANyIDkVR|PK=NA	custom	P08670
1520	VIME_117/rA1	AIDKVR	experimental				custom
1521	VIME_150	yEEEMR	experimental		VIME	PPEP=GDLyEEEMR|PK=NA	custom	P08670
1522	VIME_150/rA1	AEEEMR	experimental				custom
1523	VIME_276	yESVAA	experimental		VIME	PPEP=RQQyESVAA|PK=NA	custom	P08670
1524	VIME_276/rA1	AESVAA	experimental				custom
1525	VIME_291	yKSKFA	experimental		VIME	PPEP=EEWykSKFA|PK=NA	custom	P08670
1526	VIME_291/rA1	AKSKFA	experimental				custom
1527	VIME_30	yVTTST	experimental		VIME	PPEP=SRSyVttsT|PK=NA	custom	P08670
1528	VIME_30/rA1	AVTTST	experimental				custom
1529	VIME_38	ySLGSA	experimental		VIME	PPEP=TRtysLGsA|PK=NA	custom	P08670
1530	VIME_38/rA1	ASLGSA	experimental				custom
1531	VIME_53	yASSPG	experimental		VIME	PPEP=RsLyAssPG|PK=NA	custom	P08670
1532	VIME_53/rA1	AASSPG	experimental				custom
1533	VIME_61	yATRSS	experimental		VIME	PPEP=GGVyATrss|PK=NA	custom	P08670
1534	VIME_61/rA1	AATRSS	experimental				custom
1535	YES_194	ySLSIR	experimental		YES	PPEP=KGAySLSIR|PK=NA	custom	P07947
1536	YES_194/rA1	ASLSIR	experimental				custom
1537	YES_222	yYITTR	experimental		YES	PPEP=NGGyYITTR|PK=NA	custom	P07947
1538	YES_222/rA1	AYITTR	experimental				custom
1539	YES_223	yITTRA	experimental		YES	PPEP=GGYyITTRA|PK=NA	custom	P07947
1540	YES_223/rA1	AITTRA	experimental				custom
1541	YES_32	yGAEPT	experimental		YES	PPEP=VSHyGAEPT|PK=NA	custom	P07947
1542	YES_32/rA1	AGAEPT	experimental				custom
1543	YES_336	yAVVSE	experimental		YES	PPEP=VPLyAVVSE|PK=NA	custom	P07947
1544	YES_336/rA1	AAVVSE	experimental				custom
1545	YES_345	yIVTEF	experimental		YES	PPEP=EPIyIVTEF|PK=NA	custom	P07947
1546	YES_345/rA1	AIVTEF	experimental				custom
1547	YES_426	yTARQG	experimental		YES	PPEP=DNEyTARQG|PK=Autocatalysis	custom	P07947
1548	YES_426/rA1	ATARQG	experimental				custom
1549	YES_446	yGRFTI	experimental		YES	PPEP=AALyGRFTI|PK=NA	custom	P07947
1550	YES_446/rA1	AGRFTI	experimental				custom
1551	YES_537	yQPGEN	experimental		YES	PPEP=EPQyQPGEN|PK=NA	custom	P07947
1552	YES_537/rA1	AQPGEN	experimental				custom
1553	ZAP70_126	yVRQTW	experimental		ZAP70	PPEP=VRDyVRQTW|PK=Autocatalysis	custom	P43403
1554	ZAP70_126/rA1	AVRQTW	experimental				custom
1555	ZAP70_248	yCLKEA	experimental		ZAP70	PPEP=GLIyCLKEA|PK=NA	custom	P43403
1556	ZAP70_248/rA1	ACLKEA	experimental				custom
1557	ZAP70_292	yTPEPA	experimental		ZAP70	PPEP=SDGyTPEPA|PK=LCK, Autocatalysis	custom	P43403
1558	ZAP70_292/rA1	ATPEPA	experimental				custom
1559	ZAP70_315	yESPYS	experimental		ZAP70	PPEP=TSVyESPYS|PK=Autocatalysis	custom	P43403
1560	ZAP70_315/rA1	AESPYS	experimental				custom
1561	ZAP70_319	ySDPEE	experimental		ZAP70	PPEP=ESPySDPEE|PK=NA	custom	P43403
1562	ZAP70_319/rA1	ASDPEE	experimental				custom
1563	ZAP70_474	yAKISD	experimental		ZAP70	PPEP=NRHyAKISD|PK=LCK	custom	P43403
1564	ZAP70_474/rA1	AAKISD	experimental				custom
1565	ZAP70_492	yYTARS	experimental		ZAP70	PPEP=DDSyYTARS|PK=LCK, Autocatalysis	custom	P43403
1566	ZAP70_492/rA1	AYTARS	experimental				custom
1567	ZAP70_493	yTARSA	experimental		ZAP70	PPEP=DSYyTARSA|PK=LCK, Autocatalysis	custom	P43403
1568	ZAP70_493/rA1	ATARSA	experimental				custom
1569	Pseudo	A	control	control_biosequence		LC Internal Use	control
1570	A	A	control	control_biosequence		LC Internal Use	control
1571	C	C	control	control_biosequence		LC Internal Use	control
1572	D	D	control	control_biosequence		LC Internal Use	control
1573	E	E	control	control_biosequence		LC Internal Use	control
1574	F	F	control	control_biosequence		LC Internal Use	control
1575	G	G	control	control_biosequence		LC Internal Use	control
1576	H	H	control	control_biosequence		LC Internal Use	control
1577	I	I	control	control_biosequence		LC Internal Use	control
1578	K	K	control	control_biosequence		LC Internal Use	control
1579	L	L	control	control_biosequence		LC Internal Use	control
1580	M	M	control	control_biosequence		LC Internal Use	control
1581	N	N	control	control_biosequence		LC Internal Use	control
1582	P	P	control	control_biosequence		LC Internal Use	control
1583	Q	Q	control	control_biosequence		LC Internal Use	control
1584	R	R	control	control_biosequence		LC Internal Use	control
1585	S	S	control	control_biosequence		LC Internal Use	control
1586	T	T	control	control_biosequence		LC Internal Use	control
1587	V	V	control	control_biosequence		LC Internal Use	control
1588	W	W	control	control_biosequence		LC Internal Use	control
1589	Y	Y	control	control_biosequence		LC Internal Use	control
1590	pY	y	control	control_biosequence		LC Internal Use	control
1591	AFM2+	DYKDDDDK	control	control_biosequence		LC Internal Use	control
1592	CRP	WTPPFKTR	control	control_biosequence		LC Internal Use	control
1593	HA_+	YPYDVPDYA	control	control_biosequence		LC Internal Use	control
1594	Grb2_+	yKNLHL	control	control_biosequence		LC Internal Use	control
1595	Grb2_neg	YKNLHL	control	control_biosequence		LC Internal Use	control
1596	RASA1_+	yMAPYD	control	control_biosequence		LC Internal Use	control
1597	RASA1_Neg	YMAPYD	control	control_biosequence		LC Internal Use	control
1598	Src_+	yEEIYL	control	control_biosequence		LC Internal Use	control
1599	Src_neg	YEEIYL	control	control_biosequence		LC Internal Use	control

## Sheet: Array Layout
ChipVersion=G1.2		LayoutFormat=5
Block=1
R\C	C1	C2	C3	C4	C5	C6	C7	C8	C9	C10	C11	C12	C13	C14	C15	C16	C17	C18	C19	C20	C21	C22	C23	C24	C25	C26	C27	C28	C29	C30	C31
R001	Pseudo	SYK_28	FYB_571	PLCG2_1217	BCAR1_362	BMX_224	RET_826	PDGFRB_686	MERTK_754	ERBB4_1284	Grb2_+	HSP72_108	PSA2_121	ABL2_718	GRB10_404	CRK_221	P55G(PIK3R3)_199	SHIP2_1162	FGFR1_280	CSF1R_556	A	NTRK2_707	EPHA5_656	DAG1_831	ACTS_242	VIME_117	PTK6_114	BCAR1_664	RET_1015	MET_830	Grb2_+	R001
R002	Y	SYK_28/rA1	FYB_571/rA1	PLCG2_1217/rA1	BCAR1_362/rA1	BMX_224/rA1	RET_826/rA1	PDGFRB_686/rA1	MERTK_754/rA1	ERBB4_1284/rA1	Grb2_neg	HSP72_108/rA1	PSA2_121/rA1	ABL2_718/rA1	GRB10_404/rA1	CRK_221/rA1	P55G(PIK3R3)_199/rA1	SHIP2_1162/rA1	FGFR1_280/rA1	CSF1R_556/rA1	Y	NTRK2_707/rA1	EPHA5_656/rA1	DAG1_831/rA1	ACTS_242/rA1	VIME_117/rA1	PTK6_342	BCAR3_212	RET_1029	MET_1003	Grb2_neg	R002
R003	pY	SYK_296	FYB_595	PLCG2_1245	BCAR1_372	BMX_566	RET_900	PDGFRB_692	MERTK_929	EPHA1_599	Src_+	FHL1_207	PSA2_167	FYN_28	GRB2_160	CRK_239	P55G(PIK3R3)_341	CLNK_69	FGFR1_307	CSF1R_561	pY	NTRK2_817	EPHA5_833	DAG1_863	ACTS_296	VIME_150	PTK6_351	BCAR3_266	RET_1062	MET_1230	Src_+	R003
R004	HA_+	SYK_296/rA1	FYB_595/rA1	PLCG2_1245/rA1	BCAR1_372/rA1	BMX_566/rA1	RET_900/rA1	PDGFRB_692/rA1	MERTK_929/rA1	EPHA1_599/rA1	Src_neg	FHL1_207/rA1	PSA2_167/rA1	FYN_28/rA1	GRB2_160/rA1	CRK_239/rA1	P55G(PIK3R3)_341/rA1	CLNK_69/rA1	FGFR1_307/rA1	CSF1R_561/rA1	HA_+	NTRK2_817/rA1	EPHA5_833/rA1	DAG1_863/rA1	ACTS_296/rA1	VIME_150/rA1	PTK6_447	SH2D3C_183	RET_1090	MET_1234	Src_neg	R004
R005	AFM2+	SYK_323	FYB_651	SOCS3_204	BCAR1_387	CBL_141	RET_905	PDGFRB_716	TYRO3_685	EPHA1_605	RASA1_+	FHL1_213	PSD7_7	FYN_30	GRB2_209	CRK_251	VAV1_142	CLNK_96	FGFR1_463	CSF1R_699	AFM2+	NTRK3_516	EPHA5_982	DAG1_886	CXA1_247	VIME_276	GRAP2_45	SH2D3C_278	RET_1096	MET_1235	RASA1_+	R005
R006	CRP	SYK_323/rA1	FYB_651/rA1	SOCS3_204/rA1	BCAR1_387/rA1	CBL_141/rA1	RET_905/rA1	PDGFRB_716/rA1	TYRO3_685/rA1	EPHA1_605/rA1	RASA1_Neg	FHL1_213/rA1	PSD7_7/rA1	FYN_30/rA1	GRB2_209/rA1	CRK_251/rA1	VAV1_142/rA1	CLNK_96/rA1	FGFR1_463/rA1	CSF1R_699/rA1	CRP	NTRK3_516/rA1	EPHA5_982/rA1	DAG1_886/rA1	CXA1_247/rA1	VIME_276/rA1	SHB_114	SH2D3C_283	VEGFR3(FLT4)_1063	MET_1313	RASA1_Neg	R006
R007	SRC_530	SYK_348	SLAP1_273	SOCS3_221	BCAR1_410	CBL_337	RET_981	PDGFRB_740	TYRO3_686	EPHA1_781	DDR1_513	FHL1_272	TXNIP_378	FYN_39	GRB7_107	CRKL_127	VAV1_160	LCP2_23	FGFR1_583	CSF1R_708	ROS1_2274	NTRK3_705	EPHA7_608	ADCY2_11	CXA1_265	VIME_291	SHB_246	SH2D3C_495	VEGFR3(FLT4)_1068	MET_1349	DDR1_796	R007
R008	SRC_530/rA1	SYK_348/rA1	SLAP1_273/rA1	SOCS3_221/rA1	BCAR1_410/rA1	CBL_337/rA1	RET_981/rA1	PDGFRB_740/rA1	TYRO3_686/rA1	EPHA1_781/rA1	DDR1_513/rA1	FHL1_272/rA1	TXNIP_378/rA1	FYN_39/rA1	GRB7_107/rA1	CRKL_127/rA1	VAV1_160/rA1	LCP2_23/rA1	FGFR1_583/rA1	CSF1R_708/rA1	ROS1_2274/rA1	NTRK3_705/rA1	EPHA7_608/rA1	ADCY2_11/rA1	CXA1_265/rA1	VIME_291/rA1	SHB_268	SH2D3C_793	FLT3(CD135)_166	MET_1356	DDR1_797	R008
R009	SRC_187	SYK_352	PTK6_114	DAPP1_139	BCAR1_664	CBL_368	RET_1015	PDGFRB_751	MET_830	EPHA1_930	DDR1_520	OSTP_246	CO3A1_1378	FYN_185	YES_32	CRKL_132	VAV1_174	LCP2_113	FGFR1_585	CSF1R_723	ROS1_2334	NTRK3_709	EPHA7_614	Q59GD8_238	CXA1_313	SRC_530	SHB_336	SH2D3A_95	FLT3(CD135)_401	MET_1365	DDR1_869	R009
R010	SRC_187/rA1	SYK_352/rA1	PTK6_114/rA1	DAPP1_139/rA1	BCAR1_664/rA1	CBL_368/rA1	RET_1015/rA1	PDGFRB_751/rA1	MET_830/rA1	EPHA1_930/rA1	DDR1_520/rA1	OSTP_246/rA1	CO3A1_1378/rA1	FYN_185/rA1	YES_32/rA1	CRKL_132/rA1	VAV1_174/rA1	LCP2_113/rA1	FGFR1_585/rA1	CSF1R_723/rA1	ROS1_2334/rA1	NTRK3_709/rA1	EPHA7_614/rA1	Q59GD8_238/rA1	CXA1_313/rA1	SRC_187	RIN1_36	SH2D3A_231	FLT3(CD135)_416	TNK1_277	DDR1_881	R010
R011	SRC_216	SYK_525	PTK6_342	NCK1_105	BCAR3_212	CBL_371	RET_1029	PDGFRB_763	MET_1003	EPHA2_575	DDR1_703	UCP1_55	SOX4_123	FYN_213	YES_194	CRKL_198	VAV1_441	LCP2_128	FGFR1_605	CSF1R_809	IGF1R_973	NTRK3_710	EPHA7_791	DMD_Y3394/DMD-Dp140bc_934	KS6B1_62	SRC_216	RIN1_632	SHC1_349	FLT3(CD135)_589	TNK1_661	PTK7_872	R011
R012	SRC_216/rA1	SYK_525/rA1	PTK6_342/rA1	NCK1_105/rA1	BCAR3_212/rA1	CBL_371/rA1	RET_1029/rA1	PDGFRB_763/rA1	MET_1003/rA1	EPHA2_575/rA1	DDR1_703/rA1	UCP1_55/rA1	SOX4_123/rA1	FYN_213/rA1	YES_194/rA1	CRKL_198/rA1	VAV1_441/rA1	LCP2_128/rA1	FGFR1_605/rA1	CSF1R_809/rA1	IGF1R_973/rA1	NTRK3_710/rA1	EPHA7_791/rA1	DMD_Y3394/DMD-Dp140bc_934/rA1	KS6B1_62/rA1	SRC_338	RIN3_602	SHC1_350	FLT3(CD135)_591	NTRK1_496	RYK_452	R012
R013	SRC_338	SYK_526	PTK6_351	NCK1_268	BCAR3_266	CBL_455	RET_1062	PDGFRB_771	MET_1230	EPHA2_588	DDR1_740	CSPG2_208	SOX4_126	FYN_214	YES_222	CRKL_207	VAV1_826	LCP2_145	FGFR1_653	KIT_568	IGF1R_980	NTRK3_834	EPHA7_940	RYR2_1058-1060	POSTN_189	SRC_419	TENS1_327	SHC1_427	FLT3(CD135)_597	NTRK1_676	RYK_492	R013
R014	SRC_338/rA1	SYK_526/rA1	PTK6_351/rA1	NCK1_268/rA1	BCAR3_266/rA1	CBL_455/rA1	RET_1062/rA1	PDGFRB_771/rA1	MET_1230/rA1	EPHA2_588/rA1	DDR1_740/rA1	CSPG2_208/rA1	SOX4_126/rA1	FYN_214/rA1	YES_222/rA1	CRKL_207/rA1	VAV1_826/rA1	LCP2_145/rA1	FGFR1_653/rA1	KIT_568/rA1	IGF1R_980/rA1	NTRK3_834/rA1	EPHA7_940/rA1	RYR2_1058-1060/rA1	POSTN_189/rA1	SRC_439	TENS1_339	SHC2_338	FLT3(CD135)_599	NTRK1_680	RYK_556	R014
R015	SRC_419	SYK_546	PTK6_447	NCK2_110	SH2D3C_183	CBL_552	RET_1090	PDGFRB_775	MET_1234	EPHA2_594	DDR1_792	PA24A_456	ASH1L_2781	FYN_420	YES_223	CRKL_251	VAV1_844	LCP2_173	FGFR1_654	KIT_570	IGF1R_1161	EGFR(ERBB1)_869	EPHA8_616	RAC2_Y64	POSTN_733	SRC_522	TENS1_366	SHC2_339	FLT3(CD135)_726	NTRK1_681	MUSK_554	R015
R016	SRC_419/rA1	SYK_546/rA1	PTK6_447/rA1	NCK2_110/rA1	SH2D3C_183/rA1	CBL_552/rA1	RET_1090/rA1	PDGFRB_775/rA1	MET_1234/rA1	EPHA2_594/rA1	DDR1_792/rA1	PA24A_456/rA1	ASH1L_2781/rA1	FYN_420/rA1	YES_223/rA1	CRKL_251/rA1	VAV1_844/rA1	LCP2_173/rA1	FGFR1_654/rA1	KIT_570/rA1	IGF1R_1161/rA1	EGFR(ERBB1)_869/rA1	EPHA8_616/rA1	RAC2_Y64/rA1	POSTN_733/rA1	ABL1_185	TENS1_796	SHC2_414	FLT3(CD135)_842	NTRK1_757	MUSK_577	R016
R017	SRC_439	SYK_629	GRAP2_45	PTPN11_62	SH2D3C_278	CBL_674	RET_1096	PDGFRB_778	MET_1235	EPHA2_628	DDR1_796	PA24A_535	ASH1L_2785	FYN_440	YES_336	STAP2_22	VAV2_142	TXK_91	FGFR1_730	KIT_703	IGF1R_1165	EGFR(ERBB1)_915	EPHA8_839	RAC3_64	TR150_54	ABL1_226	TENS1_903	SHC4_424	FLT3(CD135)_969	NTRK1_791	MUSK_751	R017
R018	SRC_439/rA1	SYK_629/rA1	GRAP2_45/rA1	PTPN11_62/rA1	SH2D3C_278/rA1	CBL_674/rA1	RET_1096/rA1	PDGFRB_778/rA1	MET_1235/rA1	EPHA2_628/rA1	DDR1_796/rA1	PA24A_535/rA1	ASH1L_2785/rA1	FYN_440/rA1	YES_336/rA1	STAP2_22/rA1	VAV2_142/rA1	TXK_91/rA1	FGFR1_730/rA1	KIT_703/rA1	IGF1R_1165/rA1	EGFR(ERBB1)_915/rA1	EPHA8_839/rA1	RAC3_64/rA1	TR150_54/rA1	ABL1_253	TENS1_1149	SH2B2_629	VEGFR1(FLT1)_794	NTRK2_516	MUSK_755	R018
R019	SRC_522	SYK_630	SHB_114	PTPN11_63	SH2D3C_283	CBL_700	VEGFR3(FLT4)_1063	PDGFRB_857	MET_1313	EPHA2_735	DDR1_797	PUM2_697	NF1B_41	FYN_531	YES_345	STAP2_250	VAV2_159	TXK_420	FGFR1_766	KIT_721	IGF1R_1166	EGFR(ERBB1)_944	EPHB1_594	RAC1_64	TR150_68	ABL1_257	TENS1_1254	RASA1_460	VEGFR1(FLT1)_1048	NTRK2_702	MUSK_756	R019
R020	SRC_522/rA1	SYK_630/rA1	SHB_114/rA1	PTPN11_63/rA1	SH2D3C_283/rA1	CBL_700/rA1	VEGFR3(FLT4)_1063/rA1	PDGFRB_857/rA1	MET_1313/rA1	EPHA2_735/rA1	DDR1_797/rA1	PUM2_697/rA1	NF1B_41/rA1	FYN_531/rA1	YES_345/rA1	STAP2_250/rA1	VAV2_159/rA1	TXK_420/rA1	FGFR1_766/rA1	KIT_721/rA1	IGF1R_1166/rA1	EGFR(ERBB1)_944/rA1	EPHB1_594/rA1	RAC1_64/rA1	TR150_68/rA1	ABL1_264	TENS1_1323	RASA1_615	VEGFR1(FLT1)_1053	NTRK2_706	MUSK_813	R020
R021	ABL1_185	JAK1_3	SHB_246	PTPN11_66	SH2D3C_495	CBL_731	VEGFR3(FLT4)_1068	PDGFRB_934	MET_1349	EPHA2_772	DDR1_869	PUM2_1003	AAKB2_189	LYN_32	YES_426	STAP2_310	VAV2_172	BLNK_72	FGFR2_586	KIT_823	IGF1R_1280	EGFR(ERBB1)_978	EPHB1_600	p59Fyn_Y132	TR150_107	ABL1_393	TENS1_1326	RASA1_952	VEGFR1(FLT1)_1169	NTRK2_707	CAC1F_1780	R021
R022	ABL1_185/rA1	JAK1_3/rA1	SHB_246/rA1	PTPN11_66/rA1	SH2D3C_495/rA1	CBL_731/rA1	VEGFR3(FLT4)_1068/rA1	PDGFRB_934/rA1	MET_1349/rA1	EPHA2_772/rA1	DDR1_869/rA1	PUM2_1003/rA1	AAKB2_189/rA1	LYN_32/rA1	YES_426/rA1	STAP2_310/rA1	VAV2_172/rA1	BLNK_72/rA1	FGFR2_586/rA1	KIT_823/rA1	IGF1R_1280/rA1	EGFR(ERBB1)_978/rA1	EPHB1_600/rA1	p59Fyn_Y132/rA1	TR150_107/rA1	ABL1_469	TENS1_1404	RASA3_66	VEGFR1(FLT1)_1213	NTRK2_817	LMNA_646	R022
R023	ABL1_226	JAK1_220	SHB_268	PTPN11_263	SH2D3C_793	CBL_774	FLT3(CD135)_166	PDGFRB_970	MET_1356	EPHA2_791	DDR1_881	RBM3_117	BSN_1125	LYN_193	YES_446	STAP2_322	VAV2_529	BLNK_84	FGFR2_588	KIT_900	IGF1R_1281	EGFR(ERBB1)_998	EPHB1_778	MYH3_757	TR150_118	ABL2_116	TENS3_333	RASA3_765	VEGFR1(FLT1)_1242	NTRK3_516	TPM1_162	R023
R024	ABL1_226/rA1	JAK1_220/rA1	SHB_268/rA1	PTPN11_263/rA1	SH2D3C_793/rA1	CBL_774/rA1	FLT3(CD135)_166/rA1	PDGFRB_970/rA1	MET_1356/rA1	EPHA2_791/rA1	DDR1_881/rA1	RBM3_117/rA1	BSN_1125/rA1	LYN_193/rA1	YES_446/rA1	STAP2_322/rA1	VAV2_529/rA1	BLNK_84/rA1	FGFR2_588/rA1	KIT_900/rA1	IGF1R_1281/rA1	EGFR(ERBB1)_998/rA1	EPHB1_778/rA1	MYH3_757/rA1	TR150_118/rA1	ABL2_231	TENS3_354	SHIP1_865	VEGFR1(FLT1)_1327	NTRK3_705	TPM2_162	R024
R025	ABL1_253	JAK1_1034	SHB_336	PTPN11_279	SH2D3A_95	STAT1_701	FLT3(CD135)_401	PDGFRB_1009	MET_1365	EPHA2_921	PTK7_872	RBM3_118	BSN_1471	LYN_194	YES_537	SH3BP2_174	VAV3_141	BLNK_96	FGFR2_657	KIT_936	IGF1R_1346	EGFR(ERBB1)_1016	EPHB1_928	MYH11_Y1415	TR150_228	ABL2_261	TENS3_601	SHIP1_915	VEGFR1(FLT1)_1333	NTRK3_709	ITGA5_328	R025
R026	ABL1_253/rA1	JAK1_1034/rA1	SHB_336/rA1	PTPN11_279/rA1	SH2D3A_95/rA1	STAT1_701/rA1	FLT3(CD135)_401/rA1	PDGFRB_1009/rA1	MET_1365/rA1	EPHA2_921/rA1	PTK7_872/rA1	RBM3_118/rA1	BSN_1471/rA1	LYN_194/rA1	YES_537/rA1	SH3BP2_174/rA1	VAV3_141/rA1	BLNK_96/rA1	FGFR2_657/rA1	KIT_936/rA1	IGF1R_1346/rA1	EGFR(ERBB1)_1016/rA1	EPHB1_928/rA1	MYH11_Y1415/rA1	TR150_228/rA1	ABL2_272	TENS3_780	SHIP1_944	VEGFR2_801	NTRK3_710	DAG1_831	R026
R027	ABL1_257	JAK1_1035	RIN1_36	PTPN11_304	SH2D3A_231	STAT6_641	FLT3(CD135)_416	PDGFRB_1021	TNK1_277	EPHA2_930	RYK_452	RBM3_125	BSN_1971	LYN_265	FGR_28	SH3BP2_183	VAV3_439	BLNK_178	FGFR2_769	PDGFRA_572	INSR_401	EGFR(ERBB1)_1069	EPHB2_596	CASP9_Y153	TR150_328	ABL2_299	TENS3_855	SHIP1_1022	VEGFR2_951	NTRK3_834	DAG1_863	R027
R028	ABL1_257/rA1	JAK1_1035/rA1	RIN1_36/rA1	PTPN11_304/rA1	SH2D3A_231/rA1	STAT6_641/rA1	FLT3(CD135)_416/rA1	PDGFRB_1021/rA1	TNK1_277/rA1	EPHA2_930/rA1	RYK_452/rA1	RBM3_125/rA1	BSN_1971/rA1	LYN_265/rA1	FGR_28/rA1	SH3BP2_183/rA1	VAV3_439/rA1	BLNK_178/rA1	FGFR2_769/rA1	PDGFRA_572/rA1	INSR_401/rA1	EGFR(ERBB1)_1069/rA1	EPHB2_596/rA1	CASP9_Y153/rA1	TR150_328/rA1	ABL2_303	TENC1_483	SHIP2_671	VEGFR2_996	EGFR(ERBB1)_869	DAG1_886	R028
R029	ABL1_264	JAK2_119	RIN1_632	PTPN11_327	SHC1_349	STAT3_705	FLT3(CD135)_589	TIE1_1007	TNK1_661	EPHA2_960	RYK_492	RBM3_127	BSN_1980	LYN_306	FGR_34	PLCG1_379	FER_402	BLNK_189	FGFR2_805	PDGFRA_574	INSR_992	EGFR(ERBB1)_1092	EPHB2_602	AT1A2_539	TR150_344	ABL2_310	TENC1_770	SHIP2_886	VEGFR2_1054	EGFR(ERBB1)_915	ADCY2_11	R029
R030	ABL1_264/rA1	JAK2_119/rA1	RIN1_632/rA1	PTPN11_327/rA1	SHC1_349/rA1	STAT3_705/rA1	FLT3(CD135)_589/rA1	TIE1_1007/rA1	TNK1_661/rA1	EPHA2_960/rA1	RYK_492/rA1	RBM3_127/rA1	BSN_1980/rA1	LYN_306/rA1	FGR_34/rA1	PLCG1_379/rA1	FER_402/rA1	BLNK_189/rA1	FGFR2_805/rA1	PDGFRA_574/rA1	INSR_992/rA1	EGFR(ERBB1)_1092/rA1	EPHB2_602/rA1	AT1A2_539/rA1	TR150_344/rA1	ABL2_439	TENS4_150	SHIP2_986	VEGFR2_1059	EGFR(ERBB1)_944	Q59GD8_238	R030
R031	ABL1_393	JAK2_570	RIN3_602	PTPN11_515	SHC1_350	STAT5B_90	FLT3(CD135)_591	TIE2_897	NTRK1_496	EPHA3_596	RYK_556	RBM3_129	BSN_1995	LYN_316	FGR_208	PLCG1_472	FER_714	ITK_180	FGFR2_812	PDGFRA_720	INSR_999	EGFR(ERBB1)_1110	EPHB2_780	ATP1A3_532	TR150_476	ABL2_515	TENS4_284	SHIP2_987	VEGFR2_1175	EGFR(ERBB1)_978	DMD_Y3394/DMD-Dp140bc_934	R031
R032	ABL1_393/rA1	JAK2_570/rA1	RIN3_602/rA1	PTPN11_515/rA1	SHC1_350/rA1	STAT5B_90/rA1	FLT3(CD135)_591/rA1	TIE2_897/rA1	NTRK1_496/rA1	EPHA3_596/rA1	RYK_556/rA1	RBM3_129/rA1	BSN_1995/rA1	LYN_316/rA1	FGR_208/rA1	PLCG1_472/rA1	FER_714/rA1	ITK_180/rA1	FGFR2_812/rA1	PDGFRA_720/rA1	INSR_999/rA1	EGFR(ERBB1)_1110/rA1	EPHB2_780/rA1	ATP1A3_532/rA1	TR150_476/rA1	ABL2_683	CRK_136	SHIP2_1135	VEGFR2_1214	EGFR(ERBB1)_998	RYR2_1058-1060	R032
R033	ABL1_469	JAK2_813	TENS1_327	PTPN11_546	SHC1_427	STAT5B_679	FLT3(CD135)_597	TIE2_992	NTRK1_676	EPHA3_602	MUSK_554	RBM3_143	BSN_2038	LYN_397	FGR_412	PLCG1_481	FES_261	ITK_512	FGFR3_577	PDGFRA_731	INSR_1011	EGFR(ERBB1)_1125	EPHB3_600	AT1A1_542	CK22_13	ABL2_718	CRK_221	SHIP2_1162	CSF1R_556	EGFR(ERBB1)_1016	RAC2_Y64	R033
R034	ABL1_469/rA1	JAK2_813/rA1	TENS1_327/rA1	PTPN11_546/rA1	SHC1_427/rA1	STAT5B_679/rA1	FLT3(CD135)_597/rA1	TIE2_992/rA1	NTRK1_676/rA1	EPHA3_602/rA1	MUSK_554/rA1	RBM3_143/rA1	BSN_2038/rA1	LYN_397/rA1	FGR_412/rA1	PLCG1_481/rA1	FES_261/rA1	ITK_512/rA1	FGFR3_577/rA1	PDGFRA_731/rA1	INSR_1011/rA1	EGFR(ERBB1)_1125/rA1	EPHB3_600/rA1	AT1A1_542/rA1	CK22_13/rA1	FYN_28	CRK_239	CLNK_69	CSF1R_561	EGFR(ERBB1)_1069	RAC3_64	R034
R035	ABL2_116	JAK2_868	TENS1_339	PTPN11_584	SHC2_338	STAT5B_699	FLT3(CD135)_599	TIE2_1048	NTRK1_680	EPHA3_779	MUSK_577	RBM3_146	BSN_2060	LYN_473	FGR_523	PLCG1_506	FES_614	BTK_40	FGFR3_647	PDGFRA_742	INSR_1185	EGFR(ERBB1)_1138	EPHB3_608	RASH_157	CK22_240	FYN_30	CRK_251	CLNK_96	CSF1R_699	EGFR(ERBB1)_1092	RAC1_64	R035
R036	ABL2_116/rA1	JAK2_868/rA1	TENS1_339/rA1	PTPN11_584/rA1	SHC2_338/rA1	STAT5B_699/rA1	FLT3(CD135)_599/rA1	TIE2_1048/rA1	NTRK1_680/rA1	EPHA3_779/rA1	MUSK_577/rA1	RBM3_146/rA1	BSN_2060/rA1	LYN_473/rA1	FGR_523/rA1	PLCG1_506/rA1	FES_614/rA1	BTK_40/rA1	FGFR3_647/rA1	PDGFRA_742/rA1	INSR_1185/rA1	EGFR(ERBB1)_1138/rA1	EPHB3_608/rA1	RASH_157/rA1	CK22_240/rA1	FYN_39	CRKL_127	LCP2_23	CSF1R_708	EGFR(ERBB1)_1110	p59Fyn_Y132	R036
R037	ABL2_231	JAK2_966	TENS1_366	PTPN6_64	SHC2_339	STAT5B_725	FLT3(CD135)_726	TIE2_1102	NTRK1_681	EPHA3_937	MUSK_751	RBM3_151	BSN_2067	LYN_508	HCK_51	PLCG1_771	FES_713	BTK_223	FGFR3_648	PDGFRA_754	INSR_1189	EGFR(ERBB1)_1172	EPHB3_614	RASK_157	CK22_256	FYN_185	CRKL_132	LCP2_113	CSF1R_723	EGFR(ERBB1)_1125	MYH3_757	R037
R038	ABL2_231/rA1	JAK2_966/rA1	TENS1_366/rA1	PTPN6_64/rA1	SHC2_339/rA1	STAT5B_725/rA1	FLT3(CD135)_726/rA1	TIE2_1102/rA1	NTRK1_681/rA1	EPHA3_937/rA1	MUSK_751/rA1	RBM3_151/rA1	BSN_2067/rA1	LYN_508/rA1	HCK_51/rA1	PLCG1_771/rA1	FES_713/rA1	BTK_223/rA1	FGFR3_648/rA1	PDGFRA_754/rA1	INSR_1189/rA1	EGFR(ERBB1)_1172/rA1	EPHB3_614/rA1	RASK_157/rA1	CK22_256/rA1	FYN_213	CRKL_198	LCP2_128	CSF1R_809	EGFR(ERBB1)_1138	MYH11_Y1415	R038
R039	ABL2_261	JAK2_972	TENS1_796	PTPN6_377	SHC2_414	STAT5B_740	FLT3(CD135)_842	TIE2_1108	NTRK1_757	EPHA4_596	MUSK_755	RBM3_155	BSN_3387	BLK_389	HCK_127	PLCG1_775	FES_811	BTK_344	FGFR3_724	PDGFRA_762	INSR_1190	EGFR(ERBB1)_1197	EPHB3_792	RASN_157	MCM6_276	FYN_214	CRKL_207	LCP2_145	KIT_568	EGFR(ERBB1)_1172	CASP9_Y153	R039
R040	ABL2_261/rA1	JAK2_972/rA1	TENS1_796/rA1	PTPN6_377/rA1	SHC2_414/rA1	STAT5B_740/rA1	FLT3(CD135)_842/rA1	TIE2_1108/rA1	NTRK1_757/rA1	EPHA4_596/rA1	MUSK_755/rA1	RBM3_155/rA1	BSN_3387/rA1	BLK_389/rA1	HCK_127/rA1	PLCG1_775/rA1	FES_811/rA1	BTK_344/rA1	FGFR3_724/rA1	PDGFRA_762/rA1	INSR_1190/rA1	EGFR(ERBB1)_1197/rA1	EPHB3_792/rA1	RASN_157/rA1	MCM6_276/rA1	FYN_420	CRKL_251	LCP2_173	KIT_570	EGFR(ERBB1)_1197	AT1A2_539	R040
R041	ABL2_272	JAK2_1007	TENS1_903	PTPN6_509	SHC4_424	STAT5B_743	FLT3(CD135)_969	TIE2_1113	NTRK1_791	EPHA4_602	MUSK_756	PVR_398	BSN_3421	ZAP70_126	HCK_209	PLCG1_783	BCAR1_128	BTK_361	FGFR3_760	PDGFRA_768	INSR_1355	ERBB2_735	EPHB4_574	KBTBD10_587	MCM6_699	FYN_440	STAP2_22	TXK_91	KIT_703	ERBB2_735	ATP1A3_532	R041
R042	ABL2_272/rA1	JAK2_1007/rA1	TENS1_903/rA1	PTPN6_509/rA1	SHC4_424/rA1	STAT5B_743/rA1	FLT3(CD135)_969/rA1	TIE2_1113/rA1	NTRK1_791/rA1	EPHA4_602/rA1	MUSK_756/rA1	PVR_398/rA1	BSN_3421/rA1	ZAP70_126/rA1	HCK_209/rA1	PLCG1_783/rA1	BCAR1_128/rA1	BTK_361/rA1	FGFR3_760/rA1	PDGFRA_768/rA1	INSR_1355/rA1	ERBB2_735/rA1	EPHB4_574/rA1	KBTBD10_587/rA1	MCM6_699/rA1	FYN_531	STAP2_250	TXK_420	KIT_721	ERBB2_877	AT1A1_542	R042
R043	Grb2_+	JAK2_1008	TENS1_1149	PTPN6_536	SH2B2_629	STAT2_690	VEGFR1(FLT1)_794	ALK_1078	NTRK2_516	EPHA4_779	A	KRCM_125	BSN_3422	ZAP70_248	HCK_330	PLCG1_977	BCAR1_222	BTK_375	FGFR3_770	PDGFRA_849	Grb2_+	ERBB2_877	EPHB4_614	TGFB2_123	MCM6_810	LYN_32	STAP2_310	BLNK_72	KIT_823	ERBB2_1112	A	R043
R044	Grb2_neg	JAK2_1008/rA1	TENS1_1149/rA1	PTPN6_536/rA1	SH2B2_629/rA1	STAT2_690/rA1	VEGFR1(FLT1)_794/rA1	ALK_1078/rA1	NTRK2_516/rA1	EPHA4_779/rA1	Y	KRCM_125/rA1	BSN_3422/rA1	ZAP70_248/rA1	HCK_330/rA1	PLCG1_977/rA1	BCAR1_222/rA1	BTK_375/rA1	FGFR3_770/rA1	PDGFRA_849/rA1	Grb2_neg	ERBB2_877/rA1	EPHB4_614/rA1	TGFB2_123/rA1	MCM6_810/rA1	LYN_193	STAP2_322	BLNK_84	KIT_900	ERBB2_1139	Y	R044
R045	Src_+	JAK3_785	TENS1_1254	PTPN6_564	RASA1_460	STAT5A_90	VEGFR1(FLT1)_1048	ALK_1092	NTRK2_702	EPHA4_928	pY	KRCM_173	BSN_3448	ZAP70_292	HCK_411	PLCG1_1253	BCAR1_224	BTK_551	FGFR4_643	PDGFRA_988	Src_+	ERBB2_1112	EPHB4_774	ABRA_286	PSA2_6	LYN_194	SH3BP2_174	BLNK_96	KIT_936	ERBB2_1196	pY	R045
R046	Src_neg	JAK3_785/rA1	TENS1_1254/rA1	PTPN6_564/rA1	RASA1_460/rA1	STAT5A_90/rA1	VEGFR1(FLT1)_1048/rA1	ALK_1092/rA1	NTRK2_702/rA1	EPHA4_928/rA1	HA_+	KRCM_173/rA1	BSN_3448/rA1	ZAP70_292/rA1	HCK_411/rA1	PLCG1_1253/rA1	BCAR1_224/rA1	BTK_551/rA1	FGFR4_643/rA1	PDGFRA_988/rA1	Src_neg	ERBB2_1112/rA1	EPHB4_774/rA1	ABRA_286/rA1	PSA2_6/rA1	LYN_265	SH3BP2_183	BLNK_178	PDGFRA_572	ERBB2_1221	HA_+	R046
R047	RASA1_+	JAK3_980	TENS1_1323	P85B(PIK3R2)_365	RASA1_615	STAT5A_694	VEGFR1(FLT1)_1053	ALK_1096	NTRK2_706	EPHA5_650	AFM2+	KRCM_174	HS105_14	ZAP70_315	HCK_515	PLCG2_733	BCAR1_234	TEC_206	FGFR4_754	PDGFRA_1018	RASA1_+	ERBB2_1139	EPHB4_906	CCR1_41	PSA2_24	LYN_306	PLCG1_379	BLNK_189	PDGFRA_574	ERBB2_1222	AFM2+	R047
R048	RASA1_Neg	JAK3_980/rA1	TENS1_1323/rA1	P85B(PIK3R2)_365/rA1	RASA1_615/rA1	STAT5A_694/rA1	VEGFR1(FLT1)_1053/rA1	ALK_1096/rA1	NTRK2_706/rA1	EPHA5_650/rA1	CRP	KRCM_174/rA1	HS105_14/rA1	ZAP70_315/rA1	HCK_515/rA1	PLCG2_733/rA1	BCAR1_234/rA1	TEC_206/rA1	FGFR4_754/rA1	PDGFRA_1018/rA1	RASA1_Neg	ERBB2_1139/rA1	EPHB4_906/rA1	CCR1_41/rA1	PSA2_24/rA1	LYN_316	PLCG1_472	ITK_180	PDGFRA_720	ERBB2_1248	CRP	R048
R049	ABL2_299	JAK3_981	TENS1_1326	P85B(PIK3R2)_464	RASA1_952	STAT4_693	VEGFR1(FLT1)_1169	ALK_1131	NTRK2_707	EPHA5_656	MUSK_813	FCG2B_246	HS105_189	ZAP70_319	HCK_522	PLCG2_743	BCAR1_249	TEC_228	RET_687	PDGFRB_562	INSR_1361	ERBB2_1196	EPHB4_987	TIAM1_384	PSA2_57	LYN_397	PLCG1_481	ITK_512	PDGFRA_731	ERBB3_680	RASH_157	R049
R050	ABL2_299/rA1	JAK3_981/rA1	TENS1_1326/rA1	P85B(PIK3R2)_464/rA1	RASA1_952/rA1	STAT4_693/rA1	VEGFR1(FLT1)_1169/rA1	ALK_1131/rA1	NTRK2_707/rA1	EPHA5_656/rA1	MUSK_813/rA1	FCG2B_246/rA1	HS105_189/rA1	ZAP70_319/rA1	HCK_522/rA1	PLCG2_743/rA1	BCAR1_249/rA1	TEC_228/rA1	RET_687/rA1	PDGFRB_562/rA1	INSR_1361/rA1	ERBB2_1196/rA1	EPHB4_987/rA1	TIAM1_384/rA1	PSA2_57/rA1	LYN_473	PLCG1_506	BTK_40	PDGFRA_742	ERBB3_1199	RASK_157	R050
R051	ABL2_303	TYK2_292	TENS1_1404	P85B(PIK3R2)_467	RASA3_66	CBLB_363	VEGFR1(FLT1)_1213	ALK_1278	NTRK2_817	EPHA5_833	CAC1F_1780	FCG2B_292	HS105_641	ZAP70_474	FRK_46	PLCG2_753	BCAR1_267	TEC_519	RET_791	PDGFRB_579	INSRR_597	ERBB2_1221	SRMS_380	TIAM1_1142	PSA2_76	LYN_508	PLCG1_771	BTK_223	PDGFRA_754	ERBB3_1262	RASN_157	R051
R052	ABL2_303/rA1	TYK2_292/rA1	TENS1_1404/rA1	P85B(PIK3R2)_467/rA1	RASA3_66/rA1	CBLB_363/rA1	VEGFR1(FLT1)_1213/rA1	ALK_1278/rA1	NTRK2_817/rA1	EPHA5_833/rA1	CAC1F_1780/rA1	FCG2B_292/rA1	HS105_641/rA1	ZAP70_474/rA1	FRK_46/rA1	PLCG2_753/rA1	BCAR1_267/rA1	TEC_519/rA1	RET_791/rA1	PDGFRB_579/rA1	INSRR_597/rA1	ERBB2_1221/rA1	SRMS_380/rA1	TIAM1_1142/rA1	PSA2_76/rA1	BLK_389	PLCG1_775	BTK_344	PDGFRA_762	ERBB3_1276	KBTBD10_587	R052
R053	ABL2_310	TYK2_604	TENS3_333	P85B(PIK3R2)_605	RASA3_765	CBLB_665	VEGFR1(FLT1)_1242	ALK_1282	NTRK3_516	EPHA5_982	LMNA_646	TBB6_106	HS105_643	ZAP70_492	FRK_387	PLCG2_759	BCAR1_287	BMX_40	RET_806	PDGFRB_581	INSRR_1145	ERBB2_1222	ROR1_160	TIAM1_1323	PSA2_98	ZAP70_126	PLCG1_783	BTK_361	PDGFRA_768	ERBB3_1289	TGFB2_123	R053
R054	ABL2_310/rA1	TYK2_604/rA1	TENS3_333/rA1	P85B(PIK3R2)_605/rA1	RASA3_765/rA1	CBLB_665/rA1	VEGFR1(FLT1)_1242/rA1	ALK_1282/rA1	NTRK3_516/rA1	EPHA5_982/rA1	LMNA_646/rA1	TBB6_106/rA1	HS105_643/rA1	ZAP70_492/rA1	FRK_387/rA1	PLCG2_759/rA1	BCAR1_287/rA1	BMX_40/rA1	RET_806/rA1	PDGFRB_581/rA1	INSRR_1145/rA1	ERBB2_1222/rA1	ROR1_160/rA1	TIAM1_1323/rA1	PSA2_98/rA1	ZAP70_248	PLCG1_977	BTK_375	PDGFRA_849	ERBB3_1328	ABRA_286	R054
R055	ABL2_439	TYK2_1054	TENS3_354	P85A(PIK3R1)_368	SHIP1_865	CBLB_709	VEGFR1(FLT1)_1327	ALK_1283	NTRK3_705	EPHA7_608	TPM1_162	TBB6_208	PKN2_273	ZAP70_493	FRK_497	PLCG2_1197	BCAR1_327	BMX_216	RET_809	PDGFRB_589	AXL_702	ERBB2_1248	ROR1_173	HSP72_42	PSA2_101	ZAP70_292	PLCG1_1253	BTK_551	PDGFRA_988	ERBB4_733	CCR1_41	R055
R056	ABL2_439/rA1	TYK2_1054/rA1	TENS3_354/rA1	P85A(PIK3R1)_368/rA1	SHIP1_865/rA1	CBLB_709/rA1	VEGFR1(FLT1)_1327/rA1	ALK_1283/rA1	NTRK3_705/rA1	EPHA7_608/rA1	TPM1_162/rA1	TBB6_208/rA1	PKN2_273/rA1	ZAP70_493/rA1	FRK_497/rA1	PLCG2_1197/rA1	BCAR1_327/rA1	BMX_216/rA1	RET_809/rA1	PDGFRB_589/rA1	AXL_702/rA1	ERBB2_1248/rA1	ROR1_173/rA1	HSP72_42/rA1	PSA2_101/rA1	ZAP70_315	PLCG2_733	TEC_206	PDGFRA_1018	ERBB4_1056	TIAM1_384	R056
R057	ABL2_515	TYK2_1055	TENS3_601	P85A(PIK3R1)_452	SHIP1_915	CBLB_889	VEGFR1(FLT1)_1333	ALK_1359	NTRK3_709	EPHA7_614	TPM2_162	TBB6_340	PKN2_624	SYK_28	FYB_571	PLCG2_1217	BCAR1_362	BMX_224	RET_826	PDGFRB_686	AXL_703	ERBB3_680	ROR1_645	HSP72_108	PSA2_121	ZAP70_319	PLCG2_743	TEC_228	PDGFRB_562	ERBB4_1162	TIAM1_1142	R057
R058	ABL2_515/rA1	TYK2_1055/rA1	TENS3_601/rA1	P85A(PIK3R1)_452/rA1	SHIP1_915/rA1	CBLB_889/rA1	VEGFR1(FLT1)_1333/rA1	ALK_1359/rA1	NTRK3_709/rA1	EPHA7_614/rA1	TPM2_162/rA1	TBB6_340/rA1	PKN2_624/rA1	SYK_28/rA1	FYB_571/rA1	PLCG2_1217/rA1	BCAR1_362/rA1	BMX_224/rA1	RET_826/rA1	PDGFRB_686/rA1	AXL_703/rA1	ERBB3_680/rA1	ROR1_645/rA1	HSP72_108/rA1	PSA2_121/rA1	ZAP70_474	PLCG2_753	TEC_519	PDGFRB_579	ERBB4_1188	TIAM1_1323	R058
R059	ABL2_683	CSK_184	TENS3_780	P85A(PIK3R1)_467	SHIP1_944	SH22A_39	VEGFR2_801	ALK_1507	NTRK3_710	EPHA7_791	ITGA5_328	ACTS_55	PKN2_635	SYK_296	FYB_595	PLCG2_1245	BCAR1_372	BMX_566	RET_900	PDGFRB_692	AXL_779	ERBB3_1199	ROR1_786	FHL1_207	PSA2_167	ZAP70_492	PLCG2_759	BMX_40	PDGFRB_581	ERBB4_1242	HSP72_42	R059
R060	ABL2_683/rA1	CSK_184/rA1	TENS3_780/rA1	P85A(PIK3R1)_467/rA1	SHIP1_944/rA1	SH22A_39/rA1	VEGFR2_801/rA1	ALK_1507/rA1	NTRK3_710/rA1	EPHA7_791/rA1	ITGA5_328/rA1	ACTS_55/rA1	PKN2_635/rA1	SYK_296/rA1	FYB_595/rA1	PLCG2_1245/rA1	BCAR1_372/rA1	BMX_566/rA1	RET_900/rA1	PDGFRB_692/rA1	AXL_779/rA1	ERBB3_1199/rA1	ROR1_786/rA1	FHL1_207/rA1	PSA2_167/rA1	ZAP70_493	PLCG2_1197	BMX_216	PDGFRB_589	ERBB4_1258	HSP72_108	R060
R061	ABL2_718	CSK_304	TENS3_855	P85A(PIK3R1)_508	SHIP1_1022	SH22A_216	VEGFR2_951	ALK_1584	NTRK3_834	EPHA7_940	DAG1_831	ACTS_71	PKN2_810	SYK_323	FYB_651	SOCS3_204	BCAR1_387	CBL_141	RET_905	PDGFRB_716	AXL_821	ERBB3_1262	ROR1_789	FHL1_213	PSD7_7	SYK_28	PLCG2_1217	BMX_224	PDGFRB_686	ERBB4_1284	FHL1_207	R061
R062	ABL2_718/rA1	CSK_304/rA1	TENS3_855/rA1	P85A(PIK3R1)_508/rA1	SHIP1_1022/rA1	SH22A_216/rA1	VEGFR2_951/rA1	ALK_1584/rA1	NTRK3_834/rA1	EPHA7_940/rA1	DAG1_831/rA1	ACTS_71/rA1	PKN2_810/rA1	SYK_323/rA1	FYB_651/rA1	SOCS3_204/rA1	BCAR1_387/rA1	CBL_141/rA1	RET_905/rA1	PDGFRB_716/rA1	AXL_821/rA1	ERBB3_1262/rA1	ROR1_789/rA1	FHL1_213/rA1	PSD7_7/rA1	SYK_296	PLCG2_1245	BMX_566	PDGFRB_692	EPHA1_599	FHL1_213	R062
R063	FYN_28	CSK_416	TENC1_483	P85A(PIK3R1)_530	SHIP2_671	SH22A_280	VEGFR2_996	ALK_1604	EGFR(ERBB1)_869	EPHA8_616	DAG1_863	ACTS_93	UBA5_372	SYK_348	SLAP1_273	SOCS3_221	BCAR1_410	CBL_337	RET_981	PDGFRB_740	AXL_866	ERBB3_1276	ROR1_828	FHL1_272	TXNIP_378	SYK_323	SOCS3_204	CBL_141	PDGFRB_716	EPHA1_605	FHL1_272	R063
R064	FYN_28/rA1	CSK_416/rA1	TENC1_483/rA1	P85A(PIK3R1)_530/rA1	SHIP2_671/rA1	SH22A_280/rA1	VEGFR2_996/rA1	ALK_1604/rA1	EGFR(ERBB1)_869/rA1	EPHA8_616/rA1	DAG1_863/rA1	ACTS_93/rA1	UBA5_372/rA1	SYK_348/rA1	SLAP1_273/rA1	SOCS3_221/rA1	BCAR1_410/rA1	CBL_337/rA1	RET_981/rA1	PDGFRB_740/rA1	AXL_866/rA1	ERBB3_1276/rA1	ROR1_828/rA1	FHL1_272/rA1	TXNIP_378/rA1	SYK_348	SOCS3_221	CBL_337	PDGFRB_740	EPHA1_781	OSTP_246	R064
R065	FYN_30	LCK_192	TENC1_770	P85A(PIK3R1)_556	SHIP2_886	SH22A_290	VEGFR2_1054	LTK_672	EGFR(ERBB1)_915	EPHA8_839	DAG1_886	ACTS_171	VIME_30	SYK_352	PTK6_114	DAPP1_139	BCAR1_664	CBL_368	RET_1015	PDGFRB_751	MERTK_749	ERBB3_1289	ROR1_836	OSTP_246	CO3A1_1378	SYK_352	DAPP1_139	CBL_368	PDGFRB_751	EPHA1_930	UCP1_55	R065
R066	FYN_30/rA1	LCK_192/rA1	TENC1_770/rA1	P85A(PIK3R1)_556/rA1	SHIP2_886/rA1	SH22A_290/rA1	VEGFR2_1054/rA1	LTK_672/rA1	EGFR(ERBB1)_915/rA1	EPHA8_839/rA1	DAG1_886/rA1	ACTS_171/rA1	VIME_30/rA1	SYK_352/rA1	PTK6_114/rA1	DAPP1_139/rA1	BCAR1_664/rA1	CBL_368/rA1	RET_1015/rA1	PDGFRB_751/rA1	MERTK_749/rA1	ERBB3_1289/rA1	ROR1_836/rA1	OSTP_246/rA1	CO3A1_1378/rA1	SYK_525	NCK1_105	CBL_371	PDGFRB_763	EPHA2_575	CSPG2_208	R066
R067	FYN_39	LCK_394	TENS4_150	P85A(PIK3R1)_580	SHIP2_986	SH22A_305	VEGFR2_1059	LTK_676	EGFR(ERBB1)_944	EPHB1_594	ADCY2_11	ACTS_190	VIME_38	SYK_525	PTK6_342	NCK1_105	BCAR3_212	CBL_371	RET_1029	PDGFRB_763	MERTK_753	ERBB3_1328	ROR2_488	UCP1_55	SOX4_123	SYK_526	NCK1_268	CBL_455	PDGFRB_771	EPHA2_588	PA24A_456	R067
R068	FYN_39/rA1	LCK_394/rA1	TENS4_150/rA1	P85A(PIK3R1)_580/rA1	SHIP2_986/rA1	SH22A_305/rA1	VEGFR2_1059/rA1	LTK_676/rA1	EGFR(ERBB1)_944/rA1	EPHB1_594/rA1	ADCY2_11/rA1	ACTS_190/rA1	VIME_38/rA1	SYK_525/rA1	PTK6_342/rA1	NCK1_105/rA1	BCAR3_212/rA1	CBL_371/rA1	RET_1029/rA1	PDGFRB_763/rA1	MERTK_753/rA1	ERBB3_1328/rA1	ROR2_488/rA1	UCP1_55/rA1	SOX4_123/rA1	SYK_546	NCK2_110	CBL_552	PDGFRB_775	EPHA2_594	PA24A_535	R068
R069	FYN_185	LCK_505	TENS4_284	P85A(PIK3R1)_607	SHIP2_987	SH24A_131	VEGFR2_1175	LTK_677	EGFR(ERBB1)_978	EPHB1_600	Q59GD8_238	ACTS_200	VIME_53	SYK_526	PTK6_351	NCK1_268	BCAR3_266	CBL_455	RET_1062	PDGFRB_771	MERTK_754	ERBB4_733	ROR2_624	CSPG2_208	SOX4_126	SYK_629	PTPN11_62	CBL_674	PDGFRB_778	EPHA2_628	PUM2_697	R069
R070	FYN_185/rA1	LCK_505/rA1	TENS4_284/rA1	P85A(PIK3R1)_607/rA1	SHIP2_987/rA1	SH24A_131/rA1	VEGFR2_1175/rA1	LTK_677/rA1	EGFR(ERBB1)_978/rA1	EPHB1_600/rA1	Q59GD8_238/rA1	ACTS_200/rA1	VIME_53/rA1	SYK_526/rA1	PTK6_351/rA1	NCK1_268/rA1	BCAR3_266/rA1	CBL_455/rA1	RET_1062/rA1	PDGFRB_771/rA1	MERTK_754/rA1	ERBB4_733/rA1	ROR2_624/rA1	CSPG2_208/rA1	SOX4_126/rA1	SYK_630	PTPN11_63	CBL_700	PDGFRB_857	EPHA2_735	PUM2_1003	R070
R071	FYN_213	GRB10_67	CRK_136	P85A(PIK3R1)_688	SHIP2_1135	FGFR1_154	VEGFR2_1214	ROS1_2114	EGFR(ERBB1)_998	EPHB1_778	DMD_Y3394/DMD-Dp140bc_934	ACTS_220	VIME_61	SYK_546	PTK6_447	NCK2_110	SH2D3C_183	CBL_552	RET_1090	PDGFRB_775	MERTK_929	ERBB4_1056	ROR2_645	PA24A_456	ASH1L_2781	JAK1_3	PTPN11_66	CBL_731	PDGFRB_934	EPHA2_772	RBM3_117	R071
R072	FYN_213/rA1	GRB10_67/rA1	CRK_136/rA1	P85A(PIK3R1)_688/rA1	SHIP2_1135/rA1	FGFR1_154/rA1	VEGFR2_1214/rA1	ROS1_2114/rA1	EGFR(ERBB1)_998/rA1	EPHB1_778/rA1	DMD_Y3394/DMD-Dp140bc_934/rA1	ACTS_220/rA1	VIME_61/rA1	SYK_546/rA1	PTK6_447/rA1	NCK2_110/rA1	SH2D3C_183/rA1	CBL_552/rA1	RET_1090/rA1	PDGFRB_775/rA1	MERTK_929/rA1	ERBB4_1056/rA1	ROR2_645/rA1	PA24A_456/rA1	ASH1L_2781/rA1	JAK1_220	PTPN11_263	CBL_774	PDGFRB_970	EPHA2_791	RBM3_118	R072
R073	FYN_214	GRB10_404	CRK_221	P55G(PIK3R3)_199	SHIP2_1162	FGFR1_280	CSF1R_556	ROS1_2274	EGFR(ERBB1)_1016	EPHB1_928	RYR2_1058-1060	ACTS_242	VIME_117	SYK_629	GRAP2_45	PTPN11_62	SH2D3C_278	CBL_674	RET_1096	PDGFRB_778	TYRO3_685	ERBB4_1162	ROR2_646	PA24A_535	ASH1L_2785	JAK1_1034	PTPN11_279	STAT1_701	PDGFRB_1009	EPHA2_921	RBM3_125	R073
R074	FYN_214/rA1	GRB10_404/rA1	CRK_221/rA1	P55G(PIK3R3)_199/rA1	SHIP2_1162/rA1	FGFR1_280/rA1	CSF1R_556/rA1	ROS1_2274/rA1	EGFR(ERBB1)_1016/rA1	EPHB1_928/rA1	RYR2_1058-1060/rA1	ACTS_242/rA1	VIME_117/rA1	SYK_629/rA1	GRAP2_45/rA1	PTPN11_62/rA1	SH2D3C_278/rA1	CBL_674/rA1	RET_1096/rA1	PDGFRB_778/rA1	TYRO3_685/rA1	ERBB4_1162/rA1	ROR2_646/rA1	PA24A_535/rA1	ASH1L_2785/rA1	JAK1_1035	PTPN11_304	STAT6_641	PDGFRB_1021	EPHA2_930	RBM3_127	R074
R075	FYN_420	GRB2_160	CRK_239	P55G(PIK3R3)_341	CLNK_69	FGFR1_307	CSF1R_561	ROS1_2334	EGFR(ERBB1)_1069	EPHB2_596	RAC2_Y64	ACTS_296	VIME_150	SYK_630	SHB_114	PTPN11_63	SH2D3C_283	CBL_700	VEGFR3(FLT4)_1063	PDGFRB_857	TYRO3_686	ERBB4_1188	ROR2_666	PUM2_697	NF1B_41	JAK2_119	PTPN11_327	STAT3_705	TIE1_1007	EPHA2_960	RBM3_129	R075
R076	FYN_420/rA1	GRB2_160/rA1	CRK_239/rA1	P55G(PIK3R3)_341/rA1	CLNK_69/rA1	FGFR1_307/rA1	CSF1R_561/rA1	ROS1_2334/rA1	EGFR(ERBB1)_1069/rA1	EPHB2_596/rA1	RAC2_Y64/rA1	ACTS_296/rA1	VIME_150/rA1	SYK_630/rA1	SHB_114/rA1	PTPN11_63/rA1	SH2D3C_283/rA1	CBL_700/rA1	VEGFR3(FLT4)_1063/rA1	PDGFRB_857/rA1	TYRO3_686/rA1	ERBB4_1188/rA1	ROR2_666/rA1	PUM2_697/rA1	NF1B_41/rA1	JAK2_570	PTPN11_515	STAT5B_90	TIE2_897	EPHA3_596	RBM3_143	R076
R077	FYN_440	GRB2_209	CRK_251	VAV1_142	CLNK_96	FGFR1_463	CSF1R_699	IGF1R_973	EGFR(ERBB1)_1092	EPHB2_602	RAC3_64	CXA1_247	VIME_276	JAK1_3	SHB_246	PTPN11_66	SH2D3C_495	CBL_731	VEGFR3(FLT4)_1068	PDGFRB_934	MET_830	ERBB4_1242	ROR2_873	PUM2_1003	AAKB2_189	JAK2_813	PTPN11_546	STAT5B_679	TIE2_992	EPHA3_602	RBM3_146	R077
R078	FYN_440/rA1	GRB2_209/rA1	CRK_251/rA1	VAV1_142/rA1	CLNK_96/rA1	FGFR1_463/rA1	CSF1R_699/rA1	IGF1R_973/rA1	EGFR(ERBB1)_1092/rA1	EPHB2_602/rA1	RAC3_64/rA1	CXA1_247/rA1	VIME_276/rA1	JAK1_3/rA1	SHB_246/rA1	PTPN11_66/rA1	SH2D3C_495/rA1	CBL_731/rA1	VEGFR3(FLT4)_1068/rA1	PDGFRB_934/rA1	MET_830/rA1	ERBB4_1242/rA1	ROR2_873/rA1	PUM2_1003/rA1	AAKB2_189/rA1	JAK2_868	PTPN11_584	STAT5B_699	TIE2_1048	EPHA3_779	RBM3_151	R078
R079	FYN_531	GRB7_107	CRKL_127	VAV1_160	LCP2_23	FGFR1_583	CSF1R_708	IGF1R_980	EGFR(ERBB1)_1110	EPHB2_780	RAC1_64	CXA1_265	VIME_291	JAK1_220	SHB_268	PTPN11_263	SH2D3C_793	CBL_774	FLT3(CD135)_166	PDGFRB_970	MET_1003	ERBB4_1258	DDR1_484	RBM3_117	BSN_1125	JAK2_966	PTPN6_64	STAT5B_725	TIE2_1102	EPHA3_937	RBM3_155	R079
R080	FYN_531/rA1	GRB7_107/rA1	CRKL_127/rA1	VAV1_160/rA1	LCP2_23/rA1	FGFR1_583/rA1	CSF1R_708/rA1	IGF1R_980/rA1	EGFR(ERBB1)_1110/rA1	EPHB2_780/rA1	RAC1_64/rA1	CXA1_265/rA1	VIME_291/rA1	JAK1_220/rA1	SHB_268/rA1	PTPN11_263/rA1	SH2D3C_793/rA1	CBL_774/rA1	FLT3(CD135)_166/rA1	PDGFRB_970/rA1	MET_1003/rA1	ERBB4_1258/rA1	DDR1_484/rA1	RBM3_117/rA1	BSN_1125/rA1	JAK2_972	PTPN6_377	STAT5B_740	TIE2_1108	EPHA4_596	PVR_398	R080
R081	LYN_32	YES_32	CRKL_132	VAV1_174	LCP2_113	FGFR1_585	CSF1R_723	IGF1R_1161	EGFR(ERBB1)_1125	EPHB3_600	p59Fyn_Y132	CXA1_313	SRC_530	JAK1_1034	SHB_336	PTPN11_279	SH2D3A_95	STAT1_701	FLT3(CD135)_401	PDGFRB_1009	MET_1230	ERBB4_1284	DDR1_513	RBM3_118	BSN_1471	JAK2_1007	PTPN6_509	STAT5B_743	TIE2_1113	EPHA4_602	KRCM_125	R081
R082	LYN_32/rA1	YES_32/rA1	CRKL_132/rA1	VAV1_174/rA1	LCP2_113/rA1	FGFR1_585/rA1	CSF1R_723/rA1	IGF1R_1161/rA1	EGFR(ERBB1)_1125/rA1	EPHB3_600/rA1	p59Fyn_Y132/rA1	CXA1_313/rA1	SRC_530/rA1	JAK1_1034/rA1	SHB_336/rA1	PTPN11_279/rA1	SH2D3A_95/rA1	STAT1_701/rA1	FLT3(CD135)_401/rA1	PDGFRB_1009/rA1	MET_1230/rA1	ERBB4_1284/rA1	DDR1_513/rA1	RBM3_118/rA1	BSN_1471/rA1	JAK2_1008	PTPN6_536	STAT2_690	ALK_1078	EPHA4_779	KRCM_173	R082
R083	LYN_193	YES_194	CRKL_198	VAV1_441	LCP2_128	FGFR1_605	CSF1R_809	IGF1R_1165	EGFR(ERBB1)_1138	EPHB3_608	MYH3_757	KS6B1_62	SRC_187	JAK1_1035	RIN1_36	PTPN11_304	SH2D3A_231	STAT6_641	FLT3(CD135)_416	PDGFRB_1021	MET_1234	EPHA1_599	DDR1_520	RBM3_125	BSN_1971	JAK3_785	PTPN6_564	STAT5A_90	ALK_1092	EPHA4_928	KRCM_174	R083
R084	LYN_193/rA1	YES_194/rA1	CRKL_198/rA1	VAV1_441/rA1	LCP2_128/rA1	FGFR1_605/rA1	CSF1R_809/rA1	IGF1R_1165/rA1	EGFR(ERBB1)_1138/rA1	EPHB3_608/rA1	MYH3_757/rA1	KS6B1_62/rA1	SRC_187/rA1	JAK1_1035/rA1	RIN1_36/rA1	PTPN11_304/rA1	SH2D3A_231/rA1	STAT6_641/rA1	FLT3(CD135)_416/rA1	PDGFRB_1021/rA1	MET_1234/rA1	EPHA1_599/rA1	DDR1_520/rA1	RBM3_125/rA1	BSN_1971/rA1	JAK3_980	P85B(PIK3R2)_365	STAT5A_694	ALK_1096	EPHA5_650	FCG2B_246	R084
R085	A	YES_222	CRKL_207	VAV1_826	LCP2_145	FGFR1_653	KIT_568	IGF1R_1166	EGFR(ERBB1)_1172	EPHB3_614	Grb2_+	POSTN_189	SRC_216	JAK2_119	RIN1_632	PTPN11_327	SHC1_349	STAT3_705	FLT3(CD135)_589	TIE1_1007	A	EPHA1_605	DDR1_703	RBM3_127	BSN_1980	JAK3_981	P85B(PIK3R2)_464	STAT4_693	ALK_1131	EPHA5_656	Grb2_+	R085
R086	Y	YES_222/rA1	CRKL_207/rA1	VAV1_826/rA1	LCP2_145/rA1	FGFR1_653/rA1	KIT_568/rA1	IGF1R_1166/rA1	EGFR(ERBB1)_1172/rA1	EPHB3_614/rA1	Grb2_neg	POSTN_189/rA1	SRC_216/rA1	JAK2_119/rA1	RIN1_632/rA1	PTPN11_327/rA1	SHC1_349/rA1	STAT3_705/rA1	FLT3(CD135)_589/rA1	TIE1_1007/rA1	Y	EPHA1_605/rA1	DDR1_703/rA1	RBM3_127/rA1	BSN_1980/rA1	TYK2_292	P85B(PIK3R2)_467	CBLB_363	ALK_1278	EPHA5_833	Grb2_neg	R086
R087	pY	YES_223	CRKL_251	VAV1_844	LCP2_173	FGFR1_654	KIT_570	IGF1R_1280	EGFR(ERBB1)_1197	EPHB3_792	Src_+	POSTN_733	SRC_338	JAK2_570	RIN3_602	PTPN11_515	SHC1_350	STAT5B_90	FLT3(CD135)_591	TIE2_897	pY	EPHA1_781	DDR1_740	RBM3_129	BSN_1995	TYK2_604	P85B(PIK3R2)_605	CBLB_665	ALK_1282	EPHA5_982	Src_+	R087
R088	HA_+	YES_223/rA1	CRKL_251/rA1	VAV1_844/rA1	LCP2_173/rA1	FGFR1_654/rA1	KIT_570/rA1	IGF1R_1280/rA1	EGFR(ERBB1)_1197/rA1	EPHB3_792/rA1	Src_neg	POSTN_733/rA1	SRC_338/rA1	JAK2_570/rA1	RIN3_602/rA1	PTPN11_515/rA1	SHC1_350/rA1	STAT5B_90/rA1	FLT3(CD135)_591/rA1	TIE2_897/rA1	HA_+	EPHA1_781/rA1	DDR1_740/rA1	RBM3_129/rA1	BSN_1995/rA1	TYK2_1054	P85A(PIK3R1)_368	CBLB_709	ALK_1283	EPHA7_608	Src_neg	R088
R089	AFM2+	YES_336	STAP2_22	VAV2_142	TXK_91	FGFR1_730	KIT_703	IGF1R_1281	ERBB2_735	EPHB4_574	RASA1_+	TR150_54	SRC_419	JAK2_813	TENS1_327	PTPN11_546	SHC1_427	STAT5B_679	FLT3(CD135)_597	TIE2_992	AFM2+	EPHA1_930	DDR1_792	RBM3_143	BSN_2038	TYK2_1055	P85A(PIK3R1)_452	CBLB_889	ALK_1359	EPHA7_614	RASA1_+	R089
R090	CRP	YES_336/rA1	STAP2_22/rA1	VAV2_142/rA1	TXK_91/rA1	FGFR1_730/rA1	KIT_703/rA1	IGF1R_1281/rA1	ERBB2_735/rA1	EPHB4_574/rA1	RASA1_Neg	TR150_54/rA1	SRC_419/rA1	JAK2_813/rA1	TENS1_327/rA1	PTPN11_546/rA1	SHC1_427/rA1	STAT5B_679/rA1	FLT3(CD135)_597/rA1	TIE2_992/rA1	CRP	EPHA1_930/rA1	DDR1_792/rA1	RBM3_143/rA1	BSN_2038/rA1	CSK_184	P85A(PIK3R1)_467	SH22A_39	ALK_1507	EPHA7_791	RASA1_Neg	R090
R091	LYN_194	YES_345	STAP2_250	VAV2_159	TXK_420	FGFR1_766	KIT_721	IGF1R_1346	ERBB2_877	EPHB4_614	MYH11_Y1415	TR150_68	SRC_439	JAK2_868	TENS1_339	PTPN11_584	SHC2_338	STAT5B_699	FLT3(CD135)_599	TIE2_1048	MET_1235	EPHA2_575	DDR1_796	RBM3_146	BSN_2060	CSK_304	P85A(PIK3R1)_508	SH22A_216	ALK_1584	EPHA7_940	FCG2B_292	R091
R092	LYN_194/rA1	YES_345/rA1	STAP2_250/rA1	VAV2_159/rA1	TXK_420/rA1	FGFR1_766/rA1	KIT_721/rA1	IGF1R_1346/rA1	ERBB2_877/rA1	EPHB4_614/rA1	MYH11_Y1415/rA1	TR150_68/rA1	SRC_439/rA1	JAK2_868/rA1	TENS1_339/rA1	PTPN11_584/rA1	SHC2_338/rA1	STAT5B_699/rA1	FLT3(CD135)_599/rA1	TIE2_1048/rA1	MET_1235/rA1	EPHA2_575/rA1	DDR1_796/rA1	RBM3_146/rA1	BSN_2060/rA1	CSK_416	P85A(PIK3R1)_530	SH22A_280	ALK_1604	EPHA8_616	TBB6_106	R092
R093	LYN_265	YES_426	STAP2_310	VAV2_172	BLNK_72	FGFR2_586	KIT_823	INSR_401	ERBB2_1112	EPHB4_774	CASP9_Y153	TR150_107	SRC_522	JAK2_966	TENS1_366	PTPN6_64	SHC2_339	STAT5B_725	FLT3(CD135)_726	TIE2_1102	MET_1313	EPHA2_588	DDR1_797	RBM3_151	BSN_2067	LCK_192	P85A(PIK3R1)_556	SH22A_290	LTK_672	EPHA8_839	TBB6_208	R093
R094	LYN_265/rA1	YES_426/rA1	STAP2_310/rA1	VAV2_172/rA1	BLNK_72/rA1	FGFR2_586/rA1	KIT_823/rA1	INSR_401/rA1	ERBB2_1112/rA1	EPHB4_774/rA1	CASP9_Y153/rA1	TR150_107/rA1	SRC_522/rA1	JAK2_966/rA1	TENS1_366/rA1	PTPN6_64/rA1	SHC2_339/rA1	STAT5B_725/rA1	FLT3(CD135)_726/rA1	TIE2_1102/rA1	MET_1313/rA1	EPHA2_588/rA1	DDR1_797/rA1	RBM3_151/rA1	BSN_2067/rA1	LCK_394	P85A(PIK3R1)_580	SH22A_305	LTK_676	EPHB1_594	TBB6_340	R094
R095	LYN_306	YES_446	STAP2_322	VAV2_529	BLNK_84	FGFR2_588	KIT_900	INSR_992	ERBB2_1139	EPHB4_906	AT1A2_539	TR150_118	ABL1_185	JAK2_972	TENS1_796	PTPN6_377	SHC2_414	STAT5B_740	FLT3(CD135)_842	TIE2_1108	MET_1349	EPHA2_594	DDR1_869	RBM3_155	BSN_3387	LCK_505	P85A(PIK3R1)_607	SH24A_131	LTK_677	EPHB1_600	ACTS_55	R095
R096	LYN_306/rA1	YES_446/rA1	STAP2_322/rA1	VAV2_529/rA1	BLNK_84/rA1	FGFR2_588/rA1	KIT_900/rA1	INSR_992/rA1	ERBB2_1139/rA1	EPHB4_906/rA1	AT1A2_539/rA1	TR150_118/rA1	ABL1_185/rA1	JAK2_972/rA1	TENS1_796/rA1	PTPN6_377/rA1	SHC2_414/rA1	STAT5B_740/rA1	FLT3(CD135)_842/rA1	TIE2_1108/rA1	MET_1349/rA1	EPHA2_594/rA1	DDR1_869/rA1	RBM3_155/rA1	BSN_3387/rA1	GRB10_67	P85A(PIK3R1)_688	FGFR1_154	ROS1_2114	EPHB1_778	ACTS_71	R096
R097	LYN_316	YES_537	SH3BP2_174	VAV3_141	BLNK_96	FGFR2_657	KIT_936	INSR_999	ERBB2_1196	EPHB4_987	ATP1A3_532	TR150_228	ABL1_226	JAK2_1007	TENS1_903	PTPN6_509	SHC4_424	STAT5B_743	FLT3(CD135)_969	TIE2_1113	MET_1356	EPHA2_628	DDR1_881	PVR_398	BSN_3421	GRB10_404	P55G(PIK3R3)_199	FGFR1_280	ROS1_2274	EPHB1_928	ACTS_93	R097
R098	LYN_316/rA1	YES_537/rA1	SH3BP2_174/rA1	VAV3_141/rA1	BLNK_96/rA1	FGFR2_657/rA1	KIT_936/rA1	INSR_999/rA1	ERBB2_1196/rA1	EPHB4_987/rA1	ATP1A3_532/rA1	TR150_228/rA1	ABL1_226/rA1	JAK2_1007/rA1	TENS1_903/rA1	PTPN6_509/rA1	SHC4_424/rA1	STAT5B_743/rA1	FLT3(CD135)_969/rA1	TIE2_1113/rA1	MET_1356/rA1	EPHA2_628/rA1	DDR1_881/rA1	PVR_398/rA1	BSN_3421/rA1	GRB2_160	P55G(PIK3R3)_341	FGFR1_307	ROS1_2334	EPHB2_596	ACTS_171	R098
R099	LYN_397	FGR_28	SH3BP2_183	VAV3_439	BLNK_178	FGFR2_769	PDGFRA_572	INSR_1011	ERBB2_1221	SRMS_380	AT1A1_542	TR150_328	ABL1_253	JAK2_1008	TENS1_1149	PTPN6_536	SH2B2_629	STAT2_690	VEGFR1(FLT1)_794	ALK_1078	MET_1365	EPHA2_735	PTK7_872	KRCM_125	BSN_3422	GRB2_209	VAV1_142	FGFR1_463	IGF1R_973	EPHB2_780	ACTS_190	R099
R100	LYN_397/rA1	FGR_28/rA1	SH3BP2_183/rA1	VAV3_439/rA1	BLNK_178/rA1	FGFR2_769/rA1	PDGFRA_572/rA1	INSR_1011/rA1	ERBB2_1221/rA1	SRMS_380/rA1	AT1A1_542/rA1	TR150_328/rA1	ABL1_253/rA1	JAK2_1008/rA1	TENS1_1149/rA1	PTPN6_536/rA1	SH2B2_629/rA1	STAT2_690/rA1	VEGFR1(FLT1)_794/rA1	ALK_1078/rA1	MET_1365/rA1	EPHA2_735/rA1	PTK7_872/rA1	KRCM_125/rA1	BSN_3422/rA1	GRB7_107	VAV1_160	FGFR1_583	IGF1R_980	EPHB3_600	ACTS_200	R100
R101	LYN_473	FGR_34	PLCG1_379	FER_402	BLNK_189	FGFR2_805	PDGFRA_574	INSR_1185	ERBB2_1222	ROR1_160	RASH_157	TR150_344	ABL1_257	JAK3_785	TENS1_1254	PTPN6_564	RASA1_460	STAT5A_90	VEGFR1(FLT1)_1048	ALK_1092	TNK1_277	EPHA2_772	RYK_452	KRCM_173	BSN_3448	YES_32	VAV1_174	FGFR1_585	IGF1R_1161	EPHB3_608	ACTS_220	R101
R102	LYN_473/rA1	FGR_34/rA1	PLCG1_379/rA1	FER_402/rA1	BLNK_189/rA1	FGFR2_805/rA1	PDGFRA_574/rA1	INSR_1185/rA1	ERBB2_1222/rA1	ROR1_160/rA1	RASH_157/rA1	TR150_344/rA1	ABL1_257/rA1	JAK3_785/rA1	TENS1_1254/rA1	PTPN6_564/rA1	RASA1_460/rA1	STAT5A_90/rA1	VEGFR1(FLT1)_1048/rA1	ALK_1092/rA1	TNK1_277/rA1	EPHA2_772/rA1	RYK_452/rA1	KRCM_173/rA1	BSN_3448/rA1	YES_194	VAV1_441	FGFR1_605	IGF1R_1165	EPHB3_614	ACTS_242	R102
R103	LYN_508	FGR_208	PLCG1_472	FER_714	ITK_180	FGFR2_812	PDGFRA_720	INSR_1189	ERBB2_1248	ROR1_173	RASK_157	TR150_476	ABL1_264	JAK3_980	TENS1_1323	P85B(PIK3R2)_365	RASA1_615	STAT5A_694	VEGFR1(FLT1)_1053	ALK_1096	TNK1_661	EPHA2_791	RYK_492	KRCM_174	HS105_14	YES_222	VAV1_826	FGFR1_653	IGF1R_1166	EPHB3_792	ACTS_296	R103
R104	LYN_508/rA1	FGR_208/rA1	PLCG1_472/rA1	FER_714/rA1	ITK_180/rA1	FGFR2_812/rA1	PDGFRA_720/rA1	INSR_1189/rA1	ERBB2_1248/rA1	ROR1_173/rA1	RASK_157/rA1	TR150_476/rA1	ABL1_264/rA1	JAK3_980/rA1	TENS1_1323/rA1	P85B(PIK3R2)_365/rA1	RASA1_615/rA1	STAT5A_694/rA1	VEGFR1(FLT1)_1053/rA1	ALK_1096/rA1	TNK1_661/rA1	EPHA2_791/rA1	RYK_492/rA1	KRCM_174/rA1	HS105_14/rA1	YES_223	VAV1_844	FGFR1_654	IGF1R_1280	EPHB4_574	KS6B1_62	R104
R105	BLK_389	FGR_412	PLCG1_481	FES_261	ITK_512	FGFR3_577	PDGFRA_731	INSR_1190	ERBB3_680	ROR1_645	RASN_157	CK22_13	ABL1_393	JAK3_981	TENS1_1326	P85B(PIK3R2)_464	RASA1_952	STAT4_693	VEGFR1(FLT1)_1169	ALK_1131	NTRK1_496	EPHA2_921	RYK_556	FCG2B_246	HS105_189	YES_336	VAV2_142	FGFR1_730	IGF1R_1281	EPHB4_614	C	R105
R106	BLK_389/rA1	FGR_412/rA1	PLCG1_481/rA1	FES_261/rA1	ITK_512/rA1	FGFR3_577/rA1	PDGFRA_731/rA1	INSR_1190/rA1	ERBB3_680/rA1	ROR1_645/rA1	RASN_157/rA1	CK22_13/rA1	ABL1_393/rA1	JAK3_981/rA1	TENS1_1326/rA1	P85B(PIK3R2)_464/rA1	RASA1_952/rA1	STAT4_693/rA1	VEGFR1(FLT1)_1169/rA1	ALK_1131/rA1	NTRK1_496/rA1	EPHA2_921/rA1	RYK_556/rA1	FCG2B_246/rA1	HS105_189/rA1	YES_345	VAV2_159	FGFR1_766	IGF1R_1346	EPHB4_774	D	R106
R107	ZAP70_126	FGR_523	PLCG1_506	FES_614	BTK_40	FGFR3_647	PDGFRA_742	INSR_1355	ERBB3_1199	ROR1_786	KBTBD10_587	CK22_240	ABL1_469	TYK2_292	TENS1_1404	P85B(PIK3R2)_467	RASA3_66	CBLB_363	VEGFR1(FLT1)_1213	ALK_1278	NTRK1_676	EPHA2_930	MUSK_554	FCG2B_292	HS105_641	YES_426	VAV2_172	FGFR2_586	INSR_401	EPHB4_906	E	R107
R108	ZAP70_126/rA1	FGR_523/rA1	PLCG1_506/rA1	FES_614/rA1	BTK_40/rA1	FGFR3_647/rA1	PDGFRA_742/rA1	INSR_1355/rA1	ERBB3_1199/rA1	ROR1_786/rA1	KBTBD10_587/rA1	CK22_240/rA1	ABL1_469/rA1	TYK2_292/rA1	TENS1_1404/rA1	P85B(PIK3R2)_467/rA1	RASA3_66/rA1	CBLB_363/rA1	VEGFR1(FLT1)_1213/rA1	ALK_1278/rA1	NTRK1_676/rA1	EPHA2_930/rA1	MUSK_554/rA1	FCG2B_292/rA1	HS105_641/rA1	YES_446	VAV2_529	FGFR2_588	INSR_992	EPHB4_987	F	R108
R109	ZAP70_248	HCK_51	PLCG1_771	FES_713	BTK_223	FGFR3_648	PDGFRA_754	INSR_1361	ERBB3_1262	ROR1_789	TGFB2_123	CK22_256	ABL2_116	TYK2_604	TENS3_333	P85B(PIK3R2)_605	RASA3_765	CBLB_665	VEGFR1(FLT1)_1242	ALK_1282	NTRK1_680	EPHA2_960	MUSK_577	TBB6_106	HS105_643	YES_537	VAV3_141	FGFR2_657	INSR_999	SRMS_380	G	R109
R110	ZAP70_248/rA1	HCK_51/rA1	PLCG1_771/rA1	FES_713/rA1	BTK_223/rA1	FGFR3_648/rA1	PDGFRA_754/rA1	INSR_1361/rA1	ERBB3_1262/rA1	ROR1_789/rA1	TGFB2_123/rA1	CK22_256/rA1	ABL2_116/rA1	TYK2_604/rA1	TENS3_333/rA1	P85B(PIK3R2)_605/rA1	RASA3_765/rA1	CBLB_665/rA1	VEGFR1(FLT1)_1242/rA1	ALK_1282/rA1	NTRK1_680/rA1	EPHA2_960/rA1	MUSK_577/rA1	TBB6_106/rA1	HS105_643/rA1	FGR_28	VAV3_439	FGFR2_769	INSR_1011	ROR1_160	H	R110
R111	ZAP70_292	HCK_127	PLCG1_775	FES_811	BTK_344	FGFR3_724	PDGFRA_762	INSRR_597	ERBB3_1276	ROR1_828	ABRA_286	MCM6_276	ABL2_231	TYK2_1054	TENS3_354	P85A(PIK3R1)_368	SHIP1_865	CBLB_709	VEGFR1(FLT1)_1327	ALK_1283	NTRK1_681	EPHA3_596	MUSK_751	TBB6_208	PKN2_273	FGR_34	FER_402	FGFR2_805	INSR_1185	ROR1_173	I	R111
R112	ZAP70_292/rA1	HCK_127/rA1	PLCG1_775/rA1	FES_811/rA1	BTK_344/rA1	FGFR3_724/rA1	PDGFRA_762/rA1	INSRR_597/rA1	ERBB3_1276/rA1	ROR1_828/rA1	ABRA_286/rA1	MCM6_276/rA1	ABL2_231/rA1	TYK2_1054/rA1	TENS3_354/rA1	P85A(PIK3R1)_368/rA1	SHIP1_865/rA1	CBLB_709/rA1	VEGFR1(FLT1)_1327/rA1	ALK_1283/rA1	NTRK1_681/rA1	EPHA3_596/rA1	MUSK_751/rA1	TBB6_208/rA1	PKN2_273/rA1	FGR_208	FER_714	FGFR2_812	INSR_1189	ROR1_645	K	R112
R113	ZAP70_315	HCK_209	PLCG1_783	BCAR1_128	BTK_361	FGFR3_760	PDGFRA_768	INSRR_1145	ERBB3_1289	ROR1_836	CCR1_41	MCM6_699	ABL2_261	TYK2_1055	TENS3_601	P85A(PIK3R1)_452	SHIP1_915	CBLB_889	VEGFR1(FLT1)_1333	ALK_1359	NTRK1_757	EPHA3_602	MUSK_755	TBB6_340	PKN2_624	FGR_412	FES_261	FGFR3_577	INSR_1190	ROR1_786	L	R113
R114	ZAP70_315/rA1	HCK_209/rA1	PLCG1_783/rA1	BCAR1_128/rA1	BTK_361/rA1	FGFR3_760/rA1	PDGFRA_768/rA1	INSRR_1145/rA1	ERBB3_1289/rA1	ROR1_836/rA1	CCR1_41/rA1	MCM6_699/rA1	ABL2_261/rA1	TYK2_1055/rA1	TENS3_601/rA1	P85A(PIK3R1)_452/rA1	SHIP1_915/rA1	CBLB_889/rA1	VEGFR1(FLT1)_1333/rA1	ALK_1359/rA1	NTRK1_757/rA1	EPHA3_602/rA1	MUSK_755/rA1	TBB6_340/rA1	PKN2_624/rA1	FGR_523	FES_614	FGFR3_647	INSR_1355	ROR1_789	M	R114
R115	ZAP70_319	HCK_330	PLCG1_977	BCAR1_222	BTK_375	FGFR3_770	PDGFRA_849	AXL_702	ERBB3_1328	ROR2_488	TIAM1_384	MCM6_810	ABL2_272	CSK_184	TENS3_780	P85A(PIK3R1)_467	SHIP1_944	SH22A_39	VEGFR2_801	ALK_1507	NTRK1_791	EPHA3_779	MUSK_756	ACTS_55	PKN2_635	HCK_51	FES_713	FGFR3_648	INSR_1361	ROR1_828	N	R115
R116	ZAP70_319/rA1	HCK_330/rA1	PLCG1_977/rA1	BCAR1_222/rA1	BTK_375/rA1	FGFR3_770/rA1	PDGFRA_849/rA1	AXL_702/rA1	ERBB3_1328/rA1	ROR2_488/rA1	TIAM1_384/rA1	MCM6_810/rA1	ABL2_272/rA1	CSK_184/rA1	TENS3_780/rA1	P85A(PIK3R1)_467/rA1	SHIP1_944/rA1	SH22A_39/rA1	VEGFR2_801/rA1	ALK_1507/rA1	NTRK1_791/rA1	EPHA3_779/rA1	MUSK_756/rA1	ACTS_55/rA1	PKN2_635/rA1	HCK_127	FES_811	FGFR3_724	INSRR_597	ROR1_836	P	R116
R117	ZAP70_474	HCK_411	PLCG1_1253	BCAR1_224	BTK_551	FGFR4_643	PDGFRA_988	AXL_703	ERBB4_733	ROR2_624	TIAM1_1142	PSA2_6	ABL2_299	CSK_304	TENS3_855	P85A(PIK3R1)_508	SHIP1_1022	SH22A_216	VEGFR2_951	ALK_1584	NTRK2_516	EPHA3_937	MUSK_813	ACTS_71	PKN2_810	HCK_209	BCAR1_128	FGFR3_760	INSRR_1145	ROR2_488	Q	R117
R118	ZAP70_474/rA1	HCK_411/rA1	PLCG1_1253/rA1	BCAR1_224/rA1	BTK_551/rA1	FGFR4_643/rA1	PDGFRA_988/rA1	AXL_703/rA1	ERBB4_733/rA1	ROR2_624/rA1	TIAM1_1142/rA1	PSA2_6/rA1	ABL2_299/rA1	CSK_304/rA1	TENS3_855/rA1	P85A(PIK3R1)_508/rA1	SHIP1_1022/rA1	SH22A_216/rA1	VEGFR2_951/rA1	ALK_1584/rA1	NTRK2_516/rA1	EPHA3_937/rA1	MUSK_813/rA1	ACTS_71/rA1	PKN2_810/rA1	HCK_330	BCAR1_222	FGFR3_770	AXL_702	ROR2_624	R	R118
R119	ZAP70_492	HCK_515	PLCG2_733	BCAR1_234	TEC_206	FGFR4_754	PDGFRA_1018	AXL_779	ERBB4_1056	ROR2_645	TIAM1_1323	PSA2_24	ABL2_303	CSK_416	TENC1_483	P85A(PIK3R1)_530	SHIP2_671	SH22A_280	VEGFR2_996	ALK_1604	NTRK2_702	EPHA4_596	CAC1F_1780	ACTS_93	UBA5_372	HCK_411	BCAR1_224	FGFR4_643	AXL_703	ROR2_645	S	R119
R120	ZAP70_492/rA1	HCK_515/rA1	PLCG2_733/rA1	BCAR1_234/rA1	TEC_206/rA1	FGFR4_754/rA1	PDGFRA_1018/rA1	AXL_779/rA1	ERBB4_1056/rA1	ROR2_645/rA1	TIAM1_1323/rA1	PSA2_24/rA1	ABL2_303/rA1	CSK_416/rA1	TENC1_483/rA1	P85A(PIK3R1)_530/rA1	SHIP2_671/rA1	SH22A_280/rA1	VEGFR2_996/rA1	ALK_1604/rA1	NTRK2_702/rA1	EPHA4_596/rA1	CAC1F_1780/rA1	ACTS_93/rA1	UBA5_372/rA1	HCK_515	BCAR1_234	FGFR4_754	AXL_779	ROR2_646	T	R120
R121	ZAP70_493	HCK_522	PLCG2_743	BCAR1_249	TEC_228	RET_687	PDGFRB_562	AXL_821	ERBB4_1162	ROR2_646	HSP72_42	PSA2_57	ABL2_310	LCK_192	TENC1_770	P85A(PIK3R1)_556	SHIP2_886	SH22A_290	VEGFR2_1054	LTK_672	NTRK2_706	EPHA4_602	LMNA_646	ACTS_171	VIME_30	HCK_522	BCAR1_249	RET_687	AXL_821	ROR2_666	V	R121
R122	ZAP70_493/rA1	HCK_522/rA1	PLCG2_743/rA1	BCAR1_249/rA1	TEC_228/rA1	RET_687/rA1	PDGFRB_562/rA1	AXL_821/rA1	ERBB4_1162/rA1	ROR2_646/rA1	HSP72_42/rA1	PSA2_57/rA1	ABL2_310/rA1	LCK_192/rA1	TENC1_770/rA1	P85A(PIK3R1)_556/rA1	SHIP2_886/rA1	SH22A_290/rA1	VEGFR2_1054/rA1	LTK_672/rA1	NTRK2_706/rA1	EPHA4_602/rA1	LMNA_646/rA1	ACTS_171/rA1	VIME_30/rA1	FRK_46	BCAR1_267	RET_791	AXL_866	ROR2_873	W	R122
R123	Grb2_+	FRK_46	PLCG2_753	BCAR1_267	TEC_519	RET_791	PDGFRB_579	AXL_866	ERBB4_1188	ROR2_666	A	PSA2_76	ABL2_439	LCK_394	TENS4_150	P85A(PIK3R1)_580	SHIP2_986	SH22A_305	VEGFR2_1059	LTK_676	Grb2_+	EPHA4_779	TPM1_162	ACTS_190	VIME_38	FRK_387	BCAR1_287	RET_806	MERTK_749	DDR1_484	A	R123
R124	Grb2_neg	FRK_46/rA1	PLCG2_753/rA1	BCAR1_267/rA1	TEC_519/rA1	RET_791/rA1	PDGFRB_579/rA1	AXL_866/rA1	ERBB4_1188/rA1	ROR2_666/rA1	Y	PSA2_76/rA1	ABL2_439/rA1	LCK_394/rA1	TENS4_150/rA1	P85A(PIK3R1)_580/rA1	SHIP2_986/rA1	SH22A_305/rA1	VEGFR2_1059/rA1	LTK_676/rA1	Grb2_neg	EPHA4_779/rA1	TPM1_162/rA1	ACTS_190/rA1	VIME_38/rA1	FRK_497	BCAR1_327	RET_809	MERTK_753	DDR1_513	Y	R124
R125	Src_+	FRK_387	PLCG2_759	BCAR1_287	BMX_40	RET_806	PDGFRB_581	MERTK_749	ERBB4_1242	ROR2_873	pY	PSA2_98	ABL2_515	LCK_505	TENS4_284	P85A(PIK3R1)_607	SHIP2_987	SH24A_131	VEGFR2_1175	LTK_677	Src_+	EPHA4_928	TPM2_162	ACTS_200	VIME_53	FYB_571	BCAR1_362	RET_826	MERTK_754	DDR1_520	pY	R125
R126	Src_neg	FRK_387/rA1	PLCG2_759/rA1	BCAR1_287/rA1	BMX_40/rA1	RET_806/rA1	PDGFRB_581/rA1	MERTK_749/rA1	ERBB4_1242/rA1	ROR2_873/rA1	HA_+	PSA2_98/rA1	ABL2_515/rA1	LCK_505/rA1	TENS4_284/rA1	P85A(PIK3R1)_607/rA1	SHIP2_987/rA1	SH24A_131/rA1	VEGFR2_1175/rA1	LTK_677/rA1	Src_neg	EPHA4_928/rA1	TPM2_162/rA1	ACTS_200/rA1	VIME_53/rA1	FYB_595	BCAR1_372	RET_900	MERTK_929	DDR1_703	HA_+	R126
R127	RASA1_+	FRK_497	PLCG2_1197	BCAR1_327	BMX_216	RET_809	PDGFRB_589	MERTK_753	ERBB4_1258	DDR1_484	AFM2+	PSA2_101	ABL2_683	GRB10_67	CRK_136	P85A(PIK3R1)_688	SHIP2_1135	FGFR1_154	VEGFR2_1214	ROS1_2114	RASA1_+	EPHA5_650	ITGA5_328	ACTS_220	VIME_61	FYB_651	BCAR1_387	RET_905	TYRO3_685	DDR1_740	AFM2+	R127
R128	RASA1_Neg	FRK_497/rA1	PLCG2_1197/rA1	BCAR1_327/rA1	BMX_216/rA1	RET_809/rA1	PDGFRB_589/rA1	MERTK_753/rA1	ERBB4_1258/rA1	DDR1_484/rA1	CRP	PSA2_101/rA1	ABL2_683/rA1	GRB10_67/rA1	CRK_136/rA1	P85A(PIK3R1)_688/rA1	SHIP2_1135/rA1	FGFR1_154/rA1	VEGFR2_1214/rA1	ROS1_2114/rA1	RASA1_Neg	EPHA5_650/rA1	ITGA5_328/rA1	ACTS_220/rA1	VIME_61/rA1	SLAP1_273	BCAR1_410	RET_981	TYRO3_686	DDR1_792	CRP	R128

## Sheet: Data Layout
Reporter ID	Reporter Name	Reporter Seq (N' to C')	Block	Row	Column	Group	Reporter Control Type	Note	Reporter Source	Accession No.
1	Pseudo	A	1	1	1	control	control_biosequence	LC Internal Use	control
2	SYK_28	yLVQGG	1	1	2	experimental		PPEP=AEDyLVQGG|PK=NA	custom	P43405
3	FYB_571	yDSLKL	1	1	3	experimental		PPEP=EIDyDSLKL|PK=NA	custom	O15117
4	PLCG2_1217	yDTHQN	1	1	4	experimental		PPEP=LFLyDTHQN|PK=BTK	custom	P16885
5	BCAR1_362	yDVPPP	1	1	5	experimental		PPEP=EDVyDVPPP|PK=NA	custom	P56945
6	BMX_224	yGSQPN	1	1	6	experimental		PPEP=KKIyGSQPN|PK=TEC, BTK	custom	P51813
7	RET_826	yLGSGG	1	1	7	experimental		PPEP=GPGyLGSGG|PK=NA	custom	P07949
8	PDGFRB_686	yGDLVD	1	1	8	experimental		PPEP=YCRyGDLVD|PK=NA	custom	P09619
9	MERTK_754	yRQGRI	1	1	9	experimental		PPEP=GDYyRQGRI|PK=MERTK	custom	Q12866
10	ERBB4_1284	yLSEFS	1	1	10	experimental		PPEP=NPEyLSEFS|PK=NA	custom	Q15303
11	Grb2_+	yKNLHL	1	1	11	control	control_biosequence	LC Internal Use	control
12	HSP72_108	yKGETK	1	1	12	experimental		PPEP=QVEykGETK|PK=NA	custom	P54652
13	PSA2_121	yTQSGG	1	1	13	experimental		PPEP=MQEyTQSGG|PK=NA	custom	P25787
14	ABL2_718	yGGSFA	1	1	14	experimental		PPEP=PKCyGGSFA|PK=NA	custom	P00519
15	GRB10_404	yQNYRI	1	1	15	experimental		PPEP=MLLyQNYRI|PK=NA	custom	Q13322
16	CRK_221	yAQPSV	1	1	16	experimental		PPEP=PGPyAQPSV|PK=ABL1, EGFR, EGF1R	custom	P46108
17	P55G(PIK3R3)_199	yEEYTR	1	1	17	experimental		PPEP=DRLyEEYTR|PK=NA	custom
18	SHIP2_1162	yGRPLS	1	1	18	experimental		PPEP=PSDyGRPLS|PK=NA	custom	O15357
19	FGFR1_280	ySDPQP	1	1	19	experimental		PPEP=CKVySDPQP|PK=FGFR1	custom	P11362
20	CSF1R_556	yEGNSY	1	1	20	experimental		PPEP=IESyEGNSY|PK=NA	custom	P07333
21	A	A	1	1	21	control	control_biosequence	LC Internal Use	control
22	NTRK2_707	yRVGGH	1	1	22	experimental		PPEP=TDYyRVGGH|PK=NTRK2	custom	Q16620
23	EPHA5_656	yEDPNQ	1	1	23	experimental		PPEP=PHTyEDPNQ|PK=EPHA5	custom	P54756
24	DAG1_831	yPNQSV	1	1	24	experimental		PPEP=PPEyPNQSV|PK=NA	custom
25	ACTS_242	yELPDG	1	1	25	experimental		PPEP=EKsyELPDG|PK=NA	custom
26	VIME_117	yIDKVR	1	1	26	experimental		PPEP=FANyIDkVR|PK=NA	custom	P08670
27	PTK6_114	yVLSVR	1	1	27	experimental		PPEP=SADyVLSVR|PK=NA	custom	Q13882
28	BCAR1_664	yDYVHL	1	1	28	experimental		PPEP=MEDyDYVHL|PK=FAK, SRC	custom	P56945
29	RET_1015	yLDLAA	1	1	29	experimental		PPEP=RRDyLDLAA|PK=NA	custom	P07949
30	MET_830	yFDLIY	1	1	30	experimental		PPEP=LSKyFDLIY|PK=NA	custom	P08581
31	Grb2_+	yKNLHL	1	1	31	control	control_biosequence	LC Internal Use	control
32	Y	Y	1	2	1	control	control_biosequence	LC Internal Use	control
33	SYK_28/rA1	ALVQGG	1	2	2	experimental			custom
34	FYB_571/rA1	ADSLKL	1	2	3	experimental			custom
35	PLCG2_1217/rA1	ADTHQN	1	2	4	experimental			custom
36	BCAR1_362/rA1	ADVPPP	1	2	5	experimental			custom
37	BMX_224/rA1	AGSQPN	1	2	6	experimental			custom
38	RET_826/rA1	ALGSGG	1	2	7	experimental			custom
39	PDGFRB_686/rA1	AGDLVD	1	2	8	experimental			custom
40	MERTK_754/rA1	ARQGRI	1	2	9	experimental			custom
41	ERBB4_1284/rA1	ALSEFS	1	2	10	experimental			custom
42	Grb2_neg	YKNLHL	1	2	11	control	control_biosequence	LC Internal Use	control
43	HSP72_108/rA1	AKGETK	1	2	12	experimental			custom
44	PSA2_121/rA1	ATQSGG	1	2	13	experimental			custom
45	ABL2_718/rA1	AGGSFA	1	2	14	experimental			custom
46	GRB10_404/rA1	AQNYRI	1	2	15	experimental			custom
47	CRK_221/rA1	AAQPSV	1	2	16	experimental			custom
48	P55G(PIK3R3)_199/rA1	AEEYTR	1	2	17	experimental			custom
49	SHIP2_1162/rA1	AGRPLS	1	2	18	experimental			custom
50	FGFR1_280/rA1	ASDPQP	1	2	19	experimental			custom
51	CSF1R_556/rA1	AEGNSY	1	2	20	experimental			custom
52	Y	Y	1	2	21	control	control_biosequence	LC Internal Use	control
53	NTRK2_707/rA1	ARVGGH	1	2	22	experimental			custom
54	EPHA5_656/rA1	AEDPNQ	1	2	23	experimental			custom
55	DAG1_831/rA1	APNQSV	1	2	24	experimental			custom
56	ACTS_242/rA1	AELPDG	1	2	25	experimental			custom
57	VIME_117/rA1	AIDKVR	1	2	26	experimental			custom
58	PTK6_342	yLSHDH	1	2	27	experimental		PPEP=EDVyLSHDH|PK=Autocatalysis	custom	Q13882
59	BCAR3_212	ySRVQY	1	2	28	experimental		PPEP=SEAySRVQY|PK=NA	custom	O75815
60	RET_1029	yDDGLS	1	2	29	experimental		PPEP=SLIyDDGLS|PK=NA	custom	P07949
61	MET_1003	yRATFP	1	2	30	experimental		PPEP=SVDyRATFP|PK=MET	custom	P08581
62	Grb2_neg	YKNLHL	1	2	31	control	control_biosequence	LC Internal Use	control
63	pY	y	1	3	1	control	control_biosequence	LC Internal Use	control
64	SYK_296	ySFPKP	1	3	2	experimental		PPEP=IKSySFPKP|PK=NA	custom	P43405
65	FYB_595	yDDVAE	1	3	3	experimental		PPEP=QEVyDDVAE|PK=FYN	custom	O15117
66	PLCG2_1245	yQEKCN	1	3	4	experimental		PPEP=LQLyQEKCN|PK=NA	custom	P16885
67	BCAR1_372	yDVPPG	1	3	5	experimental		PPEP=PDLyDVPPG|PK=NA	custom	P56945
68	BMX_566	yVSSVG	1	3	6	experimental		PPEP=DDQyVSSVG|PK=SRC	custom	P51813
69	RET_900	yEEDSY	1	3	7	experimental		PPEP=RDVyEEDSY|PK=NA	custom	P07949
70	PDGFRB_692	yLHRNK	1	3	8	experimental		PPEP=LVDyLHRNK|PK=NA	custom	P09619
71	MERTK_929	yILNGG	1	3	9	experimental		PPEP=EGRyILNGG|PK=MERTK	custom	Q12866
72	EPHA1_599	yVDLQA	1	3	10	experimental		PPEP=LKPyVDLQA|PK=EPHA1	custom	P21709
73	Src_+	yEEIYL	1	3	11	control	control_biosequence	LC Internal Use	control
74	FHL1_207	yYCVDC	1	3	12	experimental		PPEP=EDQyYCVDC|PK=NA	custom	Q13642
75	PSA2_167	yVNGKT	1	3	13	experimental		PPEP=GKNyVNGkT|PK=NA	custom	P25787
76	FYN_28	yRYGTD	1	3	14	experimental		PPEP=SSGyRYGTD|PK=Autocatalysis, PDGFRB	custom	P06241
77	GRB2_160	yVQALF	1	3	15	experimental		PPEP=QPTyVQALF|PK=NA	custom	P62993
78	CRK_239	yARVIQ	1	3	16	experimental		PPEP=GPIyARVIQ|PK=NA	custom	P46108
79	P55G(PIK3R3)_341	yFINEE	1	3	17	experimental		PPEP=DENyFINEE|PK=NA	custom
80	CLNK_69	yDDPEL	1	3	18	experimental		PPEP=DDDyDDPEL|PK=LYN	custom	Q7Z7G1
81	FGFR1_307	yVQILK	1	3	19	experimental		PPEP=NLPyVQILK|PK=FGFR1	custom	P11362
82	CSF1R_561	yTFIDP	1	3	20	experimental		PPEP=GNSyTFIDP|PK=CSF1R	custom	P07333
83	pY	y	1	3	21	control	control_biosequence	LC Internal Use	control
84	NTRK2_817	yLDILG	1	3	22	experimental		PPEP=SPVyLDILG|PK=NTRK2	custom	Q16620
85	EPHA5_833	yTTRGG	1	3	23	experimental		PPEP=EAAyTTRGG|PK=EPHA5	custom	P54756
86	DAG1_863	yQPPPPFTA	1	3	24	experimental		PPEP=APPyQPPPPFTA|PK=NA	custom
87	ACTS_296	yANNVM	1	3	25	experimental		PPEP=KDLyANNVM|PK=NA	custom
88	VIME_150	yEEEMR	1	3	26	experimental		PPEP=GDLyEEEMR|PK=NA	custom	P08670
89	PTK6_351	yKWTAP	1	3	27	experimental		PPEP=NIPyKWTAP|PK=NA	custom	Q13882
90	BCAR3_266	yGTSPG	1	3	28	experimental		PPEP=EEHyGTSPG|PK=NA	custom	O75815
91	RET_1062	yGMSDP	1	3	29	experimental		PPEP=NKLyGMSDP|PK=NA	custom	P07949
92	MET_1230	yDKEYY	1	3	30	experimental		PPEP=RDMyDKEYY|PK=MET	custom	P08581
93	Src_+	yEEIYL	1	3	31	control	control_biosequence	LC Internal Use	control
94	HA_+	YPYDVPDYA	1	4	1	control	control_biosequence	LC Internal Use	control
95	SYK_296/rA1	ASFPKP	1	4	2	experimental			custom
96	FYB_595/rA1	ADDVAE	1	4	3	experimental			custom
97	PLCG2_1245/rA1	AQEKCN	1	4	4	experimental			custom
98	BCAR1_372/rA1	ADVPPG	1	4	5	experimental			custom
99	BMX_566/rA1	AVSSVG	1	4	6	experimental			custom
100	RET_900/rA1	AEEDSY	1	4	7	experimental			custom
101	PDGFRB_692/rA1	ALHRNK	1	4	8	experimental			custom
102	MERTK_929/rA1	AILNGG	1	4	9	experimental			custom
103	EPHA1_599/rA1	AVDLQA	1	4	10	experimental			custom
104	Src_neg	YEEIYL	1	4	11	control	control_biosequence	LC Internal Use	control
105	FHL1_207/rA1	AYCVDC	1	4	12	experimental			custom
106	PSA2_167/rA1	AVNGKT	1	4	13	experimental			custom
107	FYN_28/rA1	ARYGTD	1	4	14	experimental			custom
108	GRB2_160/rA1	AVQALF	1	4	15	experimental			custom
109	CRK_239/rA1	AARVIQ	1	4	16	experimental			custom
110	P55G(PIK3R3)_341/rA1	AFINEE	1	4	17	experimental			custom
111	CLNK_69/rA1	ADDPEL	1	4	18	experimental			custom
112	FGFR1_307/rA1	AVQILK	1	4	19	experimental			custom
113	CSF1R_561/rA1	ATFIDP	1	4	20	experimental			custom
114	HA_+	YPYDVPDYA	1	4	21	control	control_biosequence	LC Internal Use	control
115	NTRK2_817/rA1	ALDILG	1	4	22	experimental			custom
116	EPHA5_833/rA1	ATTRGG	1	4	23	experimental			custom
117	DAG1_863/rA1	AQPPPPFTA	1	4	24	experimental			custom
118	ACTS_296/rA1	AANNVM	1	4	25	experimental			custom
119	VIME_150/rA1	AEEEMR	1	4	26	experimental			custom
120	PTK6_447	yENPT	1	4	27	experimental		PPEP=FTSyENPT|PK=Autocatalysis	custom	Q13882
121	SH2D3C_183	yVKFSK	1	4	28	experimental		PPEP=GSDyVKFSK|PK=NA	custom	Q8N5H7
122	RET_1090	yPNDSV	1	4	29	experimental		PPEP=FPRyPNDSV|PK=NA	custom	P07949
123	MET_1234	yYSVHN	1	4	30	experimental		PPEP=DKEyYSVHN|PK=MET	custom	P08581
124	Src_neg	YEEIYL	1	4	31	control	control_biosequence	LC Internal Use	control
125	AFM2+	DYKDDDDK	1	5	1	control	control_biosequence	LC Internal Use	control
126	SYK_323	yEPELA	1	5	2	experimental		PPEP=FNPyEPELA|PK=NA	custom	P43405
127	FYB_651	yDDVDT	1	5	3	experimental		PPEP=DEVyDDVDT|PK=FYN	custom	O15117
128	SOCS3_204	yEKVTQ	1	5	4	experimental		PPEP=LDSyEKVTQ|PK=LCK	custom	O14543
129	BCAR1_387	yDVPRE	1	5	5	experimental		PPEP=GTLyDVPRE|PK=NA	custom	P56945
130	CBL_141	yEENSQ	1	5	6	experimental		PPEP=ERMyEENSQ|PK=NA	custom	P22681
131	RET_905	yVKRSQ	1	5	7	experimental		PPEP=EDSyVKRSQ|PK=NA	custom	P07949
132	PDGFRB_716	ySNALP	1	5	8	experimental		PPEP=AELySNALP|PK=NA	custom	P09619
133	TYRO3_685	yYRQGC	1	5	9	experimental		PPEP=SGDyYRQGC|PK=NA	custom	Q06418
134	EPHA1_605	yEDPAQ	1	5	10	experimental		PPEP=LQAyEDPAQ|PK=EPHA1	custom	P21709
135	RASA1_+	yMAPYD	1	5	11	control	control_biosequence	LC Internal Use	control
136	FHL1_213	yKNFVA	1	5	12	experimental		PPEP=VDCyKNFVA|PK=NA	custom	Q13642
137	PSD7_7	yGMFKK	1	5	13	experimental		PPEP=ENMYGMFKK|PK=NA	custom	P51665
138	FYN_30	yGTDPT	1	5	14	experimental		PPEP=GYRyGTDPT|PK=Autocatalysis	custom	P06241
139	GRB2_209	yVTPVN	1	5	15	experimental		PPEP=PRNyVTPVN|PK=EGFR	custom	P62993
140	CRK_251	yDKTAL	1	5	16	experimental		PPEP=PNAyDKTAL|PK=NA	custom	P46108
141	VAV1_142	ySGLSD	1	5	17	experimental		PPEP=EDIySGLSD|PK=LCK	custom	P15498
142	CLNK_96	yADTHY	1	5	18	experimental		PPEP=ESEyADTHY|PK=LYN	custom	Q7Z7G1
143	FGFR1_463	yELPED	1	5	19	experimental		PPEP=VSEyELPED|PK=FGFR1	custom	P11362
144	CSF1R_699	yKNIHL	1	5	20	experimental		PPEP=GVDyKNIHL|PK=CSF1R	custom	P07333
145	AFM2+	DYKDDDDK	1	5	21	control	control_biosequence	LC Internal Use	control
146	NTRK3_516	yFRQGH	1	5	22	experimental		PPEP=NPQyFRQGH|PK=NTRK3	custom	Q16288
147	EPHA5_982	yTEIFM	1	5	23	experimental		PPEP=MGRyTEIFM|PK=EPHA5	custom	P54756
148	DAG1_886	yRSPPPYV	1	5	24	experimental		PPEP=MTPyRSPPPYV|PK=NA	custom
149	CXA1_247	yHATSG	1	5	25	experimental		PPEP=SDPyHATsG|PK=NA	custom	P17302
150	VIME_276	yESVAA	1	5	26	experimental		PPEP=RQQyESVAA|PK=NA	custom	P08670
151	GRAP2_45	yVPKNF	1	5	27	experimental		PPEP=QEGyVPKNF|PK=NA	custom	O75791
152	SH2D3C_278	yTHIQY	1	5	28	experimental		PPEP=GESyTHIQY|PK=NA	custom	Q8N5H7
153	RET_1096	yANWML	1	5	29	experimental		PPEP=DSVyANWML|PK=NA	custom	P07949
154	MET_1235	ySVHNK	1	5	30	experimental		PPEP=KEYySVHNK|PK=MET	custom	P08581
155	RASA1_+	yMAPYD	1	5	31	control	control_biosequence	LC Internal Use	control
156	CRP	WTPPFKTR	1	6	1	control	control_biosequence	LC Internal Use	control
157	SYK_323/rA1	AEPELA	1	6	2	experimental			custom
158	FYB_651/rA1	ADDVDT	1	6	3	experimental			custom
159	SOCS3_204/rA1	AEKVTQ	1	6	4	experimental			custom
160	BCAR1_387/rA1	ADVPRE	1	6	5	experimental			custom
161	CBL_141/rA1	AEENSQ	1	6	6	experimental			custom
162	RET_905/rA1	AVKRSQ	1	6	7	experimental			custom
163	PDGFRB_716/rA1	ASNALP	1	6	8	experimental			custom
164	TYRO3_685/rA1	AYRQGC	1	6	9	experimental			custom
165	EPHA1_605/rA1	AEDPAQ	1	6	10	experimental			custom
166	RASA1_Neg	YMAPYD	1	6	11	control	control_biosequence	LC Internal Use	control
167	FHL1_213/rA1	AKNFVA	1	6	12	experimental			custom
168	PSD7_7/rA1	AGMFKK	1	6	13	experimental			custom
169	FYN_30/rA1	AGTDPT	1	6	14	experimental			custom
170	GRB2_209/rA1	AVTPVN	1	6	15	experimental			custom
171	CRK_251/rA1	ADKTAL	1	6	16	experimental			custom
172	VAV1_142/rA1	ASGLSD	1	6	17	experimental			custom
173	CLNK_96/rA1	AADTHY	1	6	18	experimental			custom
174	FGFR1_463/rA1	AELPED	1	6	19	experimental			custom
175	CSF1R_699/rA1	AKNIHL	1	6	20	experimental			custom
176	CRP	WTPPFKTR	1	6	21	control	control_biosequence	LC Internal Use	control
177	NTRK3_516/rA1	AFRQGH	1	6	22	experimental			custom
178	EPHA5_982/rA1	ATEIFM	1	6	23	experimental			custom
179	DAG1_886/rA1	ARSPPPYV	1	6	24	experimental			custom
180	CXA1_247/rA1	AHATSG	1	6	25	experimental			custom
181	VIME_276/rA1	AESVAA	1	6	26	experimental			custom
182	SHB_114	yCGGSG	1	6	27	experimental		PPEP=RLDyCGGSG|PK=NA	custom	Q15464
183	SH2D3C_283	yLFEQE	1	6	28	experimental		PPEP=HIQyLFEQE|PK=NA	custom	Q8N5H7
184	VEGFR3(FLT4)_1063	yKDPDY	1	6	29	experimental		PPEP=RDIyKDPDY|PK=NA	custom
185	MET_1313	yEVMLK	1	6	30	experimental		PPEP=DPLyEVMLK|PK=MET	custom	P08581
186	RASA1_Neg	YMAPYD	1	6	31	control	control_biosequence	LC Internal Use	control
187	SRC_530	yQPGEN	1	7	1	experimental		PPEP=EPQyQPGEN|PK=CSK	custom	P12931
188	SYK_348	yESPYA	1	7	2	experimental		PPEP=TEVyESPYA|PK=SYK	custom	P43405
189	SLAP1_273	yFED	1	7	3	experimental		PPEP=SPPyFED|PK=NA	custom	Q13239
190	SOCS3_221	yDAPL	1	7	4	experimental		PPEP=LDQyDAPL|PK=LCK	custom	O14543
191	BCAR1_410	yAVPPP	1	7	5	experimental		PPEP=SGVyAVPPP|PK=NA	custom	P56945
192	CBL_337	yLFPDG	1	7	6	experimental		PPEP=EGFyLFPDG|PK=NA	custom	P22681
193	RET_981	yRLMLQ	1	7	7	experimental		PPEP=EEMyRLMLQ|PK=NA	custom	P07949
194	PDGFRB_740	yMDMSK	1	7	8	experimental		PPEP=DGGyMDMSK|PK=NA	custom	P09619
195	TYRO3_686	yRQGCA	1	7	9	experimental		PPEP=GDYyRQGCA|PK=NA	custom	Q06418
196	EPHA1_781	yETQGG	1	7	10	experimental		PPEP=DGTyETQGG|PK=EPHA1	custom	P21709
197	DDR1_513	yRLLLA	1	7	11	experimental		PPEP=NPAyRLLLA|PK=no substrate info	custom	Q08345
198	FHL1_272	yCPDCA	1	7	12	experimental		PPEP=EQVyCPDCA|PK=NA	custom	Q13642
199	TXNIP_378	yTEVDP	1	7	13	experimental		PPEP=PPTyTEVDP|PK=NA	custom	Q9H3M7
200	FYN_39	yPSFGV	1	7	14	experimental		PPEP=PQHyPSFGV|PK=Autocatalysis	custom	P06241
201	GRB7_107	ySEDGA	1	7	15	experimental		PPEP=VKVySEDGA|PK=NA	custom	Q14451
202	CRKL_127	yVRTLY	1	7	16	experimental		PPEP=NLEyVRTLY|PK=NA	custom	P46109
203	VAV1_160	yDCVEN	1	7	17	experimental		PPEP=EDLyDCVEN|PK=LCK	custom	P15498
204	LCP2_23	yFKKLN	1	7	18	experimental		PPEP=LADyFKKLN|PK=NA	custom	Q13094
205	FGFR1_583	yCYNPS	1	7	19	experimental		PPEP=GLEyCYNPS|PK=FGFR1	custom	P11362
206	CSF1R_708	yVRRDS	1	7	20	experimental		PPEP=EKKyVRRDS|PK=CSF1R	custom	P07333
207	ROS1_2274	yMVLAT	1	7	21	experimental		PPEP=GLNyMVLAT|PK=NA	custom	P08922
208	NTRK3_705	ySTDYY	1	7	22	experimental		PPEP=RDVySTDYY |PK=NTRK3	custom	Q16288
209	EPHA7_608	yIDPET	1	7	23	experimental		PPEP=TKTyIDPET|PK=EPHA7	custom	Q15375
210	ADCY2_11	yLRDRS	1	7	24	experimental		PPEP=RRRyLRDRS|PK=NA	custom
211	CXA1_265	yAYFNG	1	7	25	experimental		PPEP=sQKyAYFNG|PK=NA	custom	P17302
212	VIME_291	yKSKFA	1	7	26	experimental		PPEP=EEWykSKFA|PK=NA	custom	P08670
213	SHB_246	ySDPFD	1	7	27	experimental		PPEP=ADDySDPFD|PK=NA	custom	Q15464
214	SH2D3C_495	yCQLQP	1	7	28	experimental		PPEP=SGHyCQLQP|PK=NA	custom	Q8N5H7
215	VEGFR3(FLT4)_1068	yVRKGS	1	7	29	experimental		PPEP=DPDyVRKGS|PK=NA	custom
216	MET_1349	yVHVNA	1	7	30	experimental		PPEP=GEHyVHVNA|PK=MET	custom	P08581
217	DDR1_796	yYRVQG	1	7	31	experimental		PPEP=AGDyYRVQG|PK=no substrate info	custom	Q08345
218	SRC_530/rA1	AQPGEN	1	8	1	experimental			custom
219	SYK_348/rA1	AESPYA	1	8	2	experimental			custom
220	SLAP1_273/rA1	AFED	1	8	3	experimental			custom
221	SOCS3_221/rA1	ADAPL	1	8	4	experimental			custom
222	BCAR1_410/rA1	AAVPPP	1	8	5	experimental			custom
223	CBL_337/rA1	ALFPDG	1	8	6	experimental			custom
224	RET_981/rA1	ARLMLQ	1	8	7	experimental			custom
225	PDGFRB_740/rA1	AMDMSK	1	8	8	experimental			custom
226	TYRO3_686/rA1	ARQGCA	1	8	9	experimental			custom
227	EPHA1_781/rA1	AETQGG	1	8	10	experimental			custom
228	DDR1_513/rA1	ARLLLA	1	8	11	experimental			custom
229	FHL1_272/rA1	ACPDCA	1	8	12	experimental			custom
230	TXNIP_378/rA1	ATEVDP	1	8	13	experimental			custom
231	FYN_39/rA1	APSFGV	1	8	14	experimental			custom
232	GRB7_107/rA1	ASEDGA	1	8	15	experimental			custom
233	CRKL_127/rA1	AVRTLY	1	8	16	experimental			custom
234	VAV1_160/rA1	ADCVEN	1	8	17	experimental			custom
235	LCP2_23/rA1	AFKKLN	1	8	18	experimental			custom
236	FGFR1_583/rA1	ACYNPS	1	8	19	experimental			custom
237	CSF1R_708/rA1	AVRRDS	1	8	20	experimental			custom
238	ROS1_2274/rA1	AMVLAT	1	8	21	experimental			custom
239	NTRK3_705/rA1	ASTDYY	1	8	22	experimental			custom
240	EPHA7_608/rA1	AIDPET	1	8	23	experimental			custom
241	ADCY2_11/rA1	ALRDRS	1	8	24	experimental			custom
242	CXA1_265/rA1	AAYFNG	1	8	25	experimental			custom
243	VIME_291/rA1	AKSKFA	1	8	26	experimental			custom
244	SHB_268	yMEPYE	1	8	27	experimental		PPEP=SAGyMEPYE|PK=NA	custom	Q15464
245	SH2D3C_793	yHTNAE	1	8	28	experimental		PPEP=GGLyHTNAE|PK=NA	custom	Q8N5H7
246	FLT3(CD135)_166	yTLRRP	1	8	29	experimental		PPEP=TLLyTLRRP|PK=NA	custom
247	MET_1356	yVNVKC	1	8	30	experimental		PPEP=NATyVNVKC|PK=MET	custom	P08581
248	DDR1_797	yRVQGR	1	8	31	experimental		PPEP=GDYyRVQGR|PK=no substrate info	custom	Q08345
249	SRC_187	yCLSVS	1	9	1	experimental		PPEP=KGAyCLSVS|PK=NA	custom	P12931
250	SYK_352	yADPEE	1	9	2	experimental		PPEP=ESPyADPEE|PK=SYK	custom	P43405
251	PTK6_114	yVLSVR	1	9	3	experimental		PPEP=SADyVLSVR|PK=NA	custom	Q13882
252	DAPP1_139	yESVRV	1	9	4	experimental		PPEP=PSIyESVRV|PK=LCK	custom	Q9UN19
253	BCAR1_664	yDYVHL	1	9	5	experimental		PPEP=MEDyDYVHL|PK=FAK, SRC	custom	P56945
254	CBL_368	yELYCE	1	9	6	experimental		PPEP=QEQyELYCE|PK=NA	custom	P22681
255	RET_1015	yLDLAA	1	9	7	experimental		PPEP=RRDyLDLAA|PK=NA	custom	P07949
256	PDGFRB_751	yVPMLD	1	9	8	experimental		PPEP=SVDyVPMLD|PK=PDGFRB	custom	P09619
257	MET_830	yFDLIY	1	9	9	experimental		PPEP=LSKyFDLIY|PK=NA	custom	P08581
258	EPHA1_930	yILHFH	1	9	10	experimental		PPEP=MKRyILHFH|PK=EPHA1	custom	P21709
259	DDR1_520	yARPPR	1	9	11	experimental		PPEP=LATyARPPR|PK=no substrate info	custom	Q08345
260	OSTP_246	yKRKAN	1	9	12	experimental		PPEP=SRLyKRKAN|PK=NA	custom	P10451
261	CO3A1_1378	yMDQAS	1	9	13	experimental		PPEP=SIAyMDQAS|PK=NA	custom	P02461
262	FYN_185	ySLSIR	1	9	14	experimental		PPEP=KGAySLSIR|PK=NA	custom	P06241
263	YES_32	yGAEPT	1	9	15	experimental		PPEP=VSHyGAEPT|PK=NA	custom	P07947
264	CRKL_132	yDFPGN	1	9	16	experimental		PPEP=RTLyDFPGN|PK=NA	custom	P46109
265	VAV1_174	yEDLMR	1	9	17	experimental		PPEP=DEIyEDLMR|PK=LCK	custom	P15498
266	LCP2_113	yESPND	1	9	18	experimental		PPEP=EDDyESPND|PK=LCK, SYK, ZAP70, TXK	custom	Q13094
267	FGFR1_585	yNPSHN	1	9	19	experimental		PPEP=EYCyNPSHN|PK=FGFR1	custom	P11362
268	CSF1R_723	yVEMRP	1	9	20	experimental		PPEP=VDTyVEMRP|PK=NA	custom	P07333
269	ROS1_2334	yACLTH	1	9	21	experimental		PPEP=GLNyACLTH|PK=NA	custom	P08922
270	NTRK3_709	yYRLFN	1	9	22	experimental		PPEP=STDyYRLFN|PK=NTRK3	custom	Q16288
271	EPHA7_614	yEDPNR	1	9	23	experimental		PPEP=PETyEDPNR|PK=EPHA7	custom	Q15375
272	Q59GD8_238	yNQPDW	1	9	24	experimental		PPEP=SEHyNQPDW|PK=NA	custom
273	CXA1_313	ySAEQN	1	9	25	experimental		PPEP=WANysAEQN|PK=NA	custom	P17302
274	SRC_530	yQPGEN	1	9	26	experimental		PPEP=EPQyQPGEN|PK=CSK	custom	P12931
275	SHB_336	yDQPWE	1	9	27	experimental		PPEP=ADEyDQPWE|PK=NA	custom	Q15464
276	SH2D3A_95	yMTGRR	1	9	28	experimental		PPEP=VHSyMTGRR|PK=NA	custom	Q9BRG2
277	FLT3(CD135)_401	ySISKF	1	9	29	experimental		PPEP=DNGySISKF|PK=NA	custom
278	MET_1365	yPSLLS	1	9	30	experimental		PPEP=VAPyPSLLS|PK=NA	custom	P08581
279	DDR1_869	yLSRPP	1	9	31	experimental		PPEP=RQVyLSRPP|PK=no substrate info	custom	Q08345
280	SRC_187/rA1	ACLSVS	1	10	1	experimental			custom
281	SYK_352/rA1	AADPEE	1	10	2	experimental			custom
282	PTK6_114/rA1	AVLSVR	1	10	3	experimental			custom
283	DAPP1_139/rA1	AESVRV	1	10	4	experimental			custom
284	BCAR1_664/rA1	ADYVHL	1	10	5	experimental			custom
285	CBL_368/rA1	AELYCE	1	10	6	experimental			custom
286	RET_1015/rA1	ALDLAA	1	10	7	experimental			custom
287	PDGFRB_751/rA1	AVPMLD	1	10	8	experimental			custom
288	MET_830/rA1	AFDLIY	1	10	9	experimental			custom
289	EPHA1_930/rA1	AILHFH	1	10	10	experimental			custom
290	DDR1_520/rA1	AARPPR	1	10	11	experimental			custom
291	OSTP_246/rA1	AKRKAN	1	10	12	experimental			custom
292	CO3A1_1378/rA1	AMDQAS	1	10	13	experimental			custom
293	FYN_185/rA1	ASLSIR	1	10	14	experimental			custom
294	YES_32/rA1	AGAEPT	1	10	15	experimental			custom
295	CRKL_132/rA1	ADFPGN	1	10	16	experimental			custom
296	VAV1_174/rA1	AEDLMR	1	10	17	experimental			custom
297	LCP2_113/rA1	AESPND	1	10	18	experimental			custom
298	FGFR1_585/rA1	ANPSHN	1	10	19	experimental			custom
299	CSF1R_723/rA1	AVEMRP	1	10	20	experimental			custom
300	ROS1_2334/rA1	AACLTH	1	10	21	experimental			custom
301	NTRK3_709/rA1	AYRLFN	1	10	22	experimental			custom
302	EPHA7_614/rA1	AEDPNR	1	10	23	experimental			custom
303	Q59GD8_238/rA1	ANQPDW	1	10	24	experimental			custom
304	CXA1_313/rA1	ASAEQN	1	10	25	experimental			custom
305	SRC_187	yCLSVS	1	10	26	experimental		PPEP=KGAyCLSVS|PK=NA	custom	P12931
306	RIN1_36	yDVPNA	1	10	27	experimental		PPEP=DPLyDVPNA|PK=NA	custom	Q13671
307	SH2D3A_231	yCELVP	1	10	28	experimental		PPEP=PPTyCELVP|PK=NA	custom	Q9BRG2
308	FLT3(CD135)_416	yIFHAE	1	10	29	experimental		PPEP=PGEyIFHAE|PK=NA	custom
309	TNK1_277	yVMGGP	1	10	30	experimental		PPEP=RGRyVMGGP|PK=NA	custom	Q13470
310	DDR1_881	yELMLR	1	10	31	experimental		PPEP=QGLyELMLR|PK=no substrate info	custom	Q08345
311	SRC_216	yITSRT	1	11	1	experimental		PPEP=GGFyITSRT|PK=Autocatalysis	custom	P12931
312	SYK_525	yYKAQT	1	11	2	experimental		PPEP=DENyYKAQT|PK=SYK	custom	P43405
313	PTK6_342	yLSHDH	1	11	3	experimental		PPEP=EDVyLSHDH|PK=Autocatalysis	custom	Q13882
314	NCK1_105	yDLNMP	1	11	4	experimental		PPEP=ERLyDLNMP|PK=NA	custom	P16333
315	BCAR3_212	ySRVQY	1	11	5	experimental		PPEP=SEAySRVQY|PK=NA	custom	O75815
316	CBL_371	yCEMGS	1	11	6	experimental		PPEP=YELyCEMGS|PK=EGFR, INSR	custom	P22681
317	RET_1029	yDDGLS	1	11	7	experimental		PPEP=SLIyDDGLS|PK=NA	custom	P07949
318	PDGFRB_763	yADIES	1	11	8	experimental		PPEP=DVKyADIES|PK=NA	custom	P09619
319	MET_1003	yRATFP	1	11	9	experimental		PPEP=SVDyRATFP|PK=MET	custom	P08581
320	EPHA2_575	yFSKSE	1	11	10	experimental		PPEP=EDVyFSKSE|PK=NA	custom	P29317
321	DDR1_703	yMENGD	1	11	11	experimental		PPEP=ITDyMENGD|PK=no substrate info	custom	Q08345
322	UCP1_55	yKGVLG	1	11	12	experimental		PPEP=VIRyKGVLG|PK=NA	custom	P25874
323	SOX4_123	yPDYKY	1	11	13	experimental		PPEP=MADyPDyKY|PK=NA	custom	Q06945
324	FYN_213	yYITTR	1	11	14	experimental		PPEP=NGGyYITTR|PK=NA	custom	P06241
325	YES_194	ySLSIR	1	11	15	experimental		PPEP=KGAySLSIR|PK=NA	custom	P07947
326	CRKL_198	yGIPEP	1	11	16	experimental		PPEP=SNSyGIPEP|PK=NA	custom	P46109
327	VAV1_441	yDLKDF	1	11	17	experimental		PPEP=RGDSyDLKDF|PK=NA	custom	P15498
328	LCP2_128	yESPNE	1	11	18	experimental		PPEP=DGDyESPNE|PK=LCK, SYK, ZAP70, TXK	custom	Q13094
329	FGFR1_605	yQVARG	1	11	19	experimental		PPEP=SCAyQVARG|PK=FGFR1	custom	P11362
330	CSF1R_809	yIVKGN	1	11	20	experimental		PPEP=DSNyIVKGN|PK=CSF1R	custom	P07333
331	IGF1R_973	yASVNP	1	11	21	experimental		PPEP=GVLyASVNP|PK=IGF1R	custom	P08069
332	NTRK3_710	yRLFNP	1	11	22	experimental		PPEP=TDYyRLFNP|PK=NTRK3	custom	Q16288
333	EPHA7_791	yTTTGG	1	11	23	experimental		PPEP=EAVyTTTGG|PK=EPHA7	custom	Q15375
334	DMD_Y3394/DMD-Dp140bc_934	yLPVQT	1	11	24	experimental		PPEP=RMGyLPVQT|PK=NA	custom
335	KS6B1_62	yELGME	1	11	25	experimental		PPEP=VGPyELGME|PK=NA	custom	P23443
336	SRC_216	yITSRT	1	11	26	experimental		PPEP=GGFyITSRT|PK=Autocatalysis	custom	P12931
337	RIN1_632	yQDPSS	1	11	27	experimental		PPEP=RVAyQDPSS|PK=NA	custom	Q13671
338	SHC1_349	yYNDFP	1	11	28	experimental		PPEP=DHQyYNDFP|PK=SYK, ZAP70, SRC, FLT4	custom	P29353
339	FLT3(CD135)_589	yFYVDF	1	11	29	experimental		PPEP=DNEyFYVDF|PK=FLT3	custom
340	TNK1_661	yVLARP	1	11	30	experimental		PPEP=ASRyVLARP|PK=NA	custom	Q13470
341	PTK7_872	yMVLEY	1	11	31	experimental		PPEP=EPHyMVLEY|PK=no substrate info	custom	Q13308
342	SRC_216/rA1	AITSRT	1	12	1	experimental			custom
343	SYK_525/rA1	AYKAQT	1	12	2	experimental			custom
344	PTK6_342/rA1	ALSHDH	1	12	3	experimental			custom
345	NCK1_105/rA1	ADLNMP	1	12	4	experimental			custom
346	BCAR3_212/rA1	ASRVQY	1	12	5	experimental			custom
347	CBL_371/rA1	ACEMGS	1	12	6	experimental			custom
348	RET_1029/rA1	ADDGLS	1	12	7	experimental			custom
349	PDGFRB_763/rA1	AADIES	1	12	8	experimental			custom
350	MET_1003/rA1	ARATFP	1	12	9	experimental			custom
351	EPHA2_575/rA1	AFSKSE	1	12	10	experimental			custom
352	DDR1_703/rA1	AMENGD	1	12	11	experimental			custom
353	UCP1_55/rA1	AKGVLG	1	12	12	experimental			custom
354	SOX4_123/rA1	APDYKY	1	12	13	experimental			custom
355	FYN_213/rA1	AYITTR	1	12	14	experimental			custom
356	YES_194/rA1	ASLSIR	1	12	15	experimental			custom
357	CRKL_198/rA1	AGIPEP	1	12	16	experimental			custom
358	VAV1_441/rA1	ADLKDF	1	12	17	experimental			custom
359	LCP2_128/rA1	AESPNE	1	12	18	experimental			custom
360	FGFR1_605/rA1	AQVARG	1	12	19	experimental			custom
361	CSF1R_809/rA1	AIVKGN	1	12	20	experimental			custom
362	IGF1R_973/rA1	AASVNP	1	12	21	experimental			custom
363	NTRK3_710/rA1	ARLFNP	1	12	22	experimental			custom
364	EPHA7_791/rA1	ATTTGG	1	12	23	experimental			custom
365	DMD_Y3394/DMD-Dp140bc_934/rA1	ALPVQT	1	12	24	experimental			custom
366	KS6B1_62/rA1	AELGME	1	12	25	experimental			custom
367	SRC_338	yIVTEY	1	12	26	experimental		PPEP=EPIyIVTEY|PK=Autocatalysis	custom	P12931
368	RIN3_602	yKKVVE	1	12	27	experimental		PPEP=RKLyKKVVE|PK=NA	custom	Q8TB24
369	SHC1_350	yNDFPG	1	12	28	experimental		PPEP=HQYyNDFPG|PK=SYK, ZAP70, SRC, FLT4	custom	P29353
370	FLT3(CD135)_591	yVDFRE	1	12	29	experimental		PPEP=EYFyVDFRE|PK=FLT3	custom
371	NTRK1_496	yFSDAC	1	12	30	experimental		PPEP=NPQyFSDAC|PK=NTRK1	custom	P04629
372	RYK_452	yLARRE	1	12	31	experimental		PPEP=GMSyLARRE|PK=no substrate info	custom	P34925
373	SRC_338	yIVTEY	1	13	1	experimental		PPEP=EPIyIVTEY|PK=Autocatalysis	custom	P12931
374	SYK_526	yKAQTH	1	13	2	experimental		PPEP=ENYyKAQTH|PK=SYK	custom	P43405
375	PTK6_351	yKWTAP	1	13	3	experimental		PPEP=NIPyKWTAP|PK=NA	custom	Q13882
376	NCK1_268	yIRPSL	1	13	4	experimental		PPEP=QCDyIRPSL|PK=NA	custom	P16333
377	BCAR3_266	yGTSPG	1	13	5	experimental		PPEP=EEHyGTSPG|PK=NA	custom	O75815
378	CBL_455	yDDDDD	1	13	6	experimental		PPEP=SPNyDDDDD|PK=NA	custom	P22681
379	RET_1062	yGMSDP	1	13	7	experimental		PPEP=NKLyGMSDP|PK=NA	custom	P07949
380	PDGFRB_771	yMAPYD	1	13	8	experimental		PPEP=SSNyMAPyD|PK=NA	custom	P09619
381	MET_1230	yDKEYY	1	13	9	experimental		PPEP=RDMyDKEYY|PK=MET	custom	P08581
382	EPHA2_588	yVDPHT	1	13	10	experimental		PPEP=LKTyVDPHT|PK=NA	custom	P29317
383	DDR1_740	yPMLLH	1	13	11	experimental		PPEP=TISyPMLLH|PK=no substrate info	custom	Q08345
384	CSPG2_208	yPIRAP	1	13	12	experimental		PPEP=TVRyPIRAP|PK=NA	custom	P13611
385	SOX4_126	yKYRPR	1	13	13	experimental		PPEP=yPDyKYRPR|PK=NA	custom	Q06945
386	FYN_214	yITTRA	1	13	14	experimental		PPEP=GGYyITTRA|PK=NA	custom	P06241
387	YES_222	yYITTR	1	13	15	experimental		PPEP=NGGyYITTR|PK=NA	custom	P07947
388	CRKL_207	yAQPQT	1	13	16	experimental		PPEP=AHAyAQPQT|PK=ABL1	custom	P46109
389	VAV1_826	yGRVGW	1	13	17	experimental		PPEP=GEIyGRVGW|PK=NA	custom	P15498
390	LCP2_145	yEPPPS	1	13	18	experimental		PPEP=DADyEPPPS|PK=ZAP70, TXK	custom	Q13094
391	FGFR1_653	yYKKTT	1	13	19	experimental		PPEP=HIDyYKKTT|PK=FGFR1	custom	P11362
392	KIT_568	yVYIDP	1	13	20	experimental		PPEP=GNNyVYIDP|PK=KIT	custom	P10721
393	IGF1R_980	yFSAAD	1	13	21	experimental		PPEP=NPEyFSAAD|PK=IGF1R	custom	P08069
394	NTRK3_834	yLDILG	1	13	22	experimental		PPEP=TPIyLDILG|PK=NA	custom	Q16288
395	EPHA7_940	yKDNFT	1	13	23	experimental		PPEP=MERyKDNFT|PK=EPHA7	custom	Q15375
396	RYR2_1058-1060	yGYNLE	1	13	24	experimental			custom
397	POSTN_189	yNNLGL	1	13	25	experimental		PPEP=PSMyNNLGL|PK=NA	custom	Q15063
398	SRC_419	yTARQG	1	13	26	experimental		PPEP=DNEyTARQG|PK=Autocatalysis	custom	P12931
399	TENS1_327	yNTSDP	1	13	27	experimental		PPEP=SVDyNTSDP|PK=NA	custom	Q9HBL0
400	SHC1_427	yVNVQN	1	13	28	experimental		PPEP=DPSyVNVQN|PK=FYN, LCL, INSR, PDGFR, FLT4	custom	P29353
401	FLT3(CD135)_597	yEYDLK	1	13	29	experimental		PPEP=FREyEYDLK|PK=FLT3	custom
402	NTRK1_676	ySTDYY	1	13	30	experimental		PPEP=RDIySTDYY|PK=NTRK1	custom	P04629
403	RYK_492	yHCLGD	1	13	31	experimental		PPEP=PMDyHCLGD|PK=RYK, autocatalysis	custom	P34925
404	SRC_338/rA1	AIVTEY	1	14	1	experimental			custom
405	SYK_526/rA1	AKAQTH	1	14	2	experimental			custom
406	PTK6_351/rA1	AKWTAP	1	14	3	experimental			custom
407	NCK1_268/rA1	AIRPSL	1	14	4	experimental			custom
408	BCAR3_266/rA1	AGTSPG	1	14	5	experimental			custom
409	CBL_455/rA1	ADDDDD	1	14	6	experimental			custom
410	RET_1062/rA1	AGMSDP	1	14	7	experimental			custom
411	PDGFRB_771/rA1	AMAPYD	1	14	8	experimental			custom
412	MET_1230/rA1	ADKEYY	1	14	9	experimental			custom
413	EPHA2_588/rA1	AVDPHT	1	14	10	experimental			custom
414	DDR1_740/rA1	APMLLH	1	14	11	experimental			custom
415	CSPG2_208/rA1	APIRAP	1	14	12	experimental			custom
416	SOX4_126/rA1	AKYRPR	1	14	13	experimental			custom
417	FYN_214/rA1	AITTRA	1	14	14	experimental			custom
418	YES_222/rA1	AYITTR	1	14	15	experimental			custom
419	CRKL_207/rA1	AAQPQT	1	14	16	experimental			custom
420	VAV1_826/rA1	AGRVGW	1	14	17	experimental			custom
421	LCP2_145/rA1	AEPPPS	1	14	18	experimental			custom
422	FGFR1_653/rA1	AYKKTT	1	14	19	experimental			custom
423	KIT_568/rA1	AVYIDP	1	14	20	experimental			custom
424	IGF1R_980/rA1	AFSAAD	1	14	21	experimental			custom
425	NTRK3_834/rA1	ALDILG	1	14	22	experimental			custom
426	EPHA7_940/rA1	AKDNFT	1	14	23	experimental			custom
427	RYR2_1058-1060/rA1	AGYNLE	1	14	24	experimental			custom
428	POSTN_189/rA1	ANNLGL	1	14	25	experimental			custom
429	SRC_439	yGRFTI	1	14	26	experimental		PPEP=AALyGRFTI|PK=NA	custom	P12931
430	TENS1_339	yDNFSG	1	14	27	experimental		PPEP=WDSyDNFSG|PK=NA	custom	Q9HBL0
431	SHC2_338	yYNSIP	1	14	28	experimental		PPEP=EHNyYNSIP|PK=Non experiemntal	custom	D
432	FLT3(CD135)_599	yDLKWE	1	14	29	experimental		PPEP=EYEyDLKWE|PK=FLT3	custom
433	NTRK1_680	yYRVGG	1	14	30	experimental		PPEP=STDyYRVGG|PK=NTRK1	custom	P04629
434	RYK_556	yRIAQP	1	14	31	experimental		PPEP=KDGyRIAQP|PK=no substrate info	custom	P34925
435	SRC_419	yTARQG	1	15	1	experimental		PPEP=DNEyTARQG|PK=Autocatalysis	custom	P12931
436	SYK_546	yYKFSS	1	15	2	experimental		PPEP=CINyYKFSS|PK=NA	custom	P43405
437	PTK6_447	yENPT	1	15	3	experimental		PPEP=FTSyENPT|PK=Autocatalysis	custom	Q13882
438	NCK2_110	yDLNIP	1	15	4	experimental		PPEP=DRIyDLNIP|PK=NA	custom	O43639
439	SH2D3C_183	yVKFSK	1	15	5	experimental		PPEP=GSDyVKFSK|PK=NA	custom	Q8N5H7
440	CBL_552	ySVGAE	1	15	6	experimental		PPEP=DRPySVGAE|PK=NA	custom	P22681
441	RET_1090	yPNDSV	1	15	7	experimental		PPEP=FPRyPNDSV|PK=NA	custom	P07949
442	PDGFRB_775	yDNYVP	1	15	8	experimental		PPEP=MAPyDNYVP|PK=NA	custom	P09619
443	MET_1234	yYSVHN	1	15	9	experimental		PPEP=DKEyYSVHN|PK=MET	custom	P08581
444	EPHA2_594	yEDPNQ	1	15	10	experimental		PPEP=PHTyEDPNQ|PK=NA	custom	P29317
445	DDR1_792	yAGDYY	1	15	11	experimental		PPEP=RNLyAGDYY|PK=no substrate info	custom	Q08345
446	PA24A_456	yQSDNQ	1	15	12	experimental		PPEP=GsDyQSDNQ|PK=NA	custom	P47712
447	ASH1L_2781	yICDYR	1	15	13	experimental		PPEP=QDVyICDyR|PK=NA	custom	Q9NR48
448	FYN_420	yTARQG	1	15	14	experimental		PPEP=DNEyTARQG|PK=Autocatalysis	custom	P06241
449	YES_223	yITTRA	1	15	15	experimental		PPEP=GGYyITTRA|PK=NA	custom	P07947
450	CRKL_251	yDKTAL	1	15	16	experimental		PPEP=PCAyDKTAL|PK=NA	custom	P46109
451	VAV1_844	ySEYC	1	15	17	experimental		PPEP=EDYSEyC|PK=NA	custom	P15498
452	LCP2_173	yIDRPP	1	15	18	experimental		PPEP=NSMyIDRPP|PK=NA	custom	Q13094
453	FGFR1_654	yKKTTN	1	15	19	experimental		PPEP=IDYyKKTTN|PK=FGFR1	custom	P11362
454	KIT_570	yIDPTQ	1	15	20	experimental		PPEP=NYVyIDPTQ|PK=KIT	custom	P10721
455	IGF1R_1161	yETDYY	1	15	21	experimental		PPEP=RDIyETDYY|PK=IGF1R, SRC	custom	P08069
456	EGFR(ERBB1)_869	yHAEGG	1	15	22	experimental		PPEP=EKEyHAEGG|PK=SRC	custom
457	EPHA8_616	yEEPGR	1	15	23	experimental		PPEP=PHTyEEPGR|PK=NA	custom	P29322
458	RAC2_Y64	yDRLRP	1	15	24	experimental		PPEP=QEDyDRLRP|PK=NA	custom
459	POSTN_733	yTKIID	1	15	25	experimental		PPEP=IKKyTKIID|PK=NA	custom	Q15063
460	SRC_522	yFTSTE	1	15	26	experimental		PPEP=LEDyFTSTE|PK=NA	custom	P12931
461	TENS1_366	yAKVKK	1	15	27	experimental		PPEP=GSLyAKVKK|PK=NA	custom	Q9HBL0
462	SHC2_339	yNSIPG	1	15	28	experimental		PPEP=HNYyNSIPG|PK=Non experiemntal	custom	P98078
463	FLT3(CD135)_726	yPTFQS	1	15	29	experimental		PPEP=FSFyPTFQS|PK=NA	custom
464	NTRK1_681	yRVGGR	1	15	30	experimental		PPEP=TDYyRVGGR|PK=NTRK1	custom	P04629
465	MUSK_554	yQRMPL	1	15	31	experimental		PPEP=NPMyQRMPL|PK=no substrate info	custom	O15146
466	SRC_419/rA1	ATARQG	1	16	1	experimental			custom
467	SYK_546/rA1	AYKFSS	1	16	2	experimental			custom
468	PTK6_447/rA1	AENPT	1	16	3	experimental			custom
469	NCK2_110/rA1	ADLNIP	1	16	4	experimental			custom
470	SH2D3C_183/rA1	AVKFSK	1	16	5	experimental			custom
471	CBL_552/rA1	ASVGAE	1	16	6	experimental			custom
472	RET_1090/rA1	APNDSV	1	16	7	experimental			custom
473	PDGFRB_775/rA1	ADNYVP	1	16	8	experimental			custom
474	MET_1234/rA1	AYSVHN	1	16	9	experimental			custom
475	EPHA2_594/rA1	AEDPNQ	1	16	10	experimental			custom
476	DDR1_792/rA1	AAGDYY	1	16	11	experimental			custom
477	PA24A_456/rA1	AQSDNQ	1	16	12	experimental			custom
478	ASH1L_2781/rA1	AICDYR	1	16	13	experimental			custom
479	FYN_420/rA1	ATARQG	1	16	14	experimental			custom
480	YES_223/rA1	AITTRA	1	16	15	experimental			custom
481	CRKL_251/rA1	ADKTAL	1	16	16	experimental			custom
482	VAV1_844/rA1	ASEYC	1	16	17	experimental			custom
483	LCP2_173/rA1	AIDRPP	1	16	18	experimental			custom
484	FGFR1_654/rA1	AKKTTN	1	16	19	experimental			custom
485	KIT_570/rA1	AIDPTQ	1	16	20	experimental			custom
486	IGF1R_1161/rA1	AETDYY	1	16	21	experimental			custom
487	EGFR(ERBB1)_869/rA1	AHAEGG	1	16	22	experimental			custom
488	EPHA8_616/rA1	AEEPGR	1	16	23	experimental			custom
489	RAC2_Y64/rA1	ADRLRP	1	16	24	experimental			custom
490	POSTN_733/rA1	ATKIID	1	16	25	experimental			custom
491	ABL1_185	yVSSES	1	16	26	experimental		PPEP=GKLyVSSES|PK=NA	custom	P00519
492	TENS1_796	yDYQPC	1	16	27	experimental		PPEP=YSPyDYQPC|PK=NA	custom	Q9HBL0
493	SHC2_414	yVNTQG	1	16	28	experimental		PPEP=EHLyVNTQG|PK=Non experiemntal	custom	P98079
494	FLT3(CD135)_842	yVVRGN	1	16	29	experimental		PPEP=DSNyVVRGN|PK=NA	custom
495	NTRK1_757	yAIMRG	1	16	30	experimental		PPEP=PEVyAIMRG|PK=NTRK1	custom	P04629
496	MUSK_577	yVRDIG	1	16	31	experimental		PPEP=NIEyVRDIG|PK=no substrate info	custom	O15146
497	SRC_439	yGRFTI	1	17	1	experimental		PPEP=AALyGRFTI|PK=NA	custom	P12931
498	SYK_629	yYYDVV	1	17	2	experimental		PPEP=LRNyYYDVV|PK=NA	custom	P43405
499	GRAP2_45	yVPKNF	1	17	3	experimental		PPEP=QEGyVPKNF|PK=NA	custom	O75791
500	PTPN11_62	yYDLYG	1	17	4	experimental		PPEP=TGDyYDLYG|PK=NA	custom	Q06124
501	SH2D3C_278	yTHIQY	1	17	5	experimental		PPEP=GESyTHIQY|PK=NA	custom	Q8N5H7
502	CBL_674	ySLAAR	1	17	6	experimental		PPEP=NAIySLAAR|PK=NA	custom	P22681
503	RET_1096	yANWML	1	17	7	experimental		PPEP=DSVyANWML|PK=NA	custom	P07949
504	PDGFRB_778	yVPSAP	1	17	8	experimental		PPEP=YDNyVPSAP|PK=NA	custom	P09619
505	MET_1235	ySVHNK	1	17	9	experimental		PPEP=KEYySVHNK|PK=MET	custom	P08581
506	EPHA2_628	yKGMLK	1	17	10	experimental		PPEP=GEVyKGMLK|PK=NA	custom	P29317
507	DDR1_796	yYRVQG	1	17	11	experimental		PPEP=AGDyYRVQG|PK=no substrate info	custom	Q08345
508	PA24A_535	yEPLDV	1	17	12	experimental		PPEP=ERIyEPLDV|PK=NA	custom	P47712
509	ASH1L_2785	yRLDKS	1	17	13	experimental		PPEP=ICDyRLDKS|PK=NA	custom	Q9NR48
510	FYN_440	yGRFTI	1	17	14	experimental		PPEP=AALyGRFTI|PK=NA	custom	P06241
511	YES_336	yAVVSE	1	17	15	experimental		PPEP=VPLyAVVSE|PK=NA	custom	P07947
512	STAP2_22	yESFLE	1	17	16	experimental		PPEP=SHYyESFLE|PK=SRC	custom	Q9UGK3
513	VAV2_142	yRSLEE	1	17	17	experimental		PPEP=DDVyRSLEE|PK=LCK, EGFR	custom	P52735
514	TXK_91	yDFLPR	1	17	18	experimental		PPEP=KALyDFLPR|PK=TXK	custom	P42681
515	FGFR1_730	yMMMRD	1	17	19	experimental		PPEP=NELyMMMRD|PK=FGFR1	custom	P11362
516	KIT_703	yKNLLH	1	17	20	experimental		PPEP=AALyKNLLH|PK=KIT	custom	P10721
517	IGF1R_1165	yYRKGG	1	17	21	experimental		PPEP=ETDyYRKGG|PK=IGF1R, SRC	custom	P08069
518	EGFR(ERBB1)_915	yDGIPA	1	17	22	experimental		PPEP=SKPyDGIPA|PK=SRC	custom
519	EPHA8_839	yWNMTN	1	17	23	experimental		PPEP=ERPyWNMTN|PK=NA	custom	P29322
520	RAC3_64	yDRLRP	1	17	24	experimental		PPEP=QEDyDRLRP|PK=NA	custom
521	TR150_54	ySPAHN	1	17	25	experimental		PPEP=SRSySPAHN|PK=NA	custom	Q9Y2W1
522	ABL1_226	yGVSPN	1	17	26	experimental		PPEP=PTVyGVSPN|PK=Autocatalysis	custom	P00519
523	TENS1_903	yENQSP	1	17	27	experimental		PPEP=DGQyENQSP|PK=NA	custom	Q9HBL0
524	SHC4_424	yENCLE	1	17	28	experimental		PPEP=SSVyENCLE|PK=NA	custom	Q6S5L8
525	FLT3(CD135)_969	yQNRRP	1	17	29	experimental		PPEP=PHTyQNRRP|PK=NA	custom
526	NTRK1_791	yLDVLG	1	17	30	experimental		PPEP=PPVyLDVLG|PK=NTRK1	custom	P04629
527	MUSK_751	ySADYY	1	17	31	experimental		PPEP=RNIySADYY|PK=no substrate info	custom	O15146
528	SRC_439/rA1	AGRFTI	1	18	1	experimental			custom
529	SYK_629/rA1	AYYDVV	1	18	2	experimental			custom
530	GRAP2_45/rA1	AVPKNF	1	18	3	experimental			custom
531	PTPN11_62/rA1	AYDLYG	1	18	4	experimental			custom
532	SH2D3C_278/rA1	ATHIQY	1	18	5	experimental			custom
533	CBL_674/rA1	ASLAAR	1	18	6	experimental			custom
534	RET_1096/rA1	AANWML	1	18	7	experimental			custom
535	PDGFRB_778/rA1	AVPSAP	1	18	8	experimental			custom
536	MET_1235/rA1	ASVHNK	1	18	9	experimental			custom
537	EPHA2_628/rA1	AKGMLK	1	18	10	experimental			custom
538	DDR1_796/rA1	AYRVQG	1	18	11	experimental			custom
539	PA24A_535/rA1	AEPLDV	1	18	12	experimental			custom
540	ASH1L_2785/rA1	ARLDKS	1	18	13	experimental			custom
541	FYN_440/rA1	AGRFTI	1	18	14	experimental			custom
542	YES_336/rA1	AAVVSE	1	18	15	experimental			custom
543	STAP2_22/rA1	AESFLE	1	18	16	experimental			custom
544	VAV2_142/rA1	ARSLEE	1	18	17	experimental			custom
545	TXK_91/rA1	ADFLPR	1	18	18	experimental			custom
546	FGFR1_730/rA1	AMMMRD	1	18	19	experimental			custom
547	KIT_703/rA1	AKNLLH	1	18	20	experimental			custom
548	IGF1R_1165/rA1	AYRKGG	1	18	21	experimental			custom
549	EGFR(ERBB1)_915/rA1	ADGIPA	1	18	22	experimental			custom
550	EPHA8_839/rA1	AWNMTN	1	18	23	experimental			custom
551	RAC3_64/rA1	ADRLRP	1	18	24	experimental			custom
552	TR150_54/rA1	ASPAHN	1	18	25	experimental			custom
553	ABL1_253	yGEVYE	1	18	26	experimental		PPEP=GGQyGEVYE|PK=NA	custom	P00519
554	TENS1_1149	ySLQHF	1	18	27	experimental		PPEP=SPDySLQHF|PK=NA	custom	Q9HBL0
555	SH2B2_629	ySFY	1	18	28	experimental		PPEP=ENQySFY|PK=NA	custom	O14492
556	VEGFR1(FLT1)_794	yLSIIM	1	18	29	experimental		PPEP=KTDyLSIIM|PK=NA	custom	P17948
557	NTRK2_516	yFGITN	1	18	30	experimental		PPEP=NPQyFGITN|PK=NTRK2	custom	Q16620
558	MUSK_755	yYKANE	1	18	31	experimental		PPEP=SADyYKANE|PK=no substrate info	custom	O15146
559	SRC_522	yFTSTE	1	19	1	experimental		PPEP=LEDyFTSTE|PK=NA	custom	P12931
560	SYK_630	yYDVVN	1	19	2	experimental		PPEP=RNYyYDVVN|PK=NA	custom	P43405
561	SHB_114	yCGGSG	1	19	3	experimental		PPEP=RLDyCGGSG|PK=NA	custom	Q15464
562	PTPN11_63	yDLYGG	1	19	4	experimental		PPEP=GDYyDLYGG|PK=NA	custom	Q06124
563	SH2D3C_283	yLFEQE	1	19	5	experimental		PPEP=HIQyLFEQE|PK=NA	custom	Q8N5H7
564	CBL_700	yMTPSS	1	19	6	experimental		PPEP=DTEyMTPSS|PK=FYN, LCK, ABL1, SYK, YES, INSR	custom	P22681
565	VEGFR3(FLT4)_1063	yKDPDY	1	19	7	experimental		PPEP=RDIyKDPDY|PK=NA	custom
566	PDGFRB_857	yISKGS	1	19	8	experimental		PPEP=DSNyISKGS|PK=PDGFRB	custom	P09619
567	MET_1313	yEVMLK	1	19	9	experimental		PPEP=DPLyEVMLK|PK=MET	custom	P08581
568	EPHA2_735	yVHRDL	1	19	10	experimental		PPEP=NMNyVHRDL|PK=NA	custom	P29317
569	DDR1_797	yRVQGR	1	19	11	experimental		PPEP=GDYyRVQGR|PK=no substrate info	custom	Q08345
570	PUM2_697	yNRSDI	1	19	12	experimental		PPEP=RLRyNRSDI|PK=NA	custom	Q8TB72
571	NF1B_41	yFKKHE	1	19	13	experimental		PPEP=KRKyFKKHE|PK=NA	custom	O00712
572	FYN_531	yQPGEN	1	19	14	experimental		PPEP=EPQyQPGEN|PK=CSK	custom	P06241
573	YES_345	yIVTEF	1	19	15	experimental		PPEP=EPIyIVTEF|PK=NA	custom	P07947
574	STAP2_250	yEKVLG	1	19	16	experimental		PPEP=DEDyEKVLG|PK=NA	custom	Q9UGK3
575	VAV2_159	yDCVPC	1	19	17	experimental		PPEP=EDIyDCVPC|PK=LCK, EGFR	custom	P52735
576	TXK_420	yVSSFG	1	19	18	experimental		PPEP=DDEyVSSFG|PK=TXK	custom	P42681
577	FGFR1_766	yLDLSM	1	19	19	experimental		PPEP=NQEyLDLSM|PK=FGFR1	custom	P11362
578	KIT_721	yMDMKP	1	19	20	experimental		PPEP=TNEyMDMKP|PK=NA	custom	P10721
579	IGF1R_1166	yRKGGK	1	19	21	experimental		PPEP=TDYyRKGGK|PK=IGF1R	custom	P08069
580	EGFR(ERBB1)_944	yMIMVK	1	19	22	experimental		PPEP=IDVyMIMVK|PK=SRC	custom
581	EPHB1_594	yIDPFT	1	19	23	experimental		PPEP=MKIyIDPFT|PK=NA	custom	P54762
582	RAC1_64	yDRLRP	1	19	24	experimental		PPEP=QEDyDRLRP|PK=NA	custom
583	TR150_68	yQNRDF	1	19	25	experimental		PPEP=PRVyQNRDF|PK=NA	custom	Q9Y2W1
584	ABL1_257	yEGVWK	1	19	26	experimental		PPEP=GEVyEGVWK|PK=NA	custom	P00519
585	TENS1_1254	yQVSGL	1	19	27	experimental		PPEP=AGVyQVSGL|PK=NA	custom	Q9HBL0
586	RASA1_460	yNTIRR	1	19	28	experimental		PPEP=KEIyNTIRR|PK=EGFR, PDGFR	custom	P20936
587	VEGFR1(FLT1)_1048	yKNPDY	1	19	29	experimental		PPEP=RDIyKNPDY|PK=NA	custom	P17948
588	NTRK2_702	ySTDYY	1	19	30	experimental		PPEP=RDVySTDYY|PK=NTRK2	custom	Q16620
589	MUSK_756	yKANEN	1	19	31	experimental		PPEP=ADYyKANEN|PK=no substrate info	custom	O15146
590	SRC_522/rA1	AFTSTE	1	20	1	experimental			custom
591	SYK_630/rA1	AYDVVN	1	20	2	experimental			custom
592	SHB_114/rA1	ACGGSG	1	20	3	experimental			custom
593	PTPN11_63/rA1	ADLYGG	1	20	4	experimental			custom
594	SH2D3C_283/rA1	ALFEQE	1	20	5	experimental			custom
595	CBL_700/rA1	AMTPSS	1	20	6	experimental			custom
596	VEGFR3(FLT4)_1063/rA1	AKDPDY	1	20	7	experimental			custom
597	PDGFRB_857/rA1	AISKGS	1	20	8	experimental			custom
598	MET_1313/rA1	AEVMLK	1	20	9	experimental			custom
599	EPHA2_735/rA1	AVHRDL	1	20	10	experimental			custom
600	DDR1_797/rA1	ARVQGR	1	20	11	experimental			custom
601	PUM2_697/rA1	ANRSDI	1	20	12	experimental			custom
602	NF1B_41/rA1	AFKKHE	1	20	13	experimental			custom
603	FYN_531/rA1	AQPGEN	1	20	14	experimental			custom
604	YES_345/rA1	AIVTEF	1	20	15	experimental			custom
605	STAP2_250/rA1	AEKVLG	1	20	16	experimental			custom
606	VAV2_159/rA1	ADCVPC	1	20	17	experimental			custom
607	TXK_420/rA1	AVSSFG	1	20	18	experimental			custom
608	FGFR1_766/rA1	ALDLSM	1	20	19	experimental			custom
609	KIT_721/rA1	AMDMKP	1	20	20	experimental			custom
610	IGF1R_1166/rA1	ARKGGK	1	20	21	experimental			custom
611	EGFR(ERBB1)_944/rA1	AMIMVK	1	20	22	experimental			custom
612	EPHB1_594/rA1	AIDPFT	1	20	23	experimental			custom
613	RAC1_64/rA1	ADRLRP	1	20	24	experimental			custom
614	TR150_68/rA1	AQNRDF	1	20	25	experimental			custom
615	ABL1_264	ySLTVA	1	20	26	experimental		PPEP=WKKySLTVA|PK=NA	custom	P00519
616	TENS1_1323	yGGYST	1	20	27	experimental		PPEP=HVAyGGYST|PK=NA	custom	Q9HBL0
617	RASA1_615	yCNIYL	1	20	28	experimental		PPEP=TNPyCNIYL|PK=NA	custom	P20936
618	VEGFR1(FLT1)_1053	yVRKGD	1	20	29	experimental		PPEP=NPDyVRKGD|PK=VEGFR1	custom	P17948
619	NTRK2_706	yYRVGG	1	20	30	experimental		PPEP=STDyYRVGG|PK=NTRK2	custom	Q16620
620	MUSK_813	yYVRDG	1	20	31	experimental		PPEP=EVIyYVRDG|PK=no substrate info	custom	O15146
621	ABL1_185	yVSSES	1	21	1	experimental		PPEP=GKLyVSSES|PK=NA	custom	P00519
622	JAK1_3	yLNIKE	1	21	2	experimental		PPEP=MQyLNIKE|PK=NA	custom	P23458
623	SHB_246	ySDPFD	1	21	3	experimental		PPEP=ADDySDPFD|PK=NA	custom	Q15464
624	PTPN11_66	yGGEKF	1	21	4	experimental		PPEP=YDLyGGEKF|PK=NA	custom	Q06124
625	SH2D3C_495	yCQLQP	1	21	5	experimental		PPEP=SGHyCQLQP|PK=NA	custom	Q8N5H7
626	CBL_731	yEAMYN	1	21	6	experimental		PPEP=SCTyEAMYN|PK=FYN, LCK, SRC, SYK, YES,HEK	custom	P22681
627	VEGFR3(FLT4)_1068	yVRKGS	1	21	7	experimental		PPEP=DPDyVRKGS|PK=NA	custom
628	PDGFRB_934	yEIMQK	1	21	8	experimental		PPEP=DEIyEIMQK|PK=NA	custom	P09619
629	MET_1349	yVHVNA	1	21	9	experimental		PPEP=GEHyVHVNA|PK=MET	custom	P08581
630	EPHA2_772	yTTSGG	1	21	10	experimental		PPEP=EATyTTSGG|PK=NA	custom	P29317
631	DDR1_869	yLSRPP	1	21	11	experimental		PPEP=RQVyLSRPP|PK=no substrate info	custom	Q08345
632	PUM2_1003	yVVQKM	1	21	12	experimental		PPEP=YANyVVQKM|PK=NA	custom	Q8TB72
633	AAKB2_189	yGQEMY	1	21	13	experimental		PPEP=PGPyGQEMY|PK=NA	custom	O43741
634	LYN_32	yVRDPT	1	21	14	experimental		PPEP=RTIyVRDPT|PK=NA	custom	P07948
635	YES_426	yTARQG	1	21	15	experimental		PPEP=DNEyTARQG|PK=Autocatalysis	custom	P07947
636	STAP2_310	yVTPIG	1	21	16	experimental		PPEP=EENyVTPIG|PK=NA	custom	Q9UGK3
637	VAV2_172	yEDIIK	1	21	17	experimental		PPEP=DDIyEDIIK|PK=LCK, EGFR	custom	P52735
638	BLNK_72	yENPDE	1	21	18	experimental		PPEP=DSDyENPDE|PK=SYK	custom	Q8WV28
639	FGFR2_586	ySYDIN	1	21	19	experimental		PPEP=GMEySYDIN|PK=FGFR2	custom	P21802
640	KIT_823	yVVKGN	1	21	20	experimental		PPEP=DSNyVVKGN|PK=NA	custom	P10721
641	IGF1R_1280	yYSEEN	1	21	21	experimental		PPEP=VSFyYSEEN|PK=IGF1R	custom	P08069
642	EGFR(ERBB1)_978	yLVIQG	1	21	22	experimental		PPEP=PQRyLVIQG|PK=NA	custom
643	EPHB1_600	yEDPNE	1	21	23	experimental		PPEP=PFTyEDPNE|PK=NA	custom	P54762
644	p59Fyn_Y132	yIPSNY	1	21	24	experimental		PPEP=ETGyIPSNY|PK=NA	custom
645	TR150_107	yRSNWQ	1	21	25	experimental		PPEP=YGNyRSNWQ|PK=NA	custom	Q9Y2W1
646	ABL1_393	yTAHAG	1	21	26	experimental		PPEP=GDTyTAHAG|PK=Autocatalysis, SRC type kinases	custom	P00519
647	TENS1_1326	ySTPED	1	21	27	experimental		PPEP=YGGySTPED|PK=NA	custom	Q9HBL0
648	RASA1_952	yMEGVN	1	21	28	experimental		PPEP=KEPyMEGVN|PK=My published data	custom	P20936
649	VEGFR1(FLT1)_1169	yIPINA	1	21	29	experimental		PPEP=GKDyIPINA|PK=VEGFR1	custom	P17948
650	NTRK2_707	yRVGGH	1	21	30	experimental		PPEP=TDYyRVGGH|PK=NTRK2	custom	Q16620
651	CAC1F_1780	yMDGHL	1	21	31	experimental		PPEP=AQRyMDGHL|PK=NA	custom
652	ABL1_185/rA1	AVSSES	1	22	1	experimental			custom
653	JAK1_3/rA1	ALNIKE	1	22	2	experimental			custom
654	SHB_246/rA1	ASDPFD	1	22	3	experimental			custom
655	PTPN11_66/rA1	AGGEKF	1	22	4	experimental			custom
656	SH2D3C_495/rA1	ACQLQP	1	22	5	experimental			custom
657	CBL_731/rA1	AEAMYN	1	22	6	experimental			custom
658	VEGFR3(FLT4)_1068/rA1	AVRKGS	1	22	7	experimental			custom
659	PDGFRB_934/rA1	AEIMQK	1	22	8	experimental			custom
660	MET_1349/rA1	AVHVNA	1	22	9	experimental			custom
661	EPHA2_772/rA1	ATTSGG	1	22	10	experimental			custom
662	DDR1_869/rA1	ALSRPP	1	22	11	experimental			custom
663	PUM2_1003/rA1	AVVQKM	1	22	12	experimental			custom
664	AAKB2_189/rA1	AGQEMY	1	22	13	experimental			custom
665	LYN_32/rA1	AVRDPT	1	22	14	experimental			custom
666	YES_426/rA1	ATARQG	1	22	15	experimental			custom
667	STAP2_310/rA1	AVTPIG	1	22	16	experimental			custom
668	VAV2_172/rA1	AEDIIK	1	22	17	experimental			custom
669	BLNK_72/rA1	AENPDE	1	22	18	experimental			custom
670	FGFR2_586/rA1	ASYDIN	1	22	19	experimental			custom
671	KIT_823/rA1	AVVKGN	1	22	20	experimental			custom
672	IGF1R_1280/rA1	AYSEEN	1	22	21	experimental			custom
673	EGFR(ERBB1)_978/rA1	ALVIQG	1	22	22	experimental			custom
674	EPHB1_600/rA1	AEDPNE	1	22	23	experimental			custom
675	p59Fyn_Y132/rA1	AIPSNY	1	22	24	experimental			custom
676	TR150_107/rA1	ARSNWQ	1	22	25	experimental			custom
677	ABL1_469	yELMRA	1	22	26	experimental		PPEP=EKVyELMRA|PK=NA	custom	P00519
678	TENS1_1404	yATING	1	22	27	experimental		PPEP=LPNyATING|PK=NA	custom	Q9HBL0
679	RASA3_66	yCEIPR	1	22	28	experimental		PPEP=EDFyCEIPR|PK=NA	custom	Q14644
680	VEGFR1(FLT1)_1213	yVNAFK	1	22	29	experimental		PPEP=DVRyVNAFK|PK=VEGFR1	custom	P17948
681	NTRK2_817	yLDILG	1	22	30	experimental		PPEP=SPVyLDILG|PK=NTRK2	custom	Q16620
682	LMNA_646	yLLGNS	1	22	31	experimental			custom
683	ABL1_226	yGVSPN	1	23	1	experimental		PPEP=PTVyGVSPN|PK=Autocatalysis	custom	P00519
684	JAK1_220	yIPETL	1	23	2	experimental		PPEP=YKRyIPETL|PK=NA	custom	P23458
685	SHB_268	yMEPYE	1	23	3	experimental		PPEP=SAGyMEPYE|PK=NA	custom	Q15464
686	PTPN11_263	ySRKEG	1	23	4	experimental		PPEP=KLLySRKEG|PK=NA	custom	Q06124
687	SH2D3C_793	yHTNAE	1	23	5	experimental		PPEP=GGLyHTNAE|PK=NA	custom	Q8N5H7
688	CBL_774	yDVPKP	1	23	6	experimental		PPEP=DDGyDVPKP|PK=FYN, LCK, ABL1, SYK, SRC, INSR	custom	P22681
689	FLT3(CD135)_166	yTLRRP	1	23	7	experimental		PPEP=TLLyTLRRP|PK=NA	custom
690	PDGFRB_970	yQQVDE	1	23	8	experimental		PPEP=KKKyQQVDE|PK=NA	custom	P09619
691	MET_1356	yVNVKC	1	23	9	experimental		PPEP=NATyVNVKC|PK=MET	custom	P08581
692	EPHA2_791	yRKFTS	1	23	10	experimental		PPEP=AISyRKFTS|PK=NA	custom	P29317
693	DDR1_881	yELMLR	1	23	11	experimental		PPEP=QGLyELMLR|PK=no substrate info	custom	Q08345
694	RBM3_117	yYDSRP	1	23	12	experimental		PPEP=SGRyyDSRP|PK=NA	custom	P98179
695	BSN_1125	ySPSPS	1	23	13	experimental		PPEP=CSEySPSPS|PK=NA	custom	Q9UPA5
696	LYN_193	yYISPR	1	23	14	experimental		PPEP=NGGyYISPR|PK=NA	custom	P07948
697	YES_446	yGRFTI	1	23	15	experimental		PPEP=AALyGRFTI|PK=NA	custom	P07947
698	STAP2_322	yENQDV	1	23	16	experimental		PPEP=AVDyENQDV|PK=SRC	custom	Q9UGK3
699	VAV2_529	yTFDKT	1	23	17	experimental		PPEP=FQMyTFDKT|PK=NA	custom	P52735
700	BLNK_84	yVMPAE	1	23	18	experimental		PPEP=SEMyVMPAE|PK=SYK	custom	Q8WV28
701	FGFR2_588	yDINRV	1	23	19	experimental		PPEP=EYSyDINRV|PK=FGFR2	custom	P21802
702	KIT_900	yDIMKT	1	23	20	experimental		PPEP=AEMyDIMKT|PK=SRC	custom	P10721
703	IGF1R_1281	ySEENK	1	23	21	experimental		PPEP=SFYySEENK|PK=IGF1R	custom	P08069
704	EGFR(ERBB1)_998	yRALMD	1	23	22	experimental		PPEP=SNFyRALMD|PK=NA	custom
705	EPHB1_778	yTSSLG	1	23	23	experimental		PPEP=DPTyTSSLG|PK=NA	custom	P54762
706	MYH3_757	yKFGHT	1	23	24	experimental		PPEP=HTQyKFGHT|PK=NA	custom
707	TR150_118	ySPRRG	1	23	25	experimental		PPEP=RQAySPRRG|PK=NA	custom	Q9Y2W1
708	ABL2_116	yDFVAS	1	23	26	experimental		PPEP=VALyDFVAS|PK=NA	custom	P00519
709	TENS3_333	yENLSA	1	23	27	experimental		PPEP=WDSyENLSA|PK=NA	custom	Q68CZ2
710	RASA3_765	ySTFVI	1	23	28	experimental		PPEP=QEEySTFVI|PK=NA	custom	Q14644
711	VEGFR1(FLT1)_1242	yQGDSS	1	23	29	experimental		PPEP=FDDyQGDSS|PK=VEGFR1	custom	P17948
712	NTRK3_516	yFRQGH	1	23	30	experimental		PPEP=NPQyFRQGH|PK=NTRK3	custom	Q16288
713	TPM1_162	yEEVAR	1	23	31	experimental		PPEP=DRKyEEVAR|PK=NA	custom
714	ABL1_226/rA1	AGVSPN	1	24	1	experimental			custom
715	JAK1_220/rA1	AIPETL	1	24	2	experimental			custom
716	SHB_268/rA1	AMEPYE	1	24	3	experimental			custom
717	PTPN11_263/rA1	ASRKEG	1	24	4	experimental			custom
718	SH2D3C_793/rA1	AHTNAE	1	24	5	experimental			custom
719	CBL_774/rA1	ADVPKP	1	24	6	experimental			custom
720	FLT3(CD135)_166/rA1	ATLRRP	1	24	7	experimental			custom
721	PDGFRB_970/rA1	AQQVDE	1	24	8	experimental			custom
722	MET_1356/rA1	AVNVKC	1	24	9	experimental			custom
723	EPHA2_791/rA1	ARKFTS	1	24	10	experimental			custom
724	DDR1_881/rA1	AELMLR	1	24	11	experimental			custom
725	RBM3_117/rA1	AYDSRP	1	24	12	experimental			custom
726	BSN_1125/rA1	ASPSPS	1	24	13	experimental			custom
727	LYN_193/rA1	AYISPR	1	24	14	experimental			custom
728	YES_446/rA1	AGRFTI	1	24	15	experimental			custom
729	STAP2_322/rA1	AENQDV	1	24	16	experimental			custom
730	VAV2_529/rA1	ATFDKT	1	24	17	experimental			custom
731	BLNK_84/rA1	AVMPAE	1	24	18	experimental			custom
732	FGFR2_588/rA1	ADINRV	1	24	19	experimental			custom
733	KIT_900/rA1	ADIMKT	1	24	20	experimental			custom
734	IGF1R_1281/rA1	ASEENK	1	24	21	experimental			custom
735	EGFR(ERBB1)_998/rA1	ARALMD	1	24	22	experimental			custom
736	EPHB1_778/rA1	ATSSLG	1	24	23	experimental			custom
737	MYH3_757/rA1	AKFGHT	1	24	24	experimental			custom
738	TR150_118/rA1	ASPRRG	1	24	25	experimental			custom
739	ABL2_231	yVTAES	1	24	26	experimental		PPEP=GKVyVTAES|PK=NA	custom	P00519
740	TENS3_354	yAKVRK	1	24	27	experimental		PPEP=GSLyAKVRK|PK=NA	custom	Q68CZ2
741	SHIP1_865	yDFVKT	1	24	28	experimental		PPEP=EKLyDFVKT|PK=NA	custom	Q92835
742	VEGFR1(FLT1)_1327	yNSVVL	1	24	29	experimental		PPEP=PPDyNSVVL|PK=VEGFR1	custom	P17948
743	NTRK3_705	ySTDYY	1	24	30	experimental		PPEP=RDVySTDYY |PK=NTRK3	custom	Q16288
744	TPM2_162	yEEVAR	1	24	31	experimental		PPEP=DRKyEEVAR|PK=NA	custom
745	ABL1_253	yGEVYE	1	25	1	experimental		PPEP=GGQyGEVYE|PK=NA	custom	P00519
746	JAK1_1034	yYTVKD	1	25	2	experimental		PPEP=DKEyYTVKD|PK=JAK3	custom	P23458
747	SHB_336	yDQPWE	1	25	3	experimental		PPEP=ADEyDQPWE|PK=NA	custom	Q15464
748	PTPN11_279	yKNILP	1	25	4	experimental		PPEP=KNRykNILP|PK=NA	custom	Q06124
749	SH2D3A_95	yMTGRR	1	25	5	experimental		PPEP=VHSyMTGRR|PK=NA	custom	Q9BRG2
750	STAT1_701	yIKTEL	1	25	6	experimental		PPEP=GTGyIKTEL|PK=SRC, EGFR, JAK1, JAK2	custom	P42224
751	FLT3(CD135)_401	ySISKF	1	25	7	experimental		PPEP=DNGySISKF|PK=NA	custom
752	PDGFRB_1009	yTAVQP	1	25	8	experimental		PPEP=SVLyTAVQP|PK=NA	custom	P09619
753	MET_1365	yPSLLS	1	25	9	experimental		PPEP=VAPyPSLLS|PK=NA	custom	P08581
754	EPHA2_921	yTEHFM	1	25	10	experimental		PPEP=MQQyTEHFM|PK=NA	custom	P29317
755	PTK7_872	yMVLEY	1	25	11	experimental		PPEP=EPHyMVLEY|PK=no substrate info	custom	Q13308
756	RBM3_118	yDSRPG	1	25	12	experimental		PPEP=GRyyDSRPG|PK=NA	custom	P98179
757	BSN_1471	yFASSS	1	25	13	experimental		PPEP=AYsyFASSS|PK=NA	custom	Q9UPA5
758	LYN_194	yISPRI	1	25	14	experimental		PPEP=GGYyISPRI|PK=NA	custom	P07948
759	YES_537	yQPGEN	1	25	15	experimental		PPEP=EPQyQPGEN|PK=NA	custom	P07947
760	SH3BP2_174	yEHDDE	1	25	16	experimental		PPEP=NEDyEHDDE|PK=NA	custom	P78314
761	VAV3_141	yKGLPD	1	25	17	experimental		PPEP=EDIyKGLPD|PK=NA	custom	Q9UKW4
762	BLNK_96	yEPPPV	1	25	18	experimental		PPEP=DDSyEPPPV|PK=SYK	custom	Q8WV28
763	FGFR2_657	yKKTTN	1	25	19	experimental		PPEP=IDYyKKTTN|PK=FGFR2	custom	P21802
764	KIT_936	ySNLAN	1	25	20	experimental		PPEP=NHIySNLAN|PK=KIT	custom	P10721
765	IGF1R_1346	yAHMNG	1	25	21	experimental		PPEP=RQPyAHMNG|PK=IGF1R	custom	P08069
766	EGFR(ERBB1)_1016	yLIPQQ	1	25	22	experimental		PPEP=ADEyLIPQQ|PK=EGFR	custom
767	EPHB1_928	yRDSFL	1	25	23	experimental		PPEP=MVQyRDSFL|PK=NA	custom	P54762
768	MYH11_Y1415	yDKLEK	1	25	24	experimental		PPEP=AAAyDKLEK |PK=NA	custom
769	TR150_228	yGTGSA	1	25	25	experimental		PPEP=DATyGTGsA|PK=NA	custom	Q9Y2W1
770	ABL2_261	yPAPKC	1	25	26	experimental		PPEP=TLHyPAPKC|PK=NA	custom	P00519
771	TENS3_601	ySFAPD	1	25	27	experimental		PPEP=AHQySFAPD|PK=NA	custom	Q68CZ2
772	SHIP1_915	yMGVGP	1	25	28	experimental		PPEP=NPNyMGVGP|PK=NA	custom	Q92835
773	VEGFR1(FLT1)_1333	ySTPPI	1	25	29	experimental		PPEP=VVLySTPPI|PK=VEGFR1	custom	P17948
774	NTRK3_709	yYRLFN	1	25	30	experimental		PPEP=STDyYRLFN|PK=NTRK3	custom	Q16288
775	ITGA5_328	yAVAAT	1	25	31	experimental		PPEP=YFGyAVAAT|PK=NA	custom
776	ABL1_253/rA1	AGEVYE	1	26	1	experimental			custom
777	JAK1_1034/rA1	AYTVKD	1	26	2	experimental			custom
778	SHB_336/rA1	ADQPWE	1	26	3	experimental			custom
779	PTPN11_279/rA1	AKNILP	1	26	4	experimental			custom
780	SH2D3A_95/rA1	AMTGRR	1	26	5	experimental			custom
781	STAT1_701/rA1	AIKTEL	1	26	6	experimental			custom
782	FLT3(CD135)_401/rA1	ASISKF	1	26	7	experimental			custom
783	PDGFRB_1009/rA1	ATAVQP	1	26	8	experimental			custom
784	MET_1365/rA1	APSLLS	1	26	9	experimental			custom
785	EPHA2_921/rA1	ATEHFM	1	26	10	experimental			custom
786	PTK7_872/rA1	AMVLEY	1	26	11	experimental			custom
787	RBM3_118/rA1	ADSRPG	1	26	12	experimental			custom
788	BSN_1471/rA1	AFASSS	1	26	13	experimental			custom
789	LYN_194/rA1	AISPRI	1	26	14	experimental			custom
790	YES_537/rA1	AQPGEN	1	26	15	experimental			custom
791	SH3BP2_174/rA1	AEHDDE	1	26	16	experimental			custom
792	VAV3_141/rA1	AKGLPD	1	26	17	experimental			custom
793	BLNK_96/rA1	AEPPPV	1	26	18	experimental			custom
794	FGFR2_657/rA1	AKKTTN	1	26	19	experimental			custom
795	KIT_936/rA1	ASNLAN	1	26	20	experimental			custom
796	IGF1R_1346/rA1	AAHMNG	1	26	21	experimental			custom
797	EGFR(ERBB1)_1016/rA1	ALIPQQ	1	26	22	experimental			custom
798	EPHB1_928/rA1	ARDSFL	1	26	23	experimental			custom
799	MYH11_Y1415/rA1	ADKLEK	1	26	24	experimental			custom
800	TR150_228/rA1	AGTGSA	1	26	25	experimental			custom
801	ABL2_272	yGVSPI	1	26	26	experimental		PPEP=PTVyGVSPI|PK=Autocatalysis	custom	P00519
802	TENS3_780	yDNDAG	1	26	27	experimental		PPEP=LGQyDNDAG|PK=NA	custom	Q68CZ2
803	SHIP1_944	yDQPPK	1	26	28	experimental		PPEP=AWSyDQPPK|PK=NA	custom	Q92835
804	VEGFR2_801	yLSIVM	1	26	29	experimental		PPEP=KTGyLSIVM|PK=NA	custom	P35968
805	NTRK3_710	yRLFNP	1	26	30	experimental		PPEP=TDYyRLFNP|PK=NTRK3	custom	Q16288
806	DAG1_831	yPNQSV	1	26	31	experimental		PPEP=PPEyPNQSV|PK=NA	custom
807	ABL1_257	yEGVWK	1	27	1	experimental		PPEP=GEVyEGVWK|PK=NA	custom	P00519
808	JAK1_1035	yTVKDD	1	27	2	experimental		PPEP=KEYyTVKDD|PK=JAK3	custom	P23458
809	RIN1_36	yDVPNA	1	27	3	experimental		PPEP=DPLyDVPNA|PK=NA	custom	Q13671
810	PTPN11_304	yINANI	1	27	4	experimental		PPEP=VSDyINANI|PK=NA	custom	Q06124
811	SH2D3A_231	yCELVP	1	27	5	experimental		PPEP=PPTyCELVP|PK=NA	custom	Q9BRG2
812	STAT6_641	yVPATI	1	27	6	experimental		PPEP=GRGyVPATI|PK=JAK	custom	P42226
813	FLT3(CD135)_416	yIFHAE	1	27	7	experimental		PPEP=PGEyIFHAE|PK=NA	custom
814	PDGFRB_1021	yIIPLP	1	27	8	experimental		PPEP=DNDyIIPLP|PK=NA	custom	P09619
815	TNK1_277	yVMGGP	1	27	9	experimental		PPEP=RGRyVMGGP|PK=NA	custom	Q13470
816	EPHA2_930	yTAIEK	1	27	10	experimental		PPEP=AAGyTAIEK|PK=NA	custom	P29317
817	RYK_452	yLARRE	1	27	11	experimental		PPEP=GMSyLARRE|PK=no substrate info	custom	P34925
818	RBM3_125	yGYGYG	1	27	12	experimental		PPEP=PGGyGyGyG|PK=NA	custom	P98179
819	BSN_1971	yPQGLP	1	27	13	experimental		PPEP=QRPyPQGLP|PK=NA	custom	Q9UPA5
820	LYN_265	yYNNST	1	27	14	experimental		PPEP=WMGyYNNST|PK=NA	custom	P07948
821	FGR_28	yGAADH	1	27	15	experimental		PPEP=FRSyGAADH|PK=NA	custom	P09769
822	SH3BP2_183	yLEPDS	1	27	16	experimental		PPEP=DDSyLEPDS|PK=NA	custom	P78314
823	VAV3_439	yEMKEI	1	27	17	experimental		PPEP=RKGDNyEMKEI|PK=NA	custom	Q9UKW4
824	BLNK_178	yVVPVE	1	27	18	experimental		PPEP=EADyVVPVE|PK=SYK	custom	Q8WV28
825	FGFR2_769	yLDLSQ	1	27	19	experimental		PPEP=NEEyLDLSQ|PK=FGFR2	custom	P21802
826	PDGFRA_572	yIYVDP	1	27	20	experimental		PPEP=GHEyIYVDP|PK=NA	custom	P16234
827	INSR_401	yALVSL	1	27	21	experimental		PPEP=RRSyALVSL|PK=NA	custom	P06213
828	EGFR(ERBB1)_1069	ySSDPT	1	27	22	experimental		PPEP=LQRySSDPT|PK=NA	custom
829	EPHB2_596	yIDPFT	1	27	23	experimental		PPEP=MKIyIDPFT|PK=NA	custom	P29323
830	CASP9_Y153	yILSME	1	27	24	experimental		PPEP=DLAyILSME|PK=NA	custom
831	TR150_328	yGSSQK	1	27	25	experimental		PPEP=GStyGSsQK|PK=NA	custom	Q9Y2W1
832	ABL2_299	yGEVYV	1	27	26	experimental		PPEP=GGQyGEVYV|PK=NA	custom	P00519
833	TENS3_855	yVKTAL	1	27	27	experimental		PPEP=ETPyVKTAL|PK=NA	custom	Q68CZ2
834	SHIP1_1022	yGSLSS	1	27	28	experimental		PPEP=NPLyGSLSS|PK=NA	custom	Q92835
835	VEGFR2_951	yVGAIP	1	27	29	experimental		PPEP=GKDyVGAIP|PK=VEGFR2	custom	P35968
836	NTRK3_834	yLDILG	1	27	30	experimental		PPEP=TPIyLDILG|PK=NA	custom	Q16288
837	DAG1_863	yQPPPPFTA	1	27	31	experimental		PPEP=APPyQPPPPFTA|PK=NA	custom
838	ABL1_257/rA1	AEGVWK	1	28	1	experimental			custom
839	JAK1_1035/rA1	ATVKDD	1	28	2	experimental			custom
840	RIN1_36/rA1	ADVPNA	1	28	3	experimental			custom
841	PTPN11_304/rA1	AINANI	1	28	4	experimental			custom
842	SH2D3A_231/rA1	ACELVP	1	28	5	experimental			custom
843	STAT6_641/rA1	AVPATI	1	28	6	experimental			custom
844	FLT3(CD135)_416/rA1	AIFHAE	1	28	7	experimental			custom
845	PDGFRB_1021/rA1	AIIPLP	1	28	8	experimental			custom
846	TNK1_277/rA1	AVMGGP	1	28	9	experimental			custom
847	EPHA2_930/rA1	ATAIEK	1	28	10	experimental			custom
848	RYK_452/rA1	ALARRE	1	28	11	experimental			custom
849	RBM3_125/rA1	AGYGYG	1	28	12	experimental			custom
850	BSN_1971/rA1	APQGLP	1	28	13	experimental			custom
851	LYN_265/rA1	AYNNST	1	28	14	experimental			custom
852	FGR_28/rA1	AGAADH	1	28	15	experimental			custom
853	SH3BP2_183/rA1	ALEPDS	1	28	16	experimental			custom
854	VAV3_439/rA1	AEMKEI	1	28	17	experimental			custom
855	BLNK_178/rA1	AVVPVE	1	28	18	experimental			custom
856	FGFR2_769/rA1	ALDLSQ	1	28	19	experimental			custom
857	PDGFRA_572/rA1	AIYVDP	1	28	20	experimental			custom
858	INSR_401/rA1	AALVSL	1	28	21	experimental			custom
859	EGFR(ERBB1)_1069/rA1	ASSDPT	1	28	22	experimental			custom
860	EPHB2_596/rA1	AIDPFT	1	28	23	experimental			custom
861	CASP9_Y153/rA1	AILSME	1	28	24	experimental			custom
862	TR150_328/rA1	AGSSQK	1	28	25	experimental			custom
863	ABL2_303	yVGVWK	1	28	26	experimental		PPEP=GEVyVGVWK|PK=NA	custom	P00519
864	TENC1_483	yAQVQR	1	28	27	experimental		PPEP=GSPyAQVQR|PK=NA	custom	Q63HR2
865	SHIP2_671	yAWHKQ	1	28	28	experimental		PPEP=RDTyAWHKQ|PK=NA	custom	O15357
866	VEGFR2_996	yKDFLT	1	28	29	experimental		PPEP=EDLyKDFLT|PK=VEGFR2	custom	P35968
867	EGFR(ERBB1)_869	yHAEGG	1	28	30	experimental		PPEP=EKEyHAEGG|PK=SRC	custom
868	DAG1_886	yRSPPPYV	1	28	31	experimental		PPEP=MTPyRSPPPYV|PK=NA	custom
869	ABL1_264	ySLTVA	1	29	1	experimental		PPEP=WKKySLTVA|PK=NA	custom	P00519
870	JAK2_119	yFPRWY	1	29	2	experimental		PPEP=IRFyFPRWY|PK=JAK2	custom	O60674
871	RIN1_632	yQDPSS	1	29	3	experimental		PPEP=RVAyQDPSS|PK=NA	custom	Q13671
872	PTPN11_327	yIATQG	1	29	4	experimental		PPEP=KKSyIATQG|PK=NA	custom	Q06124
873	SHC1_349	yYNDFP	1	29	5	experimental		PPEP=DHQyYNDFP|PK=SYK, ZAP70, SRC, FLT4	custom	P29353
874	STAT3_705	yLKTKF	1	29	6	experimental		PPEP=AAPyLKTKF|PK=ALK, SRC, JAK, RET, ALK	custom	P40763
875	FLT3(CD135)_589	yFYVDF	1	29	7	experimental		PPEP=DNEyFYVDF|PK=FLT3	custom
876	TIE1_1007	yVKKTM	1	29	8	experimental		PPEP=EEVyVKKTM|PK=NA	custom	P35590
877	TNK1_661	yVLARP	1	29	9	experimental		PPEP=ASRyVLARP|PK=NA	custom	Q13470
878	EPHA2_960	ySLLGL	1	29	10	experimental		PPEP=RIAySLLGL|PK=NA	custom	P29317
879	RYK_492	yHCLGD	1	29	11	experimental		PPEP=PMDyHCLGD|PK=RYK, autocatalysis	custom	P34925
880	RBM3_127	yGYGRS	1	29	12	experimental		PPEP=GyGyGyGRS|PK=NA	custom	P98179
881	BSN_1980	ySSMSD	1	29	13	experimental		PPEP=GRLySSMSD|PK=NA	custom	Q9UPA5
882	LYN_306	yAVVTR	1	29	14	experimental		PPEP=VRLyAVVTR|PK=NA	custom	P07948
883	FGR_34	yGPDPT	1	29	15	experimental		PPEP=ADHyGPDPT|PK=NA	custom	P09769
884	PLCG1_379	yHGHTL	1	29	16	experimental		PPEP=PVIyHGHTL|PK=NA	custom	P19174
885	FER_402	yEEDAR	1	29	17	experimental		PPEP=VVNyEEDAR|PK=NA	custom	P16591
886	BLNK_189	yIHPTE	1	29	18	experimental		PPEP=DENyIHPTE|PK=NA	custom	Q8WV28
887	FGFR2_805	yEPCLP	1	29	19	experimental		PPEP=PMPyEPCLP|PK=NA	custom	P21802
888	PDGFRA_574	yVDPMQ	1	29	20	experimental		PPEP=EYIyVDPMQ|PK=NA	custom	P16234
889	INSR_992	yASSNP	1	29	21	experimental		PPEP=GPLyASSNP|PK=INSR	custom	P06213
890	EGFR(ERBB1)_1092	yINQSV	1	29	22	experimental		PPEP=VPEyINQSV|PK=EGFR	custom
891	EPHB2_602	yEDPNE	1	29	23	experimental		PPEP=PFTyEDPNE|PK=NA	custom	P29323
892	AT1A2_539	yMELGG	1	29	24	experimental		PPEP=QNAyMELGG|PK=NA	custom
893	TR150_344	yTKRYL	1	29	25	experimental		PPEP=GAAyTKRYL|PK=NA	custom	Q9Y2W1
894	ABL2_310	ySLTVA	1	29	26	experimental		PPEP=WKKySLTVA|PK=NA	custom	P00519
895	TENC1_770	yTMCPE	1	29	27	experimental		PPEP=GCSyTMCPE|PK=NA	custom	Q63HR2
896	SHIP2_886	yEWISI	1	29	28	experimental		PPEP=ERLyEWISI|PK=NA	custom	O15357
897	VEGFR2_1054	yKDPDY	1	29	29	experimental		PPEP=RDIyKDPDY|PK=VEGFR2	custom	P35968
898	EGFR(ERBB1)_915	yDGIPA	1	29	30	experimental		PPEP=SKPyDGIPA|PK=SRC	custom
899	ADCY2_11	yLRDRS	1	29	31	experimental		PPEP=RRRyLRDRS|PK=NA	custom
900	ABL1_264/rA1	ASLTVA	1	30	1	experimental			custom
901	JAK2_119/rA1	AFPRWY	1	30	2	experimental			custom
902	RIN1_632/rA1	AQDPSS	1	30	3	experimental			custom
903	PTPN11_327/rA1	AIATQG	1	30	4	experimental			custom
904	SHC1_349/rA1	AYNDFP	1	30	5	experimental			custom
905	STAT3_705/rA1	ALKTKF	1	30	6	experimental			custom
906	FLT3(CD135)_589/rA1	AFYVDF	1	30	7	experimental			custom
907	TIE1_1007/rA1	AVKKTM	1	30	8	experimental			custom
908	TNK1_661/rA1	AVLARP	1	30	9	experimental			custom
909	EPHA2_960/rA1	ASLLGL	1	30	10	experimental			custom
910	RYK_492/rA1	AHCLGD	1	30	11	experimental			custom
911	RBM3_127/rA1	AGYGRS	1	30	12	experimental			custom
912	BSN_1980/rA1	ASSMSD	1	30	13	experimental			custom
913	LYN_306/rA1	AAVVTR	1	30	14	experimental			custom
914	FGR_34/rA1	AGPDPT	1	30	15	experimental			custom
915	PLCG1_379/rA1	AHGHTL	1	30	16	experimental			custom
916	FER_402/rA1	AEEDAR	1	30	17	experimental			custom
917	BLNK_189/rA1	AIHPTE	1	30	18	experimental			custom
918	FGFR2_805/rA1	AEPCLP	1	30	19	experimental			custom
919	PDGFRA_574/rA1	AVDPMQ	1	30	20	experimental			custom
920	INSR_992/rA1	AASSNP	1	30	21	experimental			custom
921	EGFR(ERBB1)_1092/rA1	AINQSV	1	30	22	experimental			custom
922	EPHB2_602/rA1	AEDPNE	1	30	23	experimental			custom
923	AT1A2_539/rA1	AMELGG	1	30	24	experimental			custom
924	TR150_344/rA1	ATKRYL	1	30	25	experimental			custom
925	ABL2_439	yTAHAG	1	30	26	experimental		PPEP=GDTyTAHAG|PK=Autocatalysis	custom	P00519
926	TENS4_150	yIEVTS	1	30	27	experimental		PPEP=DIKyIEVTS|PK=NA	custom	Q8IZW8
927	SHIP2_986	yYVLEG	1	30	28	experimental		PPEP=NPAyYVLEG|PK=SRC	custom	O15357
928	VEGFR2_1059	yVRKGD	1	30	29	experimental		PPEP=DPDyVRKGD|PK=VEGFR2	custom	P35968
929	EGFR(ERBB1)_944	yMIMVK	1	30	30	experimental		PPEP=IDVyMIMVK|PK=SRC	custom
930	Q59GD8_238	yNQPDW	1	30	31	experimental		PPEP=SEHyNQPDW|PK=NA	custom
931	ABL1_393	yTAHAG	1	31	1	experimental		PPEP=GDTyTAHAG|PK=Autocatalysis, SRC type kinases	custom	P00519
932	JAK2_570	yGQLHE	1	31	2	experimental		PPEP=VGDyGQLHE|PK=NA	custom	O60674
933	RIN3_602	yKKVVE	1	31	3	experimental		PPEP=RKLyKKVVE|PK=NA	custom	Q8TB24
934	PTPN11_515	yRFIYM	1	31	4	experimental		PPEP=EAQyRFIYM|PK=NA	custom	Q06124
935	SHC1_350	yNDFPG	1	31	5	experimental		PPEP=HQYyNDFPG|PK=SYK, ZAP70, SRC, FLT4	custom	P29353
936	STAT5B_90	yATQLQ	1	31	6	experimental		PPEP=LGHyATQLQ|PK=NA	custom	P51692
937	FLT3(CD135)_591	yVDFRE	1	31	7	experimental		PPEP=EYFyVDFRE|PK=FLT3	custom
938	TIE2_897	yLYLAI	1	31	8	experimental		PPEP=HRGyLYLAI|PK=NA	custom	Q02763
939	NTRK1_496	yFSDAC	1	31	9	experimental		PPEP=NPQyFSDAC|PK=NTRK1	custom	P04629
940	EPHA3_596	yVDPHT	1	31	10	experimental		PPEP=LRTyVDPHT|PK=EPHA3	custom	P29320
941	RYK_556	yRIAQP	1	31	11	experimental		PPEP=KDGyRIAQP|PK=no substrate info	custom	P34925
942	RBM3_129	yGRSRD	1	31	12	experimental		PPEP=GyGyGRSRD|PK=NA	custom	P98179
943	BSN_1995	yHAQRI	1	31	13	experimental		PPEP=GLNyHAQRI|PK=NA	custom	Q9UPA5
944	LYN_316	yIITEY	1	31	14	experimental		PPEP=EPIyIITEY|PK=NA	custom	P07948
945	FGR_208	yYITTR	1	31	15	experimental		PPEP=MGGyYITTR|PK=NA	custom	P09769
946	PLCG1_472	yEEVPT	1	31	16	experimental		PPEP=GSAyEEVPT|PK=EGFR, FGFR1	custom	P19174
947	FER_714	ySSSGL	1	31	17	experimental		PPEP=GGVySSSGL|PK=FER	custom	P16591
948	ITK_180	yDYQTN	1	31	18	experimental		PPEP=IALyDYQTN|PK=BTK, ITK	custom	Q08881
949	FGFR2_812	yPHING	1	31	19	experimental		PPEP=LPQyPHING|PK=NA	custom	P21802
950	PDGFRA_720	yVILSF	1	31	20	experimental		PPEP=TRSyVILSF|PK=NA	custom	P16234
951	INSR_999	yLSASD	1	31	21	experimental		PPEP=NPEyLSASD|PK=INSR	custom	P06213
952	EGFR(ERBB1)_1110	yHNQPL	1	31	22	experimental		PPEP=NPVyHNQPL|PK=EGFR	custom
953	EPHB2_780	yDTSDP	1	31	23	experimental		PPEP=DPTyDTSDP|PK=NA	custom	P29323
954	ATP1A3_532	yLELGG	1	31	24	experimental		PPEP=QNAyLELGG|PK=NA	custom
955	TR150_476	yAPPGK	1	31	25	experimental		PPEP=GLVyAPPGK|PK=NA	custom	Q9Y2W1
956	ABL2_515	yELMRA	1	31	26	experimental		PPEP=PKVyELMRA|PK=NA	custom	P00519
957	TENS4_284	yMFGSS	1	31	27	experimental		PPEP=DVSyMFGSS|PK=NA	custom	Q8IZW8
958	SHIP2_987	yVLEGV	1	31	28	experimental		PPEP=PAYyVLEGV|PK=SRC	custom	O15357
959	VEGFR2_1175	yIVLPI	1	31	29	experimental		PPEP=GKDyIVLPI|PK=VEGFR2	custom	P35968
960	EGFR(ERBB1)_978	yLVIQG	1	31	30	experimental		PPEP=PQRyLVIQG|PK=NA	custom
961	DMD_Y3394/DMD-Dp140bc_934	yLPVQT	1	31	31	experimental		PPEP=RMGyLPVQT|PK=NA	custom
962	ABL1_393/rA1	ATAHAG	1	32	1	experimental			custom
963	JAK2_570/rA1	AGQLHE	1	32	2	experimental			custom
964	RIN3_602/rA1	AKKVVE	1	32	3	experimental			custom
965	PTPN11_515/rA1	ARFIYM	1	32	4	experimental			custom
966	SHC1_350/rA1	ANDFPG	1	32	5	experimental			custom
967	STAT5B_90/rA1	AATQLQ	1	32	6	experimental			custom
968	FLT3(CD135)_591/rA1	AVDFRE	1	32	7	experimental			custom
969	TIE2_897/rA1	ALYLAI	1	32	8	experimental			custom
970	NTRK1_496/rA1	AFSDAC	1	32	9	experimental			custom
971	EPHA3_596/rA1	AVDPHT	1	32	10	experimental			custom
972	RYK_556/rA1	ARIAQP	1	32	11	experimental			custom
973	RBM3_129/rA1	AGRSRD	1	32	12	experimental			custom
974	BSN_1995/rA1	AHAQRI	1	32	13	experimental			custom
975	LYN_316/rA1	AIITEY	1	32	14	experimental			custom
976	FGR_208/rA1	AYITTR	1	32	15	experimental			custom
977	PLCG1_472/rA1	AEEVPT	1	32	16	experimental			custom
978	FER_714/rA1	ASSSGL	1	32	17	experimental			custom
979	ITK_180/rA1	ADYQTN	1	32	18	experimental			custom
980	FGFR2_812/rA1	APHING	1	32	19	experimental			custom
981	PDGFRA_720/rA1	AVILSF	1	32	20	experimental			custom
982	INSR_999/rA1	ALSASD	1	32	21	experimental			custom
983	EGFR(ERBB1)_1110/rA1	AHNQPL	1	32	22	experimental			custom
984	EPHB2_780/rA1	ADTSDP	1	32	23	experimental			custom
985	ATP1A3_532/rA1	ALELGG	1	32	24	experimental			custom
986	TR150_476/rA1	AAPPGK	1	32	25	experimental			custom
987	ABL2_683	yELTGN	1	32	26	experimental		PPEP=HKKyELTGN|PK=NA	custom	P00519
988	CRK_136	yVRALF	1	32	27	experimental		PPEP=EAEyVRALF|PK=NA	custom	P46108
989	SHIP2_1135	yAPAGP	1	32	28	experimental		PPEP=EVDyAPAGP|PK=NA	custom	O15357
990	VEGFR2_1214	yDNTAG	1	32	29	experimental		PPEP=KFHyDNTAG|PK=VEGFR2	custom	P35968
991	EGFR(ERBB1)_998	yRALMD	1	32	30	experimental		PPEP=SNFyRALMD|PK=NA	custom
992	RYR2_1058-1060	yGYNLE	1	32	31	experimental			custom
993	ABL1_469	yELMRA	1	33	1	experimental		PPEP=EKVyELMRA|PK=NA	custom	P00519
994	JAK2_813	yELLTE	1	33	2	experimental		PPEP=TPDyELLTE|PK=NA	custom	O60674
995	TENS1_327	yNTSDP	1	33	3	experimental		PPEP=SVDyNTSDP|PK=NA	custom	Q9HBL0
996	PTPN11_546	yTNIKY	1	33	4	experimental		PPEP=GHEyTNIKY|PK=PDGFRB	custom	Q06124
997	SHC1_427	yVNVQN	1	33	5	experimental		PPEP=DPSyVNVQN|PK=FYN, LCL, INSR, PDGFR, FLT4	custom	P29353
998	STAT5B_679	ySKYYT	1	33	6	experimental		PPEP=DEVySKYYT|PK=SRC	custom	P51692
999	FLT3(CD135)_597	yEYDLK	1	33	7	experimental		PPEP=FREyEYDLK|PK=FLT3	custom
1000	TIE2_992	yVKKTM	1	33	8	experimental		PPEP=QEVyVKKTM|PK=TIE2	custom	Q02763
1001	NTRK1_676	ySTDYY	1	33	9	experimental		PPEP=RDIySTDYY|PK=NTRK1	custom	P04629
1002	EPHA3_602	yEDPTQ	1	33	10	experimental		PPEP=PHTyEDPTQ|PK=EPHA3	custom	P29320
1003	MUSK_554	yQRMPL	1	33	11	experimental		PPEP=NPMyQRMPL|PK=no substrate info	custom	O15146
1004	RBM3_143	yDRYSG	1	33	12	experimental		PPEP=QGGyDRysG|PK=NA	custom	P98179
1005	BSN_2038	yGSVTD	1	33	13	experimental		PPEP=GLQyGSVTD|PK=NA	custom	Q9UPA5
1006	LYN_397	yTAREG	1	33	14	experimental		PPEP=DNEyTAREG|PK=Autocatalysis	custom	P07948
1007	FGR_412	yNPCQG	1	33	15	experimental		PPEP=DDEyNPCQG|PK=Autocatalysis	custom	P09769
1008	PLCG1_481	ySENDI	1	33	16	experimental		PPEP=SMMySENDI|PK=NA	custom	P19174
1009	FES_261	yQGFLR	1	33	17	experimental		PPEP=EAEyQGFLR|PK=NA	custom	P07332
1010	ITK_512	yTSSTG	1	33	18	experimental		PPEP=DDQyTSSTG|PK=ITK, LCK	custom	Q08881
1011	FGFR3_577	ySFDTC	1	33	19	experimental		PPEP=GLDySFDTC|PK=FGFR3	custom	P22607
1012	PDGFRA_731	yMDMKQ	1	33	20	experimental		PPEP=NGDyMDMKQ|PK=NA	custom	P16234
1013	INSR_1011	yVPDEW	1	33	21	experimental		PPEP=CSVyVPDEW|PK=INSR	custom	P06213
1014	EGFR(ERBB1)_1125	yQDPHS	1	33	22	experimental		PPEP=DPHyQDPHS|PK=SRC	custom
1015	EPHB3_600	yIAPGM	1	33	23	experimental		PPEP=LQQyIAPGM|PK=NA	custom	P54753
1016	AT1A1_542	yLELGG	1	33	24	experimental		PPEP=QNAyLELGG|PK=NA	custom
1017	CK22_13	yAEVNS	1	33	25	experimental		PPEP=ARVyAEVNs|PK=NA	custom	P19784
1018	ABL2_718	yGGSFA	1	33	26	experimental		PPEP=PKCyGGSFA|PK=NA	custom	P00519
1019	CRK_221	yAQPSV	1	33	27	experimental		PPEP=PGPyAQPSV|PK=ABL1, EGFR, EGF1R	custom	P46108
1020	SHIP2_1162	yGRPLS	1	33	28	experimental		PPEP=PSDyGRPLS|PK=NA	custom	O15357
1021	CSF1R_556	yEGNSY	1	33	29	experimental		PPEP=IESyEGNSY|PK=NA	custom	P07333
1022	EGFR(ERBB1)_1016	yLIPQQ	1	33	30	experimental		PPEP=ADEyLIPQQ|PK=EGFR	custom
1023	RAC2_Y64	yDRLRP	1	33	31	experimental		PPEP=QEDyDRLRP|PK=NA	custom
1024	ABL1_469/rA1	AELMRA	1	34	1	experimental			custom
1025	JAK2_813/rA1	AELLTE	1	34	2	experimental			custom
1026	TENS1_327/rA1	ANTSDP	1	34	3	experimental			custom
1027	PTPN11_546/rA1	ATNIKY	1	34	4	experimental			custom
1028	SHC1_427/rA1	AVNVQN	1	34	5	experimental			custom
1029	STAT5B_679/rA1	ASKYYT	1	34	6	experimental			custom
1030	FLT3(CD135)_597/rA1	AEYDLK	1	34	7	experimental			custom
1031	TIE2_992/rA1	AVKKTM	1	34	8	experimental			custom
1032	NTRK1_676/rA1	ASTDYY	1	34	9	experimental			custom
1033	EPHA3_602/rA1	AEDPTQ	1	34	10	experimental			custom
1034	MUSK_554/rA1	AQRMPL	1	34	11	experimental			custom
1035	RBM3_143/rA1	ADRYSG	1	34	12	experimental			custom
1036	BSN_2038/rA1	AGSVTD	1	34	13	experimental			custom
1037	LYN_397/rA1	ATAREG	1	34	14	experimental			custom
1038	FGR_412/rA1	ANPCQG	1	34	15	experimental			custom
1039	PLCG1_481/rA1	ASENDI	1	34	16	experimental			custom
1040	FES_261/rA1	AQGFLR	1	34	17	experimental			custom
1041	ITK_512/rA1	ATSSTG	1	34	18	experimental			custom
1042	FGFR3_577/rA1	ASFDTC	1	34	19	experimental			custom
1043	PDGFRA_731/rA1	AMDMKQ	1	34	20	experimental			custom
1044	INSR_1011/rA1	AVPDEW	1	34	21	experimental			custom
1045	EGFR(ERBB1)_1125/rA1	AQDPHS	1	34	22	experimental			custom
1046	EPHB3_600/rA1	AIAPGM	1	34	23	experimental			custom
1047	AT1A1_542/rA1	ALELGG	1	34	24	experimental			custom
1048	CK22_13/rA1	AAEVNS	1	34	25	experimental			custom
1049	FYN_28	yRYGTD	1	34	26	experimental		PPEP=SSGyRYGTD|PK=Autocatalysis, PDGFRB	custom	P06241
1050	CRK_239	yARVIQ	1	34	27	experimental		PPEP=GPIyARVIQ|PK=NA	custom	P46108
1051	CLNK_69	yDDPEL	1	34	28	experimental		PPEP=DDDyDDPEL|PK=LYN	custom	Q7Z7G1
1052	CSF1R_561	yTFIDP	1	34	29	experimental		PPEP=GNSyTFIDP|PK=CSF1R	custom	P07333
1053	EGFR(ERBB1)_1069	ySSDPT	1	34	30	experimental		PPEP=LQRySSDPT|PK=NA	custom
1054	RAC3_64	yDRLRP	1	34	31	experimental		PPEP=QEDyDRLRP|PK=NA	custom
1055	ABL2_116	yDFVAS	1	35	1	experimental		PPEP=VALyDFVAS|PK=NA	custom	P00519
1056	JAK2_868	yDPLQD	1	35	2	experimental		PPEP=MCRyDPLQD|PK=JAK2	custom	O60674
1057	TENS1_339	yDNFSG	1	35	3	experimental		PPEP=WDSyDNFSG|PK=NA	custom	Q9HBL0
1058	PTPN11_584	yENVGL	1	35	4	experimental		PPEP=ARVyENVGL|PK=PDGFR	custom	Q06124
1059	SHC2_338	yYNSIP	1	35	5	experimental		PPEP=EHNyYNSIP|PK=Non experiemntal	custom	D
1060	STAT5B_699	yVKPQI	1	35	6	experimental		PPEP=VDGyVKPQI|PK=EGFR, HCK, JAK	custom	P51692
1061	FLT3(CD135)_599	yDLKWE	1	35	7	experimental		PPEP=EYEyDLKWE|PK=FLT3	custom
1062	TIE2_1048	yEKLPQ	1	35	8	experimental		PPEP=AELyEKLPQ|PK=TIE2	custom	Q02763
1063	NTRK1_680	yYRVGG	1	35	9	experimental		PPEP=STDyYRVGG|PK=NTRK1	custom	P04629
1064	EPHA3_779	yTTRGG	1	35	10	experimental		PPEP=EAAyTTRGG|PK=EPHA3	custom	P29320
1065	MUSK_577	yVRDIG	1	35	11	experimental		PPEP=NIEyVRDIG|PK=no substrate info	custom	O15146
1066	RBM3_146	ySGGNY	1	35	12	experimental		PPEP=yDRysGGNy|PK=NA	custom	P98179
1067	BSN_2060	ySSVSN	1	35	13	experimental		PPEP=MRRYSSVSN|PK=NA	custom	Q9UPA5
1068	LYN_473	yDIMKM	1	35	14	experimental		PPEP=DELyDIMKM|PK=NA	custom	P07948
1069	FGR_523	yQPGDQ	1	35	15	experimental		PPEP=EPQyQPGDQ|PK=CSK	custom	P09769
1070	PLCG1_506	yPHYFV	1	35	16	experimental		PPEP=HEWyPHYFV|PK=NA	custom	P19174
1071	FES_614	ySHPNI	1	35	17	experimental		PPEP=LKQySHPNI|PK=NA	custom	P07332
1072	BTK_40	yEYDFE	1	35	18	experimental		PPEP=LSYyEYDFE|PK=NA	custom	Q06187
1073	FGFR3_647	yYKKTT	1	35	19	experimental		PPEP=KTTyYKKTT|PK=FGFR3	custom	P22607
1074	PDGFRA_742	yVPMLE	1	35	20	experimental		PPEP=TTQyVPMLE|PK=NA	custom	P16234
1075	INSR_1185	yETDYY	1	35	21	experimental		PPEP=RDIyETDYY|PK=NA	custom	P06213
1076	EGFR(ERBB1)_1138	yLNTVQ	1	35	22	experimental		PPEP=NPEyLNTVQ|PK=NA	custom
1077	EPHB3_608	yIDPFT	1	35	23	experimental		PPEP=MKVyIDPFT|PK=NA	custom	P54753
1078	RASH_157	yTLVRE	1	35	24	experimental		PPEP=DAFyTLVRE|PK=NA	custom	P01112
1079	CK22_240	yDQLVR	1	35	25	experimental		PPEP=QDNyDQLVR|PK=NA	custom	P19784
1080	FYN_30	yGTDPT	1	35	26	experimental		PPEP=GYRyGTDPT|PK=Autocatalysis	custom	P06241
1081	CRK_251	yDKTAL	1	35	27	experimental		PPEP=PNAyDKTAL|PK=NA	custom	P46108
1082	CLNK_96	yADTHY	1	35	28	experimental		PPEP=ESEyADTHY|PK=LYN	custom	Q7Z7G1
1083	CSF1R_699	yKNIHL	1	35	29	experimental		PPEP=GVDyKNIHL|PK=CSF1R	custom	P07333
1084	EGFR(ERBB1)_1092	yINQSV	1	35	30	experimental		PPEP=VPEyINQSV|PK=EGFR	custom
1085	RAC1_64	yDRLRP	1	35	31	experimental		PPEP=QEDyDRLRP|PK=NA	custom
1086	ABL2_116/rA1	ADFVAS	1	36	1	experimental			custom
1087	JAK2_868/rA1	ADPLQD	1	36	2	experimental			custom
1088	TENS1_339/rA1	ADNFSG	1	36	3	experimental			custom
1089	PTPN11_584/rA1	AENVGL	1	36	4	experimental			custom
1090	SHC2_338/rA1	AYNSIP	1	36	5	experimental			custom
1091	STAT5B_699/rA1	AVKPQI	1	36	6	experimental			custom
1092	FLT3(CD135)_599/rA1	ADLKWE	1	36	7	experimental			custom
1093	TIE2_1048/rA1	AEKLPQ	1	36	8	experimental			custom
1094	NTRK1_680/rA1	AYRVGG	1	36	9	experimental			custom
1095	EPHA3_779/rA1	ATTRGG	1	36	10	experimental			custom
1096	MUSK_577/rA1	AVRDIG	1	36	11	experimental			custom
1097	RBM3_146/rA1	ASGGNY	1	36	12	experimental			custom
1098	BSN_2060/rA1	ASSVSN	1	36	13	experimental			custom
1099	LYN_473/rA1	ADIMKM	1	36	14	experimental			custom
1100	FGR_523/rA1	AQPGDQ	1	36	15	experimental			custom
1101	PLCG1_506/rA1	APHYFV	1	36	16	experimental			custom
1102	FES_614/rA1	ASHPNI	1	36	17	experimental			custom
1103	BTK_40/rA1	AEYDFE	1	36	18	experimental			custom
1104	FGFR3_647/rA1	AYKKTT	1	36	19	experimental			custom
1105	PDGFRA_742/rA1	AVPMLE	1	36	20	experimental			custom
1106	INSR_1185/rA1	AETDYY	1	36	21	experimental			custom
1107	EGFR(ERBB1)_1138/rA1	ALNTVQ	1	36	22	experimental			custom
1108	EPHB3_608/rA1	AIDPFT	1	36	23	experimental			custom
1109	RASH_157/rA1	ATLVRE	1	36	24	experimental			custom
1110	CK22_240/rA1	ADQLVR	1	36	25	experimental			custom
1111	FYN_39	yPSFGV	1	36	26	experimental		PPEP=PQHyPSFGV|PK=Autocatalysis	custom	P06241
1112	CRKL_127	yVRTLY	1	36	27	experimental		PPEP=NLEyVRTLY|PK=NA	custom	P46109
1113	LCP2_23	yFKKLN	1	36	28	experimental		PPEP=LADyFKKLN|PK=NA	custom	Q13094
1114	CSF1R_708	yVRRDS	1	36	29	experimental		PPEP=EKKyVRRDS|PK=CSF1R	custom	P07333
1115	EGFR(ERBB1)_1110	yHNQPL	1	36	30	experimental		PPEP=NPVyHNQPL|PK=EGFR	custom
1116	p59Fyn_Y132	yIPSNY	1	36	31	experimental		PPEP=ETGyIPSNY|PK=NA	custom
1117	ABL2_231	yVTAES	1	37	1	experimental		PPEP=GKVyVTAES|PK=NA	custom	P00519
1118	JAK2_966	yLGTKR	1	37	2	experimental		PPEP=GMEyLGTKR|PK=JAK2	custom	O60674
1119	TENS1_366	yAKVKK	1	37	3	experimental		PPEP=GSLyAKVKK|PK=NA	custom	Q9HBL0
1120	PTPN6_64	yGGEKF	1	37	4	experimental		PPEP=YDLyGGEKF|PK=NA	custom	P29350
1121	SHC2_339	yNSIPG	1	37	5	experimental		PPEP=HNYyNSIPG|PK=Non experiemntal	custom	P98078
1122	STAT5B_725	yMDQAP	1	37	6	experimental		PPEP=SATyMDQAP|PK=EGFR	custom	P51692
1123	FLT3(CD135)_726	yPTFQS	1	37	7	experimental		PPEP=FSFyPTFQS|PK=NA	custom
1124	TIE2_1102	yVNTTL	1	37	8	experimental		PPEP=RKTyVNTTL|PK=TIE2	custom	Q02763
1125	NTRK1_681	yRVGGR	1	37	9	experimental		PPEP=TDYyRVGGR|PK=NTRK1	custom	P04629
1126	EPHA3_937	ySSCDT	1	37	10	experimental		PPEP=GVEySSCDT|PK=NA	custom	P29320
1127	MUSK_751	ySADYY	1	37	11	experimental		PPEP=RNIySADYY|PK=no substrate info	custom	O15146
1128	RBM3_151	yRDNYD	1	37	12	experimental		PPEP=GGNyRDNyD|PK=NA	custom	P98179
1129	BSN_2067	ySDHRY	1	37	13	experimental		PPEP=SNIySDHRY|PK=NA	custom	Q9UPA5
1130	LYN_508	yQQQP	1	37	14	experimental		PPEP=EGQyQQQP|PK=CSK	custom	P07948
1131	HCK_51	yVPDPT	1	37	15	experimental		PPEP=CPVyVPDPT|PK=NA	custom	P08631
1132	PLCG1_771	yGALYE	1	37	16	experimental		PPEP=EPDyGALYE|PK=EGFR, FGFR1, SYK, PDGFR	custom	P19174
1133	FES_713	yAASGG	1	37	17	experimental		PPEP=DGVyAASGG|PK=FES	custom	P07332
1134	BTK_223	yDYMPM	1	37	18	experimental		PPEP=VALyDYMPM|PK=BTK, ABL1	custom	Q06187
1135	FGFR3_648	yKKTTN	1	37	19	experimental		PPEP=LDYyKKTTN|PK=FGFR3	custom	P22607
1136	PDGFRA_754	ySDIQR	1	37	20	experimental		PPEP=VSKySDIQR|PK=PDGFRA	custom	P16234
1137	INSR_1189	yYRKGG	1	37	21	experimental		PPEP=ETDyYRKGG|PK=INSR	custom	P06213
1138	EGFR(ERBB1)_1172	yQQDFF	1	37	22	experimental		PPEP=NPDyQQDFF|PK=EGFR	custom
1139	EPHB3_614	yEDPNE	1	37	23	experimental		PPEP=PFTyEDPNE|PK=EPHB3	custom	P54753
1140	RASK_157	yTLVRE	1	37	24	experimental		PPEP=DAFyTLVRE|PK=NA	custom	P01116
1141	CK22_256	yGYLKK	1	37	25	experimental		PPEP=EELyGYLKK|PK=NA	custom	P19784
1142	FYN_185	ySLSIR	1	37	26	experimental		PPEP=KGAySLSIR|PK=NA	custom	P06241
1143	CRKL_132	yDFPGN	1	37	27	experimental		PPEP=RTLyDFPGN|PK=NA	custom	P46109
1144	LCP2_113	yESPND	1	37	28	experimental		PPEP=EDDyESPND|PK=LCK, SYK, ZAP70, TXK	custom	Q13094
1145	CSF1R_723	yVEMRP	1	37	29	experimental		PPEP=VDTyVEMRP|PK=NA	custom	P07333
1146	EGFR(ERBB1)_1125	yQDPHS	1	37	30	experimental		PPEP=DPHyQDPHS|PK=SRC	custom
1147	MYH3_757	yKFGHT	1	37	31	experimental		PPEP=HTQyKFGHT|PK=NA	custom
1148	ABL2_231/rA1	AVTAES	1	38	1	experimental			custom
1149	JAK2_966/rA1	ALGTKR	1	38	2	experimental			custom
1150	TENS1_366/rA1	AAKVKK	1	38	3	experimental			custom
1151	PTPN6_64/rA1	AGGEKF	1	38	4	experimental			custom
1152	SHC2_339/rA1	ANSIPG	1	38	5	experimental			custom
1153	STAT5B_725/rA1	AMDQAP	1	38	6	experimental			custom
1154	FLT3(CD135)_726/rA1	APTFQS	1	38	7	experimental			custom
1155	TIE2_1102/rA1	AVNTTL	1	38	8	experimental			custom
1156	NTRK1_681/rA1	ARVGGR	1	38	9	experimental			custom
1157	EPHA3_937/rA1	ASSCDT	1	38	10	experimental			custom
1158	MUSK_751/rA1	ASADYY	1	38	11	experimental			custom
1159	RBM3_151/rA1	ARDNYD	1	38	12	experimental			custom
1160	BSN_2067/rA1	ASDHRY	1	38	13	experimental			custom
1161	LYN_508/rA1	AQQQP	1	38	14	experimental			custom
1162	HCK_51/rA1	AVPDPT	1	38	15	experimental			custom
1163	PLCG1_771/rA1	AGALYE	1	38	16	experimental			custom
1164	FES_713/rA1	AAASGG	1	38	17	experimental			custom
1165	BTK_223/rA1	ADYMPM	1	38	18	experimental			custom
1166	FGFR3_648/rA1	AKKTTN	1	38	19	experimental			custom
1167	PDGFRA_754/rA1	ASDIQR	1	38	20	experimental			custom
1168	INSR_1189/rA1	AYRKGG	1	38	21	experimental			custom
1169	EGFR(ERBB1)_1172/rA1	AQQDFF	1	38	22	experimental			custom
1170	EPHB3_614/rA1	AEDPNE	1	38	23	experimental			custom
1171	RASK_157/rA1	ATLVRE	1	38	24	experimental			custom
1172	CK22_256/rA1	AGYLKK	1	38	25	experimental			custom
1173	FYN_213	yYITTR	1	38	26	experimental		PPEP=NGGyYITTR|PK=NA	custom	P06241
1174	CRKL_198	yGIPEP	1	38	27	experimental		PPEP=SNSyGIPEP|PK=NA	custom	P46109
1175	LCP2_128	yESPNE	1	38	28	experimental		PPEP=DGDyESPNE|PK=LCK, SYK, ZAP70, TXK	custom	Q13094
1176	CSF1R_809	yIVKGN	1	38	29	experimental		PPEP=DSNyIVKGN|PK=CSF1R	custom	P07333
1177	EGFR(ERBB1)_1138	yLNTVQ	1	38	30	experimental		PPEP=NPEyLNTVQ|PK=NA	custom
1178	MYH11_Y1415	yDKLEK	1	38	31	experimental		PPEP=AAAyDKLEK |PK=NA	custom
1179	ABL2_261	yPAPKC	1	39	1	experimental		PPEP=TLHyPAPKC|PK=NA	custom	P00519
1180	JAK2_972	yIHRDL	1	39	2	experimental		PPEP=TKRyIHRDL|PK=JAK2	custom	O60674
1181	TENS1_796	yDYQPC	1	39	3	experimental		PPEP=YSPyDYQPC|PK=NA	custom	Q9HBL0
1182	PTPN6_377	ySVTNC	1	39	4	experimental		PPEP=YGPySVTNC|PK=NA	custom	P29350
1183	SHC2_414	yVNTQG	1	39	5	experimental		PPEP=EHLyVNTQG|PK=Non experiemntal	custom	P98079
1184	STAT5B_740	yNMYPQ	1	39	6	experimental		PPEP=QAHyNMYPQ|PK=EGFR	custom	P51692
1185	FLT3(CD135)_842	yVVRGN	1	39	7	experimental		PPEP=DSNyVVRGN|PK=NA	custom
1186	TIE2_1108	yEKFTY	1	39	8	experimental		PPEP=TTLyEKFTY|PK=TIE2	custom	Q02763
1187	NTRK1_757	yAIMRG	1	39	9	experimental		PPEP=PEVyAIMRG|PK=NTRK1	custom	P04629
1188	EPHA4_596	yVDPFT	1	39	10	experimental		PPEP=VRTyVDPFT|PK=EPHA4	custom	P54764
1189	MUSK_755	yYKANE	1	39	11	experimental		PPEP=SADyYKANE|PK=no substrate info	custom	O15146
1190	RBM3_155	yDN	1	39	12	experimental		PPEP=RDNyDN|PK=NA	custom	P98179
1191	BSN_3387	yPPPAV	1	39	13	experimental		PPEP=LASyPPPAV|PK=NA	custom	Q9UPA5
1192	BLK_389	yTAQEG	1	39	14	experimental		PPEP=DSEyTAQEG|PK=Autocatalysis	custom	P51451
1193	HCK_127	yIPSNY	1	39	15	experimental		PPEP=KEGyIPSNY|PK=NA	custom	P08631
1194	PLCG1_775	yEGRNP	1	39	16	experimental		PPEP=GALyEGRNP|PK=NA	custom	P19174
1195	FES_811	yQELQS	1	39	17	experimental		PPEP=STIyQELQS|PK=FES	custom	P07332
1196	BTK_344	yYLAEK	1	39	18	experimental		PPEP=QSQyYLAEK|PK=NA	custom	Q06187
1197	FGFR3_724	yMIMRE	1	39	19	experimental		PPEP=HDLyMIMRE|PK=FGFR3	custom	P22607
1198	PDGFRA_762	yDRPAS	1	39	20	experimental		PPEP=RSLyDRPAS|PK=PDGFRA	custom	P16234
1199	INSR_1190	yRKGGK	1	39	21	experimental		PPEP=TDYyRKGGK|PK=INSR	custom	P06213
1200	EGFR(ERBB1)_1197	yLRVAP	1	39	22	experimental		PPEP=NAEyLRVAP|PK=EGFR	custom
1201	EPHB3_792	yTSSLG	1	39	23	experimental		PPEP=DPTyTSSLG|PK=NA	custom	P54753
1202	RASN_157	yTLVRE	1	39	24	experimental		PPEP=DAFyTLVRE|PK=NA	custom	P01111
1203	MCM6_276	yETEGI	1	39	25	experimental		PPEP=VDGyETEGI|PK=NA	custom	Q14566
1204	FYN_214	yITTRA	1	39	26	experimental		PPEP=GGYyITTRA|PK=NA	custom	P06241
1205	CRKL_207	yAQPQT	1	39	27	experimental		PPEP=AHAyAQPQT|PK=ABL1	custom	P46109
1206	LCP2_145	yEPPPS	1	39	28	experimental		PPEP=DADyEPPPS|PK=ZAP70, TXK	custom	Q13094
1207	KIT_568	yVYIDP	1	39	29	experimental		PPEP=GNNyVYIDP|PK=KIT	custom	P10721
1208	EGFR(ERBB1)_1172	yQQDFF	1	39	30	experimental		PPEP=NPDyQQDFF|PK=EGFR	custom
1209	CASP9_Y153	yILSME	1	39	31	experimental		PPEP=DLAyILSME|PK=NA	custom
1210	ABL2_261/rA1	APAPKC	1	40	1	experimental			custom
1211	JAK2_972/rA1	AIHRDL	1	40	2	experimental			custom
1212	TENS1_796/rA1	ADYQPC	1	40	3	experimental			custom
1213	PTPN6_377/rA1	ASVTNC	1	40	4	experimental			custom
1214	SHC2_414/rA1	AVNTQG	1	40	5	experimental			custom
1215	STAT5B_740/rA1	ANMYPQ	1	40	6	experimental			custom
1216	FLT3(CD135)_842/rA1	AVVRGN	1	40	7	experimental			custom
1217	TIE2_1108/rA1	AEKFTY	1	40	8	experimental			custom
1218	NTRK1_757/rA1	AAIMRG	1	40	9	experimental			custom
1219	EPHA4_596/rA1	AVDPFT	1	40	10	experimental			custom
1220	MUSK_755/rA1	AYKANE	1	40	11	experimental			custom
1221	RBM3_155/rA1	ADN	1	40	12	experimental			custom
1222	BSN_3387/rA1	APPPAV	1	40	13	experimental			custom
1223	BLK_389/rA1	ATAQEG	1	40	14	experimental			custom
1224	HCK_127/rA1	AIPSNY	1	40	15	experimental			custom
1225	PLCG1_775/rA1	AEGRNP	1	40	16	experimental			custom
1226	FES_811/rA1	AQELQS	1	40	17	experimental			custom
1227	BTK_344/rA1	AYLAEK	1	40	18	experimental			custom
1228	FGFR3_724/rA1	AMIMRE	1	40	19	experimental			custom
1229	PDGFRA_762/rA1	ADRPAS	1	40	20	experimental			custom
1230	INSR_1190/rA1	ARKGGK	1	40	21	experimental			custom
1231	EGFR(ERBB1)_1197/rA1	ALRVAP	1	40	22	experimental			custom
1232	EPHB3_792/rA1	ATSSLG	1	40	23	experimental			custom
1233	RASN_157/rA1	ATLVRE	1	40	24	experimental			custom
1234	MCM6_276/rA1	AETEGI	1	40	25	experimental			custom
1235	FYN_420	yTARQG	1	40	26	experimental		PPEP=DNEyTARQG|PK=Autocatalysis	custom	P06241
1236	CRKL_251	yDKTAL	1	40	27	experimental		PPEP=PCAyDKTAL|PK=NA	custom	P46109
1237	LCP2_173	yIDRPP	1	40	28	experimental		PPEP=NSMyIDRPP|PK=NA	custom	Q13094
1238	KIT_570	yIDPTQ	1	40	29	experimental		PPEP=NYVyIDPTQ|PK=KIT	custom	P10721
1239	EGFR(ERBB1)_1197	yLRVAP	1	40	30	experimental		PPEP=NAEyLRVAP|PK=EGFR	custom
1240	AT1A2_539	yMELGG	1	40	31	experimental		PPEP=QNAyMELGG|PK=NA	custom
1241	ABL2_272	yGVSPI	1	41	1	experimental		PPEP=PTVyGVSPI|PK=Autocatalysis	custom	P00519
1242	JAK2_1007	yYKVKE	1	41	2	experimental		PPEP=DKEyYKVKE|PK=JAK2	custom	O60674
1243	TENS1_903	yENQSP	1	41	3	experimental		PPEP=DGQyENQSP|PK=NA	custom	Q9HBL0
1244	PTPN6_509	yVAIAQ	1	41	4	experimental		PPEP=KFIyVAIAQ|PK=NA	custom	P29350
1245	SHC4_424	yENCLE	1	41	5	experimental		PPEP=SSVyENCLE|PK=NA	custom	Q6S5L8
1246	STAT5B_743	yPQNPD	1	41	6	experimental		PPEP=YNMyPQNPD|PK=EGFR	custom	P51692
1247	FLT3(CD135)_969	yQNRRP	1	41	7	experimental		PPEP=PHTyQNRRP|PK=NA	custom
1248	TIE2_1113	yAGIDC	1	41	8	experimental		PPEP=KFTyAGIDC|PK=TIE2	custom	Q02763
1249	NTRK1_791	yLDVLG	1	41	9	experimental		PPEP=PPVyLDVLG|PK=NTRK1	custom	P04629
1250	EPHA4_602	yEDPNQ	1	41	10	experimental		PPEP=PFTyEDPNQ|PK=EPHA4	custom	P54764
1251	MUSK_756	yKANEN	1	41	11	experimental		PPEP=ADYyKANEN|PK=no substrate info	custom	O15146
1252	PVR_398	ySAVSR	1	41	12	experimental		PPEP=HVSySAVSR|PK=NA	custom	P15151
1253	BSN_3421	yYGMSS	1	41	13	experimental		PPEP=QQKyYGMSS|PK=NA	custom	Q9UPA5
1254	ZAP70_126	yVRQTW	1	41	14	experimental		PPEP=VRDyVRQTW|PK=Autocatalysis	custom	P43403
1255	HCK_209	yISPRS	1	41	15	experimental		PPEP=GGFyISPRS|PK=NA	custom	P08631
1256	PLCG1_783	yVEANP	1	41	16	experimental		PPEP=PGFyVEANP|PK=EGFR, FGFR1, SYK, PDGFR	custom	P19174
1257	BCAR1_128	yQVPGP	1	41	17	experimental		PPEP=QGLyQVPGP|PK=NA	custom	P56945
1258	BTK_361	yHQHNS	1	41	18	experimental		PPEP=LINyHQHNS|PK=NA	custom	Q06187
1259	FGFR3_760	yLDLSA	1	41	19	experimental		PPEP=TDEyLDLSA|PK=FGFR3	custom	P22607
1260	PDGFRA_768	yKKKSM	1	41	20	experimental		PPEP=PASyKKKSM|PK=NA	custom	P16234
1261	INSR_1355	yEEHIP	1	41	21	experimental		PPEP=KRSyEEHIP|PK=INSR	custom	P06213
1262	ERBB2_735	yKGIWI	1	41	22	experimental		PPEP=GTVyKGIWI|PK=NA	custom	P04626
1263	EPHB4_574	ySDKHG	1	41	23	experimental		PPEP=EAEySDKHG|PK=NA	custom	P54760
1264	KBTBD10_587	yASGAS	1	41	24	experimental		PPEP=EIRyASGAS|PK=NA	custom	O60662
1265	MCM6_699	yNEDIN	1	41	25	experimental		PPEP=INGYNEDIN|PK=NA	custom	Q14566
1266	FYN_440	yGRFTI	1	41	26	experimental		PPEP=AALyGRFTI|PK=NA	custom	P06241
1267	STAP2_22	yESFLE	1	41	27	experimental		PPEP=SHYyESFLE|PK=SRC	custom	Q9UGK3
1268	TXK_91	yDFLPR	1	41	28	experimental		PPEP=KALyDFLPR|PK=TXK	custom	P42681
1269	KIT_703	yKNLLH	1	41	29	experimental		PPEP=AALyKNLLH|PK=KIT	custom	P10721
1270	ERBB2_735	yKGIWI	1	41	30	experimental		PPEP=GTVyKGIWI|PK=NA	custom	P04626
1271	ATP1A3_532	yLELGG	1	41	31	experimental		PPEP=QNAyLELGG|PK=NA	custom
1272	ABL2_272/rA1	AGVSPI	1	42	1	experimental			custom
1273	JAK2_1007/rA1	AYKVKE	1	42	2	experimental			custom
1274	TENS1_903/rA1	AENQSP	1	42	3	experimental			custom
1275	PTPN6_509/rA1	AVAIAQ	1	42	4	experimental			custom
1276	SHC4_424/rA1	AENCLE	1	42	5	experimental			custom
1277	STAT5B_743/rA1	APQNPD	1	42	6	experimental			custom
1278	FLT3(CD135)_969/rA1	AQNRRP	1	42	7	experimental			custom
1279	TIE2_1113/rA1	AAGIDC	1	42	8	experimental			custom
1280	NTRK1_791/rA1	ALDVLG	1	42	9	experimental			custom
1281	EPHA4_602/rA1	AEDPNQ	1	42	10	experimental			custom
1282	MUSK_756/rA1	AKANEN	1	42	11	experimental			custom
1283	PVR_398/rA1	ASAVSR	1	42	12	experimental			custom
1284	BSN_3421/rA1	AYGMSS	1	42	13	experimental			custom
1285	ZAP70_126/rA1	AVRQTW	1	42	14	experimental			custom
1286	HCK_209/rA1	AISPRS	1	42	15	experimental			custom
1287	PLCG1_783/rA1	AVEANP	1	42	16	experimental			custom
1288	BCAR1_128/rA1	AQVPGP	1	42	17	experimental			custom
1289	BTK_361/rA1	AHQHNS	1	42	18	experimental			custom
1290	FGFR3_760/rA1	ALDLSA	1	42	19	experimental			custom
1291	PDGFRA_768/rA1	AKKKSM	1	42	20	experimental			custom
1292	INSR_1355/rA1	AEEHIP	1	42	21	experimental			custom
1293	ERBB2_735/rA1	AKGIWI	1	42	22	experimental			custom
1294	EPHB4_574/rA1	ASDKHG	1	42	23	experimental			custom
1295	KBTBD10_587/rA1	AASGAS	1	42	24	experimental			custom
1296	MCM6_699/rA1	ANEDIN	1	42	25	experimental			custom
1297	FYN_531	yQPGEN	1	42	26	experimental		PPEP=EPQyQPGEN|PK=CSK	custom	P06241
1298	STAP2_250	yEKVLG	1	42	27	experimental		PPEP=DEDyEKVLG|PK=NA	custom	Q9UGK3
1299	TXK_420	yVSSFG	1	42	28	experimental		PPEP=DDEyVSSFG|PK=TXK	custom	P42681
1300	KIT_721	yMDMKP	1	42	29	experimental		PPEP=TNEyMDMKP|PK=NA	custom	P10721
1301	ERBB2_877	yHADGG	1	42	30	experimental		PPEP=ETEyHADGG|PK=NA	custom	P04626
1302	AT1A1_542	yLELGG	1	42	31	experimental		PPEP=QNAyLELGG|PK=NA	custom
1303	Grb2_+	yKNLHL	1	43	1	control	control_biosequence	LC Internal Use	control
1304	JAK2_1008	yKVKEP	1	43	2	experimental		PPEP=KEYyKVKEP|PK=JAK2	custom	O60674
1305	TENS1_1149	ySLQHF	1	43	3	experimental		PPEP=SPDySLQHF|PK=NA	custom	Q9HBL0
1306	PTPN6_536	yGNITY	1	43	4	experimental		PPEP=ESEyGNITY|PK=LCK, SRC	custom	P29350
1307	SH2B2_629	ySFY	1	43	5	experimental		PPEP=ENQySFY|PK=NA	custom	O14492
1308	STAT2_690	yLKHRL	1	43	6	experimental		PPEP=RRKyLKHRL|PK=JAK	custom	P52630
1309	VEGFR1(FLT1)_794	yLSIIM	1	43	7	experimental		PPEP=KTDyLSIIM|PK=NA	custom	P17948
1310	ALK_1078	yKLSKL	1	43	8	experimental		PPEP=SPEyKLSKL|PK=NA	custom	Q9UM73
1311	NTRK2_516	yFGITN	1	43	9	experimental		PPEP=NPQyFGITN|PK=NTRK2	custom	Q16620
1312	EPHA4_779	yTTRGG	1	43	10	experimental		PPEP=EAAyTTRGG|PK=EPHA4	custom	P54764
1313	A	A	1	43	11	control	control_biosequence	LC Internal Use	control
1314	KRCM_125	yVLSSR	1	43	12	experimental		PPEP=DPNyVLSSR|PK=NA	custom	P06732
1315	BSN_3422	yGMSSR	1	43	13	experimental		PPEP=QKYyGMSSR|PK=NA	custom	Q9UPA5
1316	ZAP70_248	yCLKEA	1	43	14	experimental		PPEP=GLIyCLKEA|PK=NA	custom	P43403
1317	HCK_330	yIITEF	1	43	15	experimental		PPEP=EPIyIITEF|PK=NA	custom	P08631
1318	PLCG1_977	yRDMSS	1	43	16	experimental		PPEP=RACyRDMSS|PK=NA	custom	P19174
1319	BCAR1_222	yVYEAA	1	43	17	experimental		PPEP=GQGyVYEAA|PK=NA	custom	P56945
1320	BTK_375	yPVSQQ	1	43	18	experimental		PPEP=RLKyPVSQQ|PK=NA	custom	Q06187
1321	FGFR3_770	ySPGGQ	1	43	19	experimental		PPEP=FEQySPGGQ|PK=FGFR3	custom	P22607
1322	PDGFRA_849	yVSKGS	1	43	20	experimental		PPEP=DSNyVSKGS|PK=PDGFRA	custom	P16234
1323	Grb2_+	yKNLHL	1	43	21	control	control_biosequence	LC Internal Use	control
1324	ERBB2_877	yHADGG	1	43	22	experimental		PPEP=ETEyHADGG|PK=NA	custom	P04626
1325	EPHB4_614	yVKIEE	1	43	23	experimental		PPEP=DVSyVKIEE|PK=NA	custom	P54760
1326	TGFB2_123	yRPYFR	1	43	24	experimental		PPEP=PTFyRPYFR|PK=NA	custom	P61812
1327	MCM6_810	yLVVNP	1	43	25	experimental		PPEP=EDPyLVVNP|PK=NA	custom	Q14566
1328	LYN_32	yVRDPT	1	43	26	experimental		PPEP=RTIyVRDPT|PK=NA	custom	P07948
1329	STAP2_310	yVTPIG	1	43	27	experimental		PPEP=EENyVTPIG|PK=NA	custom	Q9UGK3
1330	BLNK_72	yENPDE	1	43	28	experimental		PPEP=DSDyENPDE|PK=SYK	custom	Q8WV28
1331	KIT_823	yVVKGN	1	43	29	experimental		PPEP=DSNyVVKGN|PK=NA	custom	P10721
1332	ERBB2_1112	ySEDPT	1	43	30	experimental		PPEP=LQRySEDPT|PK=NA	custom	P04626
1333	A	A	1	43	31	control	control_biosequence	LC Internal Use	control
1334	Grb2_neg	YKNLHL	1	44	1	control	control_biosequence	LC Internal Use	control
1335	JAK2_1008/rA1	AKVKEP	1	44	2	experimental			custom
1336	TENS1_1149/rA1	ASLQHF	1	44	3	experimental			custom
1337	PTPN6_536/rA1	AGNITY	1	44	4	experimental			custom
1338	SH2B2_629/rA1	ASFY	1	44	5	experimental			custom
1339	STAT2_690/rA1	ALKHRL	1	44	6	experimental			custom
1340	VEGFR1(FLT1)_794/rA1	ALSIIM	1	44	7	experimental			custom
1341	ALK_1078/rA1	AKLSKL	1	44	8	experimental			custom
1342	NTRK2_516/rA1	AFGITN	1	44	9	experimental			custom
1343	EPHA4_779/rA1	ATTRGG	1	44	10	experimental			custom
1344	Y	Y	1	44	11	control	control_biosequence	LC Internal Use	control
1345	KRCM_125/rA1	AVLSSR	1	44	12	experimental			custom
1346	BSN_3422/rA1	AGMSSR	1	44	13	experimental			custom
1347	ZAP70_248/rA1	ACLKEA	1	44	14	experimental			custom
1348	HCK_330/rA1	AIITEF	1	44	15	experimental			custom
1349	PLCG1_977/rA1	ARDMSS	1	44	16	experimental			custom
1350	BCAR1_222/rA1	AVYEAA	1	44	17	experimental			custom
1351	BTK_375/rA1	APVSQQ	1	44	18	experimental			custom
1352	FGFR3_770/rA1	ASPGGQ	1	44	19	experimental			custom
1353	PDGFRA_849/rA1	AVSKGS	1	44	20	experimental			custom
1354	Grb2_neg	YKNLHL	1	44	21	control	control_biosequence	LC Internal Use	control
1355	ERBB2_877/rA1	AHADGG	1	44	22	experimental			custom
1356	EPHB4_614/rA1	AVKIEE	1	44	23	experimental			custom
1357	TGFB2_123/rA1	ARPYFR	1	44	24	experimental			custom
1358	MCM6_810/rA1	ALVVNP	1	44	25	experimental			custom
1359	LYN_193	yYISPR	1	44	26	experimental		PPEP=NGGyYISPR|PK=NA	custom	P07948
1360	STAP2_322	yENQDV	1	44	27	experimental		PPEP=AVDyENQDV|PK=SRC	custom	Q9UGK3
1361	BLNK_84	yVMPAE	1	44	28	experimental		PPEP=SEMyVMPAE|PK=SYK	custom	Q8WV28
1362	KIT_900	yDIMKT	1	44	29	experimental		PPEP=AEMyDIMKT|PK=SRC	custom	P10721
1363	ERBB2_1139	yVNQPD	1	44	30	experimental		PPEP=QPEyVNQPD|PK=ERBB2	custom	P04626
1364	Y	Y	1	44	31	control	control_biosequence	LC Internal Use	control
1365	Src_+	yEEIYL	1	45	1	control	control_biosequence	LC Internal Use	control
1366	JAK3_785	yELLSD	1	45	2	experimental		PPEP=SSDyELLSD|PK=JAK3	custom	P52333
1367	TENS1_1254	yQVSGL	1	45	3	experimental		PPEP=AGVyQVSGL|PK=NA	custom	Q9HBL0
1368	PTPN6_564	yENLHT	1	45	4	experimental		PPEP=EDVyENLHT|PK=LCK, SRC	custom	P29350
1369	RASA1_460	yNTIRR	1	45	5	experimental		PPEP=KEIyNTIRR|PK=EGFR, PDGFR	custom	P20936
1370	STAT5A_90	yATQLQ	1	45	6	experimental		PPEP=LGHyATQLQ|PK=NA	custom	P42229
1371	VEGFR1(FLT1)_1048	yKNPDY	1	45	7	experimental		PPEP=RDIyKNPDY|PK=NA	custom	P17948
1372	ALK_1092	yNPNYC	1	45	8	experimental		PPEP=MTDyNPNYC|PK=NA	custom	Q9UM73
1373	NTRK2_702	ySTDYY	1	45	9	experimental		PPEP=RDVySTDYY|PK=NTRK2	custom	Q16620
1374	EPHA4_928	yKDNFT	1	45	10	experimental		PPEP=MDRyKDNFT|PK=EPHA4	custom	P54764
1375	pY	y	1	45	11	control	control_biosequence	LC Internal Use	control
1376	KRCM_173	yYPLKS	1	45	12	experimental		PPEP=KGKyyPLKS|PK=NA	custom	P06732
1377	BSN_3448	ySGEKL	1	45	13	experimental		PPEP=PSAySGEKL|PK=NA	custom	Q9UPA5
1378	ZAP70_292	yTPEPA	1	45	14	experimental		PPEP=SDGyTPEPA|PK=LCK, Autocatalysis	custom	P43403
1379	HCK_411	yTAREG	1	45	15	experimental		PPEP=DNEyTAREG|PK=Autocatalysis	custom	P08631
1380	PLCG1_1253	yQQPFE	1	45	16	experimental		PPEP=ESRyQQPFE|PK=EGFR, FGFR1, PDGFR	custom	P19174
1381	BCAR1_224	yEAAQP	1	45	17	experimental		PPEP=GYVyEAAQP|PK=NA	custom	P56945
1382	BTK_551	yTSSVG	1	45	18	experimental		PPEP=DDEyTSSVG|PK=LYN, BTK	custom	Q06187
1383	FGFR4_643	yKKTSN	1	45	19	experimental		PPEP=IDYyKKTSN|PK=NA	custom	P22455
1384	PDGFRA_988	yIGVTY	1	45	20	experimental		PPEP=DNAyIGVTY|PK=PDGFRA	custom	P16234
1385	Src_+	yEEIYL	1	45	21	control	control_biosequence	LC Internal Use	control
1386	ERBB2_1112	ySEDPT	1	45	22	experimental		PPEP=LQRySEDPT|PK=NA	custom	P04626
1387	EPHB4_774	yTSSLG	1	45	23	experimental		PPEP=DPTyTSSLG|PK=NA	custom	P54760
1388	ABRA_286	yGRPKE	1	45	24	experimental		PPEP=DEGyGRPKE|PK=NA	custom	Q8N0Z2
1389	PSA2_6	ySFSLT	1	45	25	experimental		PPEP=ERGysFSLT|PK=NA	custom	P25787
1390	LYN_194	yISPRI	1	45	26	experimental		PPEP=GGYyISPRI|PK=NA	custom	P07948
1391	SH3BP2_174	yEHDDE	1	45	27	experimental		PPEP=NEDyEHDDE|PK=NA	custom	P78314
1392	BLNK_96	yEPPPV	1	45	28	experimental		PPEP=DDSyEPPPV|PK=SYK	custom	Q8WV28
1393	KIT_936	ySNLAN	1	45	29	experimental		PPEP=NHIySNLAN|PK=KIT	custom	P10721
1394	ERBB2_1196	yLTPQG	1	45	30	experimental		PPEP=NPEyLTPQG|PK=ERBB2	custom	P04626
1395	pY	y	1	45	31	control	control_biosequence	LC Internal Use	control
1396	Src_neg	YEEIYL	1	46	1	control	control_biosequence	LC Internal Use	control
1397	JAK3_785/rA1	AELLSD	1	46	2	experimental			custom
1398	TENS1_1254/rA1	AQVSGL	1	46	3	experimental			custom
1399	PTPN6_564/rA1	AENLHT	1	46	4	experimental			custom
1400	RASA1_460/rA1	ANTIRR	1	46	5	experimental			custom
1401	STAT5A_90/rA1	AATQLQ	1	46	6	experimental			custom
1402	VEGFR1(FLT1)_1048/rA1	AKNPDY	1	46	7	experimental			custom
1403	ALK_1092/rA1	ANPNYC	1	46	8	experimental			custom
1404	NTRK2_702/rA1	ASTDYY	1	46	9	experimental			custom
1405	EPHA4_928/rA1	AKDNFT	1	46	10	experimental			custom
1406	HA_+	YPYDVPDYA	1	46	11	control	control_biosequence	LC Internal Use	control
1407	KRCM_173/rA1	AYPLKS	1	46	12	experimental			custom
1408	BSN_3448/rA1	ASGEKL	1	46	13	experimental			custom
1409	ZAP70_292/rA1	ATPEPA	1	46	14	experimental			custom
1410	HCK_411/rA1	ATAREG	1	46	15	experimental			custom
1411	PLCG1_1253/rA1	AQQPFE	1	46	16	experimental			custom
1412	BCAR1_224/rA1	AEAAQP	1	46	17	experimental			custom
1413	BTK_551/rA1	ATSSVG	1	46	18	experimental			custom
1414	FGFR4_643/rA1	AKKTSN	1	46	19	experimental			custom
1415	PDGFRA_988/rA1	AIGVTY	1	46	20	experimental			custom
1416	Src_neg	YEEIYL	1	46	21	control	control_biosequence	LC Internal Use	control
1417	ERBB2_1112/rA1	ASEDPT	1	46	22	experimental			custom
1418	EPHB4_774/rA1	ATSSLG	1	46	23	experimental			custom
1419	ABRA_286/rA1	AGRPKE	1	46	24	experimental			custom
1420	PSA2_6/rA1	ASFSLT	1	46	25	experimental			custom
1421	LYN_265	yYNNST	1	46	26	experimental		PPEP=WMGyYNNST|PK=NA	custom	P07948
1422	SH3BP2_183	yLEPDS	1	46	27	experimental		PPEP=DDSyLEPDS|PK=NA	custom	P78314
1423	BLNK_178	yVVPVE	1	46	28	experimental		PPEP=EADyVVPVE|PK=SYK	custom	Q8WV28
1424	PDGFRA_572	yIYVDP	1	46	29	experimental		PPEP=GHEyIYVDP|PK=NA	custom	P16234
1425	ERBB2_1221	yYWDQD	1	46	30	experimental		PPEP=DNLyYWDQD|PK=ERBB2	custom	P04626
1426	HA_+	YPYDVPDYA	1	46	31	control	control_biosequence	LC Internal Use	control
1427	RASA1_+	yMAPYD	1	47	1	control	control_biosequence	LC Internal Use	control
1428	JAK3_980	yYVVRE	1	47	2	experimental		PPEP=DKDyYVVRE|PK=JAK3	custom	P52333
1429	TENS1_1323	yGGYST	1	47	3	experimental		PPEP=HVAyGGYST|PK=NA	custom	Q9HBL0
1430	P85B(PIK3R2)_365	yTLTLR	1	47	4	experimental		PPEP=QGEyTLTLR|PK=NA	custom
1431	RASA1_615	yCNIYL	1	47	5	experimental		PPEP=TNPyCNIYL|PK=NA	custom	P20936
1432	STAT5A_694	yVKPQI	1	47	6	experimental		PPEP=VDGyVKPQI|PK=LYN, SRC, JAK2	custom	P42229
1433	VEGFR1(FLT1)_1053	yVRKGD	1	47	7	experimental		PPEP=NPDyVRKGD|PK=VEGFR1	custom	P17948
1434	ALK_1096	yCFAGK	1	47	8	experimental		PPEP=NPNyCFAGK|PK=NA	custom	Q9UM73
1435	NTRK2_706	yYRVGG	1	47	9	experimental		PPEP=STDyYRVGG|PK=NTRK2	custom	Q16620
1436	EPHA5_650	yIDPHT	1	47	10	experimental		PPEP=VRTyIDPHT|PK=EPHA5	custom	P54756
1437	AFM2+	DYKDDDDK	1	47	11	control	control_biosequence	LC Internal Use	control
1438	KRCM_174	yPLKSM	1	47	12	experimental		PPEP=GKYyPLKSM|PK=NA	custom	P06732
1439	HS105_14	yIAVAR	1	47	13	experimental		PPEP=QsCyIAVAR|PK=NA	custom	Q92598
1440	ZAP70_315	yESPYS	1	47	14	experimental		PPEP=TSVyESPYS|PK=Autocatalysis	custom	P43403
1441	HCK_515	yTATES	1	47	15	experimental			custom
1442	PLCG2_733	yPVTPE	1	47	16	experimental		PPEP=RLRyPVTPE|PK=NA	custom	P16885
1443	BCAR1_234	yDIPRH	1	47	17	experimental		PPEP=QDEyDIPRH|PK=NA	custom	P56945
1444	TEC_206	yYLILE	1	47	18	experimental		PPEP=GQEyYLILE|PK=TEC, BTK, ITK	custom	P42680
1445	FGFR4_754	yLDLRL	1	47	19	experimental		PPEP=SEEyLDLRL|PK=FGFR4	custom	P22455
1446	PDGFRA_1018	yIIPLP	1	47	20	experimental		PPEP=DSGyIIPLP|PK=PDGFRA	custom	P16234
1447	RASA1_+	yMAPYD	1	47	21	control	control_biosequence	LC Internal Use	control
1448	ERBB2_1139	yVNQPD	1	47	22	experimental		PPEP=QPEyVNQPD|PK=ERBB2	custom	P04626
1449	EPHB4_906	ySAFGS	1	47	23	experimental		PPEP=QPHySAFGS|PK=NA	custom	P54760
1450	CCR1_41	ySLVFV	1	47	24	experimental		PPEP=PPLySLVFV|PK=NA	custom	P32246
1451	PSA2_24	yALAAV	1	47	25	experimental		PPEP=QIEyALAAV|PK=NA	custom	P25787
1452	LYN_306	yAVVTR	1	47	26	experimental		PPEP=VRLyAVVTR|PK=NA	custom	P07948
1453	PLCG1_379	yHGHTL	1	47	27	experimental		PPEP=PVIyHGHTL|PK=NA	custom	P19174
1454	BLNK_189	yIHPTE	1	47	28	experimental		PPEP=DENyIHPTE|PK=NA	custom	Q8WV28
1455	PDGFRA_574	yVDPMQ	1	47	29	experimental		PPEP=EYIyVDPMQ|PK=NA	custom	P16234
1456	ERBB2_1222	yWDQDP	1	47	30	experimental		PPEP=NLYyWDQDP|PK=ERBB2	custom	P04626
1457	AFM2+	DYKDDDDK	1	47	31	control	control_biosequence	LC Internal Use	control
1458	RASA1_Neg	YMAPYD	1	48	1	control	control_biosequence	LC Internal Use	control
1459	JAK3_980/rA1	AYVVRE	1	48	2	experimental			custom
1460	TENS1_1323/rA1	AGGYST	1	48	3	experimental			custom
1461	P85B(PIK3R2)_365/rA1	ATLTLR	1	48	4	experimental			custom
1462	RASA1_615/rA1	ACNIYL	1	48	5	experimental			custom
1463	STAT5A_694/rA1	AVKPQI	1	48	6	experimental			custom
1464	VEGFR1(FLT1)_1053/rA1	AVRKGD	1	48	7	experimental			custom
1465	ALK_1096/rA1	ACFAGK	1	48	8	experimental			custom
1466	NTRK2_706/rA1	AYRVGG	1	48	9	experimental			custom
1467	EPHA5_650/rA1	AIDPHT	1	48	10	experimental			custom
1468	CRP	WTPPFKTR	1	48	11	control	control_biosequence	LC Internal Use	control
1469	KRCM_174/rA1	APLKSM	1	48	12	experimental			custom
1470	HS105_14/rA1	AIAVAR	1	48	13	experimental			custom
1471	ZAP70_315/rA1	AESPYS	1	48	14	experimental			custom
1472	HCK_515/rA1	ATATES	1	48	15	experimental		PPEP=DDFyTATES|PK=NA	custom	P08631
1473	PLCG2_733/rA1	APVTPE	1	48	16	experimental			custom
1474	BCAR1_234/rA1	ADIPRH	1	48	17	experimental			custom
1475	TEC_206/rA1	AYLILE	1	48	18	experimental			custom
1476	FGFR4_754/rA1	ALDLRL	1	48	19	experimental			custom
1477	PDGFRA_1018/rA1	AIIPLP	1	48	20	experimental			custom
1478	RASA1_Neg	YMAPYD	1	48	21	control	control_biosequence	LC Internal Use	control
1479	ERBB2_1139/rA1	AVNQPD	1	48	22	experimental			custom
1480	EPHB4_906/rA1	ASAFGS	1	48	23	experimental			custom
1481	CCR1_41/rA1	ASLVFV	1	48	24	experimental			custom
1482	PSA2_24/rA1	AALAAV	1	48	25	experimental			custom
1483	LYN_316	yIITEY	1	48	26	experimental		PPEP=EPIyIITEY|PK=NA	custom	P07948
1484	PLCG1_472	yEEVPT	1	48	27	experimental		PPEP=GSAyEEVPT|PK=EGFR, FGFR1	custom	P19174
1485	ITK_180	yDYQTN	1	48	28	experimental		PPEP=IALyDYQTN|PK=BTK, ITK	custom	Q08881
1486	PDGFRA_720	yVILSF	1	48	29	experimental		PPEP=TRSyVILSF|PK=NA	custom	P16234
1487	ERBB2_1248	yLGLDV	1	48	30	experimental		PPEP=NPEyLGLDV|PK=ERBB2	custom	P04626
1488	CRP	WTPPFKTR	1	48	31	control	control_biosequence	LC Internal Use	control
1489	ABL2_299	yGEVYV	1	49	1	experimental		PPEP=GGQyGEVYV|PK=NA	custom	P00519
1490	JAK3_981	yVVREP	1	49	2	experimental		PPEP=KDYyVVREP|PK=JAK3	custom	P52333
1491	TENS1_1326	ySTPED	1	49	3	experimental		PPEP=YGGySTPED|PK=NA	custom	Q9HBL0
1492	P85B(PIK3R2)_464	yEEYTR	1	49	4	experimental		PPEP=DQLyEEYTR|PK=NA	custom
1493	RASA1_952	yMEGVN	1	49	5	experimental		PPEP=KEPyMEGVN|PK=My published data	custom	P20936
1494	STAT4_693	yVPSVF	1	49	6	experimental		PPEP=DKGyVPSVF|PK=JAK	custom	Q14765
1495	VEGFR1(FLT1)_1169	yIPINA	1	49	7	experimental		PPEP=GKDyIPINA|PK=VEGFR1	custom	P17948
1496	ALK_1131	yEGQVS	1	49	8	experimental		PPEP=GEVyEGQVS|PK=NA	custom	Q9UM73
1497	NTRK2_707	yRVGGH	1	49	9	experimental		PPEP=TDYyRVGGH|PK=NTRK2	custom	Q16620
1498	EPHA5_656	yEDPNQ	1	49	10	experimental		PPEP=PHTyEDPNQ|PK=EPHA5	custom	P54756
1499	MUSK_813	yYVRDG	1	49	11	experimental		PPEP=EVIyYVRDG|PK=no substrate info	custom	O15146
1500	FCG2B_246	yCRKKR	1	49	12	experimental		PPEP=ALIyCRKKR|PK=NA	custom	P31994
1501	HS105_189	yDLVPL	1	49	13	experimental		PPEP=NLSyDLVPL|PK=NA	custom	Q92598
1502	ZAP70_319	ySDPEE	1	49	14	experimental		PPEP=ESPySDPEE|PK=NA	custom	P43403
1503	HCK_522	yQQQP	1	49	15	experimental		PPEP=ESQyQQQP|PK=NA	custom	P08631
1504	PLCG2_743	yNMERD	1	49	16	experimental		PPEP=LERyNMERD|PK=FYN, LCK, LYN	custom	P16885
1505	BCAR1_249	yDVPPV	1	49	17	experimental		PPEP=QDIyDVPPV|PK=NA	custom	P56945
1506	TEC_228	yIPSNY	1	49	18	experimental		PPEP=NEGyIPSNY|PK=NA	custom	P42680
1507	RET_687	ySSSGA	1	49	19	experimental		PPEP=PVSySSSGA|PK=NA	custom	P07949
1508	PDGFRB_562	yEIRWK	1	49	20	experimental		PPEP=KPRyEIRWK|PK=NA	custom	P09619
1509	INSR_1361	yTHMNG	1	49	21	experimental		PPEP=HIPyTHMNG|PK=INSR	custom	P06213
1510	ERBB2_1196	yLTPQG	1	49	22	experimental		PPEP=NPEyLTPQG|PK=ERBB2	custom	P04626
1511	EPHB4_987	yPAPQY	1	49	23	experimental		PPEP=GPAPQpY|PK=NA	custom	P54760
1512	TIAM1_384	yENFRR	1	49	24	experimental		PPEP=QGVyENFRR|PK=NA	custom	Q13009
1513	PSA2_57	yDERSV	1	49	25	experimental		PPEP=SILyDERSV|PK=NA	custom	P25787
1514	LYN_397	yTAREG	1	49	26	experimental		PPEP=DNEyTAREG|PK=Autocatalysis	custom	P07948
1515	PLCG1_481	ySENDI	1	49	27	experimental		PPEP=SMMySENDI|PK=NA	custom	P19174
1516	ITK_512	yTSSTG	1	49	28	experimental		PPEP=DDQyTSSTG|PK=ITK, LCK	custom	Q08881
1517	PDGFRA_731	yMDMKQ	1	49	29	experimental		PPEP=NGDyMDMKQ|PK=NA	custom	P16234
1518	ERBB3_680	yLERGE	1	49	30	experimental		PPEP=MRRyLERGE|PK=NA	custom	P21860
1519	RASH_157	yTLVRE	1	49	31	experimental		PPEP=DAFyTLVRE|PK=NA	custom	P01112
1520	ABL2_299/rA1	AGEVYV	1	50	1	experimental			custom
1521	JAK3_981/rA1	AVVREP	1	50	2	experimental			custom
1522	TENS1_1326/rA1	ASTPED	1	50	3	experimental			custom
1523	P85B(PIK3R2)_464/rA1	AEEYTR	1	50	4	experimental			custom
1524	RASA1_952/rA1	AMEGVN	1	50	5	experimental			custom
1525	STAT4_693/rA1	AVPSVF	1	50	6	experimental			custom
1526	VEGFR1(FLT1)_1169/rA1	AIPINA	1	50	7	experimental			custom
1527	ALK_1131/rA1	AEGQVS	1	50	8	experimental			custom
1528	NTRK2_707/rA1	ARVGGH	1	50	9	experimental			custom
1529	EPHA5_656/rA1	AEDPNQ	1	50	10	experimental			custom
1530	MUSK_813/rA1	AYVRDG	1	50	11	experimental			custom
1531	FCG2B_246/rA1	ACRKKR	1	50	12	experimental			custom
1532	HS105_189/rA1	ADLVPL	1	50	13	experimental			custom
1533	ZAP70_319/rA1	ASDPEE	1	50	14	experimental			custom
1534	HCK_522/rA1	AQQQP	1	50	15	experimental			custom
1535	PLCG2_743/rA1	ANMERD	1	50	16	experimental			custom
1536	BCAR1_249/rA1	ADVPPV	1	50	17	experimental			custom
1537	TEC_228/rA1	AIPSNY	1	50	18	experimental			custom
1538	RET_687/rA1	ASSSGA	1	50	19	experimental			custom
1539	PDGFRB_562/rA1	AEIRWK	1	50	20	experimental			custom
1540	INSR_1361/rA1	ATHMNG	1	50	21	experimental			custom
1541	ERBB2_1196/rA1	ALTPQG	1	50	22	experimental			custom
1542	EPHB4_987/rA1	APAPQY	1	50	23	experimental			custom
1543	TIAM1_384/rA1	AENFRR	1	50	24	experimental			custom
1544	PSA2_57/rA1	ADERSV	1	50	25	experimental			custom
1545	LYN_473	yDIMKM	1	50	26	experimental		PPEP=DELyDIMKM|PK=NA	custom	P07948
1546	PLCG1_506	yPHYFV	1	50	27	experimental		PPEP=HEWyPHYFV|PK=NA	custom	P19174
1547	BTK_40	yEYDFE	1	50	28	experimental		PPEP=LSYyEYDFE|PK=NA	custom	Q06187
1548	PDGFRA_742	yVPMLE	1	50	29	experimental		PPEP=TTQyVPMLE|PK=NA	custom	P16234
1549	ERBB3_1199	yMNRRR	1	50	30	experimental		PPEP=EYEyMNRRR|PK=NA	custom	P21860
1550	RASK_157	yTLVRE	1	50	31	experimental		PPEP=DAFyTLVRE|PK=NA	custom	P01116
1551	ABL2_303	yVGVWK	1	51	1	experimental		PPEP=GEVyVGVWK|PK=NA	custom	P00519
1552	TYK2_292	yIRDSG	1	51	2	experimental		PPEP=EPCyIRDSG|PK=TYK2	custom	P29597
1553	TENS1_1404	yATING	1	51	3	experimental		PPEP=LPNyATING|PK=NA	custom	Q9HBL0
1554	P85B(PIK3R2)_467	yTRTSQ	1	51	4	experimental		PPEP=YEEyTRTSQ|PK=NA	custom
1555	RASA3_66	yCEIPR	1	51	5	experimental		PPEP=EDFyCEIPR|PK=NA	custom	Q14644
1556	CBLB_363	yCEMGS	1	51	6	experimental		PPEP=YELyCEMGS|PK=NA	custom	Q13191
1557	VEGFR1(FLT1)_1213	yVNAFK	1	51	7	experimental		PPEP=DVRyVNAFK|PK=VEGFR1	custom	P17948
1558	ALK_1278	yRASYY	1	51	8	experimental		PPEP=RDIyRASYY|PK=NA	custom	Q9UM73
1559	NTRK2_817	yLDILG	1	51	9	experimental		PPEP=SPVyLDILG|PK=NTRK2	custom	Q16620
1560	EPHA5_833	yTTRGG	1	51	10	experimental		PPEP=EAAyTTRGG|PK=EPHA5	custom	P54756
1561	CAC1F_1780	yMDGHL	1	51	11	experimental		PPEP=AQRyMDGHL|PK=NA	custom
1562	FCG2B_292	ySLLMH	1	51	12	experimental		PPEP=TITysLLMH|PK=NA	custom	P31994
1563	HS105_641	yVYEFR	1	51	13	experimental		PPEP=VEEyVyEFR|PK=NA	custom	Q92598
1564	ZAP70_474	yAKISD	1	51	14	experimental		PPEP=NRHyAKISD|PK=LCK	custom	P43403
1565	FRK_46	yFVALF	1	51	15	experimental		PPEP=HGHyFVALF|PK=NA	custom	P42685
1566	PLCG2_753	yDVSRM	1	51	16	experimental		PPEP=NSLyDVSRM|PK=FYN, LCK, LYN, SRC, BTK	custom	P16885
1567	BCAR1_267	yDTPPM	1	51	17	experimental		PPEP=QEVyDTPPM|PK=NA	custom	P56945
1568	TEC_519	yTSSSG	1	51	18	experimental		PPEP=DDQyTSSSG|PK=TEC	custom	P42680
1569	RET_791	yGACSQ	1	51	19	experimental		PPEP=IKLyGACSQ|PK=NA	custom	P07949
1570	PDGFRB_579	yIYVDP	1	51	20	experimental		PPEP=GHEyIYVDP|PK=NA	custom	P09619
1571	INSRR_597	yLRTLP	1	51	21	experimental		PPEP=PIVyLRTLP|PK=NA	custom	P14616
1572	ERBB2_1221	yYWDQD	1	51	22	experimental		PPEP=DNLyYWDQD|PK=ERBB2	custom	P04626
1573	SRMS_380	ySPSSS	1	51	23	experimental		PPEP=DDIySPSSS|PK=Protein not detected so far	custom	Q9H3Y6
1574	TIAM1_1142	ySAFCA	1	51	24	experimental		PPEP=FKLysAFCA|PK=NA	custom	Q13009
1575	PSA2_76	ySGMGP	1	51	25	experimental		PPEP=GLVySGMGP|PK=NA	custom	P25787
1576	LYN_508	yQQQP	1	51	26	experimental		PPEP=EGQyQQQP|PK=CSK	custom	P07948
1577	PLCG1_771	yGALYE	1	51	27	experimental		PPEP=EPDyGALYE|PK=EGFR, FGFR1, SYK, PDGFR	custom	P19174
1578	BTK_223	yDYMPM	1	51	28	experimental		PPEP=VALyDYMPM|PK=BTK, ABL1	custom	Q06187
1579	PDGFRA_754	ySDIQR	1	51	29	experimental		PPEP=VSKySDIQR|PK=PDGFRA	custom	P16234
1580	ERBB3_1262	yMNRQR	1	51	30	experimental		PPEP=DYEyMNRQR|PK=NA	custom	P21860
1581	RASN_157	yTLVRE	1	51	31	experimental		PPEP=DAFyTLVRE|PK=NA	custom	P01111
1582	ABL2_303/rA1	AVGVWK	1	52	1	experimental			custom
1583	TYK2_292/rA1	AIRDSG	1	52	2	experimental			custom
1584	TENS1_1404/rA1	AATING	1	52	3	experimental			custom
1585	P85B(PIK3R2)_467/rA1	ATRTSQ	1	52	4	experimental			custom
1586	RASA3_66/rA1	ACEIPR	1	52	5	experimental			custom
1587	CBLB_363/rA1	ACEMGS	1	52	6	experimental			custom
1588	VEGFR1(FLT1)_1213/rA1	AVNAFK	1	52	7	experimental			custom
1589	ALK_1278/rA1	ARASYY	1	52	8	experimental			custom
1590	NTRK2_817/rA1	ALDILG	1	52	9	experimental			custom
1591	EPHA5_833/rA1	ATTRGG	1	52	10	experimental			custom
1592	CAC1F_1780/rA1	AMDGHL	1	52	11	experimental			custom
1593	FCG2B_292/rA1	ASLLMH	1	52	12	experimental			custom
1594	HS105_641/rA1	AVYEFR	1	52	13	experimental			custom
1595	ZAP70_474/rA1	AAKISD	1	52	14	experimental			custom
1596	FRK_46/rA1	AFVALF	1	52	15	experimental			custom
1597	PLCG2_753/rA1	ADVSRM	1	52	16	experimental			custom
1598	BCAR1_267/rA1	ADTPPM	1	52	17	experimental			custom
1599	TEC_519/rA1	ATSSSG	1	52	18	experimental			custom
1600	RET_791/rA1	AGACSQ	1	52	19	experimental			custom
1601	PDGFRB_579/rA1	AIYVDP	1	52	20	experimental			custom
1602	INSRR_597/rA1	ALRTLP	1	52	21	experimental			custom
1603	ERBB2_1221/rA1	AYWDQD	1	52	22	experimental			custom
1604	SRMS_380/rA1	ASPSSS	1	52	23	experimental			custom
1605	TIAM1_1142/rA1	ASAFCA	1	52	24	experimental			custom
1606	PSA2_76/rA1	ASGMGP	1	52	25	experimental			custom
1607	BLK_389	yTAQEG	1	52	26	experimental		PPEP=DSEyTAQEG|PK=Autocatalysis	custom	P51451
1608	PLCG1_775	yEGRNP	1	52	27	experimental		PPEP=GALyEGRNP|PK=NA	custom	P19174
1609	BTK_344	yYLAEK	1	52	28	experimental		PPEP=QSQyYLAEK|PK=NA	custom	Q06187
1610	PDGFRA_762	yDRPAS	1	52	29	experimental		PPEP=RSLyDRPAS|PK=PDGFRA	custom	P16234
1611	ERBB3_1276	yAAMGA	1	52	30	experimental		PPEP=GGDyAAMGA|PK=NA	custom	P21860
1612	KBTBD10_587	yASGAS	1	52	31	experimental		PPEP=EIRyASGAS|PK=NA	custom	O60662
1613	ABL2_310	ySLTVA	1	53	1	experimental		PPEP=WKKySLTVA|PK=NA	custom	P00519
1614	TYK2_604	yEGRLR	1	53	2	experimental		PPEP=TNVyEGRLR|PK=NA	custom	P29597
1615	TENS3_333	yENLSA	1	53	3	experimental		PPEP=WDSyENLSA|PK=NA	custom	Q68CZ2
1616	P85B(PIK3R2)_605	yALMED	1	53	4	experimental		PPEP=EDQyALMED|PK=NA	custom
1617	RASA3_765	ySTFVI	1	53	5	experimental		PPEP=QEEySTFVI|PK=NA	custom	Q14644
1618	CBLB_665	yDVPPR	1	53	6	experimental		PPEP=SEEyDVPPR|PK=NA	custom	Q13191
1619	VEGFR1(FLT1)_1242	yQGDSS	1	53	7	experimental		PPEP=FDDyQGDSS|PK=VEGFR1	custom	P17948
1620	ALK_1282	yRKGGC	1	53	8	experimental		PPEP=RASyYRKGG|PK=ALK	custom	Q9UM73
1621	NTRK3_516	yFRQGH	1	53	9	experimental		PPEP=NPQyFRQGH|PK=NTRK3	custom	Q16288
1622	EPHA5_982	yTEIFM	1	53	10	experimental		PPEP=MGRyTEIFM|PK=EPHA5	custom	P54756
1623	LMNA_646	yLLGNS	1	53	11	experimental			custom
1624	TBB6_106	yTEGAE	1	53	12	experimental		PPEP=KGHyTEGAE|PK=NA	custom	Q9BUF5
1625	HS105_643	yEFRDK	1	53	13	experimental		PPEP=EyVyEFRDK|PK=NA	custom	Q92598
1626	ZAP70_492	yYTARS	1	53	14	experimental		PPEP=DDSyYTARS|PK=LCK, Autocatalysis	custom	P43403
1627	FRK_387	yESRHE	1	53	15	experimental		PPEP=EDIyESRHE|PK=NA	custom	P42685
1628	PLCG2_759	yVDPSE	1	53	16	experimental		PPEP=SRMyVDPSE|PK=FYN, LCK, LYN, SRC, BTK	custom	P16885
1629	BCAR1_287	yDVPPS	1	53	17	experimental		PPEP=LEVyDVPPS|PK=NA	custom	P56945
1630	BMX_40	yYEYDK	1	53	18	experimental		PPEP=NLSyYEYDK|PK=NA	custom	P51813
1631	RET_806	yAKYGS	1	53	19	experimental		PPEP=IVEyAKYGS|PK=NA	custom	P07949
1632	PDGFRB_581	yVDPMQ	1	53	20	experimental		PPEP=EYIyVDPMQ|PK=NA	custom	P09619
1633	INSRR_1145	yYRKGG	1	53	21	experimental		PPEP=ETDyYRKGG|PK=INSRR	custom	P14616
1634	ERBB2_1222	yWDQDP	1	53	22	experimental		PPEP=NLYyWDQDP|PK=ERBB2	custom	P04626
1635	ROR1_160	ySDEYE	1	53	23	experimental		PPEP=SPGySDEYE|PK=no substrate info	custom	Q01973
1636	TIAM1_1323	yEDWDP	1	53	24	experimental		PPEP=LSIyEDWDP|PK=NA	custom	Q13009
1637	PSA2_98	yLVYQE	1	53	25	experimental		PPEP=QQYyLVyQE|PK=NA	custom	P25787
1638	ZAP70_126	yVRQTW	1	53	26	experimental		PPEP=VRDyVRQTW|PK=Autocatalysis	custom	P43403
1639	PLCG1_783	yVEANP	1	53	27	experimental		PPEP=PGFyVEANP|PK=EGFR, FGFR1, SYK, PDGFR	custom	P19174
1640	BTK_361	yHQHNS	1	53	28	experimental		PPEP=LINyHQHNS|PK=NA	custom	Q06187
1641	PDGFRA_768	yKKKSM	1	53	29	experimental		PPEP=PASyKKKSM|PK=NA	custom	P16234
1642	ERBB3_1289	yEEMRA	1	53	30	experimental		PPEP=EQGyEEMRA|PK=NA	custom	P21860
1643	TGFB2_123	yRPYFR	1	53	31	experimental		PPEP=PTFyRPYFR|PK=NA	custom	P61812
1644	ABL2_310/rA1	ASLTVA	1	54	1	experimental			custom
1645	TYK2_604/rA1	AEGRLR	1	54	2	experimental			custom
1646	TENS3_333/rA1	AENLSA	1	54	3	experimental			custom
1647	P85B(PIK3R2)_605/rA1	AALMED	1	54	4	experimental			custom
1648	RASA3_765/rA1	ASTFVI	1	54	5	experimental			custom
1649	CBLB_665/rA1	ADVPPR	1	54	6	experimental			custom
1650	VEGFR1(FLT1)_1242/rA1	AQGDSS	1	54	7	experimental			custom
1651	ALK_1282/rA1	ARKGGC	1	54	8	experimental			custom
1652	NTRK3_516/rA1	AFRQGH	1	54	9	experimental			custom
1653	EPHA5_982/rA1	ATEIFM	1	54	10	experimental			custom
1654	LMNA_646/rA1	ALLGNS	1	54	11	experimental			custom
1655	TBB6_106/rA1	ATEGAE	1	54	12	experimental			custom
1656	HS105_643/rA1	AEFRDK	1	54	13	experimental			custom
1657	ZAP70_492/rA1	AYTARS	1	54	14	experimental			custom
1658	FRK_387/rA1	AESRHE	1	54	15	experimental			custom
1659	PLCG2_759/rA1	AVDPSE	1	54	16	experimental			custom
1660	BCAR1_287/rA1	ADVPPS	1	54	17	experimental			custom
1661	BMX_40/rA1	AYEYDK	1	54	18	experimental			custom
1662	RET_806/rA1	AAKYGS	1	54	19	experimental			custom
1663	PDGFRB_581/rA1	AVDPMQ	1	54	20	experimental			custom
1664	INSRR_1145/rA1	AYRKGG	1	54	21	experimental			custom
1665	ERBB2_1222/rA1	AWDQDP	1	54	22	experimental			custom
1666	ROR1_160/rA1	ASDEYE	1	54	23	experimental			custom
1667	TIAM1_1323/rA1	AEDWDP	1	54	24	experimental			custom
1668	PSA2_98/rA1	ALVYQE	1	54	25	experimental			custom
1669	ZAP70_248	yCLKEA	1	54	26	experimental		PPEP=GLIyCLKEA|PK=NA	custom	P43403
1670	PLCG1_977	yRDMSS	1	54	27	experimental		PPEP=RACyRDMSS|PK=NA	custom	P19174
1671	BTK_375	yPVSQQ	1	54	28	experimental		PPEP=RLKyPVSQQ|PK=NA	custom	Q06187
1672	PDGFRA_849	yVSKGS	1	54	29	experimental		PPEP=DSNyVSKGS|PK=PDGFRA	custom	P16234
1673	ERBB3_1328	yWHSRL	1	54	30	experimental		PPEP=NPDyWHSRL|PK=NA	custom	P21860
1674	ABRA_286	yGRPKE	1	54	31	experimental		PPEP=DEGyGRPKE|PK=NA	custom	Q8N0Z2
1675	ABL2_439	yTAHAG	1	55	1	experimental		PPEP=GDTyTAHAG|PK=Autocatalysis	custom	P00519
1676	TYK2_1054	yYRVRE	1	55	2	experimental		PPEP=GHEyYRVRE|PK=JAK1, TYK2	custom	P29597
1677	TENS3_354	yAKVRK	1	55	3	experimental		PPEP=GSLyAKVRK|PK=NA	custom	Q68CZ2
1678	P85A(PIK3R1)_368	yTLTLR	1	55	4	experimental		PPEP=HGDyTLTLR|PK=INSR	custom
1679	SHIP1_865	yDFVKT	1	55	5	experimental		PPEP=EKLyDFVKT|PK=NA	custom	Q92835
1680	CBLB_709	yKIPSS	1	55	6	experimental		PPEP=DDEyKIPSS|PK=NA	custom	Q13191
1681	VEGFR1(FLT1)_1327	yNSVVL	1	55	7	experimental		PPEP=PPDyNSVVL|PK=VEGFR1	custom	P17948
1682	ALK_1283	yRKGGC	1	55	8	experimental		PPEP=ASYyRKGGC|PK=ALK	custom	Q9UM73
1683	NTRK3_705	ySTDYY	1	55	9	experimental		PPEP=RDVySTDYY |PK=NTRK3	custom	Q16288
1684	EPHA7_608	yIDPET	1	55	10	experimental		PPEP=TKTyIDPET|PK=EPHA7	custom	Q15375
1685	TPM1_162	yEEVAR	1	55	11	experimental		PPEP=DRKyEEVAR|PK=NA	custom
1686	TBB6_208	yDICFR	1	55	12	experimental		PPEP=EALyDICFR|PK=NA	custom	Q9BUF5
1687	PKN2_273	ySLEQR	1	55	13	experimental		PPEP=LLkysLEQR|PK=NA	custom	Q16513
1688	ZAP70_493	yTARSA	1	55	14	experimental		PPEP=DSYyTARSA|PK=LCK, Autocatalysis	custom	P43403
1689	FRK_497	ySDANN	1	55	15	experimental		PPEP=DSSySDANN|PK=Autocatalysis	custom	P42685
1690	PLCG2_1197	ySSCRQ	1	55	16	experimental		PPEP=EELySSCRQ|PK=BTK	custom	P16885
1691	BCAR1_327	yDVPPA	1	55	17	experimental		PPEP=EETyDVPPA|PK=NA	custom	P56945
1692	BMX_216	yDSNSK	1	55	18	experimental		PPEP=LAQyDSNSK|PK=BTK	custom	P51813
1693	RET_809	yGSLRG	1	55	19	experimental		PPEP=YAKyGSLRG|PK=NA	custom	P07949
1694	PDGFRB_589	yDSTWE	1	55	20	experimental		PPEP=QLPyDSTWE|PK=NA	custom	P09619
1695	AXL_702	yYRQGR	1	55	21	experimental		PPEP=NGDyYRQGR|PK=NA	custom	P30530
1696	ERBB2_1248	yLGLDV	1	55	22	experimental		PPEP=NPEyLGLDV|PK=ERBB2	custom	P04626
1697	ROR1_173	yRGIAC	1	55	23	experimental		PPEP=CQPyRGIAC|PK=no substrate info	custom	Q01973
1698	HSP72_42	yVAFTD	1	55	24	experimental		PPEP=TPsyVAFTD|PK=NA	custom	P54652
1699	PSA2_101	yQEPIP	1	55	25	experimental		PPEP=yLVyQEPIP|PK=NA	custom	P25787
1700	ZAP70_292	yTPEPA	1	55	26	experimental		PPEP=SDGyTPEPA|PK=LCK, Autocatalysis	custom	P43403
1701	PLCG1_1253	yQQPFE	1	55	27	experimental		PPEP=ESRyQQPFE|PK=EGFR, FGFR1, PDGFR	custom	P19174
1702	BTK_551	yTSSVG	1	55	28	experimental		PPEP=DDEyTSSVG|PK=LYN, BTK	custom	Q06187
1703	PDGFRA_988	yIGVTY	1	55	29	experimental		PPEP=DNAyIGVTY|PK=PDGFRA	custom	P16234
1704	ERBB4_733	yKGIWV	1	55	30	experimental		PPEP=GTVyKGIWV|PK=NA	custom	Q15303
1705	CCR1_41	ySLVFV	1	55	31	experimental		PPEP=PPLySLVFV|PK=NA	custom	P32246
1706	ABL2_439/rA1	ATAHAG	1	56	1	experimental			custom
1707	TYK2_1054/rA1	AYRVRE	1	56	2	experimental			custom
1708	TENS3_354/rA1	AAKVRK	1	56	3	experimental			custom
1709	P85A(PIK3R1)_368/rA1	ATLTLR	1	56	4	experimental			custom
1710	SHIP1_865/rA1	ADFVKT	1	56	5	experimental			custom
1711	CBLB_709/rA1	AKIPSS	1	56	6	experimental			custom
1712	VEGFR1(FLT1)_1327/rA1	ANSVVL	1	56	7	experimental			custom
1713	ALK_1283/rA1	ARKGGC	1	56	8	experimental			custom
1714	NTRK3_705/rA1	ASTDYY	1	56	9	experimental			custom
1715	EPHA7_608/rA1	AIDPET	1	56	10	experimental			custom
1716	TPM1_162/rA1	AEEVAR	1	56	11	experimental			custom
1717	TBB6_208/rA1	ADICFR	1	56	12	experimental			custom
1718	PKN2_273/rA1	ASLEQR	1	56	13	experimental			custom
1719	ZAP70_493/rA1	ATARSA	1	56	14	experimental			custom
1720	FRK_497/rA1	ASDANN	1	56	15	experimental			custom
1721	PLCG2_1197/rA1	ASSCRQ	1	56	16	experimental			custom
1722	BCAR1_327/rA1	ADVPPA	1	56	17	experimental			custom
1723	BMX_216/rA1	ADSNSK	1	56	18	experimental			custom
1724	RET_809/rA1	AGSLRG	1	56	19	experimental			custom
1725	PDGFRB_589/rA1	ADSTWE	1	56	20	experimental			custom
1726	AXL_702/rA1	AYRQGR	1	56	21	experimental			custom
1727	ERBB2_1248/rA1	ALGLDV	1	56	22	experimental			custom
1728	ROR1_173/rA1	ARGIAC	1	56	23	experimental			custom
1729	HSP72_42/rA1	AVAFTD	1	56	24	experimental			custom
1730	PSA2_101/rA1	AQEPIP	1	56	25	experimental			custom
1731	ZAP70_315	yESPYS	1	56	26	experimental		PPEP=TSVyESPYS|PK=Autocatalysis	custom	P43403
1732	PLCG2_733	yPVTPE	1	56	27	experimental		PPEP=RLRyPVTPE|PK=NA	custom	P16885
1733	TEC_206	yYLILE	1	56	28	experimental		PPEP=GQEyYLILE|PK=TEC, BTK, ITK	custom	P42680
1734	PDGFRA_1018	yIIPLP	1	56	29	experimental		PPEP=DSGyIIPLP|PK=PDGFRA	custom	P16234
1735	ERBB4_1056	yTPMSG	1	56	30	experimental		PPEP=PPAyTPMSG|PK=NA	custom	Q15303
1736	TIAM1_384	yENFRR	1	56	31	experimental		PPEP=QGVyENFRR|PK=NA	custom	Q13009
1737	ABL2_515	yELMRA	1	57	1	experimental		PPEP=PKVyELMRA|PK=NA	custom	P00519
1738	TYK2_1055	yRVRED	1	57	2	experimental		PPEP=HEYyRVRED|PK=JAK1, TYK2	custom	P29597
1739	TENS3_601	ySFAPD	1	57	3	experimental		PPEP=AHQySFAPD|PK=NA	custom	Q68CZ2
1740	P85A(PIK3R1)_452	yNTQFQ	1	57	4	experimental		PPEP=LHEyNTQFQ|PK=NA	custom
1741	SHIP1_915	yMGVGP	1	57	5	experimental		PPEP=NPNyMGVGP|PK=NA	custom	Q92835
1742	CBLB_889	yDQLPS	1	57	6	experimental		PPEP=SQDyDQLPS|PK=NA	custom	Q13191
1743	VEGFR1(FLT1)_1333	ySTPPI	1	57	7	experimental		PPEP=VVLySTPPI|PK=VEGFR1	custom	P17948
1744	ALK_1359	yRIMTQ	1	57	8	experimental		PPEP=GPVyRIMTQ|PK=NA	custom	Q9UM73
1745	NTRK3_709	yYRLFN	1	57	9	experimental		PPEP=STDyYRLFN|PK=NTRK3	custom	Q16288
1746	EPHA7_614	yEDPNR	1	57	10	experimental		PPEP=PETyEDPNR|PK=EPHA7	custom	Q15375
1747	TPM2_162	yEEVAR	1	57	11	experimental		PPEP=DRKyEEVAR|PK=NA	custom
1748	TBB6_340	yFVEWI	1	57	12	experimental		PPEP=NSSyFVEWI|PK=NA	custom	Q9BUF5
1749	PKN2_624	yKPDTP	1	57	13	experimental		PPEP=QSEyKPDtP|PK=NA	custom	Q16513
1750	SYK_28	yLVQGG	1	57	14	experimental		PPEP=AEDyLVQGG|PK=NA	custom	P43405
1751	FYB_571	yDSLKL	1	57	15	experimental		PPEP=EIDyDSLKL|PK=NA	custom	O15117
1752	PLCG2_1217	yDTHQN	1	57	16	experimental		PPEP=LFLyDTHQN|PK=BTK	custom	P16885
1753	BCAR1_362	yDVPPP	1	57	17	experimental		PPEP=EDVyDVPPP|PK=NA	custom	P56945
1754	BMX_224	yGSQPN	1	57	18	experimental		PPEP=KKIyGSQPN|PK=TEC, BTK	custom	P51813
1755	RET_826	yLGSGG	1	57	19	experimental		PPEP=GPGyLGSGG|PK=NA	custom	P07949
1756	PDGFRB_686	yGDLVD	1	57	20	experimental		PPEP=YCRyGDLVD|PK=NA	custom	P09619
1757	AXL_703	yRQGRI	1	57	21	experimental		PPEP=GDYyRQGRI|PK=AXL	custom	P30530
1758	ERBB3_680	yLERGE	1	57	22	experimental		PPEP=MRRyLERGE|PK=NA	custom	P21860
1759	ROR1_645	yYRVQS	1	57	23	experimental		PPEP=SADyYRVQS|PK=ROR1	custom	Q01973
1760	HSP72_108	yKGETK	1	57	24	experimental		PPEP=QVEykGETK|PK=NA	custom	P54652
1761	PSA2_121	yTQSGG	1	57	25	experimental		PPEP=MQEyTQSGG|PK=NA	custom	P25787
1762	ZAP70_319	ySDPEE	1	57	26	experimental		PPEP=ESPySDPEE|PK=NA	custom	P43403
1763	PLCG2_743	yNMERD	1	57	27	experimental		PPEP=LERyNMERD|PK=FYN, LCK, LYN	custom	P16885
1764	TEC_228	yIPSNY	1	57	28	experimental		PPEP=NEGyIPSNY|PK=NA	custom	P42680
1765	PDGFRB_562	yEIRWK	1	57	29	experimental		PPEP=KPRyEIRWK|PK=NA	custom	P09619
1766	ERBB4_1162	yLNPVE	1	57	30	experimental		PPEP=KQEyLNPVE|PK=NA	custom	Q15303
1767	TIAM1_1142	ySAFCA	1	57	31	experimental		PPEP=FKLysAFCA|PK=NA	custom	Q13009
1768	ABL2_515/rA1	AELMRA	1	58	1	experimental			custom
1769	TYK2_1055/rA1	ARVRED	1	58	2	experimental			custom
1770	TENS3_601/rA1	ASFAPD	1	58	3	experimental			custom
1771	P85A(PIK3R1)_452/rA1	ANTQFQ	1	58	4	experimental			custom
1772	SHIP1_915/rA1	AMGVGP	1	58	5	experimental			custom
1773	CBLB_889/rA1	ADQLPS	1	58	6	experimental			custom
1774	VEGFR1(FLT1)_1333/rA1	ASTPPI	1	58	7	experimental			custom
1775	ALK_1359/rA1	ARIMTQ	1	58	8	experimental			custom
1776	NTRK3_709/rA1	AYRLFN	1	58	9	experimental			custom
1777	EPHA7_614/rA1	AEDPNR	1	58	10	experimental			custom
1778	TPM2_162/rA1	AEEVAR	1	58	11	experimental			custom
1779	TBB6_340/rA1	AFVEWI	1	58	12	experimental			custom
1780	PKN2_624/rA1	AKPDTP	1	58	13	experimental			custom
1781	SYK_28/rA1	ALVQGG	1	58	14	experimental			custom
1782	FYB_571/rA1	ADSLKL	1	58	15	experimental			custom
1783	PLCG2_1217/rA1	ADTHQN	1	58	16	experimental			custom
1784	BCAR1_362/rA1	ADVPPP	1	58	17	experimental			custom
1785	BMX_224/rA1	AGSQPN	1	58	18	experimental			custom
1786	RET_826/rA1	ALGSGG	1	58	19	experimental			custom
1787	PDGFRB_686/rA1	AGDLVD	1	58	20	experimental			custom
1788	AXL_703/rA1	ARQGRI	1	58	21	experimental			custom
1789	ERBB3_680/rA1	ALERGE	1	58	22	experimental			custom
1790	ROR1_645/rA1	AYRVQS	1	58	23	experimental			custom
1791	HSP72_108/rA1	AKGETK	1	58	24	experimental			custom
1792	PSA2_121/rA1	ATQSGG	1	58	25	experimental			custom
1793	ZAP70_474	yAKISD	1	58	26	experimental		PPEP=NRHyAKISD|PK=LCK	custom	P43403
1794	PLCG2_753	yDVSRM	1	58	27	experimental		PPEP=NSLyDVSRM|PK=FYN, LCK, LYN, SRC, BTK	custom	P16885
1795	TEC_519	yTSSSG	1	58	28	experimental		PPEP=DDQyTSSSG|PK=TEC	custom	P42680
1796	PDGFRB_579	yIYVDP	1	58	29	experimental		PPEP=GHEyIYVDP|PK=NA	custom	P09619
1797	ERBB4_1188	yHNASN	1	58	30	experimental		PPEP=NPEyHNASN|PK=NA	custom	Q15303
1798	TIAM1_1323	yEDWDP	1	58	31	experimental		PPEP=LSIyEDWDP|PK=NA	custom	Q13009
1799	ABL2_683	yELTGN	1	59	1	experimental		PPEP=HKKyELTGN|PK=NA	custom	P00519
1800	CSK_184	yRSGWA	1	59	2	experimental		PPEP=DEFyRSGWA|PK=NA	custom	P41240
1801	TENS3_780	yDNDAG	1	59	3	experimental		PPEP=LGQyDNDAG|PK=NA	custom	Q68CZ2
1802	P85A(PIK3R1)_467	yEEYTR	1	59	4	experimental		PPEP=DRLyEEYTR|PK=NA	custom
1803	SHIP1_944	yDQPPK	1	59	5	experimental		PPEP=AWSyDQPPK|PK=NA	custom	Q92835
1804	SH22A_39	yTAASP	1	59	6	experimental		PPEP=NLGyTAASP|PK=NA	custom	Q9NP31
1805	VEGFR2_801	yLSIVM	1	59	7	experimental		PPEP=KTGyLSIVM|PK=NA	custom	P35968
1806	ALK_1507	yGSWF	1	59	8	experimental		PPEP=NPTyGSWF|PK=NA	custom	Q9UM73
1807	NTRK3_710	yRLFNP	1	59	9	experimental		PPEP=TDYyRLFNP|PK=NTRK3	custom	Q16288
1808	EPHA7_791	yTTTGG	1	59	10	experimental		PPEP=EAVyTTTGG|PK=EPHA7	custom	Q15375
1809	ITGA5_328	yAVAAT	1	59	11	experimental		PPEP=YFGyAVAAT|PK=NA	custom
1810	ACTS_55	yVGDEA	1	59	12	experimental		PPEP=kDsyVGDEA|PK=NA	custom
1811	PKN2_635	ySGIQE	1	59	13	experimental		PPEP=GLEySGIQE|PK=NA	custom	Q16513
1812	SYK_296	ySFPKP	1	59	14	experimental		PPEP=IKSySFPKP|PK=NA	custom	P43405
1813	FYB_595	yDDVAE	1	59	15	experimental		PPEP=QEVyDDVAE|PK=FYN	custom	O15117
1814	PLCG2_1245	yQEKCN	1	59	16	experimental		PPEP=LQLyQEKCN|PK=NA	custom	P16885
1815	BCAR1_372	yDVPPG	1	59	17	experimental		PPEP=PDLyDVPPG|PK=NA	custom	P56945
1816	BMX_566	yVSSVG	1	59	18	experimental		PPEP=DDQyVSSVG|PK=SRC	custom	P51813
1817	RET_900	yEEDSY	1	59	19	experimental		PPEP=RDVyEEDSY|PK=NA	custom	P07949
1818	PDGFRB_692	yLHRNK	1	59	20	experimental		PPEP=LVDyLHRNK|PK=NA	custom	P09619
1819	AXL_779	yALMSR	1	59	21	experimental		PPEP=DGLyALMSR|PK=AXL	custom	P30530
1820	ERBB3_1199	yMNRRR	1	59	22	experimental		PPEP=EYEyMNRRR|PK=NA	custom	P21860
1821	ROR1_786	yPNYMF	1	59	23	experimental		PPEP=NPRyPNYMF|PK=no substrate info	custom	Q01973
1822	FHL1_207	yYCVDC	1	59	24	experimental		PPEP=EDQyYCVDC|PK=NA	custom	Q13642
1823	PSA2_167	yVNGKT	1	59	25	experimental		PPEP=GKNyVNGkT|PK=NA	custom	P25787
1824	ZAP70_492	yYTARS	1	59	26	experimental		PPEP=DDSyYTARS|PK=LCK, Autocatalysis	custom	P43403
1825	PLCG2_759	yVDPSE	1	59	27	experimental		PPEP=SRMyVDPSE|PK=FYN, LCK, LYN, SRC, BTK	custom	P16885
1826	BMX_40	yYEYDK	1	59	28	experimental		PPEP=NLSyYEYDK|PK=NA	custom	P51813
1827	PDGFRB_581	yVDPMQ	1	59	29	experimental		PPEP=EYIyVDPMQ|PK=NA	custom	P09619
1828	ERBB4_1242	yWNHSL	1	59	30	experimental		PPEP=NPDyWNHSL|PK=NA	custom	Q15303
1829	HSP72_42	yVAFTD	1	59	31	experimental		PPEP=TPsyVAFTD|PK=NA	custom	P54652
1830	ABL2_683/rA1	AELTGN	1	60	1	experimental			custom
1831	CSK_184/rA1	ARSGWA	1	60	2	experimental			custom
1832	TENS3_780/rA1	ADNDAG	1	60	3	experimental			custom
1833	P85A(PIK3R1)_467/rA1	AEEYTR	1	60	4	experimental			custom
1834	SHIP1_944/rA1	ADQPPK	1	60	5	experimental			custom
1835	SH22A_39/rA1	ATAASP	1	60	6	experimental			custom
1836	VEGFR2_801/rA1	ALSIVM	1	60	7	experimental			custom
1837	ALK_1507/rA1	AGSWF	1	60	8	experimental			custom
1838	NTRK3_710/rA1	ARLFNP	1	60	9	experimental			custom
1839	EPHA7_791/rA1	ATTTGG	1	60	10	experimental			custom
1840	ITGA5_328/rA1	AAVAAT	1	60	11	experimental			custom
1841	ACTS_55/rA1	AVGDEA	1	60	12	experimental			custom
1842	PKN2_635/rA1	ASGIQE	1	60	13	experimental			custom
1843	SYK_296/rA1	ASFPKP	1	60	14	experimental			custom
1844	FYB_595/rA1	ADDVAE	1	60	15	experimental			custom
1845	PLCG2_1245/rA1	AQEKCN	1	60	16	experimental			custom
1846	BCAR1_372/rA1	ADVPPG	1	60	17	experimental			custom
1847	BMX_566/rA1	AVSSVG	1	60	18	experimental			custom
1848	RET_900/rA1	AEEDSY	1	60	19	experimental			custom
1849	PDGFRB_692/rA1	ALHRNK	1	60	20	experimental			custom
1850	AXL_779/rA1	AALMSR	1	60	21	experimental			custom
1851	ERBB3_1199/rA1	AMNRRR	1	60	22	experimental			custom
1852	ROR1_786/rA1	APNYMF	1	60	23	experimental			custom
1853	FHL1_207/rA1	AYCVDC	1	60	24	experimental			custom
1854	PSA2_167/rA1	AVNGKT	1	60	25	experimental			custom
1855	ZAP70_493	yTARSA	1	60	26	experimental		PPEP=DSYyTARSA|PK=LCK, Autocatalysis	custom	P43403
1856	PLCG2_1197	ySSCRQ	1	60	27	experimental		PPEP=EELySSCRQ|PK=BTK	custom	P16885
1857	BMX_216	yDSNSK	1	60	28	experimental		PPEP=LAQyDSNSK|PK=BTK	custom	P51813
1858	PDGFRB_589	yDSTWE	1	60	29	experimental		PPEP=QLPyDSTWE|PK=NA	custom	P09619
1859	ERBB4_1258	yLQEYS	1	60	30	experimental		PPEP=HPDyLQEYS|PK=NA	custom	Q15303
1860	HSP72_108	yKGETK	1	60	31	experimental		PPEP=QVEykGETK|PK=NA	custom	P54652
1861	ABL2_718	yGGSFA	1	61	1	experimental		PPEP=PKCyGGSFA|PK=NA	custom	P00519
1862	CSK_304	yLEGNN	1	61	2	experimental		PPEP=AMEyLEGNN|PK=Autocatalysis	custom	P41240
1863	TENS3_855	yVKTAL	1	61	3	experimental		PPEP=ETPyVKTAL|PK=NA	custom	Q68CZ2
1864	P85A(PIK3R1)_508	yIEKFK	1	61	4	experimental		PPEP=SKEyIEKFK|PK=NA	custom
1865	SHIP1_1022	yGSLSS	1	61	5	experimental		PPEP=NPLyGSLSS|PK=NA	custom	Q92835
1866	SH22A_216	ySPIIK	1	61	6	experimental			custom
1867	VEGFR2_951	yVGAIP	1	61	7	experimental		PPEP=GKDyVGAIP|PK=VEGFR2	custom	P35968
1868	ALK_1584	yGYQQQ	1	61	8	experimental		PPEP=NVNyGYQQQ|PK=NA	custom	Q9UM73
1869	NTRK3_834	yLDILG	1	61	9	experimental		PPEP=TPIyLDILG|PK=NA	custom	Q16288
1870	EPHA7_940	yKDNFT	1	61	10	experimental		PPEP=MERyKDNFT|PK=EPHA7	custom	Q15375
1871	DAG1_831	yPNQSV	1	61	11	experimental		PPEP=PPEyPNQSV|PK=NA	custom
1872	ACTS_71	yPIEHG	1	61	12	experimental		PPEP=TLkyPIEHG|PK=NA	custom
1873	PKN2_810	yGDRTS	1	61	13	experimental		PPEP=GMGyGDRts|PK=NA	custom	Q16513
1874	SYK_323	yEPELA	1	61	14	experimental		PPEP=FNPyEPELA|PK=NA	custom	P43405
1875	FYB_651	yDDVDT	1	61	15	experimental		PPEP=DEVyDDVDT|PK=FYN	custom	O15117
1876	SOCS3_204	yEKVTQ	1	61	16	experimental		PPEP=LDSyEKVTQ|PK=LCK	custom	O14543
1877	BCAR1_387	yDVPRE	1	61	17	experimental		PPEP=GTLyDVPRE|PK=NA	custom	P56945
1878	CBL_141	yEENSQ	1	61	18	experimental		PPEP=ERMyEENSQ|PK=NA	custom	P22681
1879	RET_905	yVKRSQ	1	61	19	experimental		PPEP=EDSyVKRSQ|PK=NA	custom	P07949
1880	PDGFRB_716	ySNALP	1	61	20	experimental		PPEP=AELySNALP|PK=NA	custom	P09619
1881	AXL_821	yVNMDE	1	61	21	experimental		PPEP=EILyVNMDE|PK=AXL	custom	P30530
1882	ERBB3_1262	yMNRQR	1	61	22	experimental		PPEP=DYEyMNRQR|PK=NA	custom	P21860
1883	ROR1_789	yMFPSQ	1	61	23	experimental		PPEP=YPNyMFPSQ|PK=no substrate info	custom	Q01973
1884	FHL1_213	yKNFVA	1	61	24	experimental		PPEP=VDCyKNFVA|PK=NA	custom	Q13642
1885	PSD7_7	yGMFKK	1	61	25	experimental		PPEP=ENMYGMFKK|PK=NA	custom	P51665
1886	SYK_28	yLVQGG	1	61	26	experimental		PPEP=AEDyLVQGG|PK=NA	custom	P43405
1887	PLCG2_1217	yDTHQN	1	61	27	experimental		PPEP=LFLyDTHQN|PK=BTK	custom	P16885
1888	BMX_224	yGSQPN	1	61	28	experimental		PPEP=KKIyGSQPN|PK=TEC, BTK	custom	P51813
1889	PDGFRB_686	yGDLVD	1	61	29	experimental		PPEP=YCRyGDLVD|PK=NA	custom	P09619
1890	ERBB4_1284	yLSEFS	1	61	30	experimental		PPEP=NPEyLSEFS|PK=NA	custom	Q15303
1891	FHL1_207	yYCVDC	1	61	31	experimental		PPEP=EDQyYCVDC|PK=NA	custom	Q13642
1892	ABL2_718/rA1	AGGSFA	1	62	1	experimental			custom
1893	CSK_304/rA1	ALEGNN	1	62	2	experimental			custom
1894	TENS3_855/rA1	AVKTAL	1	62	3	experimental			custom
1895	P85A(PIK3R1)_508/rA1	AIEKFK	1	62	4	experimental			custom
1896	SHIP1_1022/rA1	AGSLSS	1	62	5	experimental			custom
1897	SH22A_216/rA1	ASPIIK	1	62	6	experimental			custom
1898	VEGFR2_951/rA1	AVGAIP	1	62	7	experimental			custom
1899	ALK_1584/rA1	AGYQQQ	1	62	8	experimental			custom
1900	NTRK3_834/rA1	ALDILG	1	62	9	experimental			custom
1901	EPHA7_940/rA1	AKDNFT	1	62	10	experimental			custom
1902	DAG1_831/rA1	APNQSV	1	62	11	experimental			custom
1903	ACTS_71/rA1	APIEHG	1	62	12	experimental			custom
1904	PKN2_810/rA1	AGDRTS	1	62	13	experimental			custom
1905	SYK_323/rA1	AEPELA	1	62	14	experimental			custom
1906	FYB_651/rA1	ADDVDT	1	62	15	experimental			custom
1907	SOCS3_204/rA1	AEKVTQ	1	62	16	experimental			custom
1908	BCAR1_387/rA1	ADVPRE	1	62	17	experimental			custom
1909	CBL_141/rA1	AEENSQ	1	62	18	experimental			custom
1910	RET_905/rA1	AVKRSQ	1	62	19	experimental			custom
1911	PDGFRB_716/rA1	ASNALP	1	62	20	experimental			custom
1912	AXL_821/rA1	AVNMDE	1	62	21	experimental			custom
1913	ERBB3_1262/rA1	AMNRQR	1	62	22	experimental			custom
1914	ROR1_789/rA1	AMFPSQ	1	62	23	experimental			custom
1915	FHL1_213/rA1	AKNFVA	1	62	24	experimental			custom
1916	PSD7_7/rA1	AGMFKK	1	62	25	experimental			custom
1917	SYK_296	ySFPKP	1	62	26	experimental		PPEP=IKSySFPKP|PK=NA	custom	P43405
1918	PLCG2_1245	yQEKCN	1	62	27	experimental		PPEP=LQLyQEKCN|PK=NA	custom	P16885
1919	BMX_566	yVSSVG	1	62	28	experimental		PPEP=DDQyVSSVG|PK=SRC	custom	P51813
1920	PDGFRB_692	yLHRNK	1	62	29	experimental		PPEP=LVDyLHRNK|PK=NA	custom	P09619
1921	EPHA1_599	yVDLQA	1	62	30	experimental		PPEP=LKPyVDLQA|PK=EPHA1	custom	P21709
1922	FHL1_213	yKNFVA	1	62	31	experimental		PPEP=VDCyKNFVA|PK=NA	custom	Q13642
1923	FYN_28	yRYGTD	1	63	1	experimental		PPEP=SSGyRYGTD|PK=Autocatalysis, PDGFRB	custom	P06241
1924	CSK_416	yEVMKN	1	63	2	experimental		PPEP=PAVyEVMKN|PK=Autocatalysis	custom	P41240
1925	TENC1_483	yAQVQR	1	63	3	experimental		PPEP=GSPyAQVQR|PK=NA	custom	Q63HR2
1926	P85A(PIK3R1)_530	yDKLKS	1	63	4	experimental		PPEP=MHNyDKLKS|PK=NA	custom
1927	SHIP2_671	yAWHKQ	1	63	5	experimental		PPEP=RDTyAWHKQ|PK=NA	custom	O15357
1928	SH22A_280	yNEPDE	1	63	6	experimental		PPEP=NPIyNEPDE|PK=NA	custom	Q9NP31
1929	VEGFR2_996	yKDFLT	1	63	7	experimental		PPEP=EDLyKDFLT|PK=VEGFR2	custom	P35968
1930	ALK_1604	yEDTIL	1	63	8	experimental		PPEP=AGHyEDTIL|PK=NA	custom	Q9UM73
1931	EGFR(ERBB1)_869	yHAEGG	1	63	9	experimental		PPEP=EKEyHAEGG|PK=SRC	custom
1932	EPHA8_616	yEEPGR	1	63	10	experimental		PPEP=PHTyEEPGR|PK=NA	custom	P29322
1933	DAG1_863	yQPPPPFTA	1	63	11	experimental		PPEP=APPyQPPPPFTA|PK=NA	custom
1934	ACTS_93	yNELRV	1	63	12	experimental		PPEP=HTFyNELRV|PK=NA	custom
1935	UBA5_372	yTIPKK	1	63	13	experimental		PPEP=TVAyTIPKK|PK=NA	custom	Q9GZZ9
1936	SYK_348	yESPYA	1	63	14	experimental		PPEP=TEVyESPYA|PK=SYK	custom	P43405
1937	SLAP1_273	yFED	1	63	15	experimental		PPEP=SPPyFED|PK=NA	custom	Q13239
1938	SOCS3_221	yDAPL	1	63	16	experimental		PPEP=LDQyDAPL|PK=LCK	custom	O14543
1939	BCAR1_410	yAVPPP	1	63	17	experimental		PPEP=SGVyAVPPP|PK=NA	custom	P56945
1940	CBL_337	yLFPDG	1	63	18	experimental		PPEP=EGFyLFPDG|PK=NA	custom	P22681
1941	RET_981	yRLMLQ	1	63	19	experimental		PPEP=EEMyRLMLQ|PK=NA	custom	P07949
1942	PDGFRB_740	yMDMSK	1	63	20	experimental		PPEP=DGGyMDMSK|PK=NA	custom	P09619
1943	AXL_866	yVLCPS	1	63	21	experimental		PPEP=AGRyVLCPS|PK=AXL	custom	P30530
1944	ERBB3_1276	yAAMGA	1	63	22	experimental		PPEP=GGDyAAMGA|PK=NA	custom	P21860
1945	ROR1_828	yAAFPA	1	63	23	experimental		PPEP=PPGyAAFPA|PK=no substrate info	custom	Q01973
1946	FHL1_272	yCPDCA	1	63	24	experimental		PPEP=EQVyCPDCA|PK=NA	custom	Q13642
1947	TXNIP_378	yTEVDP	1	63	25	experimental		PPEP=PPTyTEVDP|PK=NA	custom	Q9H3M7
1948	SYK_323	yEPELA	1	63	26	experimental		PPEP=FNPyEPELA|PK=NA	custom	P43405
1949	SOCS3_204	yEKVTQ	1	63	27	experimental		PPEP=LDSyEKVTQ|PK=LCK	custom	O14543
1950	CBL_141	yEENSQ	1	63	28	experimental		PPEP=ERMyEENSQ|PK=NA	custom	P22681
1951	PDGFRB_716	ySNALP	1	63	29	experimental		PPEP=AELySNALP|PK=NA	custom	P09619
1952	EPHA1_605	yEDPAQ	1	63	30	experimental		PPEP=LQAyEDPAQ|PK=EPHA1	custom	P21709
1953	FHL1_272	yCPDCA	1	63	31	experimental		PPEP=EQVyCPDCA|PK=NA	custom	Q13642
1954	FYN_28/rA1	ARYGTD	1	64	1	experimental			custom
1955	CSK_416/rA1	AEVMKN	1	64	2	experimental			custom
1956	TENC1_483/rA1	AAQVQR	1	64	3	experimental			custom
1957	P85A(PIK3R1)_530/rA1	ADKLKS	1	64	4	experimental			custom
1958	SHIP2_671/rA1	AAWHKQ	1	64	5	experimental			custom
1959	SH22A_280/rA1	ANEPDE	1	64	6	experimental			custom
1960	VEGFR2_996/rA1	AKDFLT	1	64	7	experimental			custom
1961	ALK_1604/rA1	AEDTIL	1	64	8	experimental			custom
1962	EGFR(ERBB1)_869/rA1	AHAEGG	1	64	9	experimental			custom
1963	EPHA8_616/rA1	AEEPGR	1	64	10	experimental			custom
1964	DAG1_863/rA1	AQPPPPFTA	1	64	11	experimental			custom
1965	ACTS_93/rA1	ANELRV	1	64	12	experimental			custom
1966	UBA5_372/rA1	ATIPKK	1	64	13	experimental			custom
1967	SYK_348/rA1	AESPYA	1	64	14	experimental			custom
1968	SLAP1_273/rA1	AFED	1	64	15	experimental			custom
1969	SOCS3_221/rA1	ADAPL	1	64	16	experimental			custom
1970	BCAR1_410/rA1	AAVPPP	1	64	17	experimental			custom
1971	CBL_337/rA1	ALFPDG	1	64	18	experimental			custom
1972	RET_981/rA1	ARLMLQ	1	64	19	experimental			custom
1973	PDGFRB_740/rA1	AMDMSK	1	64	20	experimental			custom
1974	AXL_866/rA1	AVLCPS	1	64	21	experimental			custom
1975	ERBB3_1276/rA1	AAAMGA	1	64	22	experimental			custom
1976	ROR1_828/rA1	AAAFPA	1	64	23	experimental			custom
1977	FHL1_272/rA1	ACPDCA	1	64	24	experimental			custom
1978	TXNIP_378/rA1	ATEVDP	1	64	25	experimental			custom
1979	SYK_348	yESPYA	1	64	26	experimental		PPEP=TEVyESPYA|PK=SYK	custom	P43405
1980	SOCS3_221	yDAPL	1	64	27	experimental		PPEP=LDQyDAPL|PK=LCK	custom	O14543
1981	CBL_337	yLFPDG	1	64	28	experimental		PPEP=EGFyLFPDG|PK=NA	custom	P22681
1982	PDGFRB_740	yMDMSK	1	64	29	experimental		PPEP=DGGyMDMSK|PK=NA	custom	P09619
1983	EPHA1_781	yETQGG	1	64	30	experimental		PPEP=DGTyETQGG|PK=EPHA1	custom	P21709
1984	OSTP_246	yKRKAN	1	64	31	experimental		PPEP=SRLyKRKAN|PK=NA	custom	P10451
1985	FYN_30	yGTDPT	1	65	1	experimental		PPEP=GYRyGTDPT|PK=Autocatalysis	custom	P06241
1986	LCK_192	yISPRI	1	65	2	experimental		PPEP=GGFyISPRI|PK=NA	custom	P06239
1987	TENC1_770	yTMCPE	1	65	3	experimental		PPEP=GCSyTMCPE|PK=NA	custom	Q63HR2
1988	P85A(PIK3R1)_556	yREIDK	1	65	4	experimental		PPEP=AAEyREIDK|PK=NA	custom
1989	SHIP2_886	yEWISI	1	65	5	experimental		PPEP=ERLyEWISI|PK=NA	custom	O15357
1990	SH22A_290	yAMGRG	1	65	6	experimental		PPEP=IAFyAMGRG|PK=NA	custom	Q9NP31
1991	VEGFR2_1054	yKDPDY	1	65	7	experimental		PPEP=RDIyKDPDY|PK=VEGFR2	custom	P35968
1992	LTK_672	yRASYY	1	65	8	experimental		PPEP=RDIyRASYY|PK=NA	custom	P29376
1993	EGFR(ERBB1)_915	yDGIPA	1	65	9	experimental		PPEP=SKPyDGIPA|PK=SRC	custom
1994	EPHA8_839	yWNMTN	1	65	10	experimental		PPEP=ERPyWNMTN|PK=NA	custom	P29322
1995	DAG1_886	yRSPPPYV	1	65	11	experimental		PPEP=MTPyRSPPPYV|PK=NA	custom
1996	ACTS_171	yALPHA	1	65	12	experimental		PPEP=YEGyALPHA|PK=NA	custom
1997	VIME_30	yVTTST	1	65	13	experimental		PPEP=SRSyVttsT|PK=NA	custom	P08670
1998	SYK_352	yADPEE	1	65	14	experimental		PPEP=ESPyADPEE|PK=SYK	custom	P43405
1999	PTK6_114	yVLSVR	1	65	15	experimental		PPEP=SADyVLSVR|PK=NA	custom	Q13882
[truncated: 1,969 more rows]

## Sheet: MIAME
MetaRow	MetaColumn	Row	Column	Reporter Identifier	Reporter Name	Reporter BioSequence Database Entry[mirna]	Reporter BioSequence Type	Reporter BioSequence Polymer Type	Reporter Group [role]	Reporter Control Type	Reporter Comment
1	1	1	1	1569	Pseudo		peptide	peptide	Control	control_biosequence
1	1	1	2	1323	SYK_28	P43405	peptide	peptide	Experimental		Reporter seq (N' to C') yLVQGG
1	1	1	3	581	FYB_571	O15117	peptide	peptide	Experimental		Reporter seq (N' to C') yDSLKL
1	1	1	4	995	PLCG2_1217	P16885	peptide	peptide	Experimental		Reporter seq (N' to C') yDTHQN
1	1	1	5	119	BCAR1_362	P56945	peptide	peptide	Experimental		Reporter seq (N' to C') yDVPPP
1	1	1	6	147	BMX_224	P51813	peptide	peptide	Experimental		Reporter seq (N' to C') yGSQPN
1	1	1	7	1135	RET_826	P07949	peptide	peptide	Experimental		Reporter seq (N' to C') yLGSGG
1	1	1	8	943	PDGFRB_686	P09619	peptide	peptide	Experimental		Reporter seq (N' to C') yGDLVD
1	1	1	9	793	MERTK_754	Q12866	peptide	peptide	Experimental		Reporter seq (N' to C') yRQGRI
1	1	1	10	469	ERBB4_1284	Q15303	peptide	peptide	Experimental		Reporter seq (N' to C') yLSEFS
1	1	1	11	1594	Grb2_+		peptide	peptide	Control	control_biosequence
1	1	1	12	639	HSP72_108	P54652	peptide	peptide	Experimental		Reporter seq (N' to C') yKGETK
1	1	1	13	1013	PSA2_121	P25787	peptide	peptide	Experimental		Reporter seq (N' to C') yTQSGG
1	1	1	14	37	ABL2_718	P00519	peptide	peptide	Experimental		Reporter seq (N' to C') yGGSFA
1	1	1	15	607	GRB10_404	Q13322	peptide	peptide	Experimental		Reporter seq (N' to C') yQNYRI
1	1	1	16	237	CRK_221	P46108	peptide	peptide	Experimental		Reporter seq (N' to C') yAQPSV
1	1	1	17	873	P55G(PIK3R3)_199		peptide	peptide	Experimental		Reporter seq (N' to C') yEEYTR
1	1	1	18	1253	SHIP2_1162	O15357	peptide	peptide	Experimental		Reporter seq (N' to C') yGRPLS
1	1	1	19	491	FGFR1_280	P11362	peptide	peptide	Experimental		Reporter seq (N' to C') ySDPQP
1	1	1	20	253	CSF1R_556	P07333	peptide	peptide	Experimental		Reporter seq (N' to C') yEGNSY
1	1	1	21	1570	A		peptide	peptide	Control	control_biosequence
1	1	1	22	857	NTRK2_707	Q16620	peptide	peptide	Experimental		Reporter seq (N' to C') yRVGGH
1	1	1	23	381	EPHA5_656	P54756	peptide	peptide	Experimental		Reporter seq (N' to C') yEDPNQ
1	1	1	24	279	DAG1_831		peptide	peptide	Experimental		Reporter seq (N' to C') yPNQSV
1	1	1	25	49	ACTS_242		peptide	peptide	Experimental		Reporter seq (N' to C') yELPDG
1	1	1	26	1519	VIME_117	P08670	peptide	peptide	Experimental		Reporter seq (N' to C') yIDKVR
1	1	1	27	1029	PTK6_114	Q13882	peptide	peptide	Experimental		Reporter seq (N' to C') yVLSVR
1	1	1	28	127	BCAR1_664	P56945	peptide	peptide	Experimental		Reporter seq (N' to C') yDYVHL
1	1	1	29	1117	RET_1015	P07949	peptide	peptide	Experimental		Reporter seq (N' to C') yLDLAA
1	1	1	30	813	MET_830	P08581	peptide	peptide	Experimental		Reporter seq (N' to C') yFDLIY
1	1	1	31	1594	Grb2_+		peptide	peptide	Control	control_biosequence
1	1	2	1	1589	Y		peptide	peptide	Control	control_biosequence
1	1	2	2	1324	SYK_28/rA1		peptide	peptide	Experimental		Reporter seq (N' to C') ALVQGG
1	1	2	3	582	FYB_571/rA1		peptide	peptide	Experimental		Reporter seq (N' to C') ADSLKL
1	1	2	4	996	PLCG2_1217/rA1		peptide	peptide	Experimental		Reporter seq (N' to C') ADTHQN
1	1	2	5	120	BCAR1_362/rA1		peptide	peptide	Experimental		Reporter seq (N' to C') ADVPPP
1	1	2	6	148	BMX_224/rA1		peptide	peptide	Experimental		Reporter seq (N' to C') AGSQPN
1	1	2	7	1136	RET_826/rA1		peptide	peptide	Experimental		Reporter seq (N' to C') ALGSGG
1	1	2	8	944	PDGFRB_686/rA1		peptide	peptide	Experimental		Reporter seq (N' to C') AGDLVD
1	1	2	9	794	MERTK_754/rA1		peptide	peptide	Experimental		Reporter seq (N' to C') ARQGRI
1	1	2	10	470	ERBB4_1284/rA1		peptide	peptide	Experimental		Reporter seq (N' to C') ALSEFS
1	1	2	11	1595	Grb2_neg		peptide	peptide	Control	control_biosequence
1	1	2	12	640	HSP72_108/rA1		peptide	peptide	Experimental		Reporter seq (N' to C') AKGETK
1	1	2	13	1014	PSA2_121/rA1		peptide	peptide	Experimental		Reporter seq (N' to C') ATQSGG
1	1	2	14	38	ABL2_718/rA1		peptide	peptide	Experimental		Reporter seq (N' to C') AGGSFA
1	1	2	15	608	GRB10_404/rA1		peptide	peptide	Experimental		Reporter seq (N' to C') AQNYRI
1	1	2	16	238	CRK_221/rA1		peptide	peptide	Experimental		Reporter seq (N' to C') AAQPSV
1	1	2	17	874	P55G(PIK3R3)_199/rA1		peptide	peptide	Experimental		Reporter seq (N' to C') AEEYTR
1	1	2	18	1254	SHIP2_1162/rA1		peptide	peptide	Experimental		Reporter seq (N' to C') AGRPLS
1	1	2	19	492	FGFR1_280/rA1		peptide	peptide	Experimental		Reporter seq (N' to C') ASDPQP
1	1	2	20	254	CSF1R_556/rA1		peptide	peptide	Experimental		Reporter seq (N' to C') AEGNSY
1	1	2	21	1589	Y		peptide	peptide	Control	control_biosequence
1	1	2	22	858	NTRK2_707/rA1		peptide	peptide	Experimental		Reporter seq (N' to C') ARVGGH
1	1	2	23	382	EPHA5_656/rA1		peptide	peptide	Experimental		Reporter seq (N' to C') AEDPNQ
1	1	2	24	280	DAG1_831/rA1		peptide	peptide	Experimental		Reporter seq (N' to C') APNQSV
1	1	2	25	50	ACTS_242/rA1		peptide	peptide	Experimental		Reporter seq (N' to C') AELPDG
1	1	2	26	1520	VIME_117/rA1		peptide	peptide	Experimental		Reporter seq (N' to C') AIDKVR
1	1	2	27	1031	PTK6_342	Q13882	peptide	peptide	Experimental		Reporter seq (N' to C') yLSHDH
1	1	2	28	129	BCAR3_212	O75815	peptide	peptide	Experimental		Reporter seq (N' to C') ySRVQY
1	1	2	29	1119	RET_1029	P07949	peptide	peptide	Experimental		Reporter seq (N' to C') yDDGLS
1	1	2	30	797	MET_1003	P08581	peptide	peptide	Experimental		Reporter seq (N' to C') yRATFP
1	1	2	31	1595	Grb2_neg		peptide	peptide	Control	control_biosequence
1	1	3	1	1590	pY		peptide	peptide	Control	control_biosequence
1	1	3	2	1325	SYK_296	P43405	peptide	peptide	Experimental		Reporter seq (N' to C') ySFPKP
1	1	3	3	583	FYB_595	O15117	peptide	peptide	Experimental		Reporter seq (N' to C') yDDVAE
1	1	3	4	997	PLCG2_1245	P16885	peptide	peptide	Experimental		Reporter seq (N' to C') yQEKCN
1	1	3	5	121	BCAR1_372	P56945	peptide	peptide	Experimental		Reporter seq (N' to C') yDVPPG
1	1	3	6	151	BMX_566	P51813	peptide	peptide	Experimental		Reporter seq (N' to C') yVSSVG
1	1	3	7	1137	RET_900	P07949	peptide	peptide	Experimental		Reporter seq (N' to C') yEEDSY
1	1	3	8	945	PDGFRB_692	P09619	peptide	peptide	Experimental		Reporter seq (N' to C') yLHRNK
1	1	3	9	795	MERTK_929	Q12866	peptide	peptide	Experimental		Reporter seq (N' to C') yILNGG
1	1	3	10	335	EPHA1_599	P21709	peptide	peptide	Experimental		Reporter seq (N' to C') yVDLQA
1	1	3	11	1598	Src_+		peptide	peptide	Control	control_biosequence
1	1	3	12	549	FHL1_207	Q13642	peptide	peptide	Experimental		Reporter seq (N' to C') yYCVDC
1	1	3	13	1015	PSA2_167	P25787	peptide	peptide	Experimental		Reporter seq (N' to C') yVNGKT
1	1	3	14	593	FYN_28	P06241	peptide	peptide	Experimental		Reporter seq (N' to C') yRYGTD
1	1	3	15	611	GRB2_160	P62993	peptide	peptide	Experimental		Reporter seq (N' to C') yVQALF
1	1	3	16	239	CRK_239	P46108	peptide	peptide	Experimental		Reporter seq (N' to C') yARVIQ
1	1	3	17	875	P55G(PIK3R3)_341		peptide	peptide	Experimental		Reporter seq (N' to C') yFINEE
1	1	3	18	229	CLNK_69	Q7Z7G1	peptide	peptide	Experimental		Reporter seq (N' to C') yDDPEL
1	1	3	19	493	FGFR1_307	P11362	peptide	peptide	Experimental		Reporter seq (N' to C') yVQILK
1	1	3	20	255	CSF1R_561	P07333	peptide	peptide	Experimental		Reporter seq (N' to C') yTFIDP
1	1	3	21	1590	pY		peptide	peptide	Control	control_biosequence
1	1	3	22	859	NTRK2_817	Q16620	peptide	peptide	Experimental		Reporter seq (N' to C') yLDILG
1	1	3	23	383	EPHA5_833	P54756	peptide	peptide	Experimental		Reporter seq (N' to C') yTTRGG
1	1	3	24	281	DAG1_863		peptide	peptide	Experimental		Reporter seq (N' to C') yQPPPPFTA
1	1	3	25	51	ACTS_296		peptide	peptide	Experimental		Reporter seq (N' to C') yANNVM
1	1	3	26	1521	VIME_150	P08670	peptide	peptide	Experimental		Reporter seq (N' to C') yEEEMR
1	1	3	27	1033	PTK6_351	Q13882	peptide	peptide	Experimental		Reporter seq (N' to C') yKWTAP
1	1	3	28	131	BCAR3_266	O75815	peptide	peptide	Experimental		Reporter seq (N' to C') yGTSPG
1	1	3	29	1121	RET_1062	P07949	peptide	peptide	Experimental		Reporter seq (N' to C') yGMSDP
1	1	3	30	799	MET_1230	P08581	peptide	peptide	Experimental		Reporter seq (N' to C') yDKEYY
1	1	3	31	1598	Src_+		peptide	peptide	Control	control_biosequence
1	1	4	1	1593	HA_+		peptide	peptide	Control	control_biosequence
1	1	4	2	1326	SYK_296/rA1		peptide	peptide	Experimental		Reporter seq (N' to C') ASFPKP
1	1	4	3	584	FYB_595/rA1		peptide	peptide	Experimental		Reporter seq (N' to C') ADDVAE
1	1	4	4	998	PLCG2_1245/rA1		peptide	peptide	Experimental		Reporter seq (N' to C') AQEKCN
1	1	4	5	122	BCAR1_372/rA1		peptide	peptide	Experimental		Reporter seq (N' to C') ADVPPG
1	1	4	6	152	BMX_566/rA1		peptide	peptide	Experimental		Reporter seq (N' to C') AVSSVG
1	1	4	7	1138	RET_900/rA1		peptide	peptide	Experimental		Reporter seq (N' to C') AEEDSY
1	1	4	8	946	PDGFRB_692/rA1		peptide	peptide	Experimental		Reporter seq (N' to C') ALHRNK
1	1	4	9	796	MERTK_929/rA1		peptide	peptide	Experimental		Reporter seq (N' to C') AILNGG
1	1	4	10	336	EPHA1_599/rA1		peptide	peptide	Experimental		Reporter seq (N' to C') AVDLQA
1	1	4	11	1599	Src_neg		peptide	peptide	Control	control_biosequence
1	1	4	12	550	FHL1_207/rA1		peptide	peptide	Experimental		Reporter seq (N' to C') AYCVDC
1	1	4	13	1016	PSA2_167/rA1		peptide	peptide	Experimental		Reporter seq (N' to C') AVNGKT
1	1	4	14	594	FYN_28/rA1		peptide	peptide	Experimental		Reporter seq (N' to C') ARYGTD
1	1	4	15	612	GRB2_160/rA1		peptide	peptide	Experimental		Reporter seq (N' to C') AVQALF
1	1	4	16	240	CRK_239/rA1		peptide	peptide	Experimental		Reporter seq (N' to C') AARVIQ
1	1	4	17	876	P55G(PIK3R3)_341/rA1		peptide	peptide	Experimental		Reporter seq (N' to C') AFINEE
1	1	4	18	230	CLNK_69/rA1		peptide	peptide	Experimental		Reporter seq (N' to C') ADDPEL
1	1	4	19	494	FGFR1_307/rA1		peptide	peptide	Experimental		Reporter seq (N' to C') AVQILK
1	1	4	20	256	CSF1R_561/rA1		peptide	peptide	Experimental		Reporter seq (N' to C') ATFIDP
1	1	4	21	1593	HA_+		peptide	peptide	Control	control_biosequence
1	1	4	22	860	NTRK2_817/rA1		peptide	peptide	Experimental		Reporter seq (N' to C') ALDILG
1	1	4	23	384	EPHA5_833/rA1		peptide	peptide	Experimental		Reporter seq (N' to C') ATTRGG
1	1	4	24	282	DAG1_863/rA1		peptide	peptide	Experimental		Reporter seq (N' to C') AQPPPPFTA
1	1	4	25	52	ACTS_296/rA1		peptide	peptide	Experimental		Reporter seq (N' to C') AANNVM
1	1	4	26	1522	VIME_150/rA1		peptide	peptide	Experimental		Reporter seq (N' to C') AEEEMR
1	1	4	27	1035	PTK6_447	Q13882	peptide	peptide	Experimental		Reporter seq (N' to C') yENPT
1	1	4	28	1207	SH2D3C_183	Q8N5H7	peptide	peptide	Experimental		Reporter seq (N' to C') yVKFSK
1	1	4	29	1123	RET_1090	P07949	peptide	peptide	Experimental		Reporter seq (N' to C') yPNDSV
1	1	4	30	801	MET_1234	P08581	peptide	peptide	Experimental		Reporter seq (N' to C') yYSVHN
1	1	4	31	1599	Src_neg		peptide	peptide	Control	control_biosequence
1	1	5	1	1591	AFM2+		peptide	peptide	Control	control_biosequence
1	1	5	2	1327	SYK_323	P43405	peptide	peptide	Experimental		Reporter seq (N' to C') yEPELA
1	1	5	3	585	FYB_651	O15117	peptide	peptide	Experimental		Reporter seq (N' to C') yDDVDT
1	1	5	4	1265	SOCS3_204	O14543	peptide	peptide	Experimental		Reporter seq (N' to C') yEKVTQ
1	1	5	5	123	BCAR1_387	P56945	peptide	peptide	Experimental		Reporter seq (N' to C') yDVPRE
1	1	5	6	193	CBL_141	P22681	peptide	peptide	Experimental		Reporter seq (N' to C') yEENSQ
1	1	5	7	1139	RET_905	P07949	peptide	peptide	Experimental		Reporter seq (N' to C') yVKRSQ
1	1	5	8	947	PDGFRB_716	P09619	peptide	peptide	Experimental		Reporter seq (N' to C') ySNALP
1	1	5	9	1453	TYRO3_685	Q06418	peptide	peptide	Experimental		Reporter seq (N' to C') yYRQGC
1	1	5	10	337	EPHA1_605	P21709	peptide	peptide	Experimental		Reporter seq (N' to C') yEDPAQ
1	1	5	11	1596	RASA1_+		peptide	peptide	Control	control_biosequence
1	1	5	12	551	FHL1_213	Q13642	peptide	peptide	Experimental		Reporter seq (N' to C') yKNFVA
1	1	5	13	1027	PSD7_7	P51665	peptide	peptide	Experimental		Reporter seq (N' to C') yGMFKK
1	1	5	14	595	FYN_30	P06241	peptide	peptide	Experimental		Reporter seq (N' to C') yGTDPT
1	1	5	15	613	GRB2_209	P62993	peptide	peptide	Experimental		Reporter seq (N' to C') yVTPVN
1	1	5	16	241	CRK_251	P46108	peptide	peptide	Experimental		Reporter seq (N' to C') yDKTAL
1	1	5	17	1461	VAV1_142	P15498	peptide	peptide	Experimental		Reporter seq (N' to C') ySGLSD
1	1	5	18	231	CLNK_96	Q7Z7G1	peptide	peptide	Experimental		Reporter seq (N' to C') yADTHY
1	1	5	19	495	FGFR1_463	P11362	peptide	peptide	Experimental		Reporter seq (N' to C') yELPED
1	1	5	20	257	CSF1R_699	P07333	peptide	peptide	Experimental		Reporter seq (N' to C') yKNIHL
1	1	5	21	1591	AFM2+		peptide	peptide	Control	control_biosequence
1	1	5	22	861	NTRK3_516	Q16288	peptide	peptide	Experimental		Reporter seq (N' to C') yFRQGH
1	1	5	23	385	EPHA5_982	P54756	peptide	peptide	Experimental		Reporter seq (N' to C') yTEIFM
1	1	5	24	283	DAG1_886		peptide	peptide	Experimental		Reporter seq (N' to C') yRSPPPYV
1	1	5	25	273	CXA1_247	P17302	peptide	peptide	Experimental		Reporter seq (N' to C') yHATSG
1	1	5	26	1523	VIME_276	P08670	peptide	peptide	Experimental		Reporter seq (N' to C') yESVAA
1	1	5	27	605	GRAP2_45	O75791	peptide	peptide	Experimental		Reporter seq (N' to C') yVPKNF
1	1	5	28	1209	SH2D3C_278	Q8N5H7	peptide	peptide	Experimental		Reporter seq (N' to C') yTHIQY
1	1	5	29	1125	RET_1096	P07949	peptide	peptide	Experimental		Reporter seq (N' to C') yANWML
1	1	5	30	803	MET_1235	P08581	peptide	peptide	Experimental		Reporter seq (N' to C') ySVHNK
1	1	5	31	1596	RASA1_+		peptide	peptide	Control	control_biosequence
1	1	6	1	1592	CRP		peptide	peptide	Control	control_biosequence
1	1	6	2	1328	SYK_323/rA1		peptide	peptide	Experimental		Reporter seq (N' to C') AEPELA
1	1	6	3	586	FYB_651/rA1		peptide	peptide	Experimental		Reporter seq (N' to C') ADDVDT
1	1	6	4	1266	SOCS3_204/rA1		peptide	peptide	Experimental		Reporter seq (N' to C') AEKVTQ
1	1	6	5	124	BCAR1_387/rA1		peptide	peptide	Experimental		Reporter seq (N' to C') ADVPRE
1	1	6	6	194	CBL_141/rA1		peptide	peptide	Experimental		Reporter seq (N' to C') AEENSQ
1	1	6	7	1140	RET_905/rA1		peptide	peptide	Experimental		Reporter seq (N' to C') AVKRSQ
1	1	6	8	948	PDGFRB_716/rA1		peptide	peptide	Experimental		Reporter seq (N' to C') ASNALP
1	1	6	9	1454	TYRO3_685/rA1		peptide	peptide	Experimental		Reporter seq (N' to C') AYRQGC
1	1	6	10	338	EPHA1_605/rA1		peptide	peptide	Experimental		Reporter seq (N' to C') AEDPAQ
1	1	6	11	1597	RASA1_Neg		peptide	peptide	Control	control_biosequence
1	1	6	12	552	FHL1_213/rA1		peptide	peptide	Experimental		Reporter seq (N' to C') AKNFVA
1	1	6	13	1028	PSD7_7/rA1		peptide	peptide	Experimental		Reporter seq (N' to C') AGMFKK
1	1	6	14	596	FYN_30/rA1		peptide	peptide	Experimental		Reporter seq (N' to C') AGTDPT
1	1	6	15	614	GRB2_209/rA1		peptide	peptide	Experimental		Reporter seq (N' to C') AVTPVN
1	1	6	16	242	CRK_251/rA1		peptide	peptide	Experimental		Reporter seq (N' to C') ADKTAL
1	1	6	17	1462	VAV1_142/rA1		peptide	peptide	Experimental		Reporter seq (N' to C') ASGLSD
1	1	6	18	232	CLNK_96/rA1		peptide	peptide	Experimental		Reporter seq (N' to C') AADTHY
1	1	6	19	496	FGFR1_463/rA1		peptide	peptide	Experimental		Reporter seq (N' to C') AELPED
1	1	6	20	258	CSF1R_699/rA1		peptide	peptide	Experimental		Reporter seq (N' to C') AKNIHL
1	1	6	21	1592	CRP		peptide	peptide	Control	control_biosequence
1	1	6	22	862	NTRK3_516/rA1		peptide	peptide	Experimental		Reporter seq (N' to C') AFRQGH
1	1	6	23	386	EPHA5_982/rA1		peptide	peptide	Experimental		Reporter seq (N' to C') ATEIFM
1	1	6	24	284	DAG1_886/rA1		peptide	peptide	Experimental		Reporter seq (N' to C') ARSPPPYV
1	1	6	25	274	CXA1_247/rA1		peptide	peptide	Experimental		Reporter seq (N' to C') AHATSG
1	1	6	26	1524	VIME_276/rA1		peptide	peptide	Experimental		Reporter seq (N' to C') AESVAA
1	1	6	27	1221	SHB_114	Q15464	peptide	peptide	Experimental		Reporter seq (N' to C') yCGGSG
1	1	6	28	1211	SH2D3C_283	Q8N5H7	peptide	peptide	Experimental		Reporter seq (N' to C') yLFEQE
1	1	6	29	1515	VEGFR3(FLT4)_1063		peptide	peptide	Experimental		Reporter seq (N' to C') yKDPDY
1	1	6	30	805	MET_1313	P08581	peptide	peptide	Experimental		Reporter seq (N' to C') yEVMLK
1	1	6	31	1597	RASA1_Neg		peptide	peptide	Control	control_biosequence
1	1	7	1	1285	SRC_530	P12931	peptide	peptide	Experimental		Reporter seq (N' to C') yQPGEN
1	1	7	2	1329	SYK_348	P43405	peptide	peptide	Experimental		Reporter seq (N' to C') yESPYA
1	1	7	3	1263	SLAP1_273	Q13239	peptide	peptide	Experimental		Reporter seq (N' to C') yFED
1	1	7	4	1267	SOCS3_221	O14543	peptide	peptide	Experimental		Reporter seq (N' to C') yDAPL
1	1	7	5	125	BCAR1_410	P56945	peptide	peptide	Experimental		Reporter seq (N' to C') yAVPPP
1	1	7	6	195	CBL_337	P22681	peptide	peptide	Experimental		Reporter seq (N' to C') yLFPDG
1	1	7	7	1141	RET_981	P07949	peptide	peptide	Experimental		Reporter seq (N' to C') yRLMLQ
1	1	7	8	949	PDGFRB_740	P09619	peptide	peptide	Experimental		Reporter seq (N' to C') yMDMSK
1	1	7	9	1455	TYRO3_686	Q06418	peptide	peptide	Experimental		Reporter seq (N' to C') yRQGCA
1	1	7	10	339	EPHA1_781	P21709	peptide	peptide	Experimental		Reporter seq (N' to C') yETQGG
1	1	7	11	289	DDR1_513	Q08345	peptide	peptide	Experimental		Reporter seq (N' to C') yRLLLA
1	1	7	12	553	FHL1_272	Q13642	peptide	peptide	Experimental		Reporter seq (N' to C') yCPDCA
1	1	7	13	1443	TXNIP_378	Q9H3M7	peptide	peptide	Experimental		Reporter seq (N' to C') yTEVDP
1	1	7	14	597	FYN_39	P06241	peptide	peptide	Experimental		Reporter seq (N' to C') yPSFGV
1	1	7	15	615	GRB7_107	Q14451	peptide	peptide	Experimental		Reporter seq (N' to C') ySEDGA
1	1	7	16	243	CRKL_127	P46109	peptide	peptide	Experimental		Reporter seq (N' to C') yVRTLY
1	1	7	17	1463	VAV1_160	P15498	peptide	peptide	Experimental		Reporter seq (N' to C') yDCVEN
1	1	7	18	755	LCP2_23	Q13094	peptide	peptide	Experimental		Reporter seq (N' to C') yFKKLN
1	1	7	19	497	FGFR1_583	P11362	peptide	peptide	Experimental		Reporter seq (N' to C') yCYNPS
1	1	7	20	259	CSF1R_708	P07333	peptide	peptide	Experimental		Reporter seq (N' to C') yVRRDS
1	1	7	21	1177	ROS1_2274	P08922	peptide	peptide	Experimental		Reporter seq (N' to C') yMVLAT
1	1	7	22	863	NTRK3_705	Q16288	peptide	peptide	Experimental		Reporter seq (N' to C') ySTDYY
1	1	7	23	387	EPHA7_608	Q15375	peptide	peptide	Experimental		Reporter seq (N' to C') yIDPET
1	1	7	24	59	ADCY2_11		peptide	peptide	Experimental		Reporter seq (N' to C') yLRDRS
1	1	7	25	275	CXA1_265	P17302	peptide	peptide	Experimental		Reporter seq (N' to C') yAYFNG
1	1	7	26	1525	VIME_291	P08670	peptide	peptide	Experimental		Reporter seq (N' to C') yKSKFA
1	1	7	27	1223	SHB_246	Q15464	peptide	peptide	Experimental		Reporter seq (N' to C') ySDPFD
1	1	7	28	1213	SH2D3C_495	Q8N5H7	peptide	peptide	Experimental		Reporter seq (N' to C') yCQLQP
1	1	7	29	1517	VEGFR3(FLT4)_1068		peptide	peptide	Experimental		Reporter seq (N' to C') yVRKGS
1	1	7	30	807	MET_1349	P08581	peptide	peptide	Experimental		Reporter seq (N' to C') yVHVNA
1	1	7	31	299	DDR1_796	Q08345	peptide	peptide	Experimental		Reporter seq (N' to C') yYRVQG
1	1	8	1	1286	SRC_530/rA1		peptide	peptide	Experimental		Reporter seq (N' to C') AQPGEN
1	1	8	2	1330	SYK_348/rA1		peptide	peptide	Experimental		Reporter seq (N' to C') AESPYA
1	1	8	3	1264	SLAP1_273/rA1		peptide	peptide	Experimental		Reporter seq (N' to C') AFED
1	1	8	4	1268	SOCS3_221/rA1		peptide	peptide	Experimental		Reporter seq (N' to C') ADAPL
1	1	8	5	126	BCAR1_410/rA1		peptide	peptide	Experimental		Reporter seq (N' to C') AAVPPP
1	1	8	6	196	CBL_337/rA1		peptide	peptide	Experimental		Reporter seq (N' to C') ALFPDG
1	1	8	7	1142	RET_981/rA1		peptide	peptide	Experimental		Reporter seq (N' to C') ARLMLQ
1	1	8	8	950	PDGFRB_740/rA1		peptide	peptide	Experimental		Reporter seq (N' to C') AMDMSK
1	1	8	9	1456	TYRO3_686/rA1		peptide	peptide	Experimental		Reporter seq (N' to C') ARQGCA
1	1	8	10	340	EPHA1_781/rA1		peptide	peptide	Experimental		Reporter seq (N' to C') AETQGG
1	1	8	11	290	DDR1_513/rA1		peptide	peptide	Experimental		Reporter seq (N' to C') ARLLLA
1	1	8	12	554	FHL1_272/rA1		peptide	peptide	Experimental		Reporter seq (N' to C') ACPDCA
1	1	8	13	1444	TXNIP_378/rA1		peptide	peptide	Experimental		Reporter seq (N' to C') ATEVDP
1	1	8	14	598	FYN_39/rA1		peptide	peptide	Experimental		Reporter seq (N' to C') APSFGV
1	1	8	15	616	GRB7_107/rA1		peptide	peptide	Experimental		Reporter seq (N' to C') ASEDGA
1	1	8	16	244	CRKL_127/rA1		peptide	peptide	Experimental		Reporter seq (N' to C') AVRTLY
1	1	8	17	1464	VAV1_160/rA1		peptide	peptide	Experimental		Reporter seq (N' to C') ADCVEN
1	1	8	18	756	LCP2_23/rA1		peptide	peptide	Experimental		Reporter seq (N' to C') AFKKLN
1	1	8	19	498	FGFR1_583/rA1		peptide	peptide	Experimental		Reporter seq (N' to C') ACYNPS
1	1	8	20	260	CSF1R_708/rA1		peptide	peptide	Experimental		Reporter seq (N' to C') AVRRDS
1	1	8	21	1178	ROS1_2274/rA1		peptide	peptide	Experimental		Reporter seq (N' to C') AMVLAT
1	1	8	22	864	NTRK3_705/rA1		peptide	peptide	Experimental		Reporter seq (N' to C') ASTDYY
1	1	8	23	388	EPHA7_608/rA1		peptide	peptide	Experimental		Reporter seq (N' to C') AIDPET
1	1	8	24	60	ADCY2_11/rA1		peptide	peptide	Experimental		Reporter seq (N' to C') ALRDRS
1	1	8	25	276	CXA1_265/rA1		peptide	peptide	Experimental		Reporter seq (N' to C') AAYFNG
1	1	8	26	1526	VIME_291/rA1		peptide	peptide	Experimental		Reporter seq (N' to C') AKSKFA
1	1	8	27	1225	SHB_268	Q15464	peptide	peptide	Experimental		Reporter seq (N' to C') yMEPYE
1	1	8	28	1215	SH2D3C_793	Q8N5H7	peptide	peptide	Experimental		Reporter seq (N' to C') yHTNAE
1	1	8	29	555	FLT3(CD135)_166		peptide	peptide	Experimental		Reporter seq (N' to C') yTLRRP
1	1	8	30	809	MET_1356	P08581	peptide	peptide	Experimental		Reporter seq (N' to C') yVNVKC
1	1	8	31	301	DDR1_797	Q08345	peptide	peptide	Experimental		Reporter seq (N' to C') yRVQGR
1	1	9	1	1273	SRC_187	P12931	peptide	peptide	Experimental		Reporter seq (N' to C') yCLSVS
1	1	9	2	1331	SYK_352	P43405	peptide	peptide	Experimental		Reporter seq (N' to C') yADPEE
1	1	9	3	1029	PTK6_114	Q13882	peptide	peptide	Experimental		Reporter seq (N' to C') yVLSVR
1	1	9	4	285	DAPP1_139	Q9UN19	peptide	peptide	Experimental		Reporter seq (N' to C') yESVRV
1	1	9	5	127	BCAR1_664	P56945	peptide	peptide	Experimental		Reporter seq (N' to C') yDYVHL
1	1	9	6	197	CBL_368	P22681	peptide	peptide	Experimental		Reporter seq (N' to C') yELYCE
1	1	9	7	1117	RET_1015	P07949	peptide	peptide	Experimental		Reporter seq (N' to C') yLDLAA
1	1	9	8	951	PDGFRB_751	P09619	peptide	peptide	Experimental		Reporter seq (N' to C') yVPMLD
1	1	9	9	813	MET_830	P08581	peptide	peptide	Experimental		Reporter seq (N' to C') yFDLIY
1	1	9	10	341	EPHA1_930	P21709	peptide	peptide	Experimental		Reporter seq (N' to C') yILHFH
1	1	9	11	291	DDR1_520	Q08345	peptide	peptide	Experimental		Reporter seq (N' to C') yARPPR
1	1	9	12	871	OSTP_246	P10451	peptide	peptide	Experimental		Reporter seq (N' to C') yKRKAN
1	1	9	13	233	CO3A1_1378	P02461	peptide	peptide	Experimental		Reporter seq (N' to C') yMDQAS
1	1	9	14	587	FYN_185	P06241	peptide	peptide	Experimental		Reporter seq (N' to C') ySLSIR
1	1	9	15	1541	YES_32	P07947	peptide	peptide	Experimental		Reporter seq (N' to C') yGAEPT
1	1	9	16	245	CRKL_132	P46109	peptide	peptide	Experimental		Reporter seq (N' to C') yDFPGN
1	1	9	17	1465	VAV1_174	P15498	peptide	peptide	Experimental		Reporter seq (N' to C') yEDLMR
1	1	9	18	747	LCP2_113	Q13094	peptide	peptide	Experimental		Reporter seq (N' to C') yESPND
1	1	9	19	499	FGFR1_585	P11362	peptide	peptide	Experimental		Reporter seq (N' to C') yNPSHN
1	1	9	20	261	CSF1R_723	P07333	peptide	peptide	Experimental		Reporter seq (N' to C') yVEMRP
1	1	9	21	1179	ROS1_2334	P08922	peptide	peptide	Experimental		Reporter seq (N' to C') yACLTH
1	1	9	22	865	NTRK3_709	Q16288	peptide	peptide	Experimental		Reporter seq (N' to C') yYRLFN
1	1	9	23	389	EPHA7_614	Q15375	peptide	peptide	Experimental		Reporter seq (N' to C') yEDPNR
1	1	9	24	1075	Q59GD8_238		peptide	peptide	Experimental		Reporter seq (N' to C') yNQPDW
1	1	9	25	277	CXA1_313	P17302	peptide	peptide	Experimental		Reporter seq (N' to C') ySAEQN
1	1	9	26	1285	SRC_530	P12931	peptide	peptide	Experimental		Reporter seq (N' to C') yQPGEN
1	1	9	27	1227	SHB_336	Q15464	peptide	peptide	Experimental		Reporter seq (N' to C') yDQPWE
1	1	9	28	1205	SH2D3A_95	Q9BRG2	peptide	peptide	Experimental		Reporter seq (N' to C') yMTGRR
1	1	9	29	557	FLT3(CD135)_401		peptide	peptide	Experimental		Reporter seq (N' to C') ySISKF
1	1	9	30	811	MET_1365	P08581	peptide	peptide	Experimental		Reporter seq (N' to C') yPSLLS
1	1	9	31	303	DDR1_869	Q08345	peptide	peptide	Experimental		Reporter seq (N' to C') yLSRPP
1	1	10	1	1274	SRC_187/rA1		peptide	peptide	Experimental		Reporter seq (N' to C') ACLSVS
1	1	10	2	1332	SYK_352/rA1		peptide	peptide	Experimental		Reporter seq (N' to C') AADPEE
1	1	10	3	1030	PTK6_114/rA1		peptide	peptide	Experimental		Reporter seq (N' to C') AVLSVR
1	1	10	4	286	DAPP1_139/rA1		peptide	peptide	Experimental		Reporter seq (N' to C') AESVRV
1	1	10	5	128	BCAR1_664/rA1		peptide	peptide	Experimental		Reporter seq (N' to C') ADYVHL
1	1	10	6	198	CBL_368/rA1		peptide	peptide	Experimental		Reporter seq (N' to C') AELYCE
1	1	10	7	1118	RET_1015/rA1		peptide	peptide	Experimental		Reporter seq (N' to C') ALDLAA
1	1	10	8	952	PDGFRB_751/rA1		peptide	peptide	Experimental		Reporter seq (N' to C') AVPMLD
1	1	10	9	814	MET_830/rA1		peptide	peptide	Experimental		Reporter seq (N' to C') AFDLIY
1	1	10	10	342	EPHA1_930/rA1		peptide	peptide	Experimental		Reporter seq (N' to C') AILHFH
1	1	10	11	292	DDR1_520/rA1		peptide	peptide	Experimental		Reporter seq (N' to C') AARPPR
1	1	10	12	872	OSTP_246/rA1		peptide	peptide	Experimental		Reporter seq (N' to C') AKRKAN
1	1	10	13	234	CO3A1_1378/rA1		peptide	peptide	Experimental		Reporter seq (N' to C') AMDQAS
1	1	10	14	588	FYN_185/rA1		peptide	peptide	Experimental		Reporter seq (N' to C') ASLSIR
1	1	10	15	1542	YES_32/rA1		peptide	peptide	Experimental		Reporter seq (N' to C') AGAEPT
1	1	10	16	246	CRKL_132/rA1		peptide	peptide	Experimental		Reporter seq (N' to C') ADFPGN
1	1	10	17	1466	VAV1_174/rA1		peptide	peptide	Experimental		Reporter seq (N' to C') AEDLMR
1	1	10	18	748	LCP2_113/rA1		peptide	peptide	Experimental		Reporter seq (N' to C') AESPND
1	1	10	19	500	FGFR1_585/rA1		peptide	peptide	Experimental		Reporter seq (N' to C') ANPSHN
1	1	10	20	262	CSF1R_723/rA1		peptide	peptide	Experimental		Reporter seq (N' to C') AVEMRP
1	1	10	21	1180	ROS1_2334/rA1		peptide	peptide	Experimental		Reporter seq (N' to C') AACLTH
1	1	10	22	866	NTRK3_709/rA1		peptide	peptide	Experimental		Reporter seq (N' to C') AYRLFN
1	1	10	23	390	EPHA7_614/rA1		peptide	peptide	Experimental		Reporter seq (N' to C') AEDPNR
1	1	10	24	1076	Q59GD8_238/rA1		peptide	peptide	Experimental		Reporter seq (N' to C') ANQPDW
1	1	10	25	278	CXA1_313/rA1		peptide	peptide	Experimental		Reporter seq (N' to C') ASAEQN
1	1	10	26	1273	SRC_187	P12931	peptide	peptide	Experimental		Reporter seq (N' to C') yCLSVS
1	1	10	27	1143	RIN1_36	Q13671	peptide	peptide	Experimental		Reporter seq (N' to C') yDVPNA
1	1	10	28	1203	SH2D3A_231	Q9BRG2	peptide	peptide	Experimental		Reporter seq (N' to C') yCELVP
1	1	10	29	559	FLT3(CD135)_416		peptide	peptide	Experimental		Reporter seq (N' to C') yIFHAE
1	1	10	30	1415	TNK1_277	Q13470	peptide	peptide	Experimental		Reporter seq (N' to C') yVMGGP
1	1	10	31	305	DDR1_881	Q08345	peptide	peptide	Experimental		Reporter seq (N' to C') yELMLR
1	1	11	1	1275	SRC_216	P12931	peptide	peptide	Experimental		Reporter seq (N' to C') yITSRT
1	1	11	2	1333	SYK_525	P43405	peptide	peptide	Experimental		Reporter seq (N' to C') yYKAQT
1	1	11	3	1031	PTK6_342	Q13882	peptide	peptide	Experimental		Reporter seq (N' to C') yLSHDH
1	1	11	4	831	NCK1_105	P16333	peptide	peptide	Experimental		Reporter seq (N' to C') yDLNMP
1	1	11	5	129	BCAR3_212	O75815	peptide	peptide	Experimental		Reporter seq (N' to C') ySRVQY
1	1	11	6	199	CBL_371	P22681	peptide	peptide	Experimental		Reporter seq (N' to C') yCEMGS
1	1	11	7	1119	RET_1029	P07949	peptide	peptide	Experimental		Reporter seq (N' to C') yDDGLS
1	1	11	8	953	PDGFRB_763	P09619	peptide	peptide	Experimental		Reporter seq (N' to C') yADIES
1	1	11	9	797	MET_1003	P08581	peptide	peptide	Experimental		Reporter seq (N' to C') yRATFP
1	1	11	10	343	EPHA2_575	P29317	peptide	peptide	Experimental		Reporter seq (N' to C') yFSKSE
1	1	11	11	293	DDR1_703	Q08345	peptide	peptide	Experimental		Reporter seq (N' to C') yMENGD
1	1	11	12	1459	UCP1_55	P25874	peptide	peptide	Experimental		Reporter seq (N' to C') yKGVLG
1	1	11	13	1269	SOX4_123	Q06945	peptide	peptide	Experimental		Reporter seq (N' to C') yPDYKY
1	1	11	14	589	FYN_213	P06241	peptide	peptide	Experimental		Reporter seq (N' to C') yYITTR
1	1	11	15	1535	YES_194	P07947	peptide	peptide	Experimental		Reporter seq (N' to C') ySLSIR
1	1	11	16	247	CRKL_198	P46109	peptide	peptide	Experimental		Reporter seq (N' to C') yGIPEP
1	1	11	17	1467	VAV1_441	P15498	peptide	peptide	Experimental		Reporter seq (N' to C') yDLKDF
1	1	11	18	749	LCP2_128	Q13094	peptide	peptide	Experimental		Reporter seq (N' to C') yESPNE
1	1	11	19	501	FGFR1_605	P11362	peptide	peptide	Experimental		Reporter seq (N' to C') yQVARG
1	1	11	20	263	CSF1R_809	P07333	peptide	peptide	Experimental		Reporter seq (N' to C') yIVKGN
1	1	11	21	655	IGF1R_973	P08069	peptide	peptide	Experimental		Reporter seq (N' to C') yASVNP
1	1	11	22	867	NTRK3_710	Q16288	peptide	peptide	Experimental		Reporter seq (N' to C') yRLFNP
1	1	11	23	391	EPHA7_791	Q15375	peptide	peptide	Experimental		Reporter seq (N' to C') yTTTGG
1	1	11	24	307	DMD_Y3394/DMD-Dp140bc_934		peptide	peptide	Experimental		Reporter seq (N' to C') yLPVQT
1	1	11	25	739	KS6B1_62	P23443	peptide	peptide	Experimental		Reporter seq (N' to C') yELGME
1	1	11	26	1275	SRC_216	P12931	peptide	peptide	Experimental		Reporter seq (N' to C') yITSRT
1	1	11	27	1145	RIN1_632	Q13671	peptide	peptide	Experimental		Reporter seq (N' to C') yQDPSS
1	1	11	28	1229	SHC1_349	P29353	peptide	peptide	Experimental		Reporter seq (N' to C') yYNDFP
1	1	11	29	561	FLT3(CD135)_589		peptide	peptide	Experimental		Reporter seq (N' to C') yFYVDF
1	1	11	30	1417	TNK1_661	Q13470	peptide	peptide	Experimental		Reporter seq (N' to C') yVLARP
1	1	11	31	1037	PTK7_872	Q13308	peptide	peptide	Experimental		Reporter seq (N' to C') yMVLEY
1	1	12	1	1276	SRC_216/rA1		peptide	peptide	Experimental		Reporter seq (N' to C') AITSRT
1	1	12	2	1334	SYK_525/rA1		peptide	peptide	Experimental		Reporter seq (N' to C') AYKAQT
1	1	12	3	1032	PTK6_342/rA1		peptide	peptide	Experimental		Reporter seq (N' to C') ALSHDH
1	1	12	4	832	NCK1_105/rA1		peptide	peptide	Experimental		Reporter seq (N' to C') ADLNMP
1	1	12	5	130	BCAR3_212/rA1		peptide	peptide	Experimental		Reporter seq (N' to C') ASRVQY
1	1	12	6	200	CBL_371/rA1		peptide	peptide	Experimental		Reporter seq (N' to C') ACEMGS
1	1	12	7	1120	RET_1029/rA1		peptide	peptide	Experimental		Reporter seq (N' to C') ADDGLS
1	1	12	8	954	PDGFRB_763/rA1		peptide	peptide	Experimental		Reporter seq (N' to C') AADIES
1	1	12	9	798	MET_1003/rA1		peptide	peptide	Experimental		Reporter seq (N' to C') ARATFP
1	1	12	10	344	EPHA2_575/rA1		peptide	peptide	Experimental		Reporter seq (N' to C') AFSKSE
1	1	12	11	294	DDR1_703/rA1		peptide	peptide	Experimental		Reporter seq (N' to C') AMENGD
1	1	12	12	1460	UCP1_55/rA1		peptide	peptide	Experimental		Reporter seq (N' to C') AKGVLG
1	1	12	13	1270	SOX4_123/rA1		peptide	peptide	Experimental		Reporter seq (N' to C') APDYKY
1	1	12	14	590	FYN_213/rA1		peptide	peptide	Experimental		Reporter seq (N' to C') AYITTR
1	1	12	15	1536	YES_194/rA1		peptide	peptide	Experimental		Reporter seq (N' to C') ASLSIR
1	1	12	16	248	CRKL_198/rA1		peptide	peptide	Experimental		Reporter seq (N' to C') AGIPEP
1	1	12	17	1468	VAV1_441/rA1		peptide	peptide	Experimental		Reporter seq (N' to C') ADLKDF
1	1	12	18	750	LCP2_128/rA1		peptide	peptide	Experimental		Reporter seq (N' to C') AESPNE
1	1	12	19	502	FGFR1_605/rA1		peptide	peptide	Experimental		Reporter seq (N' to C') AQVARG
1	1	12	20	264	CSF1R_809/rA1		peptide	peptide	Experimental		Reporter seq (N' to C') AIVKGN
1	1	12	21	656	IGF1R_973/rA1		peptide	peptide	Experimental		Reporter seq (N' to C') AASVNP
1	1	12	22	868	NTRK3_710/rA1		peptide	peptide	Experimental		Reporter seq (N' to C') ARLFNP
1	1	12	23	392	EPHA7_791/rA1		peptide	peptide	Experimental		Reporter seq (N' to C') ATTTGG
1	1	12	24	308	DMD_Y3394/DMD-Dp140bc_934/rA1		peptide	peptide	Experimental		Reporter seq (N' to C') ALPVQT
1	1	12	25	740	KS6B1_62/rA1		peptide	peptide	Experimental		Reporter seq (N' to C') AELGME
1	1	12	26	1277	SRC_338	P12931	peptide	peptide	Experimental		Reporter seq (N' to C') yIVTEY
1	1	12	27	1147	RIN3_602	Q8TB24	peptide	peptide	Experimental		Reporter seq (N' to C') yKKVVE
1	1	12	28	1231	SHC1_350	P29353	peptide	peptide	Experimental		Reporter seq (N' to C') yNDFPG
1	1	12	29	563	FLT3(CD135)_591		peptide	peptide	Experimental		Reporter seq (N' to C') yVDFRE
1	1	12	30	839	NTRK1_496	P04629	peptide	peptide	Experimental		Reporter seq (N' to C') yFSDAC
1	1	12	31	1181	RYK_452	P34925	peptide	peptide	Experimental		Reporter seq (N' to C') yLARRE
1	1	13	1	1277	SRC_338	P12931	peptide	peptide	Experimental		Reporter seq (N' to C') yIVTEY
1	1	13	2	1335	SYK_526	P43405	peptide	peptide	Experimental		Reporter seq (N' to C') yKAQTH
1	1	13	3	1033	PTK6_351	Q13882	peptide	peptide	Experimental		Reporter seq (N' to C') yKWTAP
1	1	13	4	833	NCK1_268	P16333	peptide	peptide	Experimental		Reporter seq (N' to C') yIRPSL
1	1	13	5	131	BCAR3_266	O75815	peptide	peptide	Experimental		Reporter seq (N' to C') yGTSPG
1	1	13	6	201	CBL_455	P22681	peptide	peptide	Experimental		Reporter seq (N' to C') yDDDDD
1	1	13	7	1121	RET_1062	P07949	peptide	peptide	Experimental		Reporter seq (N' to C') yGMSDP
1	1	13	8	955	PDGFRB_771	P09619	peptide	peptide	Experimental		Reporter seq (N' to C') yMAPYD
1	1	13	9	799	MET_1230	P08581	peptide	peptide	Experimental		Reporter seq (N' to C') yDKEYY
1	1	13	10	345	EPHA2_588	P29317	peptide	peptide	Experimental		Reporter seq (N' to C') yVDPHT
1	1	13	11	295	DDR1_740	Q08345	peptide	peptide	Experimental		Reporter seq (N' to C') yPMLLH
1	1	13	12	271	CSPG2_208	P13611	peptide	peptide	Experimental		Reporter seq (N' to C') yPIRAP
1	1	13	13	1271	SOX4_126	Q06945	peptide	peptide	Experimental		Reporter seq (N' to C') yKYRPR
1	1	13	14	591	FYN_214	P06241	peptide	peptide	Experimental		Reporter seq (N' to C') yITTRA
1	1	13	15	1537	YES_222	P07947	peptide	peptide	Experimental		Reporter seq (N' to C') yYITTR
1	1	13	16	249	CRKL_207	P46109	peptide	peptide	Experimental		Reporter seq (N' to C') yAQPQT
1	1	13	17	1469	VAV1_826	P15498	peptide	peptide	Experimental		Reporter seq (N' to C') yGRVGW
1	1	13	18	751	LCP2_145	Q13094	peptide	peptide	Experimental		Reporter seq (N' to C') yEPPPS
1	1	13	19	503	FGFR1_653	P11362	peptide	peptide	Experimental		Reporter seq (N' to C') yYKKTT
1	1	13	20	719	KIT_568	P10721	peptide	peptide	Experimental		Reporter seq (N' to C') yVYIDP
1	1	13	21	657	IGF1R_980	P08069	peptide	peptide	Experimental		Reporter seq (N' to C') yFSAAD
1	1	13	22	869	NTRK3_834	Q16288	peptide	peptide	Experimental		Reporter seq (N' to C') yLDILG
1	1	13	23	393	EPHA7_940	Q15375	peptide	peptide	Experimental		Reporter seq (N' to C') yKDNFT
1	1	13	24	1187	RYR2_1058-1060		peptide	peptide	Experimental		Reporter seq (N' to C') yGYNLE
1	1	13	25	1007	POSTN_189	Q15063	peptide	peptide	Experimental		Reporter seq (N' to C') yNNLGL
1	1	13	26	1279	SRC_419	P12931	peptide	peptide	Experimental		Reporter seq (N' to C') yTARQG
1	1	13	27	1369	TENS1_327	Q9HBL0	peptide	peptide	Experimental		Reporter seq (N' to C') yNTSDP
1	1	13	28	1233	SHC1_427	P29353	peptide	peptide	Experimental		Reporter seq (N' to C') yVNVQN
1	1	13	29	565	FLT3(CD135)_597		peptide	peptide	Experimental		Reporter seq (N' to C') yEYDLK
1	1	13	30	841	NTRK1_676	P04629	peptide	peptide	Experimental		Reporter seq (N' to C') ySTDYY
1	1	13	31	1183	RYK_492	P34925	peptide	peptide	Experimental		Reporter seq (N' to C') yHCLGD
1	1	14	1	1278	SRC_338/rA1		peptide	peptide	Experimental		Reporter seq (N' to C') AIVTEY
1	1	14	2	1336	SYK_526/rA1		peptide	peptide	Experimental		Reporter seq (N' to C') AKAQTH
1	1	14	3	1034	PTK6_351/rA1		peptide	peptide	Experimental		Reporter seq (N' to C') AKWTAP
1	1	14	4	834	NCK1_268/rA1		peptide	peptide	Experimental		Reporter seq (N' to C') AIRPSL
1	1	14	5	132	BCAR3_266/rA1		peptide	peptide	Experimental		Reporter seq (N' to C') AGTSPG
1	1	14	6	202	CBL_455/rA1		peptide	peptide	Experimental		Reporter seq (N' to C') ADDDDD
1	1	14	7	1122	RET_1062/rA1		peptide	peptide	Experimental		Reporter seq (N' to C') AGMSDP
1	1	14	8	956	PDGFRB_771/rA1		peptide	peptide	Experimental		Reporter seq (N' to C') AMAPYD
1	1	14	9	800	MET_1230/rA1		peptide	peptide	Experimental		Reporter seq (N' to C') ADKEYY
1	1	14	10	346	EPHA2_588/rA1		peptide	peptide	Experimental		Reporter seq (N' to C') AVDPHT
1	1	14	11	296	DDR1_740/rA1		peptide	peptide	Experimental		Reporter seq (N' to C') APMLLH
1	1	14	12	272	CSPG2_208/rA1		peptide	peptide	Experimental		Reporter seq (N' to C') APIRAP
1	1	14	13	1272	SOX4_126/rA1		peptide	peptide	Experimental		Reporter seq (N' to C') AKYRPR
1	1	14	14	592	FYN_214/rA1		peptide	peptide	Experimental		Reporter seq (N' to C') AITTRA
1	1	14	15	1538	YES_222/rA1		peptide	peptide	Experimental		Reporter seq (N' to C') AYITTR
1	1	14	16	250	CRKL_207/rA1		peptide	peptide	Experimental		Reporter seq (N' to C') AAQPQT
1	1	14	17	1470	VAV1_826/rA1		peptide	peptide	Experimental		Reporter seq (N' to C') AGRVGW
1	1	14	18	752	LCP2_145/rA1		peptide	peptide	Experimental		Reporter seq (N' to C') AEPPPS
1	1	14	19	504	FGFR1_653/rA1		peptide	peptide	Experimental		Reporter seq (N' to C') AYKKTT
1	1	14	20	720	KIT_568/rA1		peptide	peptide	Experimental		Reporter seq (N' to C') AVYIDP
1	1	14	21	658	IGF1R_980/rA1		peptide	peptide	Experimental		Reporter seq (N' to C') AFSAAD
1	1	14	22	870	NTRK3_834/rA1		peptide	peptide	Experimental		Reporter seq (N' to C') ALDILG
1	1	14	23	394	EPHA7_940/rA1		peptide	peptide	Experimental		Reporter seq (N' to C') AKDNFT
1	1	14	24	1188	RYR2_1058-1060/rA1		peptide	peptide	Experimental		Reporter seq (N' to C') AGYNLE
1	1	14	25	1008	POSTN_189/rA1		peptide	peptide	Experimental		Reporter seq (N' to C') ANNLGL
1	1	14	26	1281	SRC_439	P12931	peptide	peptide	Experimental		Reporter seq (N' to C') yGRFTI
1	1	14	27	1371	TENS1_339	Q9HBL0	peptide	peptide	Experimental		Reporter seq (N' to C') yDNFSG
1	1	14	28	1235	SHC2_338	D	peptide	peptide	Experimental		Reporter seq (N' to C') yYNSIP
1	1	14	29	567	FLT3(CD135)_599		peptide	peptide	Experimental		Reporter seq (N' to C') yDLKWE
1	1	14	30	843	NTRK1_680	P04629	peptide	peptide	Experimental		Reporter seq (N' to C') yYRVGG
1	1	14	31	1185	RYK_556	P34925	peptide	peptide	Experimental		Reporter seq (N' to C') yRIAQP
1	1	15	1	1279	SRC_419	P12931	peptide	peptide	Experimental		Reporter seq (N' to C') yTARQG
1	1	15	2	1337	SYK_546	P43405	peptide	peptide	Experimental		Reporter seq (N' to C') yYKFSS
1	1	15	3	1035	PTK6_447	Q13882	peptide	peptide	Experimental		Reporter seq (N' to C') yENPT
1	1	15	4	835	NCK2_110	O43639	peptide	peptide	Experimental		Reporter seq (N' to C') yDLNIP
1	1	15	5	1207	SH2D3C_183	Q8N5H7	peptide	peptide	Experimental		Reporter seq (N' to C') yVKFSK
1	1	15	6	203	CBL_552	P22681	peptide	peptide	Experimental		Reporter seq (N' to C') ySVGAE
1	1	15	7	1123	RET_1090	P07949	peptide	peptide	Experimental		Reporter seq (N' to C') yPNDSV
1	1	15	8	957	PDGFRB_775	P09619	peptide	peptide	Experimental		Reporter seq (N' to C') yDNYVP
1	1	15	9	801	MET_1234	P08581	peptide	peptide	Experimental		Reporter seq (N' to C') yYSVHN
1	1	15	10	347	EPHA2_594	P29317	peptide	peptide	Experimental		Reporter seq (N' to C') yEDPNQ
1	1	15	11	297	DDR1_792	Q08345	peptide	peptide	Experimental		Reporter seq (N' to C') yAGDYY
1	1	15	12	905	PA24A_456	P47712	peptide	peptide	Experimental		Reporter seq (N' to C') yQSDNQ
1	1	15	13	83	ASH1L_2781	Q9NR48	peptide	peptide	Experimental		Reporter seq (N' to C') yICDYR
1	1	15	14	599	FYN_420	P06241	peptide	peptide	Experimental		Reporter seq (N' to C') yTARQG
1	1	15	15	1539	YES_223	P07947	peptide	peptide	Experimental		Reporter seq (N' to C') yITTRA
1	1	15	16	251	CRKL_251	P46109	peptide	peptide	Experimental		Reporter seq (N' to C') yDKTAL
1	1	15	17	1471	VAV1_844	P15498	peptide	peptide	Experimental		Reporter seq (N' to C') ySEYC
1	1	15	18	753	LCP2_173	Q13094	peptide	peptide	Experimental		Reporter seq (N' to C') yIDRPP
1	1	15	19	505	FGFR1_654	P11362	peptide	peptide	Experimental		Reporter seq (N' to C') yKKTTN
1	1	15	20	721	KIT_570	P10721	peptide	peptide	Experimental		Reporter seq (N' to C') yIDPTQ
1	1	15	21	643	IGF1R_1161	P08069	peptide	peptide	Experimental		Reporter seq (N' to C') yETDYY
1	1	15	22	325	EGFR(ERBB1)_869		peptide	peptide	Experimental		Reporter seq (N' to C') yHAEGG
1	1	15	23	395	EPHA8_616	P29322	peptide	peptide	Experimental		Reporter seq (N' to C') yEEPGR
1	1	15	24	1079	RAC2_Y64		peptide	peptide	Experimental		Reporter seq (N' to C') yDRLRP
1	1	15	25	1009	POSTN_733	Q15063	peptide	peptide	Experimental		Reporter seq (N' to C') yTKIID
1	1	15	26	1283	SRC_522	P12931	peptide	peptide	Experimental		Reporter seq (N' to C') yFTSTE
1	1	15	27	1373	TENS1_366	Q9HBL0	peptide	peptide	Experimental		Reporter seq (N' to C') yAKVKK
1	1	15	28	1237	SHC2_339	P98078	peptide	peptide	Experimental		Reporter seq (N' to C') yNSIPG
1	1	15	29	569	FLT3(CD135)_726		peptide	peptide	Experimental		Reporter seq (N' to C') yPTFQS
1	1	15	30	845	NTRK1_681	P04629	peptide	peptide	Experimental		Reporter seq (N' to C') yRVGGR
1	1	15	31	815	MUSK_554	O15146	peptide	peptide	Experimental		Reporter seq (N' to C') yQRMPL
1	1	16	1	1280	SRC_419/rA1		peptide	peptide	Experimental		Reporter seq (N' to C') ATARQG
1	1	16	2	1338	SYK_546/rA1		peptide	peptide	Experimental		Reporter seq (N' to C') AYKFSS
1	1	16	3	1036	PTK6_447/rA1		peptide	peptide	Experimental		Reporter seq (N' to C') AENPT
1	1	16	4	836	NCK2_110/rA1		peptide	peptide	Experimental		Reporter seq (N' to C') ADLNIP
1	1	16	5	1208	SH2D3C_183/rA1		peptide	peptide	Experimental		Reporter seq (N' to C') AVKFSK
1	1	16	6	204	CBL_552/rA1		peptide	peptide	Experimental		Reporter seq (N' to C') ASVGAE
1	1	16	7	1124	RET_1090/rA1		peptide	peptide	Experimental		Reporter seq (N' to C') APNDSV
1	1	16	8	958	PDGFRB_775/rA1		peptide	peptide	Experimental		Reporter seq (N' to C') ADNYVP
1	1	16	9	802	MET_1234/rA1		peptide	peptide	Experimental		Reporter seq (N' to C') AYSVHN
1	1	16	10	348	EPHA2_594/rA1		peptide	peptide	Experimental		Reporter seq (N' to C') AEDPNQ
1	1	16	11	298	DDR1_792/rA1		peptide	peptide	Experimental		Reporter seq (N' to C') AAGDYY
1	1	16	12	906	PA24A_456/rA1		peptide	peptide	Experimental		Reporter seq (N' to C') AQSDNQ
1	1	16	13	84	ASH1L_2781/rA1		peptide	peptide	Experimental		Reporter seq (N' to C') AICDYR
1	1	16	14	600	FYN_420/rA1		peptide	peptide	Experimental		Reporter seq (N' to C') ATARQG
1	1	16	15	1540	YES_223/rA1		peptide	peptide	Experimental		Reporter seq (N' to C') AITTRA
1	1	16	16	252	CRKL_251/rA1		peptide	peptide	Experimental		Reporter seq (N' to C') ADKTAL
1	1	16	17	1472	VAV1_844/rA1		peptide	peptide	Experimental		Reporter seq (N' to C') ASEYC
1	1	16	18	754	LCP2_173/rA1		peptide	peptide	Experimental		Reporter seq (N' to C') AIDRPP
1	1	16	19	506	FGFR1_654/rA1		peptide	peptide	Experimental		Reporter seq (N' to C') AKKTTN
1	1	16	20	722	KIT_570/rA1		peptide	peptide	Experimental		Reporter seq (N' to C') AIDPTQ
1	1	16	21	644	IGF1R_1161/rA1		peptide	peptide	Experimental		Reporter seq (N' to C') AETDYY
1	1	16	22	326	EGFR(ERBB1)_869/rA1		peptide	peptide	Experimental		Reporter seq (N' to C') AHAEGG
1	1	16	23	396	EPHA8_616/rA1		peptide	peptide	Experimental		Reporter seq (N' to C') AEEPGR
1	1	16	24	1080	RAC2_Y64/rA1		peptide	peptide	Experimental		Reporter seq (N' to C') ADRLRP
1	1	16	25	1010	POSTN_733/rA1		peptide	peptide	Experimental		Reporter seq (N' to C') ATKIID
1	1	16	26	3	ABL1_185	P00519	peptide	peptide	Experimental		Reporter seq (N' to C') yVSSES
1	1	16	27	1375	TENS1_796	Q9HBL0	peptide	peptide	Experimental		Reporter seq (N' to C') yDYQPC
1	1	16	28	1239	SHC2_414	P98079	peptide	peptide	Experimental		Reporter seq (N' to C') yVNTQG
1	1	16	29	571	FLT3(CD135)_842		peptide	peptide	Experimental		Reporter seq (N' to C') yVVRGN
1	1	16	30	847	NTRK1_757	P04629	peptide	peptide	Experimental		Reporter seq (N' to C') yAIMRG
1	1	16	31	817	MUSK_577	O15146	peptide	peptide	Experimental		Reporter seq (N' to C') yVRDIG
1	1	17	1	1281	SRC_439	P12931	peptide	peptide	Experimental		Reporter seq (N' to C') yGRFTI
1	1	17	2	1339	SYK_629	P43405	peptide	peptide	Experimental		Reporter seq (N' to C') yYYDVV
1	1	17	3	605	GRAP2_45	O75791	peptide	peptide	Experimental		Reporter seq (N' to C') yVPKNF
1	1	17	4	1053	PTPN11_62	Q06124	peptide	peptide	Experimental		Reporter seq (N' to C') yYDLYG
1	1	17	5	1209	SH2D3C_278	Q8N5H7	peptide	peptide	Experimental		Reporter seq (N' to C') yTHIQY
1	1	17	6	205	CBL_674	P22681	peptide	peptide	Experimental		Reporter seq (N' to C') ySLAAR
1	1	17	7	1125	RET_1096	P07949	peptide	peptide	Experimental		Reporter seq (N' to C') yANWML
1	1	17	8	959	PDGFRB_778	P09619	peptide	peptide	Experimental		Reporter seq (N' to C') yVPSAP
1	1	17	9	803	MET_1235	P08581	peptide	peptide	Experimental		Reporter seq (N' to C') ySVHNK
1	1	17	10	349	EPHA2_628	P29317	peptide	peptide	Experimental		Reporter seq (N' to C') yKGMLK
1	1	17	11	299	DDR1_796	Q08345	peptide	peptide	Experimental		Reporter seq (N' to C') yYRVQG
1	1	17	12	907	PA24A_535	P47712	peptide	peptide	Experimental		Reporter seq (N' to C') yEPLDV
1	1	17	13	85	ASH1L_2785	Q9NR48	peptide	peptide	Experimental		Reporter seq (N' to C') yRLDKS
1	1	17	14	601	FYN_440	P06241	peptide	peptide	Experimental		Reporter seq (N' to C') yGRFTI
1	1	17	15	1543	YES_336	P07947	peptide	peptide	Experimental		Reporter seq (N' to C') yAVVSE
1	1	17	16	1289	STAP2_22	Q9UGK3	peptide	peptide	Experimental		Reporter seq (N' to C') yESFLE
1	1	17	17	1473	VAV2_142	P52735	peptide	peptide	Experimental		Reporter seq (N' to C') yRSLEE
1	1	17	18	1441	TXK_91	P42681	peptide	peptide	Experimental		Reporter seq (N' to C') yDFLPR
1	1	17	19	507	FGFR1_730	P11362	peptide	peptide	Experimental		Reporter seq (N' to C') yMMMRD
1	1	17	20	723	KIT_703	P10721	peptide	peptide	Experimental		Reporter seq (N' to C') yKNLLH
1	1	17	21	645	IGF1R_1165	P08069	peptide	peptide	Experimental		Reporter seq (N' to C') yYRKGG
1	1	17	22	327	EGFR(ERBB1)_915		peptide	peptide	Experimental		Reporter seq (N' to C') yDGIPA
1	1	17	23	397	EPHA8_839	P29322	peptide	peptide	Experimental		Reporter seq (N' to C') yWNMTN
1	1	17	24	1081	RAC3_64		peptide	peptide	Experimental		Reporter seq (N' to C') yDRLRP
1	1	17	25	1435	TR150_54	Q9Y2W1	peptide	peptide	Experimental		Reporter seq (N' to C') ySPAHN
1	1	17	26	5	ABL1_226	P00519	peptide	peptide	Experimental		Reporter seq (N' to C') yGVSPN
1	1	17	27	1377	TENS1_903	Q9HBL0	peptide	peptide	Experimental		Reporter seq (N' to C') yENQSP
1	1	17	28	1241	SHC4_424	Q6S5L8	peptide	peptide	Experimental		Reporter seq (N' to C') yENCLE
1	1	17	29	573	FLT3(CD135)_969		peptide	peptide	Experimental		Reporter seq (N' to C') yQNRRP
1	1	17	30	849	NTRK1_791	P04629	peptide	peptide	Experimental		Reporter seq (N' to C') yLDVLG
1	1	17	31	819	MUSK_751	O15146	peptide	peptide	Experimental		Reporter seq (N' to C') ySADYY
1	1	18	1	1282	SRC_439/rA1		peptide	peptide	Experimental		Reporter seq (N' to C') AGRFTI
1	1	18	2	1340	SYK_629/rA1		peptide	peptide	Experimental		Reporter seq (N' to C') AYYDVV
1	1	18	3	606	GRAP2_45/rA1		peptide	peptide	Experimental		Reporter seq (N' to C') AVPKNF
1	1	18	4	1054	PTPN11_62/rA1		peptide	peptide	Experimental		Reporter seq (N' to C') AYDLYG
1	1	18	5	1210	SH2D3C_278/rA1		peptide	peptide	Experimental		Reporter seq (N' to C') ATHIQY
1	1	18	6	206	CBL_674/rA1		peptide	peptide	Experimental		Reporter seq (N' to C') ASLAAR
1	1	18	7	1126	RET_1096/rA1		peptide	peptide	Experimental		Reporter seq (N' to C') AANWML
1	1	18	8	960	PDGFRB_778/rA1		peptide	peptide	Experimental		Reporter seq (N' to C') AVPSAP
1	1	18	9	804	MET_1235/rA1		peptide	peptide	Experimental		Reporter seq (N' to C') ASVHNK
1	1	18	10	350	EPHA2_628/rA1		peptide	peptide	Experimental		Reporter seq (N' to C') AKGMLK
1	1	18	11	300	DDR1_796/rA1		peptide	peptide	Experimental		Reporter seq (N' to C') AYRVQG
1	1	18	12	908	PA24A_535/rA1		peptide	peptide	Experimental		Reporter seq (N' to C') AEPLDV
1	1	18	13	86	ASH1L_2785/rA1		peptide	peptide	Experimental		Reporter seq (N' to C') ARLDKS
1	1	18	14	602	FYN_440/rA1		peptide	peptide	Experimental		Reporter seq (N' to C') AGRFTI
1	1	18	15	1544	YES_336/rA1		peptide	peptide	Experimental		Reporter seq (N' to C') AAVVSE
1	1	18	16	1290	STAP2_22/rA1		peptide	peptide	Experimental		Reporter seq (N' to C') AESFLE
1	1	18	17	1474	VAV2_142/rA1		peptide	peptide	Experimental		Reporter seq (N' to C') ARSLEE
1	1	18	18	1442	TXK_91/rA1		peptide	peptide	Experimental		Reporter seq (N' to C') ADFLPR
1	1	18	19	508	FGFR1_730/rA1		peptide	peptide	Experimental		Reporter seq (N' to C') AMMMRD
1	1	18	20	724	KIT_703/rA1		peptide	peptide	Experimental		Reporter seq (N' to C') AKNLLH
1	1	18	21	646	IGF1R_1165/rA1		peptide	peptide	Experimental		Reporter seq (N' to C') AYRKGG
1	1	18	22	328	EGFR(ERBB1)_915/rA1		peptide	peptide	Experimental		Reporter seq (N' to C') ADGIPA
1	1	18	23	398	EPHA8_839/rA1		peptide	peptide	Experimental		Reporter seq (N' to C') AWNMTN
1	1	18	24	1082	RAC3_64/rA1		peptide	peptide	Experimental		Reporter seq (N' to C') ADRLRP
1	1	18	25	1436	TR150_54/rA1		peptide	peptide	Experimental		Reporter seq (N' to C') ASPAHN
1	1	18	26	7	ABL1_253	P00519	peptide	peptide	Experimental		Reporter seq (N' to C') yGEVYE
1	1	18	27	1359	TENS1_1149	Q9HBL0	peptide	peptide	Experimental		Reporter seq (N' to C') ySLQHF
1	1	18	28	1201	SH2B2_629	O14492	peptide	peptide	Experimental		Reporter seq (N' to C') ySFY
1	1	18	29	1499	VEGFR1(FLT1)_794	P17948	peptide	peptide	Experimental		Reporter seq (N' to C') yLSIIM
1	1	18	30	851	NTRK2_516	Q16620	peptide	peptide	Experimental		Reporter seq (N' to C') yFGITN
1	1	18	31	821	MUSK_755	O15146	peptide	peptide	Experimental		Reporter seq (N' to C') yYKANE
1	1	19	1	1283	SRC_522	P12931	peptide	peptide	Experimental		Reporter seq (N' to C') yFTSTE
1	1	19	2	1341	SYK_630	P43405	peptide	peptide	Experimental		Reporter seq (N' to C') yYDVVN
1	1	19	3	1221	SHB_114	Q15464	peptide	peptide	Experimental		Reporter seq (N' to C') yCGGSG
1	1	19	4	1055	PTPN11_63	Q06124	peptide	peptide	Experimental		Reporter seq (N' to C') yDLYGG
1	1	19	5	1211	SH2D3C_283	Q8N5H7	peptide	peptide	Experimental		Reporter seq (N' to C') yLFEQE
1	1	19	6	207	CBL_700	P22681	peptide	peptide	Experimental		Reporter seq (N' to C') yMTPSS
1	1	19	7	1515	VEGFR3(FLT4)_1063		peptide	peptide	Experimental		Reporter seq (N' to C') yKDPDY
1	1	19	8	961	PDGFRB_857	P09619	peptide	peptide	Experimental		Reporter seq (N' to C') yISKGS
1	1	19	9	805	MET_1313	P08581	peptide	peptide	Experimental		Reporter seq (N' to C') yEVMLK
1	1	19	10	351	EPHA2_735	P29317	peptide	peptide	Experimental		Reporter seq (N' to C') yVHRDL
1	1	19	11	301	DDR1_797	Q08345	peptide	peptide	Experimental		Reporter seq (N' to C') yRVQGR
1	1	19	12	1071	PUM2_697	Q8TB72	peptide	peptide	Experimental		Reporter seq (N' to C') yNRSDI
1	1	19	13	837	NF1B_41	O00712	peptide	peptide	Experimental		Reporter seq (N' to C') yFKKHE
1	1	19	14	603	FYN_531	P06241	peptide	peptide	Experimental		Reporter seq (N' to C') yQPGEN
1	1	19	15	1545	YES_345	P07947	peptide	peptide	Experimental		Reporter seq (N' to C') yIVTEF
1	1	19	16	1291	STAP2_250	Q9UGK3	peptide	peptide	Experimental		Reporter seq (N' to C') yEKVLG
1	1	19	17	1475	VAV2_159	P52735	peptide	peptide	Experimental		Reporter seq (N' to C') yDCVPC
1	1	19	18	1439	TXK_420	P42681	peptide	peptide	Experimental		Reporter seq (N' to C') yVSSFG
1	1	19	19	509	FGFR1_766	P11362	peptide	peptide	Experimental		Reporter seq (N' to C') yLDLSM
1	1	19	20	725	KIT_721	P10721	peptide	peptide	Experimental		Reporter seq (N' to C') yMDMKP
1	1	19	21	647	IGF1R_1166	P08069	peptide	peptide	Experimental		Reporter seq (N' to C') yRKGGK
1	1	19	22	329	EGFR(ERBB1)_944		peptide	peptide	Experimental		Reporter seq (N' to C') yMIMVK
1	1	19	23	399	EPHB1_594	P54762	peptide	peptide	Experimental		Reporter seq (N' to C') yIDPFT
1	1	19	24	1077	RAC1_64		peptide	peptide	Experimental		Reporter seq (N' to C') yDRLRP
1	1	19	25	1437	TR150_68	Q9Y2W1	peptide	peptide	Experimental		Reporter seq (N' to C') yQNRDF
1	1	19	26	9	ABL1_257	P00519	peptide	peptide	Experimental		Reporter seq (N' to C') yEGVWK
1	1	19	27	1361	TENS1_1254	Q9HBL0	peptide	peptide	Experimental		Reporter seq (N' to C') yQVSGL
1	1	19	28	1083	RASA1_460	P20936	peptide	peptide	Experimental		Reporter seq (N' to C') yNTIRR
1	1	19	29	1485	VEGFR1(FLT1)_1048	P17948	peptide	peptide	Experimental		Reporter seq (N' to C') yKNPDY
1	1	19	30	853	NTRK2_702	Q16620	peptide	peptide	Experimental		Reporter seq (N' to C') ySTDYY
1	1	19	31	823	MUSK_756	O15146	peptide	peptide	Experimental		Reporter seq (N' to C') yKANEN
1	1	20	1	1284	SRC_522/rA1		peptide	peptide	Experimental		Reporter seq (N' to C') AFTSTE
1	1	20	2	1342	SYK_630/rA1		peptide	peptide	Experimental		Reporter seq (N' to C') AYDVVN
1	1	20	3	1222	SHB_114/rA1		peptide	peptide	Experimental		Reporter seq (N' to C') ACGGSG
1	1	20	4	1056	PTPN11_63/rA1		peptide	peptide	Experimental		Reporter seq (N' to C') ADLYGG
1	1	20	5	1212	SH2D3C_283/rA1		peptide	peptide	Experimental		Reporter seq (N' to C') ALFEQE
1	1	20	6	208	CBL_700/rA1		peptide	peptide	Experimental		Reporter seq (N' to C') AMTPSS
1	1	20	7	1516	VEGFR3(FLT4)_1063/rA1		peptide	peptide	Experimental		Reporter seq (N' to C') AKDPDY
1	1	20	8	962	PDGFRB_857/rA1		peptide	peptide	Experimental		Reporter seq (N' to C') AISKGS
1	1	20	9	806	MET_1313/rA1		peptide	peptide	Experimental		Reporter seq (N' to C') AEVMLK
1	1	20	10	352	EPHA2_735/rA1		peptide	peptide	Experimental		Reporter seq (N' to C') AVHRDL
1	1	20	11	302	DDR1_797/rA1		peptide	peptide	Experimental		Reporter seq (N' to C') ARVQGR
1	1	20	12	1072	PUM2_697/rA1		peptide	peptide	Experimental		Reporter seq (N' to C') ANRSDI
1	1	20	13	838	NF1B_41/rA1		peptide	peptide	Experimental		Reporter seq (N' to C') AFKKHE
1	1	20	14	604	FYN_531/rA1		peptide	peptide	Experimental		Reporter seq (N' to C') AQPGEN
1	1	20	15	1546	YES_345/rA1		peptide	peptide	Experimental		Reporter seq (N' to C') AIVTEF
1	1	20	16	1292	STAP2_250/rA1		peptide	peptide	Experimental		Reporter seq (N' to C') AEKVLG
1	1	20	17	1476	VAV2_159/rA1		peptide	peptide	Experimental		Reporter seq (N' to C') ADCVPC
1	1	20	18	1440	TXK_420/rA1		peptide	peptide	Experimental		Reporter seq (N' to C') AVSSFG
1	1	20	19	510	FGFR1_766/rA1		peptide	peptide	Experimental		Reporter seq (N' to C') ALDLSM
1	1	20	20	726	KIT_721/rA1		peptide	peptide	Experimental		Reporter seq (N' to C') AMDMKP
1	1	20	21	648	IGF1R_1166/rA1		peptide	peptide	Experimental		Reporter seq (N' to C') ARKGGK
1	1	20	22	330	EGFR(ERBB1)_944/rA1		peptide	peptide	Experimental		Reporter seq (N' to C') AMIMVK
1	1	20	23	400	EPHB1_594/rA1		peptide	peptide	Experimental		Reporter seq (N' to C') AIDPFT
1	1	20	24	1078	RAC1_64/rA1		peptide	peptide	Experimental		Reporter seq (N' to C') ADRLRP
1	1	20	25	1438	TR150_68/rA1		peptide	peptide	Experimental		Reporter seq (N' to C') AQNRDF
1	1	20	26	11	ABL1_264	P00519	peptide	peptide	Experimental		Reporter seq (N' to C') ySLTVA
1	1	20	27	1363	TENS1_1323	Q9HBL0	peptide	peptide	Experimental		Reporter seq (N' to C') yGGYST
1	1	20	28	1085	RASA1_615	P20936	peptide	peptide	Experimental		Reporter seq (N' to C') yCNIYL
1	1	20	29	1487	VEGFR1(FLT1)_1053	P17948	peptide	peptide	Experimental		Reporter seq (N' to C') yVRKGD
1	1	20	30	855	NTRK2_706	Q16620	peptide	peptide	Experimental		Reporter seq (N' to C') yYRVGG
1	1	20	31	825	MUSK_813	O15146	peptide	peptide	Experimental		Reporter seq (N' to C') yYVRDG
1	1	21	1	3	ABL1_185	P00519	peptide	peptide	Experimental		Reporter seq (N' to C') yVSSES
1	1	21	2	693	JAK1_3	P23458	peptide	peptide	Experimental		Reporter seq (N' to C') yLNIKE
1	1	21	3	1223	SHB_246	Q15464	peptide	peptide	Experimental		Reporter seq (N' to C') ySDPFD
1	1	21	4	1057	PTPN11_66	Q06124	peptide	peptide	Experimental		Reporter seq (N' to C') yGGEKF
1	1	21	5	1213	SH2D3C_495	Q8N5H7	peptide	peptide	Experimental		Reporter seq (N' to C') yCQLQP
1	1	21	6	209	CBL_731	P22681	peptide	peptide	Experimental		Reporter seq (N' to C') yEAMYN
1	1	21	7	1517	VEGFR3(FLT4)_1068		peptide	peptide	Experimental		Reporter seq (N' to C') yVRKGS
1	1	21	8	963	PDGFRB_934	P09619	peptide	peptide	Experimental		Reporter seq (N' to C') yEIMQK
1	1	21	9	807	MET_1349	P08581	peptide	peptide	Experimental		Reporter seq (N' to C') yVHVNA
1	1	21	10	353	EPHA2_772	P29317	peptide	peptide	Experimental		Reporter seq (N' to C') yTTSGG
1	1	21	11	303	DDR1_869	Q08345	peptide	peptide	Experimental		Reporter seq (N' to C') yLSRPP
1	1	21	12	1069	PUM2_1003	Q8TB72	peptide	peptide	Experimental		Reporter seq (N' to C') yVVQKM
1	1	21	13	1	AAKB2_189	O43741	peptide	peptide	Experimental		Reporter seq (N' to C') yGQEMY
1	1	21	14	775	LYN_32	P07948	peptide	peptide	Experimental		Reporter seq (N' to C') yVRDPT
1	1	21	15	1547	YES_426	P07947	peptide	peptide	Experimental		Reporter seq (N' to C') yTARQG
1	1	21	16	1293	STAP2_310	Q9UGK3	peptide	peptide	Experimental		Reporter seq (N' to C') yVTPIG
1	1	21	17	1477	VAV2_172	P52735	peptide	peptide	Experimental		Reporter seq (N' to C') yEDIIK
1	1	21	18	139	BLNK_72	Q8WV28	peptide	peptide	Experimental		Reporter seq (N' to C') yENPDE
1	1	21	19	511	FGFR2_586	P21802	peptide	peptide	Experimental		Reporter seq (N' to C') ySYDIN
1	1	21	20	727	KIT_823	P10721	peptide	peptide	Experimental		Reporter seq (N' to C') yVVKGN
1	1	21	21	649	IGF1R_1280	P08069	peptide	peptide	Experimental		Reporter seq (N' to C') yYSEEN
1	1	21	22	331	EGFR(ERBB1)_978		peptide	peptide	Experimental		Reporter seq (N' to C') yLVIQG
1	1	21	23	401	EPHB1_600	P54762	peptide	peptide	Experimental		Reporter seq (N' to C') yEDPNE
1	1	21	24	877	p59Fyn_Y132		peptide	peptide	Experimental		Reporter seq (N' to C') yIPSNY
1	1	21	25	1423	TR150_107	Q9Y2W1	peptide	peptide	Experimental		Reporter seq (N' to C') yRSNWQ
1	1	21	26	13	ABL1_393	P00519	peptide	peptide	Experimental		Reporter seq (N' to C') yTAHAG
1	1	21	27	1365	TENS1_1326	Q9HBL0	peptide	peptide	Experimental		Reporter seq (N' to C') ySTPED
1	1	21	28	1087	RASA1_952	P20936	peptide	peptide	Experimental		Reporter seq (N' to C') yMEGVN
1	1	21	29	1489	VEGFR1(FLT1)_1169	P17948	peptide	peptide	Experimental		Reporter seq (N' to C') yIPINA
1	1	21	30	857	NTRK2_707	Q16620	peptide	peptide	Experimental		Reporter seq (N' to C') yRVGGH
1	1	21	31	189	CAC1F_1780		peptide	peptide	Experimental		Reporter seq (N' to C') yMDGHL
1	1	22	1	4	ABL1_185/rA1		peptide	peptide	Experimental		Reporter seq (N' to C') AVSSES
1	1	22	2	694	JAK1_3/rA1		peptide	peptide	Experimental		Reporter seq (N' to C') ALNIKE
1	1	22	3	1224	SHB_246/rA1		peptide	peptide	Experimental		Reporter seq (N' to C') ASDPFD
1	1	22	4	1058	PTPN11_66/rA1		peptide	peptide	Experimental		Reporter seq (N' to C') AGGEKF
1	1	22	5	1214	SH2D3C_495/rA1		peptide	peptide	Experimental		Reporter seq (N' to C') ACQLQP
1	1	22	6	210	CBL_731/rA1		peptide	peptide	Experimental		Reporter seq (N' to C') AEAMYN
1	1	22	7	1518	VEGFR3(FLT4)_1068/rA1		peptide	peptide	Experimental		Reporter seq (N' to C') AVRKGS
1	1	22	8	964	PDGFRB_934/rA1		peptide	peptide	Experimental		Reporter seq (N' to C') AEIMQK
1	1	22	9	808	MET_1349/rA1		peptide	peptide	Experimental		Reporter seq (N' to C') AVHVNA
1	1	22	10	354	EPHA2_772/rA1		peptide	peptide	Experimental		Reporter seq (N' to C') ATTSGG
1	1	22	11	304	DDR1_869/rA1		peptide	peptide	Experimental		Reporter seq (N' to C') ALSRPP
1	1	22	12	1070	PUM2_1003/rA1		peptide	peptide	Experimental		Reporter seq (N' to C') AVVQKM
1	1	22	13	2	AAKB2_189/rA1		peptide	peptide	Experimental		Reporter seq (N' to C') AGQEMY
1	1	22	14	776	LYN_32/rA1		peptide	peptide	Experimental		Reporter seq (N' to C') AVRDPT
1	1	22	15	1548	YES_426/rA1		peptide	peptide	Experimental		Reporter seq (N' to C') ATARQG
1	1	22	16	1294	STAP2_310/rA1		peptide	peptide	Experimental		Reporter seq (N' to C') AVTPIG
1	1	22	17	1478	VAV2_172/rA1		peptide	peptide	Experimental		Reporter seq (N' to C') AEDIIK
1	1	22	18	140	BLNK_72/rA1		peptide	peptide	Experimental		Reporter seq (N' to C') AENPDE
1	1	22	19	512	FGFR2_586/rA1		peptide	peptide	Experimental		Reporter seq (N' to C') ASYDIN
1	1	22	20	728	KIT_823/rA1		peptide	peptide	Experimental		Reporter seq (N' to C') AVVKGN
1	1	22	21	650	IGF1R_1280/rA1		peptide	peptide	Experimental		Reporter seq (N' to C') AYSEEN
1	1	22	22	332	EGFR(ERBB1)_978/rA1		peptide	peptide	Experimental		Reporter seq (N' to C') ALVIQG
1	1	22	23	402	EPHB1_600/rA1		peptide	peptide	Experimental		Reporter seq (N' to C') AEDPNE
1	1	22	24	878	p59Fyn_Y132/rA1		peptide	peptide	Experimental		Reporter seq (N' to C') AIPSNY
1	1	22	25	1424	TR150_107/rA1		peptide	peptide	Experimental		Reporter seq (N' to C') ARSNWQ
1	1	22	26	15	ABL1_469	P00519	peptide	peptide	Experimental		Reporter seq (N' to C') yELMRA
1	1	22	27	1367	TENS1_1404	Q9HBL0	peptide	peptide	Experimental		Reporter seq (N' to C') yATING
1	1	22	28	1089	RASA3_66	Q14644	peptide	peptide	Experimental		Reporter seq (N' to C') yCEIPR
1	1	22	29	1491	VEGFR1(FLT1)_1213	P17948	peptide	peptide	Experimental		Reporter seq (N' to C') yVNAFK
1	1	22	30	859	NTRK2_817	Q16620	peptide	peptide	Experimental		Reporter seq (N' to C') yLDILG
1	1	22	31	757	LMNA_646		peptide	peptide	Experimental		Reporter seq (N' to C') yLLGNS
1	1	23	1	5	ABL1_226	P00519	peptide	peptide	Experimental		Reporter seq (N' to C') yGVSPN
1	1	23	2	691	JAK1_220	P23458	peptide	peptide	Experimental		Reporter seq (N' to C') yIPETL
1	1	23	3	1225	SHB_268	Q15464	peptide	peptide	Experimental		Reporter seq (N' to C') yMEPYE
1	1	23	4	1039	PTPN11_263	Q06124	peptide	peptide	Experimental		Reporter seq (N' to C') ySRKEG
1	1	23	5	1215	SH2D3C_793	Q8N5H7	peptide	peptide	Experimental		Reporter seq (N' to C') yHTNAE
1	1	23	6	211	CBL_774	P22681	peptide	peptide	Experimental		Reporter seq (N' to C') yDVPKP
1	1	23	7	555	FLT3(CD135)_166		peptide	peptide	Experimental		Reporter seq (N' to C') yTLRRP
1	1	23	8	965	PDGFRB_970	P09619	peptide	peptide	Experimental		Reporter seq (N' to C') yQQVDE
1	1	23	9	809	MET_1356	P08581	peptide	peptide	Experimental		Reporter seq (N' to C') yVNVKC
1	1	23	10	355	EPHA2_791	P29317	peptide	peptide	Experimental		Reporter seq (N' to C') yRKFTS
1	1	23	11	305	DDR1_881	Q08345	peptide	peptide	Experimental		Reporter seq (N' to C') yELMLR
1	1	23	12	1099	RBM3_117	P98179	peptide	peptide	Experimental		Reporter seq (N' to C') yYDSRP
1	1	23	13	153	BSN_1125	Q9UPA5	peptide	peptide	Experimental		Reporter seq (N' to C') ySPSPS
1	1	23	14	765	LYN_193	P07948	peptide	peptide	Experimental		Reporter seq (N' to C') yYISPR
1	1	23	15	1549	YES_446	P07947	peptide	peptide	Experimental		Reporter seq (N' to C') yGRFTI
1	1	23	16	1295	STAP2_322	Q9UGK3	peptide	peptide	Experimental		Reporter seq (N' to C') yENQDV
1	1	23	17	1479	VAV2_529	P52735	peptide	peptide	Experimental		Reporter seq (N' to C') yTFDKT
1	1	23	18	141	BLNK_84	Q8WV28	peptide	peptide	Experimental		Reporter seq (N' to C') yVMPAE
1	1	23	19	513	FGFR2_588	P21802	peptide	peptide	Experimental		Reporter seq (N' to C') yDINRV
1	1	23	20	729	KIT_900	P10721	peptide	peptide	Experimental		Reporter seq (N' to C') yDIMKT
1	1	23	21	651	IGF1R_1281	P08069	peptide	peptide	Experimental		Reporter seq (N' to C') ySEENK
1	1	23	22	333	EGFR(ERBB1)_998		peptide	peptide	Experimental		Reporter seq (N' to C') yRALMD
1	1	23	23	403	EPHB1_778	P54762	peptide	peptide	Experimental		Reporter seq (N' to C') yTSSLG
1	1	23	24	829	MYH3_757		peptide	peptide	Experimental		Reporter seq (N' to C') yKFGHT
1	1	23	25	1425	TR150_118	Q9Y2W1	peptide	peptide	Experimental		Reporter seq (N' to C') ySPRRG
1	1	23	26	17	ABL2_116	P00519	peptide	peptide	Experimental		Reporter seq (N' to C') yDFVAS
1	1	23	27	1379	TENS3_333	Q68CZ2	peptide	peptide	Experimental		Reporter seq (N' to C') yENLSA
1	1	23	28	1091	RASA3_765	Q14644	peptide	peptide	Experimental		Reporter seq (N' to C') ySTFVI
1	1	23	29	1493	VEGFR1(FLT1)_1242	P17948	peptide	peptide	Experimental		Reporter seq (N' to C') yQGDSS
1	1	23	30	861	NTRK3_516	Q16288	peptide	peptide	Experimental		Reporter seq (N' to C') yFRQGH
1	1	23	31	1419	TPM1_162		peptide	peptide	Experimental		Reporter seq (N' to C') yEEVAR
1	1	24	1	6	ABL1_226/rA1		peptide	peptide	Experimental		Reporter seq (N' to C') AGVSPN
1	1	24	2	692	JAK1_220/rA1		peptide	peptide	Experimental		Reporter seq (N' to C') AIPETL
1	1	24	3	1226	SHB_268/rA1		peptide	peptide	Experimental		Reporter seq (N' to C') AMEPYE
1	1	24	4	1040	PTPN11_263/rA1		peptide	peptide	Experimental		Reporter seq (N' to C') ASRKEG
1	1	24	5	1216	SH2D3C_793/rA1		peptide	peptide	Experimental		Reporter seq (N' to C') AHTNAE
1	1	24	6	212	CBL_774/rA1		peptide	peptide	Experimental		Reporter seq (N' to C') ADVPKP
1	1	24	7	556	FLT3(CD135)_166/rA1		peptide	peptide	Experimental		Reporter seq (N' to C') ATLRRP
1	1	24	8	966	PDGFRB_970/rA1		peptide	peptide	Experimental		Reporter seq (N' to C') AQQVDE
1	1	24	9	810	MET_1356/rA1		peptide	peptide	Experimental		Reporter seq (N' to C') AVNVKC
1	1	24	10	356	EPHA2_791/rA1		peptide	peptide	Experimental		Reporter seq (N' to C') ARKFTS
1	1	24	11	306	DDR1_881/rA1		peptide	peptide	Experimental		Reporter seq (N' to C') AELMLR
1	1	24	12	1100	RBM3_117/rA1		peptide	peptide	Experimental		Reporter seq (N' to C') AYDSRP
1	1	24	13	154	BSN_1125/rA1		peptide	peptide	Experimental		Reporter seq (N' to C') ASPSPS
1	1	24	14	766	LYN_193/rA1		peptide	peptide	Experimental		Reporter seq (N' to C') AYISPR
1	1	24	15	1550	YES_446/rA1		peptide	peptide	Experimental		Reporter seq (N' to C') AGRFTI
1	1	24	16	1296	STAP2_322/rA1		peptide	peptide	Experimental		Reporter seq (N' to C') AENQDV
1	1	24	17	1480	VAV2_529/rA1		peptide	peptide	Experimental		Reporter seq (N' to C') ATFDKT
1	1	24	18	142	BLNK_84/rA1		peptide	peptide	Experimental		Reporter seq (N' to C') AVMPAE
1	1	24	19	514	FGFR2_588/rA1		peptide	peptide	Experimental		Reporter seq (N' to C') ADINRV
1	1	24	20	730	KIT_900/rA1		peptide	peptide	Experimental		Reporter seq (N' to C') ADIMKT
1	1	24	21	652	IGF1R_1281/rA1		peptide	peptide	Experimental		Reporter seq (N' to C') ASEENK
1	1	24	22	334	EGFR(ERBB1)_998/rA1		peptide	peptide	Experimental		Reporter seq (N' to C') ARALMD
1	1	24	23	404	EPHB1_778/rA1		peptide	peptide	Experimental		Reporter seq (N' to C') ATSSLG
1	1	24	24	830	MYH3_757/rA1		peptide	peptide	Experimental		Reporter seq (N' to C') AKFGHT
1	1	24	25	1426	TR150_118/rA1		peptide	peptide	Experimental		Reporter seq (N' to C') ASPRRG
1	1	24	26	19	ABL2_231	P00519	peptide	peptide	Experimental		Reporter seq (N' to C') yVTAES
1	1	24	27	1381	TENS3_354	Q68CZ2	peptide	peptide	Experimental		Reporter seq (N' to C') yAKVRK
1	1	24	28	1245	SHIP1_865	Q92835	peptide	peptide	Experimental		Reporter seq (N' to C') yDFVKT
1	1	24	29	1495	VEGFR1(FLT1)_1327	P17948	peptide	peptide	Experimental		Reporter seq (N' to C') yNSVVL
1	1	24	30	863	NTRK3_705	Q16288	peptide	peptide	Experimental		Reporter seq (N' to C') ySTDYY
1	1	24	31	1421	TPM2_162		peptide	peptide	Experimental		Reporter seq (N' to C') yEEVAR
1	1	25	1	7	ABL1_253	P00519	peptide	peptide	Experimental		Reporter seq (N' to C') yGEVYE
1	1	25	2	687	JAK1_1034	P23458	peptide	peptide	Experimental		Reporter seq (N' to C') yYTVKD
1	1	25	3	1227	SHB_336	Q15464	peptide	peptide	Experimental		Reporter seq (N' to C') yDQPWE
1	1	25	4	1041	PTPN11_279	Q06124	peptide	peptide	Experimental		Reporter seq (N' to C') yKNILP
1	1	25	5	1205	SH2D3A_95	Q9BRG2	peptide	peptide	Experimental		Reporter seq (N' to C') yMTGRR
1	1	25	6	1297	STAT1_701	P42224	peptide	peptide	Experimental		Reporter seq (N' to C') yIKTEL
1	1	25	7	557	FLT3(CD135)_401		peptide	peptide	Experimental		Reporter seq (N' to C') ySISKF
1	1	25	8	931	PDGFRB_1009	P09619	peptide	peptide	Experimental		Reporter seq (N' to C') yTAVQP
1	1	25	9	811	MET_1365	P08581	peptide	peptide	Experimental		Reporter seq (N' to C') yPSLLS
1	1	25	10	357	EPHA2_921	P29317	peptide	peptide	Experimental		Reporter seq (N' to C') yTEHFM
1	1	25	11	1037	PTK7_872	Q13308	peptide	peptide	Experimental		Reporter seq (N' to C') yMVLEY
1	1	25	12	1101	RBM3_118	P98179	peptide	peptide	Experimental		Reporter seq (N' to C') yDSRPG
1	1	25	13	155	BSN_1471	Q9UPA5	peptide	peptide	Experimental		Reporter seq (N' to C') yFASSS
1	1	25	14	767	LYN_194	P07948	peptide	peptide	Experimental		Reporter seq (N' to C') yISPRI
1	1	25	15	1551	YES_537	P07947	peptide	peptide	Experimental		Reporter seq (N' to C') yQPGEN
1	1	25	16	1217	SH3BP2_174	P78314	peptide	peptide	Experimental		Reporter seq (N' to C') yEHDDE
1	1	25	17	1481	VAV3_141	Q9UKW4	peptide	peptide	Experimental		Reporter seq (N' to C') yKGLPD
1	1	25	18	143	BLNK_96	Q8WV28	peptide	peptide	Experimental		Reporter seq (N' to C') yEPPPV
1	1	25	19	515	FGFR2_657	P21802	peptide	peptide	Experimental		Reporter seq (N' to C') yKKTTN
1	1	25	20	731	KIT_936	P10721	peptide	peptide	Experimental		Reporter seq (N' to C') ySNLAN
1	1	25	21	653	IGF1R_1346	P08069	peptide	peptide	Experimental		Reporter seq (N' to C') yAHMNG
1	1	25	22	309	EGFR(ERBB1)_1016		peptide	peptide	Experimental		Reporter seq (N' to C') yLIPQQ
1	1	25	23	405	EPHB1_928	P54762	peptide	peptide	Experimental		Reporter seq (N' to C') yRDSFL
1	1	25	24	827	MYH11_Y1415		peptide	peptide	Experimental		Reporter seq (N' to C') yDKLEK
1	1	25	25	1427	TR150_228	Q9Y2W1	peptide	peptide	Experimental		Reporter seq (N' to C') yGTGSA
1	1	25	26	21	ABL2_261	P00519	peptide	peptide	Experimental		Reporter seq (N' to C') yPAPKC
1	1	25	27	1383	TENS3_601	Q68CZ2	peptide	peptide	Experimental		Reporter seq (N' to C') ySFAPD
1	1	25	28	1247	SHIP1_915	Q92835	peptide	peptide	Experimental		Reporter seq (N' to C') yMGVGP
1	1	25	29	1497	VEGFR1(FLT1)_1333	P17948	peptide	peptide	Experimental		Reporter seq (N' to C') ySTPPI
1	1	25	30	865	NTRK3_709	Q16288	peptide	peptide	Experimental		Reporter seq (N' to C') yYRLFN
1	1	25	31	681	ITGA5_328		peptide	peptide	Experimental		Reporter seq (N' to C') yAVAAT
1	1	26	1	8	ABL1_253/rA1		peptide	peptide	Experimental		Reporter seq (N' to C') AGEVYE
1	1	26	2	688	JAK1_1034/rA1		peptide	peptide	Experimental		Reporter seq (N' to C') AYTVKD
1	1	26	3	1228	SHB_336/rA1		peptide	peptide	Experimental		Reporter seq (N' to C') ADQPWE
1	1	26	4	1042	PTPN11_279/rA1		peptide	peptide	Experimental		Reporter seq (N' to C') AKNILP
1	1	26	5	1206	SH2D3A_95/rA1		peptide	peptide	Experimental		Reporter seq (N' to C') AMTGRR
1	1	26	6	1298	STAT1_701/rA1		peptide	peptide	Experimental		Reporter seq (N' to C') AIKTEL
1	1	26	7	558	FLT3(CD135)_401/rA1		peptide	peptide	Experimental		Reporter seq (N' to C') ASISKF
1	1	26	8	932	PDGFRB_1009/rA1		peptide	peptide	Experimental		Reporter seq (N' to C') ATAVQP
1	1	26	9	812	MET_1365/rA1		peptide	peptide	Experimental		Reporter seq (N' to C') APSLLS
1	1	26	10	358	EPHA2_921/rA1		peptide	peptide	Experimental		Reporter seq (N' to C') ATEHFM
1	1	26	11	1038	PTK7_872/rA1		peptide	peptide	Experimental		Reporter seq (N' to C') AMVLEY
1	1	26	12	1102	RBM3_118/rA1		peptide	peptide	Experimental		Reporter seq (N' to C') ADSRPG
1	1	26	13	156	BSN_1471/rA1		peptide	peptide	Experimental		Reporter seq (N' to C') AFASSS
1	1	26	14	768	LYN_194/rA1		peptide	peptide	Experimental		Reporter seq (N' to C') AISPRI
1	1	26	15	1552	YES_537/rA1		peptide	peptide	Experimental		Reporter seq (N' to C') AQPGEN
1	1	26	16	1218	SH3BP2_174/rA1		peptide	peptide	Experimental		Reporter seq (N' to C') AEHDDE
1	1	26	17	1482	VAV3_141/rA1		peptide	peptide	Experimental		Reporter seq (N' to C') AKGLPD
1	1	26	18	144	BLNK_96/rA1		peptide	peptide	Experimental		Reporter seq (N' to C') AEPPPV
1	1	26	19	516	FGFR2_657/rA1		peptide	peptide	Experimental		Reporter seq (N' to C') AKKTTN
1	1	26	20	732	KIT_936/rA1		peptide	peptide	Experimental		Reporter seq (N' to C') ASNLAN
1	1	26	21	654	IGF1R_1346/rA1		peptide	peptide	Experimental		Reporter seq (N' to C') AAHMNG
1	1	26	22	310	EGFR(ERBB1)_1016/rA1		peptide	peptide	Experimental		Reporter seq (N' to C') ALIPQQ
1	1	26	23	406	EPHB1_928/rA1		peptide	peptide	Experimental		Reporter seq (N' to C') ARDSFL
1	1	26	24	828	MYH11_Y1415/rA1		peptide	peptide	Experimental		Reporter seq (N' to C') ADKLEK
1	1	26	25	1428	TR150_228/rA1		peptide	peptide	Experimental		Reporter seq (N' to C') AGTGSA
1	1	26	26	23	ABL2_272	P00519	peptide	peptide	Experimental		Reporter seq (N' to C') yGVSPI
1	1	26	27	1385	TENS3_780	Q68CZ2	peptide	peptide	Experimental		Reporter seq (N' to C') yDNDAG
1	1	26	28	1249	SHIP1_944	Q92835	peptide	peptide	Experimental		Reporter seq (N' to C') yDQPPK
1	1	26	29	1509	VEGFR2_801	P35968	peptide	peptide	Experimental		Reporter seq (N' to C') yLSIVM
1	1	26	30	867	NTRK3_710	Q16288	peptide	peptide	Experimental		Reporter seq (N' to C') yRLFNP
1	1	26	31	279	DAG1_831		peptide	peptide	Experimental		Reporter seq (N' to C') yPNQSV
1	1	27	1	9	ABL1_257	P00519	peptide	peptide	Experimental		Reporter seq (N' to C') yEGVWK
1	1	27	2	689	JAK1_1035	P23458	peptide	peptide	Experimental		Reporter seq (N' to C') yTVKDD
1	1	27	3	1143	RIN1_36	Q13671	peptide	peptide	Experimental		Reporter seq (N' to C') yDVPNA
1	1	27	4	1043	PTPN11_304	Q06124	peptide	peptide	Experimental		Reporter seq (N' to C') yINANI
1	1	27	5	1203	SH2D3A_231	Q9BRG2	peptide	peptide	Experimental		Reporter seq (N' to C') yCELVP
1	1	27	6	1321	STAT6_641	P42226	peptide	peptide	Experimental		Reporter seq (N' to C') yVPATI
1	1	27	7	559	FLT3(CD135)_416		peptide	peptide	Experimental		Reporter seq (N' to C') yIFHAE
1	1	27	8	933	PDGFRB_1021	P09619	peptide	peptide	Experimental		Reporter seq (N' to C') yIIPLP
1	1	27	9	1415	TNK1_277	Q13470	peptide	peptide	Experimental		Reporter seq (N' to C') yVMGGP
1	1	27	10	359	EPHA2_930	P29317	peptide	peptide	Experimental		Reporter seq (N' to C') yTAIEK
1	1	27	11	1181	RYK_452	P34925	peptide	peptide	Experimental		Reporter seq (N' to C') yLARRE
1	1	27	12	1103	RBM3_125	P98179	peptide	peptide	Experimental		Reporter seq (N' to C') yGYGYG
1	1	27	13	157	BSN_1971	Q9UPA5	peptide	peptide	Experimental		Reporter seq (N' to C') yPQGLP
1	1	27	14	769	LYN_265	P07948	peptide	peptide	Experimental		Reporter seq (N' to C') yYNNST
1	1	27	15	541	FGR_28	P09769	peptide	peptide	Experimental		Reporter seq (N' to C') yGAADH
1	1	27	16	1219	SH3BP2_183	P78314	peptide	peptide	Experimental		Reporter seq (N' to C') yLEPDS
1	1	27	17	1483	VAV3_439	Q9UKW4	peptide	peptide	Experimental		Reporter seq (N' to C') yEMKEI
1	1	27	18	135	BLNK_178	Q8WV28	peptide	peptide	Experimental		Reporter seq (N' to C') yVVPVE
1	1	27	19	517	FGFR2_769	P21802	peptide	peptide	Experimental		Reporter seq (N' to C') yLDLSQ
1	1	27	20	911	PDGFRA_572	P16234	peptide	peptide	Experimental		Reporter seq (N' to C') yIYVDP
1	1	27	21	671	INSR_401	P06213	peptide	peptide	Experimental		Reporter seq (N' to C') yALVSL
1	1	27	22	311	EGFR(ERBB1)_1069		peptide	peptide	Experimental		Reporter seq (N' to C') ySSDPT
1	1	27	23	407	EPHB2_596	P29323	peptide	peptide	Experimental		Reporter seq (N' to C') yIDPFT
1	1	27	24	191	CASP9_Y153		peptide	peptide	Experimental		Reporter seq (N' to C') yILSME
1	1	27	25	1429	TR150_328	Q9Y2W1	peptide	peptide	Experimental		Reporter seq (N' to C') yGSSQK
1	1	27	26	25	ABL2_299	P00519	peptide	peptide	Experimental		Reporter seq (N' to C') yGEVYV
1	1	27	27	1387	TENS3_855	Q68CZ2	peptide	peptide	Experimental		Reporter seq (N' to C') yVKTAL
1	1	27	28	1243	SHIP1_1022	Q92835	peptide	peptide	Experimental		Reporter seq (N' to C') yGSLSS
1	1	27	29	1511	VEGFR2_951	P35968	peptide	peptide	Experimental		Reporter seq (N' to C') yVGAIP
1	1	27	30	869	NTRK3_834	Q16288	peptide	peptide	Experimental		Reporter seq (N' to C') yLDILG
1	1	27	31	281	DAG1_863		peptide	peptide	Experimental		Reporter seq (N' to C') yQPPPPFTA
1	1	28	1	10	ABL1_257/rA1		peptide	peptide	Experimental		Reporter seq (N' to C') AEGVWK
1	1	28	2	690	JAK1_1035/rA1		peptide	peptide	Experimental		Reporter seq (N' to C') ATVKDD
1	1	28	3	1144	RIN1_36/rA1		peptide	peptide	Experimental		Reporter seq (N' to C') ADVPNA
1	1	28	4	1044	PTPN11_304/rA1		peptide	peptide	Experimental		Reporter seq (N' to C') AINANI
1	1	28	5	1204	SH2D3A_231/rA1		peptide	peptide	Experimental		Reporter seq (N' to C') ACELVP
1	1	28	6	1322	STAT6_641/rA1		peptide	peptide	Experimental		Reporter seq (N' to C') AVPATI
1	1	28	7	560	FLT3(CD135)_416/rA1		peptide	peptide	Experimental		Reporter seq (N' to C') AIFHAE
1	1	28	8	934	PDGFRB_1021/rA1		peptide	peptide	Experimental		Reporter seq (N' to C') AIIPLP
1	1	28	9	1416	TNK1_277/rA1		peptide	peptide	Experimental		Reporter seq (N' to C') AVMGGP
1	1	28	10	360	EPHA2_930/rA1		peptide	peptide	Experimental		Reporter seq (N' to C') ATAIEK
1	1	28	11	1182	RYK_452/rA1		peptide	peptide	Experimental		Reporter seq (N' to C') ALARRE
1	1	28	12	1104	RBM3_125/rA1		peptide	peptide	Experimental		Reporter seq (N' to C') AGYGYG
1	1	28	13	158	BSN_1971/rA1		peptide	peptide	Experimental		Reporter seq (N' to C') APQGLP
1	1	28	14	770	LYN_265/rA1		peptide	peptide	Experimental		Reporter seq (N' to C') AYNNST
1	1	28	15	542	FGR_28/rA1		peptide	peptide	Experimental		Reporter seq (N' to C') AGAADH
1	1	28	16	1220	SH3BP2_183/rA1		peptide	peptide	Experimental		Reporter seq (N' to C') ALEPDS
1	1	28	17	1484	VAV3_439/rA1		peptide	peptide	Experimental		Reporter seq (N' to C') AEMKEI
1	1	28	18	136	BLNK_178/rA1		peptide	peptide	Experimental		Reporter seq (N' to C') AVVPVE
1	1	28	19	518	FGFR2_769/rA1		peptide	peptide	Experimental		Reporter seq (N' to C') ALDLSQ
1	1	28	20	912	PDGFRA_572/rA1		peptide	peptide	Experimental		Reporter seq (N' to C') AIYVDP
1	1	28	21	672	INSR_401/rA1		peptide	peptide	Experimental		Reporter seq (N' to C') AALVSL
1	1	28	22	312	EGFR(ERBB1)_1069/rA1		peptide	peptide	Experimental		Reporter seq (N' to C') ASSDPT
1	1	28	23	408	EPHB2_596/rA1		peptide	peptide	Experimental		Reporter seq (N' to C') AIDPFT
1	1	28	24	192	CASP9_Y153/rA1		peptide	peptide	Experimental		Reporter seq (N' to C') AILSME
1	1	28	25	1430	TR150_328/rA1		peptide	peptide	Experimental		Reporter seq (N' to C') AGSSQK
1	1	28	26	27	ABL2_303	P00519	peptide	peptide	Experimental		Reporter seq (N' to C') yVGVWK
1	1	28	27	1355	TENC1_483	Q63HR2	peptide	peptide	Experimental		Reporter seq (N' to C') yAQVQR
1	1	28	28	1255	SHIP2_671	O15357	peptide	peptide	Experimental		Reporter seq (N' to C') yAWHKQ
1	1	28	29	1513	VEGFR2_996	P35968	peptide	peptide	Experimental		Reporter seq (N' to C') yKDFLT
1	1	28	30	325	EGFR(ERBB1)_869		peptide	peptide	Experimental		Reporter seq (N' to C') yHAEGG
1	1	28	31	283	DAG1_886		peptide	peptide	Experimental		Reporter seq (N' to C') yRSPPPYV
1	1	29	1	11	ABL1_264	P00519	peptide	peptide	Experimental		Reporter seq (N' to C') ySLTVA
1	1	29	2	699	JAK2_119	O60674	peptide	peptide	Experimental		Reporter seq (N' to C') yFPRWY
1	1	29	3	1145	RIN1_632	Q13671	peptide	peptide	Experimental		Reporter seq (N' to C') yQDPSS
1	1	29	4	1045	PTPN11_327	Q06124	peptide	peptide	Experimental		Reporter seq (N' to C') yIATQG
1	1	29	5	1229	SHC1_349	P29353	peptide	peptide	Experimental		Reporter seq (N' to C') yYNDFP
1	1	29	6	1301	STAT3_705	P40763	peptide	peptide	Experimental		Reporter seq (N' to C') yLKTKF
1	1	29	7	561	FLT3(CD135)_589		peptide	peptide	Experimental		Reporter seq (N' to C') yFYVDF
1	1	29	8	1401	TIE1_1007	P35590	peptide	peptide	Experimental		Reporter seq (N' to C') yVKKTM
1	1	29	9	1417	TNK1_661	Q13470	peptide	peptide	Experimental		Reporter seq (N' to C') yVLARP
1	1	29	10	361	EPHA2_960	P29317	peptide	peptide	Experimental		Reporter seq (N' to C') ySLLGL
1	1	29	11	1183	RYK_492	P34925	peptide	peptide	Experimental		Reporter seq (N' to C') yHCLGD
1	1	29	12	1105	RBM3_127	P98179	peptide	peptide	Experimental		Reporter seq (N' to C') yGYGRS
1	1	29	13	159	BSN_1980	Q9UPA5	peptide	peptide	Experimental		Reporter seq (N' to C') ySSMSD
1	1	29	14	771	LYN_306	P07948	peptide	peptide	Experimental		Reporter seq (N' to C') yAVVTR
1	1	29	15	543	FGR_34	P09769	peptide	peptide	Experimental		Reporter seq (N' to C') yGPDPT
1	1	29	16	977	PLCG1_379	P19174	peptide	peptide	Experimental		Reporter seq (N' to C') yHGHTL
1	1	29	17	477	FER_402	P16591	peptide	peptide	Experimental		Reporter seq (N' to C') yEEDAR
1	1	29	18	137	BLNK_189	Q8WV28	peptide	peptide	Experimental		Reporter seq (N' to C') yIHPTE
1	1	29	19	519	FGFR2_805	P21802	peptide	peptide	Experimental		Reporter seq (N' to C') yEPCLP
1	1	29	20	913	PDGFRA_574	P16234	peptide	peptide	Experimental		Reporter seq (N' to C') yVDPMQ
1	1	29	21	673	INSR_992	P06213	peptide	peptide	Experimental		Reporter seq (N' to C') yASSNP
1	1	29	22	313	EGFR(ERBB1)_1092		peptide	peptide	Experimental		Reporter seq (N' to C') yINQSV
1	1	29	23	409	EPHB2_602	P29323	peptide	peptide	Experimental		Reporter seq (N' to C') yEDPNE
1	1	29	24	89	AT1A2_539		peptide	peptide	Experimental		Reporter seq (N' to C') yMELGG
1	1	29	25	1431	TR150_344	Q9Y2W1	peptide	peptide	Experimental		Reporter seq (N' to C') yTKRYL
1	1	29	26	29	ABL2_310	P00519	peptide	peptide	Experimental		Reporter seq (N' to C') ySLTVA
1	1	29	27	1357	TENC1_770	Q63HR2	peptide	peptide	Experimental		Reporter seq (N' to C') yTMCPE
1	1	29	28	1257	SHIP2_886	O15357	peptide	peptide	Experimental		Reporter seq (N' to C') yEWISI
1	1	29	29	1501	VEGFR2_1054	P35968	peptide	peptide	Experimental		Reporter seq (N' to C') yKDPDY
1	1	29	30	327	EGFR(ERBB1)_915		peptide	peptide	Experimental		Reporter seq (N' to C') yDGIPA
1	1	29	31	59	ADCY2_11		peptide	peptide	Experimental		Reporter seq (N' to C') yLRDRS
1	1	30	1	12	ABL1_264/rA1		peptide	peptide	Experimental		Reporter seq (N' to C') ASLTVA
1	1	30	2	700	JAK2_119/rA1		peptide	peptide	Experimental		Reporter seq (N' to C') AFPRWY
1	1	30	3	1146	RIN1_632/rA1		peptide	peptide	Experimental		Reporter seq (N' to C') AQDPSS
1	1	30	4	1046	PTPN11_327/rA1		peptide	peptide	Experimental		Reporter seq (N' to C') AIATQG
1	1	30	5	1230	SHC1_349/rA1		peptide	peptide	Experimental		Reporter seq (N' to C') AYNDFP
1	1	30	6	1302	STAT3_705/rA1		peptide	peptide	Experimental		Reporter seq (N' to C') ALKTKF
1	1	30	7	562	FLT3(CD135)_589/rA1		peptide	peptide	Experimental		Reporter seq (N' to C') AFYVDF
1	1	30	8	1402	TIE1_1007/rA1		peptide	peptide	Experimental		Reporter seq (N' to C') AVKKTM
1	1	30	9	1418	TNK1_661/rA1		peptide	peptide	Experimental		Reporter seq (N' to C') AVLARP
1	1	30	10	362	EPHA2_960/rA1		peptide	peptide	Experimental		Reporter seq (N' to C') ASLLGL
1	1	30	11	1184	RYK_492/rA1		peptide	peptide	Experimental		Reporter seq (N' to C') AHCLGD
1	1	30	12	1106	RBM3_127/rA1		peptide	peptide	Experimental		Reporter seq (N' to C') AGYGRS
1	1	30	13	160	BSN_1980/rA1		peptide	peptide	Experimental		Reporter seq (N' to C') ASSMSD
1	1	30	14	772	LYN_306/rA1		peptide	peptide	Experimental		Reporter seq (N' to C') AAVVTR
1	1	30	15	544	FGR_34/rA1		peptide	peptide	Experimental		Reporter seq (N' to C') AGPDPT
1	1	30	16	978	PLCG1_379/rA1		peptide	peptide	Experimental		Reporter seq (N' to C') AHGHTL
1	1	30	17	478	FER_402/rA1		peptide	peptide	Experimental		Reporter seq (N' to C') AEEDAR
1	1	30	18	138	BLNK_189/rA1		peptide	peptide	Experimental		Reporter seq (N' to C') AIHPTE
1	1	30	19	520	FGFR2_805/rA1		peptide	peptide	Experimental		Reporter seq (N' to C') AEPCLP
1	1	30	20	914	PDGFRA_574/rA1		peptide	peptide	Experimental		Reporter seq (N' to C') AVDPMQ
1	1	30	21	674	INSR_992/rA1		peptide	peptide	Experimental		Reporter seq (N' to C') AASSNP
1	1	30	22	314	EGFR(ERBB1)_1092/rA1		peptide	peptide	Experimental		Reporter seq (N' to C') AINQSV
1	1	30	23	410	EPHB2_602/rA1		peptide	peptide	Experimental		Reporter seq (N' to C') AEDPNE
1	1	30	24	90	AT1A2_539/rA1		peptide	peptide	Experimental		Reporter seq (N' to C') AMELGG
1	1	30	25	1432	TR150_344/rA1		peptide	peptide	Experimental		Reporter seq (N' to C') ATKRYL
1	1	30	26	31	ABL2_439	P00519	peptide	peptide	Experimental		Reporter seq (N' to C') yTAHAG
1	1	30	27	1389	TENS4_150	Q8IZW8	peptide	peptide	Experimental		Reporter seq (N' to C') yIEVTS
1	1	30	28	1259	SHIP2_986	O15357	peptide	peptide	Experimental		Reporter seq (N' to C') yYVLEG
1	1	30	29	1503	VEGFR2_1059	P35968	peptide	peptide	Experimental		Reporter seq (N' to C') yVRKGD
1	1	30	30	329	EGFR(ERBB1)_944		peptide	peptide	Experimental		Reporter seq (N' to C') yMIMVK
1	1	30	31	1075	Q59GD8_238		peptide	peptide	Experimental		Reporter seq (N' to C') yNQPDW
1	1	31	1	13	ABL1_393	P00519	peptide	peptide	Experimental		Reporter seq (N' to C') yTAHAG
1	1	31	2	701	JAK2_570	O60674	peptide	peptide	Experimental		Reporter seq (N' to C') yGQLHE
1	1	31	3	1147	RIN3_602	Q8TB24	peptide	peptide	Experimental		Reporter seq (N' to C') yKKVVE
1	1	31	4	1047	PTPN11_515	Q06124	peptide	peptide	Experimental		Reporter seq (N' to C') yRFIYM
1	1	31	5	1231	SHC1_350	P29353	peptide	peptide	Experimental		Reporter seq (N' to C') yNDFPG
1	1	31	6	1319	STAT5B_90	P51692	peptide	peptide	Experimental		Reporter seq (N' to C') yATQLQ
1	1	31	7	563	FLT3(CD135)_591		peptide	peptide	Experimental		Reporter seq (N' to C') yVDFRE
1	1	31	8	1411	TIE2_897	Q02763	peptide	peptide	Experimental		Reporter seq (N' to C') yLYLAI
1	1	31	9	839	NTRK1_496	P04629	peptide	peptide	Experimental		Reporter seq (N' to C') yFSDAC
1	1	31	10	363	EPHA3_596	P29320	peptide	peptide	Experimental		Reporter seq (N' to C') yVDPHT
1	1	31	11	1185	RYK_556	P34925	peptide	peptide	Experimental		Reporter seq (N' to C') yRIAQP
1	1	31	12	1107	RBM3_129	P98179	peptide	peptide	Experimental		Reporter seq (N' to C') yGRSRD
1	1	31	13	161	BSN_1995	Q9UPA5	peptide	peptide	Experimental		Reporter seq (N' to C') yHAQRI
1	1	31	14	773	LYN_316	P07948	peptide	peptide	Experimental		Reporter seq (N' to C') yIITEY
1	1	31	15	539	FGR_208	P09769	peptide	peptide	Experimental		Reporter seq (N' to C') yYITTR
1	1	31	16	979	PLCG1_472	P19174	peptide	peptide	Experimental		Reporter seq (N' to C') yEEVPT
1	1	31	17	479	FER_714	P16591	peptide	peptide	Experimental		Reporter seq (N' to C') ySSSGL
1	1	31	18	683	ITK_180	Q08881	peptide	peptide	Experimental		Reporter seq (N' to C') yDYQTN
1	1	31	19	521	FGFR2_812	P21802	peptide	peptide	Experimental		Reporter seq (N' to C') yPHING
1	1	31	20	915	PDGFRA_720	P16234	peptide	peptide	Experimental		Reporter seq (N' to C') yVILSF
1	1	31	21	675	INSR_999	P06213	peptide	peptide	Experimental		Reporter seq (N' to C') yLSASD
1	1	31	22	315	EGFR(ERBB1)_1110		peptide	peptide	Experimental		Reporter seq (N' to C') yHNQPL
1	1	31	23	411	EPHB2_780	P29323	peptide	peptide	Experimental		Reporter seq (N' to C') yDTSDP
1	1	31	24	91	ATP1A3_532		peptide	peptide	Experimental		Reporter seq (N' to C') yLELGG
1	1	31	25	1433	TR150_476	Q9Y2W1	peptide	peptide	Experimental		Reporter seq (N' to C') yAPPGK
1	1	31	26	33	ABL2_515	P00519	peptide	peptide	Experimental		Reporter seq (N' to C') yELMRA
1	1	31	27	1391	TENS4_284	Q8IZW8	peptide	peptide	Experimental		Reporter seq (N' to C') yMFGSS
1	1	31	28	1261	SHIP2_987	O15357	peptide	peptide	Experimental		Reporter seq (N' to C') yVLEGV
1	1	31	29	1505	VEGFR2_1175	P35968	peptide	peptide	Experimental		Reporter seq (N' to C') yIVLPI
1	1	31	30	331	EGFR(ERBB1)_978		peptide	peptide	Experimental		Reporter seq (N' to C') yLVIQG
1	1	31	31	307	DMD_Y3394/DMD-Dp140bc_934		peptide	peptide	Experimental		Reporter seq (N' to C') yLPVQT
1	1	32	1	14	ABL1_393/rA1		peptide	peptide	Experimental		Reporter seq (N' to C') ATAHAG
1	1	32	2	702	JAK2_570/rA1		peptide	peptide	Experimental		Reporter seq (N' to C') AGQLHE
1	1	32	3	1148	RIN3_602/rA1		peptide	peptide	Experimental		Reporter seq (N' to C') AKKVVE
1	1	32	4	1048	PTPN11_515/rA1		peptide	peptide	Experimental		Reporter seq (N' to C') ARFIYM
1	1	32	5	1232	SHC1_350/rA1		peptide	peptide	Experimental		Reporter seq (N' to C') ANDFPG
1	1	32	6	1320	STAT5B_90/rA1		peptide	peptide	Experimental		Reporter seq (N' to C') AATQLQ
1	1	32	7	564	FLT3(CD135)_591/rA1		peptide	peptide	Experimental		Reporter seq (N' to C') AVDFRE
1	1	32	8	1412	TIE2_897/rA1		peptide	peptide	Experimental		Reporter seq (N' to C') ALYLAI
1	1	32	9	840	NTRK1_496/rA1		peptide	peptide	Experimental		Reporter seq (N' to C') AFSDAC
1	1	32	10	364	EPHA3_596/rA1		peptide	peptide	Experimental		Reporter seq (N' to C') AVDPHT
1	1	32	11	1186	RYK_556/rA1		peptide	peptide	Experimental		Reporter seq (N' to C') ARIAQP
1	1	32	12	1108	RBM3_129/rA1		peptide	peptide	Experimental		Reporter seq (N' to C') AGRSRD
1	1	32	13	162	BSN_1995/rA1		peptide	peptide	Experimental		Reporter seq (N' to C') AHAQRI
1	1	32	14	774	LYN_316/rA1		peptide	peptide	Experimental		Reporter seq (N' to C') AIITEY
1	1	32	15	540	FGR_208/rA1		peptide	peptide	Experimental		Reporter seq (N' to C') AYITTR
1	1	32	16	980	PLCG1_472/rA1		peptide	peptide	Experimental		Reporter seq (N' to C') AEEVPT
1	1	32	17	480	FER_714/rA1		peptide	peptide	Experimental		Reporter seq (N' to C') ASSSGL
1	1	32	18	684	ITK_180/rA1		peptide	peptide	Experimental		Reporter seq (N' to C') ADYQTN
1	1	32	19	522	FGFR2_812/rA1		peptide	peptide	Experimental		Reporter seq (N' to C') APHING
1	1	32	20	916	PDGFRA_720/rA1		peptide	peptide	Experimental		Reporter seq (N' to C') AVILSF
1	1	32	21	676	INSR_999/rA1		peptide	peptide	Experimental		Reporter seq (N' to C') ALSASD
1	1	32	22	316	EGFR(ERBB1)_1110/rA1		peptide	peptide	Experimental		Reporter seq (N' to C') AHNQPL
1	1	32	23	412	EPHB2_780/rA1		peptide	peptide	Experimental		Reporter seq (N' to C') ADTSDP
1	1	32	24	92	ATP1A3_532/rA1		peptide	peptide	Experimental		Reporter seq (N' to C') ALELGG
1	1	32	25	1434	TR150_476/rA1		peptide	peptide	Experimental		Reporter seq (N' to C') AAPPGK
1	1	32	26	35	ABL2_683	P00519	peptide	peptide	Experimental		Reporter seq (N' to C') yELTGN
1	1	32	27	235	CRK_136	P46108	peptide	peptide	Experimental		Reporter seq (N' to C') yVRALF
1	1	32	28	1251	SHIP2_1135	O15357	peptide	peptide	Experimental		Reporter seq (N' to C') yAPAGP
1	1	32	29	1507	VEGFR2_1214	P35968	peptide	peptide	Experimental		Reporter seq (N' to C') yDNTAG
1	1	32	30	333	EGFR(ERBB1)_998		peptide	peptide	Experimental		Reporter seq (N' to C') yRALMD
1	1	32	31	1187	RYR2_1058-1060		peptide	peptide	Experimental		Reporter seq (N' to C') yGYNLE
1	1	33	1	15	ABL1_469	P00519	peptide	peptide	Experimental		Reporter seq (N' to C') yELMRA
1	1	33	2	703	JAK2_813	O60674	peptide	peptide	Experimental		Reporter seq (N' to C') yELLTE
1	1	33	3	1369	TENS1_327	Q9HBL0	peptide	peptide	Experimental		Reporter seq (N' to C') yNTSDP
1	1	33	4	1049	PTPN11_546	Q06124	peptide	peptide	Experimental		Reporter seq (N' to C') yTNIKY
1	1	33	5	1233	SHC1_427	P29353	peptide	peptide	Experimental		Reporter seq (N' to C') yVNVQN
1	1	33	6	1309	STAT5B_679	P51692	peptide	peptide	Experimental		Reporter seq (N' to C') ySKYYT
1	1	33	7	565	FLT3(CD135)_597		peptide	peptide	Experimental		Reporter seq (N' to C') yEYDLK
1	1	33	8	1413	TIE2_992	Q02763	peptide	peptide	Experimental		Reporter seq (N' to C') yVKKTM
1	1	33	9	841	NTRK1_676	P04629	peptide	peptide	Experimental		Reporter seq (N' to C') ySTDYY
1	1	33	10	365	EPHA3_602	P29320	peptide	peptide	Experimental		Reporter seq (N' to C') yEDPTQ
1	1	33	11	815	MUSK_554	O15146	peptide	peptide	Experimental		Reporter seq (N' to C') yQRMPL
1	1	33	12	1109	RBM3_143	P98179	peptide	peptide	Experimental		Reporter seq (N' to C') yDRYSG
1	1	33	13	163	BSN_2038	Q9UPA5	peptide	peptide	Experimental		Reporter seq (N' to C') yGSVTD
1	1	33	14	777	LYN_397	P07948	peptide	peptide	Experimental		Reporter seq (N' to C') yTAREG
1	1	33	15	545	FGR_412	P09769	peptide	peptide	Experimental		Reporter seq (N' to C') yNPCQG
1	1	33	16	981	PLCG1_481	P19174	peptide	peptide	Experimental		Reporter seq (N' to C') ySENDI
1	1	33	17	481	FES_261	P07332	peptide	peptide	Experimental		Reporter seq (N' to C') yQGFLR
1	1	33	18	685	ITK_512	Q08881	peptide	peptide	Experimental		Reporter seq (N' to C') yTSSTG
1	1	33	19	523	FGFR3_577	P22607	peptide	peptide	Experimental		Reporter seq (N' to C') ySFDTC
1	1	33	20	917	PDGFRA_731	P16234	peptide	peptide	Experimental		Reporter seq (N' to C') yMDMKQ
1	1	33	21	659	INSR_1011	P06213	peptide	peptide	Experimental		Reporter seq (N' to C') yVPDEW
1	1	33	22	317	EGFR(ERBB1)_1125		peptide	peptide	Experimental		Reporter seq (N' to C') yQDPHS
1	1	33	23	413	EPHB3_600	P54753	peptide	peptide	Experimental		Reporter seq (N' to C') yIAPGM
1	1	33	24	87	AT1A1_542		peptide	peptide	Experimental		Reporter seq (N' to C') yLELGG
1	1	33	25	223	CK22_13	P19784	peptide	peptide	Experimental		Reporter seq (N' to C') yAEVNS
1	1	33	26	37	ABL2_718	P00519	peptide	peptide	Experimental		Reporter seq (N' to C') yGGSFA
1	1	33	27	237	CRK_221	P46108	peptide	peptide	Experimental		Reporter seq (N' to C') yAQPSV
1	1	33	28	1253	SHIP2_1162	O15357	peptide	peptide	Experimental		Reporter seq (N' to C') yGRPLS
1	1	33	29	253	CSF1R_556	P07333	peptide	peptide	Experimental		Reporter seq (N' to C') yEGNSY
1	1	33	30	309	EGFR(ERBB1)_1016		peptide	peptide	Experimental		Reporter seq (N' to C') yLIPQQ
1	1	33	31	1079	RAC2_Y64		peptide	peptide	Experimental		Reporter seq (N' to C') yDRLRP
1	1	34	1	16	ABL1_469/rA1		peptide	peptide	Experimental		Reporter seq (N' to C') AELMRA
1	1	34	2	704	JAK2_813/rA1		peptide	peptide	Experimental		Reporter seq (N' to C') AELLTE
1	1	34	3	1370	TENS1_327/rA1		peptide	peptide	Experimental		Reporter seq (N' to C') ANTSDP
1	1	34	4	1050	PTPN11_546/rA1		peptide	peptide	Experimental		Reporter seq (N' to C') ATNIKY
1	1	34	5	1234	SHC1_427/rA1		peptide	peptide	Experimental		Reporter seq (N' to C') AVNVQN
1	1	34	6	1310	STAT5B_679/rA1		peptide	peptide	Experimental		Reporter seq (N' to C') ASKYYT
1	1	34	7	566	FLT3(CD135)_597/rA1		peptide	peptide	Experimental		Reporter seq (N' to C') AEYDLK
1	1	34	8	1414	TIE2_992/rA1		peptide	peptide	Experimental		Reporter seq (N' to C') AVKKTM
1	1	34	9	842	NTRK1_676/rA1		peptide	peptide	Experimental		Reporter seq (N' to C') ASTDYY
1	1	34	10	366	EPHA3_602/rA1		peptide	peptide	Experimental		Reporter seq (N' to C') AEDPTQ
1	1	34	11	816	MUSK_554/rA1		peptide	peptide	Experimental		Reporter seq (N' to C') AQRMPL
1	1	34	12	1110	RBM3_143/rA1		peptide	peptide	Experimental		Reporter seq (N' to C') ADRYSG
1	1	34	13	164	BSN_2038/rA1		peptide	peptide	Experimental		Reporter seq (N' to C') AGSVTD
1	1	34	14	778	LYN_397/rA1		peptide	peptide	Experimental		Reporter seq (N' to C') ATAREG
1	1	34	15	546	FGR_412/rA1		peptide	peptide	Experimental		Reporter seq (N' to C') ANPCQG
1	1	34	16	982	PLCG1_481/rA1		peptide	peptide	Experimental		Reporter seq (N' to C') ASENDI
1	1	34	17	482	FES_261/rA1		peptide	peptide	Experimental		Reporter seq (N' to C') AQGFLR
1	1	34	18	686	ITK_512/rA1		peptide	peptide	Experimental		Reporter seq (N' to C') ATSSTG
1	1	34	19	524	FGFR3_577/rA1		peptide	peptide	Experimental		Reporter seq (N' to C') ASFDTC
1	1	34	20	918	PDGFRA_731/rA1		peptide	peptide	Experimental		Reporter seq (N' to C') AMDMKQ
1	1	34	21	660	INSR_1011/rA1		peptide	peptide	Experimental		Reporter seq (N' to C') AVPDEW
1	1	34	22	318	EGFR(ERBB1)_1125/rA1		peptide	peptide	Experimental		Reporter seq (N' to C') AQDPHS
1	1	34	23	414	EPHB3_600/rA1		peptide	peptide	Experimental		Reporter seq (N' to C') AIAPGM
1	1	34	24	88	AT1A1_542/rA1		peptide	peptide	Experimental		Reporter seq (N' to C') ALELGG
1	1	34	25	224	CK22_13/rA1		peptide	peptide	Experimental		Reporter seq (N' to C') AAEVNS
1	1	34	26	593	FYN_28	P06241	peptide	peptide	Experimental		Reporter seq (N' to C') yRYGTD
1	1	34	27	239	CRK_239	P46108	peptide	peptide	Experimental		Reporter seq (N' to C') yARVIQ
1	1	34	28	229	CLNK_69	Q7Z7G1	peptide	peptide	Experimental		Reporter seq (N' to C') yDDPEL
1	1	34	29	255	CSF1R_561	P07333	peptide	peptide	Experimental		Reporter seq (N' to C') yTFIDP
1	1	34	30	311	EGFR(ERBB1)_1069		peptide	peptide	Experimental		Reporter seq (N' to C') ySSDPT
1	1	34	31	1081	RAC3_64		peptide	peptide	Experimental		Reporter seq (N' to C') yDRLRP
1	1	35	1	17	ABL2_116	P00519	peptide	peptide	Experimental		Reporter seq (N' to C') yDFVAS
1	1	35	2	705	JAK2_868	O60674	peptide	peptide	Experimental		Reporter seq (N' to C') yDPLQD
1	1	35	3	1371	TENS1_339	Q9HBL0	peptide	peptide	Experimental		Reporter seq (N' to C') yDNFSG
1	1	35	4	1051	PTPN11_584	Q06124	peptide	peptide	Experimental		Reporter seq (N' to C') yENVGL
1	1	35	5	1235	SHC2_338	D	peptide	peptide	Experimental		Reporter seq (N' to C') yYNSIP
1	1	35	6	1311	STAT5B_699	P51692	peptide	peptide	Experimental		Reporter seq (N' to C') yVKPQI
1	1	35	7	567	FLT3(CD135)_599		peptide	peptide	Experimental		Reporter seq (N' to C') yDLKWE
1	1	35	8	1403	TIE2_1048	Q02763	peptide	peptide	Experimental		Reporter seq (N' to C') yEKLPQ
1	1	35	9	843	NTRK1_680	P04629	peptide	peptide	Experimental		Reporter seq (N' to C') yYRVGG
1	1	35	10	367	EPHA3_779	P29320	peptide	peptide	Experimental		Reporter seq (N' to C') yTTRGG
1	1	35	11	817	MUSK_577	O15146	peptide	peptide	Experimental		Reporter seq (N' to C') yVRDIG
1	1	35	12	1111	RBM3_146	P98179	peptide	peptide	Experimental		Reporter seq (N' to C') ySGGNY
1	1	35	13	165	BSN_2060	Q9UPA5	peptide	peptide	Experimental		Reporter seq (N' to C') ySSVSN
1	1	35	14	779	LYN_473	P07948	peptide	peptide	Experimental		Reporter seq (N' to C') yDIMKM
1	1	35	15	547	FGR_523	P09769	peptide	peptide	Experimental		Reporter seq (N' to C') yQPGDQ
1	1	35	16	983	PLCG1_506	P19174	peptide	peptide	Experimental		Reporter seq (N' to C') yPHYFV
1	1	35	17	483	FES_614	P07332	peptide	peptide	Experimental		Reporter seq (N' to C') ySHPNI
1	1	35	18	185	BTK_40	Q06187	peptide	peptide	Experimental		Reporter seq (N' to C') yEYDFE
1	1	35	19	525	FGFR3_647	P22607	peptide	peptide	Experimental		Reporter seq (N' to C') yYKKTT
1	1	35	20	919	PDGFRA_742	P16234	peptide	peptide	Experimental		Reporter seq (N' to C') yVPMLE
1	1	35	21	661	INSR_1185	P06213	peptide	peptide	Experimental		Reporter seq (N' to C') yETDYY
1	1	35	22	319	EGFR(ERBB1)_1138		peptide	peptide	Experimental		Reporter seq (N' to C') yLNTVQ
1	1	35	23	415	EPHB3_608	P54753	peptide	peptide	Experimental		Reporter seq (N' to C') yIDPFT
1	1	35	24	1093	RASH_157	P01112	peptide	peptide	Experimental		Reporter seq (N' to C') yTLVRE
1	1	35	25	225	CK22_240	P19784	peptide	peptide	Experimental		Reporter seq (N' to C') yDQLVR
1	1	35	26	595	FYN_30	P06241	peptide	peptide	Experimental		Reporter seq (N' to C') yGTDPT
1	1	35	27	241	CRK_251	P46108	peptide	peptide	Experimental		Reporter seq (N' to C') yDKTAL
1	1	35	28	231	CLNK_96	Q7Z7G1	peptide	peptide	Experimental		Reporter seq (N' to C') yADTHY
1	1	35	29	257	CSF1R_699	P07333	peptide	peptide	Experimental		Reporter seq (N' to C') yKNIHL
1	1	35	30	313	EGFR(ERBB1)_1092		peptide	peptide	Experimental		Reporter seq (N' to C') yINQSV
1	1	35	31	1077	RAC1_64		peptide	peptide	Experimental		Reporter seq (N' to C') yDRLRP
1	1	36	1	18	ABL2_116/rA1		peptide	peptide	Experimental		Reporter seq (N' to C') ADFVAS
1	1	36	2	706	JAK2_868/rA1		peptide	peptide	Experimental		Reporter seq (N' to C') ADPLQD
1	1	36	3	1372	TENS1_339/rA1		peptide	peptide	Experimental		Reporter seq (N' to C') ADNFSG
1	1	36	4	1052	PTPN11_584/rA1		peptide	peptide	Experimental		Reporter seq (N' to C') AENVGL
1	1	36	5	1236	SHC2_338/rA1		peptide	peptide	Experimental		Reporter seq (N' to C') AYNSIP
1	1	36	6	1312	STAT5B_699/rA1		peptide	peptide	Experimental		Reporter seq (N' to C') AVKPQI
1	1	36	7	568	FLT3(CD135)_599/rA1		peptide	peptide	Experimental		Reporter seq (N' to C') ADLKWE
1	1	36	8	1404	TIE2_1048/rA1		peptide	peptide	Experimental		Reporter seq (N' to C') AEKLPQ
1	1	36	9	844	NTRK1_680/rA1		peptide	peptide	Experimental		Reporter seq (N' to C') AYRVGG
1	1	36	10	368	EPHA3_779/rA1		peptide	peptide	Experimental		Reporter seq (N' to C') ATTRGG
1	1	36	11	818	MUSK_577/rA1		peptide	peptide	Experimental		Reporter seq (N' to C') AVRDIG
1	1	36	12	1112	RBM3_146/rA1		peptide	peptide	Experimental		Reporter seq (N' to C') ASGGNY
1	1	36	13	166	BSN_2060/rA1		peptide	peptide	Experimental		Reporter seq (N' to C') ASSVSN
1	1	36	14	780	LYN_473/rA1		peptide	peptide	Experimental		Reporter seq (N' to C') ADIMKM
1	1	36	15	548	FGR_523/rA1		peptide	peptide	Experimental		Reporter seq (N' to C') AQPGDQ
1	1	36	16	984	PLCG1_506/rA1		peptide	peptide	Experimental		Reporter seq (N' to C') APHYFV
1	1	36	17	484	FES_614/rA1		peptide	peptide	Experimental		Reporter seq (N' to C') ASHPNI
1	1	36	18	186	BTK_40/rA1		peptide	peptide	Experimental		Reporter seq (N' to C') AEYDFE
1	1	36	19	526	FGFR3_647/rA1		peptide	peptide	Experimental		Reporter seq (N' to C') AYKKTT
1	1	36	20	920	PDGFRA_742/rA1		peptide	peptide	Experimental		Reporter seq (N' to C') AVPMLE
1	1	36	21	662	INSR_1185/rA1		peptide	peptide	Experimental		Reporter seq (N' to C') AETDYY
1	1	36	22	320	EGFR(ERBB1)_1138/rA1		peptide	peptide	Experimental		Reporter seq (N' to C') ALNTVQ
1	1	36	23	416	EPHB3_608/rA1		peptide	peptide	Experimental		Reporter seq (N' to C') AIDPFT
1	1	36	24	1094	RASH_157/rA1		peptide	peptide	Experimental		Reporter seq (N' to C') ATLVRE
1	1	36	25	226	CK22_240/rA1		peptide	peptide	Experimental		Reporter seq (N' to C') ADQLVR
1	1	36	26	597	FYN_39	P06241	peptide	peptide	Experimental		Reporter seq (N' to C') yPSFGV
1	1	36	27	243	CRKL_127	P46109	peptide	peptide	Experimental		Reporter seq (N' to C') yVRTLY
1	1	36	28	755	LCP2_23	Q13094	peptide	peptide	Experimental		Reporter seq (N' to C') yFKKLN
1	1	36	29	259	CSF1R_708	P07333	peptide	peptide	Experimental		Reporter seq (N' to C') yVRRDS
1	1	36	30	315	EGFR(ERBB1)_1110		peptide	peptide	Experimental		Reporter seq (N' to C') yHNQPL
1	1	36	31	877	p59Fyn_Y132		peptide	peptide	Experimental		Reporter seq (N' to C') yIPSNY
1	1	37	1	19	ABL2_231	P00519	peptide	peptide	Experimental		Reporter seq (N' to C') yVTAES
1	1	37	2	707	JAK2_966	O60674	peptide	peptide	Experimental		Reporter seq (N' to C') yLGTKR
1	1	37	3	1373	TENS1_366	Q9HBL0	peptide	peptide	Experimental		Reporter seq (N' to C') yAKVKK
1	1	37	4	1067	PTPN6_64	P29350	peptide	peptide	Experimental		Reporter seq (N' to C') yGGEKF
1	1	37	5	1237	SHC2_339	P98078	peptide	peptide	Experimental		Reporter seq (N' to C') yNSIPG
1	1	37	6	1313	STAT5B_725	P51692	peptide	peptide	Experimental		Reporter seq (N' to C') yMDQAP
1	1	37	7	569	FLT3(CD135)_726		peptide	peptide	Experimental		Reporter seq (N' to C') yPTFQS
1	1	37	8	1405	TIE2_1102	Q02763	peptide	peptide	Experimental		Reporter seq (N' to C') yVNTTL
1	1	37	9	845	NTRK1_681	P04629	peptide	peptide	Experimental		Reporter seq (N' to C') yRVGGR
1	1	37	10	369	EPHA3_937	P29320	peptide	peptide	Experimental		Reporter seq (N' to C') ySSCDT
1	1	37	11	819	MUSK_751	O15146	peptide	peptide	Experimental		Reporter seq (N' to C') ySADYY
1	1	37	12	1113	RBM3_151	P98179	peptide	peptide	Experimental		Reporter seq (N' to C') yRDNYD
1	1	37	13	167	BSN_2067	Q9UPA5	peptide	peptide	Experimental		Reporter seq (N' to C') ySDHRY
1	1	37	14	781	LYN_508	P07948	peptide	peptide	Experimental		Reporter seq (N' to C') yQQQP
1	1	37	15	625	HCK_51	P08631	peptide	peptide	Experimental		Reporter seq (N' to C') yVPDPT
1	1	37	16	985	PLCG1_771	P19174	peptide	peptide	Experimental		Reporter seq (N' to C') yGALYE
1	1	37	17	485	FES_713	P07332	peptide	peptide	Experimental		Reporter seq (N' to C') yAASGG
1	1	37	18	177	BTK_223	Q06187	peptide	peptide	Experimental		Reporter seq (N' to C') yDYMPM
1	1	37	19	527	FGFR3_648	P22607	peptide	peptide	Experimental		Reporter seq (N' to C') yKKTTN
1	1	37	20	921	PDGFRA_754	P16234	peptide	peptide	Experimental		Reporter seq (N' to C') ySDIQR
1	1	37	21	663	INSR_1189	P06213	peptide	peptide	Experimental		Reporter seq (N' to C') yYRKGG
1	1	37	22	321	EGFR(ERBB1)_1172		peptide	peptide	Experimental		Reporter seq (N' to C') yQQDFF
1	1	37	23	417	EPHB3_614	P54753	peptide	peptide	Experimental		Reporter seq (N' to C') yEDPNE
1	1	37	24	1095	RASK_157	P01116	peptide	peptide	Experimental		Reporter seq (N' to C') yTLVRE
1	1	37	25	227	CK22_256	P19784	peptide	peptide	Experimental		Reporter seq (N' to C') yGYLKK
1	1	37	26	587	FYN_185	P06241	peptide	peptide	Experimental		Reporter seq (N' to C') ySLSIR
1	1	37	27	245	CRKL_132	P46109	peptide	peptide	Experimental		Reporter seq (N' to C') yDFPGN
1	1	37	28	747	LCP2_113	Q13094	peptide	peptide	Experimental		Reporter seq (N' to C') yESPND
1	1	37	29	261	CSF1R_723	P07333	peptide	peptide	Experimental		Reporter seq (N' to C') yVEMRP
1	1	37	30	317	EGFR(ERBB1)_1125		peptide	peptide	Experimental		Reporter seq (N' to C') yQDPHS
1	1	37	31	829	MYH3_757		peptide	peptide	Experimental		Reporter seq (N' to C') yKFGHT
1	1	38	1	20	ABL2_231/rA1		peptide	peptide	Experimental		Reporter seq (N' to C') AVTAES
1	1	38	2	708	JAK2_966/rA1		peptide	peptide	Experimental		Reporter seq (N' to C') ALGTKR
1	1	38	3	1374	TENS1_366/rA1		peptide	peptide	Experimental		Reporter seq (N' to C') AAKVKK
1	1	38	4	1068	PTPN6_64/rA1		peptide	peptide	Experimental		Reporter seq (N' to C') AGGEKF
1	1	38	5	1238	SHC2_339/rA1		peptide	peptide	Experimental		Reporter seq (N' to C') ANSIPG
1	1	38	6	1314	STAT5B_725/rA1		peptide	peptide	Experimental		Reporter seq (N' to C') AMDQAP
1	1	38	7	570	FLT3(CD135)_726/rA1		peptide	peptide	Experimental		Reporter seq (N' to C') APTFQS
1	1	38	8	1406	TIE2_1102/rA1		peptide	peptide	Experimental		Reporter seq (N' to C') AVNTTL
1	1	38	9	846	NTRK1_681/rA1		peptide	peptide	Experimental		Reporter seq (N' to C') ARVGGR
1	1	38	10	370	EPHA3_937/rA1		peptide	peptide	Experimental		Reporter seq (N' to C') ASSCDT
1	1	38	11	820	MUSK_751/rA1		peptide	peptide	Experimental		Reporter seq (N' to C') ASADYY
1	1	38	12	1114	RBM3_151/rA1		peptide	peptide	Experimental		Reporter seq (N' to C') ARDNYD
1	1	38	13	168	BSN_2067/rA1		peptide	peptide	Experimental		Reporter seq (N' to C') ASDHRY
1	1	38	14	782	LYN_508/rA1		peptide	peptide	Experimental		Reporter seq (N' to C') AQQQP
1	1	38	15	628	HCK_51/rA1		peptide	peptide	Experimental		Reporter seq (N' to C') AVPDPT
1	1	38	16	986	PLCG1_771/rA1		peptide	peptide	Experimental		Reporter seq (N' to C') AGALYE
1	1	38	17	486	FES_713/rA1		peptide	peptide	Experimental		Reporter seq (N' to C') AAASGG
1	1	38	18	178	BTK_223/rA1		peptide	peptide	Experimental		Reporter seq (N' to C') ADYMPM
1	1	38	19	528	FGFR3_648/rA1		peptide	peptide	Experimental		Reporter seq (N' to C') AKKTTN
1	1	38	20	922	PDGFRA_754/rA1		peptide	peptide	Experimental		Reporter seq (N' to C') ASDIQR
1	1	38	21	664	INSR_1189/rA1		peptide	peptide	Experimental		Reporter seq (N' to C') AYRKGG
1	1	38	22	322	EGFR(ERBB1)_1172/rA1		peptide	peptide	Experimental		Reporter seq (N' to C') AQQDFF
1	1	38	23	418	EPHB3_614/rA1		peptide	peptide	Experimental		Reporter seq (N' to C') AEDPNE
1	1	38	24	1096	RASK_157/rA1		peptide	peptide	Experimental		Reporter seq (N' to C') ATLVRE
1	1	38	25	228	CK22_256/rA1		peptide	peptide	Experimental		Reporter seq (N' to C') AGYLKK
1	1	38	26	589	FYN_213	P06241	peptide	peptide	Experimental		Reporter seq (N' to C') yYITTR
1	1	38	27	247	CRKL_198	P46109	peptide	peptide	Experimental		Reporter seq (N' to C') yGIPEP
1	1	38	28	749	LCP2_128	Q13094	peptide	peptide	Experimental		Reporter seq (N' to C') yESPNE
1	1	38	29	263	CSF1R_809	P07333	peptide	peptide	Experimental		Reporter seq (N' to C') yIVKGN
1	1	38	30	319	EGFR(ERBB1)_1138		peptide	peptide	Experimental		Reporter seq (N' to C') yLNTVQ
1	1	38	31	827	MYH11_Y1415		peptide	peptide	Experimental		Reporter seq (N' to C') yDKLEK
1	1	39	1	21	ABL2_261	P00519	peptide	peptide	Experimental		Reporter seq (N' to C') yPAPKC
1	1	39	2	709	JAK2_972	O60674	peptide	peptide	Experimental		Reporter seq (N' to C') yIHRDL
1	1	39	3	1375	TENS1_796	Q9HBL0	peptide	peptide	Experimental		Reporter seq (N' to C') yDYQPC
1	1	39	4	1059	PTPN6_377	P29350	peptide	peptide	Experimental		Reporter seq (N' to C') ySVTNC
1	1	39	5	1239	SHC2_414	P98079	peptide	peptide	Experimental		Reporter seq (N' to C') yVNTQG
1	1	39	6	1315	STAT5B_740	P51692	peptide	peptide	Experimental		Reporter seq (N' to C') yNMYPQ
1	1	39	7	571	FLT3(CD135)_842		peptide	peptide	Experimental		Reporter seq (N' to C') yVVRGN
1	1	39	8	1407	TIE2_1108	Q02763	peptide	peptide	Experimental		Reporter seq (N' to C') yEKFTY
1	1	39	9	847	NTRK1_757	P04629	peptide	peptide	Experimental		Reporter seq (N' to C') yAIMRG
1	1	39	10	371	EPHA4_596	P54764	peptide	peptide	Experimental		Reporter seq (N' to C') yVDPFT
1	1	39	11	821	MUSK_755	O15146	peptide	peptide	Experimental		Reporter seq (N' to C') yYKANE
1	1	39	12	1115	RBM3_155	P98179	peptide	peptide	Experimental		Reporter seq (N' to C') yDN
1	1	39	13	169	BSN_3387	Q9UPA5	peptide	peptide	Experimental		Reporter seq (N' to C') yPPPAV
1	1	39	14	133	BLK_389	P51451	peptide	peptide	Experimental		Reporter seq (N' to C') yTAQEG
1	1	39	15	617	HCK_127	P08631	peptide	peptide	Experimental		Reporter seq (N' to C') yIPSNY
1	1	39	16	987	PLCG1_775	P19174	peptide	peptide	Experimental		Reporter seq (N' to C') yEGRNP
1	1	39	17	487	FES_811	P07332	peptide	peptide	Experimental		Reporter seq (N' to C') yQELQS
1	1	39	18	179	BTK_344	Q06187	peptide	peptide	Experimental		Reporter seq (N' to C') yYLAEK
1	1	39	19	529	FGFR3_724	P22607	peptide	peptide	Experimental		Reporter seq (N' to C') yMIMRE
1	1	39	20	923	PDGFRA_762	P16234	peptide	peptide	Experimental		Reporter seq (N' to C') yDRPAS
1	1	39	21	665	INSR_1190	P06213	peptide	peptide	Experimental		Reporter seq (N' to C') yRKGGK
1	1	39	22	323	EGFR(ERBB1)_1197		peptide	peptide	Experimental		Reporter seq (N' to C') yLRVAP
1	1	39	23	419	EPHB3_792	P54753	peptide	peptide	Experimental		Reporter seq (N' to C') yTSSLG
1	1	39	24	1097	RASN_157	P01111	peptide	peptide	Experimental		Reporter seq (N' to C') yTLVRE
1	1	39	25	783	MCM6_276	Q14566	peptide	peptide	Experimental		Reporter seq (N' to C') yETEGI
1	1	39	26	591	FYN_214	P06241	peptide	peptide	Experimental		Reporter seq (N' to C') yITTRA
1	1	39	27	249	CRKL_207	P46109	peptide	peptide	Experimental		Reporter seq (N' to C') yAQPQT
1	1	39	28	751	LCP2_145	Q13094	peptide	peptide	Experimental		Reporter seq (N' to C') yEPPPS
1	1	39	29	719	KIT_568	P10721	peptide	peptide	Experimental		Reporter seq (N' to C') yVYIDP
1	1	39	30	321	EGFR(ERBB1)_1172		peptide	peptide	Experimental		Reporter seq (N' to C') yQQDFF
[truncated: 2,760 more rows]
