# Supplementary material for: A Novel Phosphopeptide Microarray Based Interactome Map in Breast Cancer Cells Reveals Phosphoprotein-GRB2 Cell Signaling Networks
Source: PLoS One. 2013 Jun 27;8(6):e67634. doi: 10.1371/journal.pone.0067634 (PMC3694890; doi:10.1371/journal.pone.0067634)
Supplement: Table S3 — KEGG pathway analysis of the source peptide probes used in SH2 domain binding assays. (XLS) [file pone.0067634.s003.xls]

## Sheet: Readme
S3 Pathway analysis of the source peptide probes used in SH2 domain binding assays
Pathway analysis of the phosphopeptide layout
1. There are 1226 phosphopepitdes (PPEPs) in the phosphopeptide chip. These PPEPs are from 423 PPEP containing proteins. Each PPEP protein has 1.9 PPEPs in average.
2. There are 101 PPBDs in total which have reported to be able to bind to the 1226 PPEPs. Since one PPEP may bind to multiple PPBDs, and also a PPBD may bind to multiple PPEPs, there are 2615 known interactions. Each PPBD has 25.9 interactions in average
3. When uloaded the 423 PPEP proteins into DAVID bioinfomatics database (http://david.abcc.ncifcrf.gov/tools.jsp), 44 pathways would be covered by all the PPEP proteins. Among them, 31 pathways are physiologically involved in many important biological processes, such as cell proliferation and differentiation, cell cycle, apoptosis, immunity and defense, cell communication, cell motility, cell adh…
4. We can detect the binding behavior of SH2 containing proteins tested to PPEPs of the proteins in these pathways, leading us to insight into the mechanism of these pathways
5. In the following sheets, I selected some pathways. I listed the PPEP proteins in a pathway and their related PPEPs in phosphopeptide chip.
6. The table below is statistics of PPEPs and related proteins in some pathways.
Index	Pathway	# of PPEPs	# of PPEP proteins
1	Jak-STAT signaling pathway	112	35
2	ErbB signaling pathway	119	25
3	Natural killer cell mediated cytotoxicity	95	30
4	Neurotrophin signaling pathway	127	28
5	T cell receptor signaling pathway	84	26
6	B cell receptor signaling pathway	57	18
7	Insulin signaling pathway	95	19
8	Pathway in cancer	179	43

## Sheet: Kegg pathway
Category	Term	Count	%	PValue	Genes	List Total	Pop Hits	Pop Total	Fold Enrichment	Bonferroni	Benjamini	FDR			Signaling Pathways represented on the chip	Number of proteins	PValue	Genes			Term	Count
KEGG_PATHWAY	hsa04630:Jak-STAT signaling pathway	35	10.479	8.62213e-16	IL6ST,STAT5A,LEPR,STAT5B,IL7R,IL12RB2,SPRY2,IL4R,SPRED2,CSF3R,CSF2RB,IFNGR1,PIK3R1,GHR,PTPN6,IL2RB,IL23R,SOCS3,CREBBP,CBL,LIFR,IL6R,STAT1,STAT3,STAT2,PTPN11,IFNAR1,TYK2,CBLB,PRLR,JAK1,JAK2,EPOR,JAK3,MPL	222	155	5085	5.17219	9.76996e-14	9.76996e-14	9.99201e-13		1	Jak-STAT signaling pathway	35	8.62213e-16	IL6ST,STAT5A,LEPR,STAT5B,IL7R,IL12RB2,SPRY2,IL4R,SPRED2,CSF3R,CSF2RB,IFNGR1,PIK3R1,GHR,PTPN6,IL2RB,IL23R,SOCS3,CREBBP,CBL,LIFR,IL6R,STAT1,STAT3,STAT2,PTPN11,IFNAR1,TYK2,CBLB,PRLR,JAK1,JAK2,EPOR,JAK3,MPL			Pathways in cancer	43
KEGG_PATHWAY	hsa04012:ErbB signaling pathway	25	7.48503	9.18669e-14	ERBB4,ERBB3,ERBB2,STAT5A,STAT5B,RPS6KB1,SRC,PTK2,GAB1,SHC1,PAK1,SHC3,PIK3R1,EGFR,CBL,RAF1,MAPK10,CBLB,CRKL,PLCG1,PLCG2,MAPK3,ABL1,ABL2,CRK	222	87	5085	6.58201	1.00997e-11	5.04985e-12	1.03739e-10		2	ErbB signaling pathway	25	9.18669e-14	ERBB4,ERBB3,ERBB2,STAT5A,STAT5B,RPS6KB1,SRC,PTK2,GAB1,SHC1,PAK1,SHC3,PIK3R1,EGFR,CBL,RAF1,MAPK10,CBLB,CRKL,PLCG1,PLCG2,MAPK3,ABL1,ABL2,CRK			Chronic myeloid leukemia	18
KEGG_PATHWAY	hsa04650:Natural killer cell mediated cytotoxicity	30	8.98204	1.64507e-13	CD244,CD247,FASLG,PTK2B,ZAP70,FCER1G,SHC1,FAS,PAK1,SHC3,PIK3R1,IFNGR1,SYK,PTPN6,RAF1,VAV1,PTPN11,IFNAR1,LAT,PLCG1,FYN,LCK,PLCG2,MAPK3,KIR2DL3,KIR2DL2,KIR3DL1,KLRC1,SH3BP2,LCP2	222	133	5085	5.16663	1.80989e-11	6.03295e-12	1.85896e-10		3	Natural killer cell mediated cytotoxicity	30	1.64507e-13	CD244,CD247,FASLG,PTK2B,ZAP70,FCER1G,SHC1,FAS,PAK1,SHC3,PIK3R1,IFNGR1,SYK,PTPN6,RAF1,VAV1,PTPN11,IFNAR1,LAT,PLCG1,FYN,LCK,PLCG2,MAPK3,KIR2DL3,KIR2DL2,KIR3DL1,KLRC1,SH3BP2,LCP2			Glioma	13
KEGG_PATHWAY	hsa04722:Neurotrophin signaling pathway	28	8.38323	1.25625e-12	NFKBIA,FASLG,BDNF,GAB1,RHOA,SHC1,SHC3,FRS2,RAPGEF1,PIK3R1,IRS4,IRS2,RAF1,MAPK10,KIDINS220,PRKCD,IRS1,TP73,PTPN11,NTRK3,CRKL,PLCG1,NTRK1,PLCG2,MAPK3,NTRK2,ABL1,CRK	222	124	5085	5.17219	1.38184e-10	3.45459e-11	1.41931e-09		4	Neurotrophin signaling pathway	28	1.25625e-12	NFKBIA,FASLG,BDNF,GAB1,RHOA,SHC1,SHC3,FRS2,RAPGEF1,PIK3R1,IRS4,IRS2,RAF1,MAPK10,KIDINS220,PRKCD,IRS1,TP73,PTPN11,NTRK3,CRKL,PLCG1,NTRK1,PLCG2,MAPK3,NTRK2,ABL1,CRK			Prostate cancer	15
KEGG_PATHWAY	hsa04660:T cell receptor signaling pathway	26	7.78443	2.11532e-12	CD247,NFKBIA,PDCD1,RHOA,ZAP70,PAK1,PIK3R1,TEC,CD28,ITK,PTPRC,PTPN6,CD3G,CD3D,CD3E,CBL,CTLA4,RAF1,VAV1,LAT,CBLB,PLCG1,FYN,LCK,MAPK3,LCP2	222	108	5085	5.51426	2.32684e-10	4.65368e-11	2.38993e-09		5	T cell receptor signaling pathway	26	2.11532e-12	CD247,NFKBIA,PDCD1,RHOA,ZAP70,PAK1,PIK3R1,TEC,CD28,ITK,PTPRC,PTPN6,CD3G,CD3D,CD3E,CBL,CTLA4,RAF1,VAV1,LAT,CBLB,PLCG1,FYN,LCK,MAPK3,LCP2			Acute myeloid leukemia	10
KEGG_PATHWAY	hsa04666:Fc gamma R-mediated phagocytosis	24	7.18563	6.27928e-12	PLD2,PTPRC,WASF3,LYN,HCK,RAF1,RPS6KB1,VAV1,PRKCD,LAT,CRKL,PLCG1,GAB2,FCGR2B,FCGR1A,PLCG2,MAPK3,FCGR2A,PAK1,INPP5D,PPAP2A,CRK,PIK3R1,SYK	222	95	5085	5.78663	6.90724e-10	1.15121e-10	7.09452e-09		6	Fc gamma R-mediated phagocytosis	24	6.27928e-12	PLD2,PTPRC,WASF3,LYN,HCK,RAF1,RPS6KB1,VAV1,PRKCD,LAT,CRKL,PLCG1,GAB2,FCGR2B,FCGR1A,PLCG2,MAPK3,FCGR2A,PAK1,INPP5D,PPAP2A,CRK,PIK3R1,SYK			Renal cell carcinoma	11
KEGG_PATHWAY	hsa04510:Focal adhesion	33	9.88024	6.8956e-11	CAV2,CAV1,ERBB2,BCAR1,ITGB4,ITGB3,PXN,SRC,IGF1R,PTK2,RHOA,PPP1R12A,SHC1,PAK1,SHC3,RAPGEF1,PIK3R1,EGFR,FLT1,ACTN4,MET,ACTN1,RAF1,MAPK10,VAV1,KDR,CRKL,FYN,MAPK3,PDGFRA,GRLF1,PDGFRB,CRK	222	201	5085	3.76059	7.58515e-09	1.08359e-09	7.79082e-08		7	Focal adhesion	33	6.8956e-11	CAV2,CAV1,ERBB2,BCAR1,ITGB4,ITGB3,PXN,SRC,IGF1R,PTK2,RHOA,PPP1R12A,SHC1,PAK1,SHC3,RAPGEF1,PIK3R1,EGFR,FLT1,ACTN4,MET,ACTN1,RAF1,MAPK10,VAV1,KDR,CRKL,FYN,MAPK3,PDGFRA,GRLF1,PDGFRB,CRK			Melanoma	11
KEGG_PATHWAY	hsa05200:Pathways in cancer	43	12.8743	7.91424e-11	FGFR2,FGFR1,FGFR3,STAT5A,ERBB2,STAT5B,NFKBIA,FASLG,KIT,IGF1R,PTK2,RHOA,CSF3R,FAS,CCNA1,PIK3R1,CSF1R,EGFR,RET,BCR,FLT3,MET,CBL,CREBBP,RAF1,CDK6,RB1,MAPK10,STAT1,CDK2,STAT3,CBLB,CRKL,PLCG1,NTRK1,MAPK3,PLCG2,PDGFRA,JAK1,PDGFRB,ABL1,CRK,GSTP1	222	328	5085	3.00284	8.70567e-09	1.08821e-09	8.94171e-08		8	Adherens junction	19	2.57075e-09	EGFR,PTPRB,FGFR1,PTPN6,ACTN4,WASF3,PTPRF,ERBB2,CREBBP,MET,ACTN1,CTNND1,FER,SRC,IGF1R,FYN,MAPK3,RHOA,INSR			Pancreatic cancer	11
KEGG_PATHWAY	hsa04520:Adherens junction	19	5.68862	2.57075e-09	EGFR,PTPRB,FGFR1,PTPN6,ACTN4,WASF3,PTPRF,ERBB2,CREBBP,MET,ACTN1,CTNND1,FER,SRC,IGF1R,FYN,MAPK3,RHOA,INSR	222	77	5085	5.65198	2.82782e-07	3.14203e-08	2.9045e-06		9	B cell receptor signaling pathway	18	1.2016e-08	PTPN6,LYN,NFKBIA,RAF1,CD72,VAV1,CD19,FCGR2B,LILRB3,PLCG2,MAPK3,CD22,CD79B,CD79A,INPP5D,PIK3R1,SYK,BLNK			Non-small cell lung cancer	9
KEGG_PATHWAY	hsa05220:Chronic myeloid leukemia	18	5.38922	1.2016e-08	BCR,STAT5A,STAT5B,CBL,NFKBIA,RAF1,CDK6,RB1,PTPN11,CBLB,CRKL,GAB2,MAPK3,SHC1,SHC3,ABL1,CRK,PIK3R1	222	75	5085	5.4973	1.32176e-06	1.32176e-07	1.35759e-05		10	Hematopoietic cell lineage	19	1.6911e-08	IL1R1,CD3G,CD3D,FLT3,CD3E,IL6R,ITGB3,KIT,IL7R,CD19,FCGR1A,CD33,IL4R,CD22,CSF3R,EPOR,CD5,CSF1R,CD7			Colorectal cancer	9
KEGG_PATHWAY	hsa04662:B cell receptor signaling pathway	18	5.38922	1.2016e-08	PTPN6,LYN,NFKBIA,RAF1,CD72,VAV1,CD19,FCGR2B,LILRB3,PLCG2,MAPK3,CD22,CD79B,CD79A,INPP5D,PIK3R1,SYK,BLNK	222	75	5085	5.4973	1.32176e-06	1.32176e-07	1.35759e-05		11	Chemokine signaling pathway	28	2.18009e-08	ADCY2,FGR,BCAR1,STAT5B,NFKBIA,ADRBK1,PXN,PTK2,PTK2B,RHOA,SHC1,PAK1,SHC3,PIK3R1,ITK,LYN,HCK,RAF1,STAT1,PRKCD,VAV1,STAT3,STAT2,CRKL,MAPK3,JAK2,JAK3,CRK			Bladder cancer	6
KEGG_PATHWAY	hsa04640:Hematopoietic cell lineage	19	5.68862	1.6911e-08	IL1R1,CD3G,CD3D,FLT3,CD3E,IL6R,ITGB3,KIT,IL7R,CD19,FCGR1A,CD33,IL4R,CD22,CSF3R,EPOR,CD5,CSF1R,CD7	222	86	5085	5.0605	1.86021e-06	1.6911e-07	1.91064e-05		12	Fc epsilon RI signaling pathway	18	2.2604e-08	FCER1A,LYN,RAF1,MAPK10,VAV1,PRKCD,LAT,PLCG1,GAB2,FYN,PLCG2,MAPK3,FCER1G,MS4A2,INPP5D,PIK3R1,SYK,LCP2
KEGG_PATHWAY	hsa04062:Chemokine signaling pathway	28	8.38323	2.18009e-08	ADCY2,FGR,BCAR1,STAT5B,NFKBIA,ADRBK1,PXN,PTK2,PTK2B,RHOA,SHC1,PAK1,SHC3,PIK3R1,ITK,LYN,HCK,RAF1,STAT1,PRKCD,VAV1,STAT3,STAT2,CRKL,MAPK3,JAK2,JAK3,CRK	222	187	5085	3.42969	2.3981e-06	1.99842e-07	2.46312e-05		13	Endocytosis	25	9.68149e-07	FGFR2,FGFR4,FGFR3,ERBB4,ERBB3,ADRBK1,KIT,SRC,IGF1R,AP2B1,CSF1R,EGFR,PLD2,RET,IL2RB,FLT1,CBL,MET,RUFY1,KDR,ADRB2,CBLB,NTRK1,PDGFRA,F2R
KEGG_PATHWAY	hsa04664:Fc epsilon RI signaling pathway	18	5.38922	2.2604e-08	FCER1A,LYN,RAF1,MAPK10,VAV1,PRKCD,LAT,PLCG1,GAB2,FYN,PLCG2,MAPK3,FCER1G,MS4A2,INPP5D,PIK3R1,SYK,LCP2	222	78	5085	5.28586	2.48643e-06	1.91264e-07	2.55385e-05		14	Regulation of actin cytoskeleton	27	1.45885e-06	FGFR2,FGFR1,FGFR4,FGFR3,BCAR1,ITGB4,BDKRB2,ITGB3,PXN,PTK2,RHOA,PPP1R12A,MSN,PAK1,PIK3R1,EGFR,ACTN4,ACTN1,RAF1,VAV1,CRKL,MAPK3,GRLF1,PDGFRA,PDGFRB,CRK,F2R
KEGG_PATHWAY	hsa04144:Endocytosis	25	7.48503	9.68149e-07	FGFR2,FGFR4,FGFR3,ERBB4,ERBB3,ADRBK1,KIT,SRC,IGF1R,AP2B1,CSF1R,EGFR,PLD2,RET,IL2RB,FLT1,CBL,MET,RUFY1,KDR,ADRB2,CBLB,NTRK1,PDGFRA,F2R	222	184	5085	3.11215	0.000106491	7.60686e-06	0.00109383		15	Cytokine-cytokine receptor interaction	30	2.19809e-06	IL1R1,IL6ST,LEPR,FASLG,KIT,IL7R,IL12RB2,TNFRSF1A,IL4R,CSF3R,CSF2RB,FAS,IFNGR1,CSF1R,GHR,EGFR,IL2RB,FLT1,IL23R,FLT3,MET,LIFR,IL6R,KDR,IFNAR1,PRLR,PDGFRA,PDGFRB,EPOR,MPL
KEGG_PATHWAY	hsa04810:Regulation of actin cytoskeleton	27	8.08383	1.45885e-06	FGFR2,FGFR1,FGFR4,FGFR3,BCAR1,ITGB4,BDKRB2,ITGB3,PXN,PTK2,RHOA,PPP1R12A,MSN,PAK1,PIK3R1,EGFR,ACTN4,ACTN1,RAF1,VAV1,CRKL,MAPK3,GRLF1,PDGFRA,PDGFRB,CRK,F2R	222	215	5085	2.87649	0.000160461	1.06982e-05	0.00164823		16	Insulin signaling pathway	19	1.74545e-05	IRS4,IRS2,PTPRF,SOCS3,CBL,RAF1,RPS6KB1,MAPK10,IRS1,CBLB,CRKL,MAPK3,SHC1,INPP5D,SHC3,CRK,INSR,RAPGEF1,PIK3R1
KEGG_PATHWAY	hsa04060:Cytokine-cytokine receptor interaction	30	8.98204	2.19809e-06	IL1R1,IL6ST,LEPR,FASLG,KIT,IL7R,IL12RB2,TNFRSF1A,IL4R,CSF3R,CSF2RB,FAS,IFNGR1,CSF1R,GHR,EGFR,IL2RB,FLT1,IL23R,FLT3,MET,LIFR,IL6R,KDR,IFNAR1,PRLR,PDGFRA,PDGFRB,EPOR,MPL	222	262	5085	2.62276	0.000241761	1.51118e-05	0.00248343		17	Adipocytokine signaling pathway	11	0.000550716	IRS4,TNFRSF1A,IRS2,SOCS3,LEPR,NFKBIA,JAK2,MAPK10,IRS1,STAT3,PTPN11
KEGG_PATHWAY	hsa04670:Leukocyte transendothelial migration	18	5.38922	1.0631e-05	ITK,ACTN4,BCAR1,ACTN1,CTNND1,VAV1,PXN,CDH5,PTPN11,PTK2,PLCG1,PTK2B,PECAM1,PLCG2,RHOA,GRLF1,MSN,PIK3R1	222	118	5085	3.49404	0.00116873	6.87866e-05	0.0120105		18	Axon guidance	15	0.0012958	EFNB1,MET,FES,EPHA2,EPHB1,EPHA3,EPHB2,PTK2,RND1,FYN,MAPK3,RHOA,PAK1,ABL1,RASA1
KEGG_PATHWAY	hsa05340:Primary immunodeficiency	10	2.99401	1.23555e-05	PTPRC,CD19,CD3D,CD3E,LCK,ZAP70,CD79A,JAK3,IL7R,BLNK	222	35	5085	6.5444	0.00135819	7.55034e-05	0.0139586		19	Calcium signaling pathway	18	0.00150903	EGFR,ADCY2,ERBB4,CCKBR,ERBB3,ERBB2,GRIN2A,BDKRB2,ITPR3,AGTR1,ADRB2,PLCG1,PTK2B,PLCG2,ADRA1B,PDGFRA,PDGFRB,F2R
KEGG_PATHWAY	hsa05214:Glioma	13	3.89222	1.25899e-05	EGFR,RAF1,CDK6,RB1,IGF1R,PLCG1,PLCG2,MAPK3,PDGFRA,PDGFRB,SHC1,SHC3,PIK3R1	222	63	5085	4.72651	0.00138394	7.28869e-05	0.0142235		20	Pthogen (Helicobacter pylori) infection related	10	0.00247255	EGFR,PLCG1,LYN,MET,PLCG2,NFKBIA,MAPK10,PAK1,SRC,PTPN11
KEGG_PATHWAY	hsa04910:Insulin signaling pathway	19	5.68862	1.74545e-05	IRS4,IRS2,PTPRF,SOCS3,CBL,RAF1,RPS6KB1,MAPK10,IRS1,CBLB,CRKL,MAPK3,SHC1,INPP5D,SHC3,CRK,INSR,RAPGEF1,PIK3R1	222	135	5085	3.22372	0.00191817	9.59958e-05	0.0197187		21	VEGF signaling pathway	10	0.00484448	SH2D2A,PTK2,PLCG1,MAPK3,PLCG2,RAF1,SRC,PXN,PIK3R1,KDR
KEGG_PATHWAY	hsa05215:Prostate cancer	15	4.49102	2.3816e-05	FGFR2,EGFR,FGFR1,ERBB2,CREBBP,NFKBIA,RAF1,RB1,CDK2,IGF1R,MAPK3,PDGFRA,PDGFRB,PIK3R1,GSTP1	222	89	5085	3.86046	0.00261636	0.000124744	0.0269046
KEGG_PATHWAY	hsa04920:Adipocytokine signaling pathway	11	3.29341	0.000550716	IRS4,TNFRSF1A,IRS2,SOCS3,LEPR,NFKBIA,JAK2,MAPK10,IRS1,STAT3,PTPN11	222	67	5085	3.76059	0.058796	0.00275055	0.620451
KEGG_PATHWAY	hsa05221:Acute myeloid leukemia	10	2.99401	0.00077893	FLT3,STAT5A,MAPK3,STAT5B,RAF1,RPS6KB1,KIT,CCNA1,STAT3,PIK3R1	222	58	5085	3.94921	0.0821449	0.00371983	0.876533
KEGG_PATHWAY	hsa05211:Renal cell carcinoma	11	3.29341	0.00078594	CRKL,MET,MAPK3,GAB1,CREBBP,RAF1,PAK1,CRK,RAPGEF1,PIK3R1,PTPN11	222	70	5085	3.59942	0.0828529	0.00359716	0.88439
KEGG_PATHWAY	hsa04930:Type II diabetes mellitus	9	2.69461	0.000812426	IRS4,IRS2,SOCS3,MAPK3,MAPK10,INSR,PRKCD,IRS1,PIK3R1	222	47	5085	4.38614	0.0855232	0.00356974	0.914069
KEGG_PATHWAY	hsa05218:Melanoma	11	3.29341	0.000880657	EGFR,IGF1R,FGFR1,MET,MAPK3,PDGFRA,PDGFRB,RAF1,CDK6,RB1,PIK3R1	222	71	5085	3.54872	0.0923668	0.00372056	0.990489
KEGG_PATHWAY	hsa05212:Pancreatic cancer	11	3.29341	0.000984559	EGFR,ERBB2,MAPK3,RAF1,JAK1,CDK6,MAPK10,RB1,STAT1,STAT3,PIK3R1	222	72	5085	3.49944	0.102691	0.0040051	1.10676
KEGG_PATHWAY	hsa04360:Axon guidance	15	4.49102	0.0012958	EFNB1,MET,FES,EPHA2,EPHB1,EPHA3,EPHB2,PTK2,RND1,FYN,MAPK3,RHOA,PAK1,ABL1,RASA1	222	129	5085	2.66342	0.132926	0.005081	1.4543
KEGG_PATHWAY	hsa04020:Calcium signaling pathway	18	5.38922	0.00150903	EGFR,ADCY2,ERBB4,CCKBR,ERBB3,ERBB2,GRIN2A,BDKRB2,ITPR3,AGTR1,ADRB2,PLCG1,PTK2B,PLCG2,ADRA1B,PDGFRA,PDGFRB,F2R	222	176	5085	2.3426	0.153054	0.00571185	1.69175
KEGG_PATHWAY	hsa05223:Non-small cell lung cancer	9	2.69461	0.00206925	EGFR,PLCG1,ERBB2,MAPK3,PLCG2,RAF1,CDK6,RB1,PIK3R1	222	54	5085	3.81757	0.203759	0.00756635	2.31314
KEGG_PATHWAY	hsa05120:Epithelial cell signaling in Helicobacter pylori infection	10	2.99401	0.00247255	EGFR,PLCG1,LYN,MET,PLCG2,NFKBIA,MAPK10,PAK1,SRC,PTPN11	222	68	5085	3.36844	0.238387	0.00874596	2.75825
KEGG_PATHWAY	hsa04370:VEGF signaling pathway	10	2.99401	0.00484448	SH2D2A,PTK2,PLCG1,MAPK3,PLCG2,RAF1,SRC,PXN,PIK3R1,KDR	222	75	5085	3.05405	0.413855	0.0165548	5.33891
KEGG_PATHWAY	hsa04010:MAPK signaling pathway	22	6.58683	0.00560224	EGFR,FGFR2,FGFR1,FGFR4,IL1R1,FGFR3,NF1,FASLG,RAF1,MAPK10,TNFRSF1A,BDNF,CRKL,NTRK1,NTRK2,MAPK3,PDGFRA,PDGFRB,FAS,PAK1,CRK,RASA1	222	267	5085	1.88734	0.460967	0.0185524	6.15009
KEGG_PATHWAY	hsa05332:Graft-versus-host disease	7	2.09581	0.00616482	FASLG,FAS,KIR2DL3,KIR2DL2,KIR3DL1,KLRC1,CD28	222	39	5085	4.11123	0.493499	0.0198079	6.74824
KEGG_PATHWAY	hsa04540:Gap junction	10	2.99401	0.014527	EGFR,ADCY2,MAPK3,PDGFRA,PDGFRB,GJA1,RAF1,GUCY1B3,ITPR3,SRC	222	89	5085	2.57364	0.80005	0.0449495	15.2389
KEGG_PATHWAY	hsa04270:Vascular smooth muscle contraction	11	3.29341	0.0229777	AGTR1,ADCY2,CALD1,MAPK3,ADRA1B,RHOA,PPP1R12A,RAF1,GUCY1B3,ITPR3,PRKCD	222	112	5085	2.24964	0.922466	0.0685649	23.0979
KEGG_PATHWAY	hsa04912:GnRH signaling pathway	10	2.99401	0.0257404	EGFR,PLD2,ADCY2,PTK2B,MAPK3,RAF1,MAPK10,ITPR3,PRKCD,SRC	222	98	5085	2.33729	0.943217	0.0745985	25.5193
KEGG_PATHWAY	hsa04080:Neuroactive ligand-receptor interaction	19	5.68862	0.028514	CCKBR,NPBWR1,LEPR,GRIN2A,BDKRB2,TAAR8,AGTR1,GRM4,SSTR2,ADRB2,GRM3,GRM2,PRLR,GRIN2B,SSTR1,GRM7,ADRA1B,F2R,GHR	222	256	5085	1.70001	0.958503	0.0803299	27.8801
KEGG_PATHWAY	hsa05210:Colorectal cancer	9	2.69461	0.0285704	EGFR,IGF1R,MET,MAPK3,PDGFRA,PDGFRB,RAF1,MAPK10,PIK3R1	222	84	5085	2.45415	0.958767	0.0785039	27.9274
KEGG_PATHWAY	hsa04960:Aldosterone-regulated sodium reabsorption	6	1.79641	0.0310555	IRS4,IRS2,MAPK3,INSR,IRS1,PIK3R1	222	41	5085	3.35201	0.968891	0.0830999	29.9833
KEGG_PATHWAY	hsa04914:Progesterone-mediated oocyte maturation	9	2.69461	0.0323167	CCNB1,IGF1R,ADCY2,MAPK3,RAF1,MAPK10,CCNA1,CDK2,PIK3R1	222	86	5085	2.39708	0.973044	0.0843629	31.0061
KEGG_PATHWAY	hsa05219:Bladder cancer	6	1.79641	0.0340499	EGFR,FGFR3,ERBB2,MAPK3,RAF1,RB1	222	42	5085	3.2722	0.977868	0.0867376	32.3895
KEGG_PATHWAY	hsa04210:Apoptosis	9	2.69461	0.0343103	TNFRSF1A,IL1R1,MYD88,NTRK1,CSF2RB,NFKBIA,FASLG,FAS,PIK3R1	222	87	5085	2.36952	0.978515	0.0854394	32.5951
KEGG_PATHWAY	hsa04514:Cell adhesion molecules (CAMs)	11	3.29341	0.0601756	MAG,PTPRC,MPZL1,PTPRF,PECAM1,CTLA4,CD22,SELE,CDH5,PDCD1,CD28	222	132	5085	1.90878	0.998916	0.143718	50.4007

## Sheet:  Jak-STAT
Jak-STAT signaling pathway
112 PPEPS corresponding to 35 proteins
They are
PPEP protein	PPEP_ID	PPEP	PPBD
CBL	CBL_336	yLFPDG	CRK,PIK3R2,CRKL
	CBL_551	ySVGAE	GRB2,FYN
	CBL_673	ySLAAR	PLCG1,CRKL
	CBL_699	yMTPSS	VAV1,CRK,PLCG1,PIK3R2,CRKL
	CBL_727_730_736	yEAMYN	CRKL,PLCG1,PIK3R2,PIK3R1,CRK,LYN
	CBL_734	yNIQSQ	PLCG1,CRKL
	CBL_773	yDVPKP	CRK,PLCG1,CRKL
	CBL_868	ySYQDI	CRKL
	CBL_870	yQDIQK	CRKL
	CBL_91	yQHLRT	SHC1
CBLB	CBLB_370/CBL_370	yCEMGS	PIK3R1
	CBLB_664	yDVPPR	CRKL
	CBLB_708	yKIPSS	CRKL
CREBBP	CREBBP_316	ySSVNK	CSK
CSF2RB	CSF2RB_627	yLCLPA	PTPN11,PTPN6,SHC1
	CSF2RB_765	yVELPP	SHC1
CSF3R	CSF3R_753	yVLQGD	STAT3
	CSF3R_778	yGQLLG	SYK,SOCS3
	CSF3R_793	yLRCDS	STAT3
	CSF3R_813	yENLWF	SYK,SH3BP2
	CSF3R_752	yGQVLE	HCK,PTPN11
	CSF3R_768	yIRSDS	PTPN11
	CSF3R_787	yENIWF	HCK,PTPN11,GRB2,FES,SHC1
EPOR	EPOR_367	yLVLDK	INPP5D,STAT5B,SYK,PLCG2,STAT5A,CISH
	EPOR_425	yTILDP	INPP5D,SOCS3,SOCS2,SYK,PTPN11,PLCG2,STAT5A,CISH,PTPN6,STAT5B
	EPOR_453	yLYLVV	SYK,STAT5A,CISH,SOCS3,PTPN6
	EPOR_455	yLVVSD	INPP5D,SOCS3,STAT5B,PLCG2,STAT5A,CISH,PTPN6
	EPOR_484	ySNPYE	CRKL
	EPOR_488	yENSLI	LYN,SH3BP2
	EPOR_503	yVACS	INPP5D,STAT5B,PLCG2,STAT5A,PIK3R1,LYN
GHR	GHR_435	yHDACP	STAT5B,STAT3
	GHR_486	yAQVSD	STAT3,SHC1,SOCS2,GRB10,PTPN11,STAT5B,STAT5A,CISH
	GHR_533	yFCEAD	GRB10,STAT3,STAT5B
	GHR_565	yITTES	STAT3,SOCS2,GRB10,STAT5B,STAT5A,CISH
	GHR_594	yTSIHI	STAT3,SOCS2,GRB10,PTPN11,STAT5B,STAT5A,CISH
	GHR_626	yVSTDQ	STAT5B,STAT5A,STAT3
	GHR_pos_593	yTTVHT	PTPN11,CISH,SOCS2
	GHR_pos_544	yFCESD	STAT5A
	GHR_pos_332	yKPDFY	SOCS3
IFNAR1	IFNAR1_465	yVFFPS	TYK2,STAT3,STAT2,STAT1
	IFNAR1_480	yFSEQP	TYK2,STAT2
	IFNAR1_526	ySSQTS	STAT3
IFNGR1	IFNGR1_456	yDKPHV	STAT1
	IFNGR1_444	yDKPHM	STAT1
IL12RB2	IL12RB2_799	yLPSNI	STAT4,SOCS3
IL23R	IL23R_396	yEDIPN	PTPN11
	IL23R_483	yKPQIS	STAT4
	IL23R_610	yFPQNI	STAT3,STAT1
IL2RB	IL2RB_363	yFFFHL	PTPN6
	IL2RB_380	yFTYDP	PTPN6
	IL2RB_417	yCTFPS	SHB,STAT5A
	IL2RB_535	yLSLQE	STAT5B,SHB,STAT5A
IL4R	IL4R_496	yRSFSN	SHC1
	IL4R_574	yQEFVH	PTPN6
	IL4R_602	yKAFSS	STAT6
	IL4R_630	yKPFQD	STAT6
	IL4R_712	ySALTC	PTPN11,INPP5D,PTPN6,SHC1
IL6R	IL6R_463	yFFPR	PTPN6
IL6ST	IL6ST_256	yNIQYR	STAT3
	IL6ST_758	ySTVVH	PTPN11,STAT5A,SOCS3
	IL6ST_766	yRHQVP	STAT3
	IL6ST_813	yFKQNC	STAT3
	IL6ST_904_1	yLPQTV	STAT3,STAT1
	IL6ST_904_2	yLPQTV	STAT3,STAT1
	IL6ST_904_3	yLPQTV	STAT3,STAT1
IL7R	IL7R_448	yVTMSS	PIK3R1
JAK1	JAK1_411	yFRLTA	PTPN6
JAK2	JAK2_1006	yYKVKE	PTPN11,SOCS1,SOCS3
	JAK2_1098	yMIMTE	PIK3R1
	JAK2_200	yNSISY	PTPN11
	JAK2_80	yHNMFA	GRB2
	JAK2_812	yELLTE	SH2B1
	JAK2_933	yGSLRD	SOCS1,SHC1
	JAK2_965	yLGTKR	SOCS1
	JAK2_pos_200	yNSVSY	PTPN11
JAK3	JAK3_784	yELLSD	SH2B1
LEPR	LEPR_1078	yLGVTS	CISH,SOCS3,SOCS2
	LEPR_1140	yMPQFQ	STAT3
	LEPR_985	yATLIS	PTPN11,CISH,SOCS3
	LEPR_pos_984	yATLVS	PTPN11,SOCS3,SOCS2
	LEPR_pos_1137	yMPQFQ	STAT3
	LEPR_pos_1078	yLGVTS	SOCS3,SOCS2
LIFR	LIFR_1000	yKPQMH	LIFR-1001-6a
	LIFR_948	yCPPII	PTPN11
	LIFR_973	yIDVQS	PLCG1,PTPN11
MPL	MPL_625	yLPLSY	STAT5B,SHC1
	MPL_630	yWQQP	STAT3
PIK3R1	PIK3R1_28	yIEMDP	PIK3R1
	PIK3R1_407	yRNESL	GRB2
	PIK3R1_687	ySSLKE	PIK3R1
PRLR	PRLR_610	yLDPAC	PTPN11
PTPN11	PTPN11_278	yKNILP	GRB2
	PTPN11_303	yINANI	GRB2
	PTPN11_379	yGVMRV	PIK3R1
	PTPN11_541	yTNIKY	PTPN11,GRB2,FYN,SOCS3
	PTPN11_546	ySLADQ	GRB2
	PTPN11_579	yENVGL	PTPN11,GRB2,FYN
	PTPN11_pos	yAVVDQA	PTPN11
PTPN6	PTPN6_535	yGNITY	SRC,LCK
	PTPN6_563	yENLHT	SH3BP2,PIK3R1
	PTPN6_pos_563	yENVHS	FES
SOCS3	SOCS3_220	yDAPL	NCK1,CRKL,RASA1
SPRED2	SPRED2_227	yEDYRH	CBL
	SPRED2_230	yRHAPV	CBL
SPRY2	SPRY2_54	yTEGPT	CBL
STAT1	STAT1_700	yIKTEL	STAT2,STAT1
STAT2	STAT2_689	yLKHRL	STAT2,STAT1
STAT3	STAT3_671	yLYPDI	PTPN11
	STAT3_704	yLKTKF	STAT3
STAT5A	STAT5A_693	yVKPQI	STAT5B,PTPN11,STAT5A,CRKL
STAT5B	STAT5B_664	yLIYVF	PTPN11,PTPN6
TYK2	TYK2_1144	yHLMKN	PIK3R1

## Sheet: ErBb
ErbB signaling pathway
119 PPEPS corresponding to 25 proteins
PPEP protein	PPEP_ID	PPEP	PPBD
ABL1	ABL1_pos	yELMRA	PIK3R1
ABL2	ABL2_423	yTAHAG	ABL2_HUMAN
CBL	CBL_336	yLFPDG	CRK,PIK3R2,CRKL
	CBL_551	ySVGAE	GRB2,FYN
	CBL_673	ySLAAR	PLCG1,CRKL
	CBL_699	yMTPSS	VAV1,CRK,PLCG1,PIK3R2,CRKL
	CBL_727_730_736	yEAMYN	CRKL,PLCG1,PIK3R2,PIK3R1,CRK,LYN
	CBL_734	yNIQSQ	PLCG1,CRKL
	CBL_773	yDVPKP	CRK,PLCG1,CRKL
	CBL_868	ySYQDI	CRKL
	CBL_870	yQDIQK	CRKL
	CBL_91	yQHLRT	SHC1
CBLB	CBLB_370/CBL_370	yCEMGS	PIK3R1
	CBLB_664	yDVPPR	CRKL
	CBLB_708	yKIPSS	CRKL
CRK	CRK_220	yAQPSV	CRK,CRKL
CRKL	CRKL_206	yAQPQT	CRKL
EGFR	EGFR_1015	yLIPQQ	CRKL,PLCG2,PLCG1,SH2D3A,SH2D3C,CRK,ABL2,STAT6,STAT3,STAT1,SLA,PIK3R3,CISH,PIK3R1,JAK1,JAK2,PIK3R2,SRC,SHC3,MIST,RASA1,NCK1,NCK2,SYK,PTPN11,VAV2,CHN1,RIN2,TENC1,VAV1,GRB7,TNS4,VAV3
	EGFR_1068	ySSDPT	PLCG1,ABL2,RASA1
	EGFR_1091	yINQSV	STAT3,PTPN6,LCK,PLCG1,GRB2,PIK3R1,RASA1
	EGFR_1109	yHNQPL	SRC,STAT3,NCK2,PLCG1,GRB2,ABL1,ABL2,RASA1
	EGFR_112	yENSYA	GRB2
	EGFR_1124	yQDPHS	SRC,CRKL,SYK,PLCG1,BMX,ABL2,RASA1
	EGFR_1137	yLNTVQ	GRB2,PLCG1,ABL2,PTPN11,RASA1
	EGFR_1171	yQQDFF	SRC,SYK,VAV3,SLA,VAV2,RASA1,PLCG1,GRB2,CISH,GRB7,ABL1,ABL2,PTPN6
	EGFR_1196	yLRVAP	SRC,MIST,SHC1,SHC3,RASA1,PLCG2,PLCG1,GRB2,PIK3R3,CISH,ABL1,ABL2,PTPN6
	EGFR_470	yANTIN	GRB2
	EGFR_726	yKGLWI	SHC1
	EGFR_868	yHAEGG	MIST,ABL2,CISH,BLK
	EGFR_914	yDGIPA	SYK,SRC,PLCG1,ABL2,RASA1
	EGFR_977	yLVIQG	PLCG2,PLCG1,PTPN11
	EGFR_997	yRALMD	MIST,SOCS1,RIN2,STAT1,SOCS2,SYK,GRB10,RASA1,SH2D2A,PTPN6,PLCG2,PLCG1,CISH,SLA,ABL2,LCK,ZAP70,FES
ERBB2	ERBB2_1022	yLVPQQ	VAV2,CRKL,PLCG1,SH2D3A,ABL2,STAT6,STAT3,STAT1,TEC,SLA2,FGR,PTPN6,JAK2,PIK3R2,PIK3R1,JAK1,PIK3R3,LYN,CISH,SHC3,SLA,BLK,MIST,RASA1,SOCS1,ITK,NCK2,SOCS2,SYK,APS,VAV3,DAPP1,CHN1,RIN2,TENC1,VAV1,STAT5A,GRB7
	ERBB2_1126	yVAPLT	PLCG2,PLCG1
	ERBB2_1138	yVNQPD	CRKL,PLCG2,PLCG1,SH3BP2,ABL1,ABL2,STAT6,STAT3,STAT1,FGR,RASA1,GRAP2,PIK3R3,PIK3R2,PIK3R1,TNS3,BMX,CISH,SRC,SHC3,SLA,SH2D2A,BLK,HCK,MIST,LYN,BCAR3,ITK,NCK2,SYK,PTPN11,VAV2,RIN2,TENC1,VAV1,GRB2,GRB7
	ERBB2_1195	yLTPQG	ABL2,NCK2,SYK,VAV2,FGR,VAV1,PIK3R3,MIST,RASA1
	ERBB2_1220	yYWDQD	CISH,PLCG2,PLCG1,SH3BP2,ABL2,TXK,STAT1,SLA2,FGR,SLA,JAK2,JAK3,PIK3R1,PIK3R3,BMX,PIK3R2,SHC1,BLK,MIST,RASA1,SOCS1,ITK,CHN2,SYK,PTPN11,VAV2,RIN1,RIN2,GRB2,GRB7,BLNK,VAV3
	ERBB2_1221	yWDQDP	VAV2,CRKL,SH2D1B,SH2D1A,CHN2,CHN1,SH2D3A,ABL1,HSH2D,ABL2,YES1,STAT6,STAT4,STAT3,STAT2,STAT1,TEC,SLA2,FGR,RASA1,PIK3R2,JAK2,JAK3,PIK3R1,JAK1,TNS3,PIK3R3,BMX,CISH,SRC,SHC1,SHC3,FRK,SLA,SOCS2,TNS1,ZAP70,SH2B3,BLK,TXK,MIST,PTPN6,BCAR3,ITK,SOCS5,SOCS4,SOCS1,NCK1,SOCS3,PLCG2,SYK,APS,PTPN11,DAPP1,RIN1,PLCG1,RIN2,TENC1,VAV1,STAT5A,GRB7,VAV3,BTK
	ERBB2_1247	yLGLDV	PLCG2,PLCG1,ABL2,MATK,SHC1
	ERBB2_922	yDGIPA	SRC
	ERBB2,	Erbb2,	EGFR_943
ERBB3	ERBB3_1053	yMPMNQ	ABL2,PIK3R3,PIK3R2,PIK3R1
	ERBB3_1158	yVMPDT	PTPN11
	ERBB3_1196	yEYMNR	SHC1,SYK,GRB7,TENC1,PIK3R3,PIK3R2,PIK3R1,RASA1
	ERBB3_1198	yMNRRR	GRB2,PIK3R1,GRB7
	ERBB3_1221	yEYMDV	SHC1,SYK,TENC1,VAV1,PIK3R3,CISH,PIK3R1,ABL2,RASA1,PIK3R2
	ERBB3_1223	yMDVGS	SLA,PLCG2,PIK3R3,CISH,PIK3R1,ABL2,RASA1
	ERBB3_1261	yMNRQR	SOCS5,SOCS4,ABL2,STAT1,SLA,PLCG2,GRB2,PIK3R3,CISH,GRB7,MIST,RASA1
	ERBB3_1275	yAAMGA	JAK3,CRKL,CHN2,PLCG1,ABL1,ABL2,TXK,SLA2,SLA,PIK3R3,CISH,PIK3R1,TNS3,JAK2,PIK3R2,SRC,SHC1,SHC3,HCK,MIST,RASA1,BCAR3,NCK1,NCK2,SYK,APS,VAV3,VAV2,RIN1,TENC1,VAV1,GRB7,ZAP70
	ERBB3_1288	yEEMRA	VAV2,CRKL,SLA2,PLCG1,SH3BP2,ABL1,HSH2D,ABL2,YES1,FYN,FGR,SLA,PIK3R3,CISH,PIK3R1,TNS3,LYN,PIK3R2,SRC,SHC1,SHC3,FER,SH2B3,HCK,MIST,RASA1,BCAR3,ITK,NCK2,SYK,VAV3,DAPP1,TENC1,VAV1,GRB7,TNS4,LCK
	ERBB3_1327	yWHSRL	PLCG1,SH2D3A,HSH2D,ABL2,STAT6,STAT4,STAT3,STAT1,SLA2,JAK2,CISH,PIK3R1,JAK1,PIK3R3,SHC1,SH2B3,BLK,TXK,MIST,SLA,BCAR3,SOCS1,SOCS2,SYK,APS,VAV3,RIN1,CHN1,RIN2,TENC1,STAT5A,GRB7
	ERBB3_867	ySEAKT	CRKL,NCK2,SYK,PIK3R3,ABL2,RASA1,BCAR3
	ERBB3_940	yMVMVK	PIK3R1
ERBB4	ERBB4_1161	yLNPVE	ABL2,CRKL,NCK2,SYK,VAV3,PTPN11,VAV2,SLA,VAV1,PLCG1,PIK3R3,CISH,MIST,RASA1,PIK3R2
	ERBB4_1187	yHNASN	MIST,NCK2,GRB2,PIK3R3,ABL1,ABL2
	ERBB4_1241	yWNHSL	GRB2
	ERBB4_1257	yLQEYS	ABL2,SYK,VAV2,SLA,PLCG1,PIK3R3,CISH,GRB7,MIST,RASA1
	ERBB4_1283	yLSEFS	SYK,VAV2,SLA2,PLCG1,PIK3R3,PIK3R2,ABL2,RASA1,SH2B3
GAB1	GAB1_161	yQLINV	SHC1
	GAB1_182	yLLLIN	PTPN11
	GAB1_241	yDSPPS	CRK,NCK1,CRKL
	GAB1_258	yNLPRS	CRK,CRKL
	GAB1_306	yDIPPT	CRK,PLCG1,NCK1,CRKL
	GAB1_316	yQIPRT	CRK,PLCG1,RASA1,CRKL
	GAB1_372	yCIPTA	CRK,PLCG1,CRKL
	GAB1_405	yDIPRA	CRK,PLCG1,NCK1,CRKL
	GAB1_446	yVPMNP	PTPN11,PIK3R2,PIK3R1
	GAB1_47	yKNDHA	GRB2
	GAB1_471	yVPMTP	PIK3R2,PIK3R1
	GAB1_588	yVPMNP	PTPN11,PIK3R2,PIK3R1
	GAB1_626	yLDLDL	PTPN11
	GAB1_658	yVVVDQ	PTPN11
MAPK3	MAPK3_144	yFLYQI	PTPN6
PAK1	PAK1_463	yLNENP	GRB2
PIK3R1	PIK3R1_28	yIEMDP	PIK3R1
	PIK3R1_407	yRNESL	GRB2
	PIK3R1_687	ySSLKE	PIK3R1
PLCG1	PLCG1_291	yFFLDE	PTPN6
	PLCG1_508	yFVLTS	PTPN6
	PLCG1_770	yGALYE	GRB2
	PLCG1_782	yVEANP	GRB2
PLCG2	PLCG2_752	yDVSRM	PLCG2
	PLCG2_758	yVDPSE	PLCG2
PTK2	PTK2_201	yWEMRG	PIK3R1
	PTK2_418	yAEIID	SRC,SOCS1,PIK3R1,NCK2,PTPN11,FYN,SOCS3,PLCG1,GRB2,GRB7,STAT3,LYN,SHC1
	PTK2_428	yTMPST	PIK3R1
	PTK2_673	ySLMTK	PIK3R1
	PTK2_946	yENVTG	SRC,STAT3,SHC1,GRB2,FES,SH3BP2
	PTK2_971	yVPMVK	PIK3R1
	PTK2_pos_569	yMEDST	VAV1
	PTK2_pos_428	yMSPEN	VAV1
RAF1	RAF1_169	yKFHEH	GRB10
	RAF1_231	ySTPHA	GRB10
	RAF1_37	yQRRAS	GRB10
RPS6KB1	RPS6KB1_258	yMAPEI	VAV1
SHC1	SHC1_238	yYNDFP	GRB2,GRAP2,INPP5D
	SHC1_239	yNDFPG	GRB2,INPP5D
	SHC1_314	yLRNPP	GRB2,INPP5D
	SHC1_317	yVNVQN	GRAP,GRB2,GRAP2,INPP5D
	SHC1_pos_312	yVNIQN	GRB2
SHC3	SHC3_340	yYNSIP	GRB2
SRC	SRC_328	yAVVSE	SHC1
	SRC_418	yTARQG	SRC,CSK
	SRC_529	yQPGEN	SRC,CSK,FYN,FGR,PIK3R1,LCK
	SRC_950	yGEF	SRC_1
	SRC_N0038_pos	yPASRQ	SRC_N0038
	SRC_N0066_pos	yKISYA	SRC_N0066
	SRC_N0257_765	yRLGKR	SRC_N0257
	SRC_N0311_1210	yKDNNR	SRC_N0311
	SRC_N0327_821	yRRSGF	SRC_N0327
	SRC_N0568_1003	yCGKSI	SRC_N0568
	SRC_N0852_pos	yCQNKP	SRC_N0852
	SRC_N0968	yKPYLN	SRC_N0968
	SRC_N5392_511	yPRGSS	SRC_N5392
	SRC_N5624_pos	yLRYSL	SRC_N5624
	SRC_N7794_pos	yPMSMY	SRC_N7794
	SRC_pos_526	yFTSTE	FYN
STAT5A	STAT5A_693	yVKPQI	STAT5B,PTPN11,STAT5A,CRKL
STAT5B	STAT5B_664	yLIYVF	PTPN11,PTPN6

## Sheet: Natural killer
Natural killer cell mediated cytotoxicity
95 PPEPS corresponding to 30 proteins
30 PPEP proteins are in this pathway
They are corresponding to 95 PPEPS
PPEP protein	PPEP_ID	PPEP	PPBD
CD244	CD244_265	yEDVKD	SH2D1B,SH2D1A
	CD244_291	ySMIQS	SH2D1B,PTPN11,SH2D1A,INPP5D
	CD244_311	ySLIQP	SH2D1B,PTPN11,SH2D1A,INPP5D
	CD244_336	yEVIGK	SH2D1B,SH2D1A,SH3BP2
CD247	CD247_110	yNELQK	SRC,SHC1,SYK,FYN,FGR,ZAP70,LCK
	CD247_122	ySEIGM	SRC,SHC1,SYK,FYN,FGR,ZAP70,LCK
	CD247_141	yQGLST	SHC1,SYK,FYN,PLCG1,ZAP70,LCK
	CD247_152	yDALHM	SYK,ZAP70,FYN,LCK,SHC1
	CD247_41	yGVILT	ZAP70
	CD247_71	yNELNL	SYK,ZAP70,FYN,LCK,SHC1
	CD247_82	yDVLDK	SYK,ZAP70,FYN,LCK,SHC1
FAS	FAS_290	yDTLIK	INPP5D,FYN
FASLG	FASLG_257	yVNVSE	GRB2
FCER1G	FCER1G_64	yTGLST	SYK,ZAP70,FES,SHC1
	FCER1G_75	yETLKH	SYK,ZAP70,FES,SHC1
	FCER1G_pos_65	yTGLNT	SYK,SHC1
IFNAR1	IFNAR1_465	yVFFPS	TYK2,STAT3,STAT2,STAT1
	IFNAR1_480	yFSEQP	TYK2,STAT2
	IFNAR1_526	ySSQTS	STAT3
IFNGR1	IFNGR1_456	yDKPHV	STAT1
	IFNGR1_444	yDKPHM	STAT1
KIR2DL2	KIR2DL2_301	yTQLNH	PTPN11,PTPN6,PIK3R1
	KIR2DL2_pos	yAELPN	PTPN6
KIR2DL3	KIR2DL3_302	yAQLNH	PTPN11,PTPN6
	KIR2DL3_331	yTELPN	PTPN11,PTPN6
KIR3DL1	KIR3DL1_397	yAQLDH	PTPN11,PTPN6
	KIR3DL1_427	yTELPN	PTPN11,PTPN6
KLRC1	KLRC1_39	yAELNL	PTPN11,PTPN6
	KLRC1_7	ySDLNL	PTPN11,PTPN6
LAT	LAT_109	yENEGA	GRB2
	LAT_155	yHNPGY	GRB2
	LAT_160	yLVVLP	PLCG1
	LAT_199	yVNVPE	GRAP2,GRAP,VAV1,PLCG1,GRB2,ZAP70,PIK3R1
	LAT_219	yVNVSQ	VAV1,GRB2,PLCG1,GRAP2,PIK3R1
	LAT_254	yENLQE	GRAP,VAV1,PLCG1,GRB2,ZAP70
	LAT_pos_131	yPNGYL	PLCG1,GRB2
	LAT_pos_194	yVNVSP	PLCG1,GRB2
LCK	LCK_191	yISPRI	PLCG1
	LCK_317	yMENGS	VAV1
	LCK_504	yQPQP	SYK,SRC,LCK
LCP2	LCP2_112	yESPND	VAV1,PTPN6,ITK,PIK3R1,NCK1
	LCP2_127	yESPNE	VAV1,PTPN6,ITK,PIK3R1,NCK1
	LCP2_144	yEPPPS	VAV1,PTPN6,ITK,NCK1
MAPK3	MAPK3_144	yFLYQI	PTPN6
PAK1	PAK1_463	yLNENP	GRB2
PIK3R1	PIK3R1_28	yIEMDP	PIK3R1
	PIK3R1_407	yRNESL	GRB2
	PIK3R1_687	ySSLKE	PIK3R1
PLCG1	PLCG1_291	yFFLDE	PTPN6
	PLCG1_508	yFVLTS	PTPN6
	PLCG1_770	yGALYE	GRB2
	PLCG1_782	yVEANP	GRB2
PLCG2	PLCG2_752	yDVSRM	PLCG2
	PLCG2_758	yVDPSE	PLCG2
PTK2B	PTK2B_401	yAEIPD	SRC,FYN,MATK
	PTK2B_654	yTLMTR	PIK3R1
	PTK2B_880	yLNVME	PTPN11,GRB2
	PTK2B_pos_880	yHNVMT	GRB2
PTPN11	PTPN11_278	yKNILP	GRB2
	PTPN11_303	yINANI	GRB2
	PTPN11_379	yGVMRV	PIK3R1
	PTPN11_541	yTNIKY	PTPN11,GRB2,FYN,SOCS3
	PTPN11_546	ySLADQ	GRB2
	PTPN11_579	yENVGL	PTPN11,GRB2,FYN
	PTPN11_pos	yAVVDQA	PTPN11
PTPN6	PTPN6_535	yGNITY	SRC,LCK
	PTPN6_563	yENLHT	SH3BP2,PIK3R1
	PTPN6_pos_563	yENVHS	FES
RAF1	RAF1_169	yKFHEH	GRB10
	RAF1_231	ySTPHA	GRB10
	RAF1_37	yQRRAS	GRB10
SH3BP2	SH3BP2_182	yLEPDS	VAV1,PLCG2,PLCG1,VAV2
	SH3BP2_pos_445	yEKVPL	VAV1,LYN,FES,LCK
SHC1	SHC1_238	yYNDFP	GRB2,GRAP2,INPP5D
	SHC1_239	yNDFPG	GRB2,INPP5D
	SHC1_314	yLRNPP	GRB2,INPP5D
	SHC1_317	yVNVQN	GRAP,GRB2,GRAP2,INPP5D
	SHC1_pos_312	yVNIQN	GRB2
SHC3	SHC3_340	yYNSIP	GRB2
SYK	SYK_322	yEPELA	CBLB,PIK3R1
	SYK_347	yESPYA	VAV1,PLCG1,LCK,FGR
	SYK_351	yADPEE	VAV1,PLCG1,LCK,FGR
	SYK_388	yYQMKK	PIK3R1
	SYK_524	yYKAQT	LCK
	SYK_525	yKAQTH	LCK
	SYK_601	yDLMNL	PIK3R1
VAV1	VAV1_141	ySGLSD	LCK
	VAV1_173	yEDLMR	SRC,SHC1,SYK,FYN,FGR,LCK
	VAV1_790	yDFCAR	PIK3R1
ZAP70	ZAP70_220	yCIPEG	CRK,CRKL
	ZAP70_291	yTPEPA	CBLB,CRKL
	ZAP70_314	yESPYS	VAV1,CRK,PLCG1,CRKL
	ZAP70_318	ySDPEE	CRK,PLCG1,LCK,CRKL
	ZAP70_491	yYTARS	FYN
	ZAP70_492	yTARSA	FYN

## Sheet: Neurotrophin
Neurotrophin signaling pathway
127 PPEPS corresponding to 28 proteins
PPEP protein	PPEP_ID	PPEP	PPBD
ABL1	ABL1_pos	yELMRA	PIK3R1
BDNF	BDNF_515	yFGITN	SHC1
CRK	CRK_220	yAQPSV	CRK,CRKL
CRKL	CRKL_206	yAQPQT	CRKL
FASLG	FASLG_257	yVNVSE	GRB2
FRS2	FRS2_195	yVNTTG	GRB2
	FRS2_305	yENING	GRB2
	FRS2_348	yENLPS	GRB2
	FRS2_381	yHNNLD	GRB2
	FRS2_391	yVNTEN	GRB2
	FRS2_435	yIQVDL	PTPN11
	FRS2_470	yAVIDI	PTPN11
GAB1	GAB1_161	yQLINV	SHC1
	GAB1_182	yLLLIN	PTPN11
	GAB1_241	yDSPPS	CRK,NCK1,CRKL
	GAB1_258	yNLPRS	CRK,CRKL
	GAB1_306	yDIPPT	CRK,PLCG1,NCK1,CRKL
	GAB1_316	yQIPRT	CRK,PLCG1,RASA1,CRKL
	GAB1_372	yCIPTA	CRK,PLCG1,CRKL
	GAB1_405	yDIPRA	CRK,PLCG1,NCK1,CRKL
	GAB1_446	yVPMNP	PTPN11,PIK3R2,PIK3R1
	GAB1_47	yKNDHA	GRB2
	GAB1_471	yVPMTP	PIK3R2,PIK3R1
	GAB1_588	yVPMNP	PTPN11,PIK3R2,PIK3R1
	GAB1_626	yLDLDL	PTPN11
	GAB1_658	yVVVDQ	PTPN11
IRS1	IRS1_1011	yADMRT	PIK3R1
	IRS1_1178	yIDLDL	PTPN11
	IRS1_1228	yASISF	PTPN11
	IRS1_150	yGDVPP	NCK1
	IRS1_464	yICMGG	PTPN11,SHC1,PIK3R1
	IRS1_550	yTEMMP	PTPN11,GRB2,PIK3R1
	IRS1_611	yMPMSP	GRB2,PIK3R2,PIK3R1
	IRS1_631	yMPMSP	PIK3R2,PIK3R1
	IRS1_661	yMMMSP	PTPN11,GRB2,FYN,MATK,PIK3R1
	IRS1_731	yMNMSP	GRB2,PIK3R1
	IRS1_749	yYGPED	CRK
	IRS1_895	yVNIEF	PTPN11,GRB2,PIK3R1
	IRS1_940	yMKMDL	PIK3R1
	IRS1_988	yMTMQM	PIK3R1
	IRS1_pos_146	yDTGPG	NCK1
	IRS1_pos_607	yMPMSP	SRC,GRB2,LCK,PIK3R1
	IRS1_pos_938	yMNMDL	GRB2,PIK3R1
	IRS1_pos_986	yMTMQI	PIK3R1
	IRS1_pos_659	yMMMSH	PIK3R1
	IRS1_pos_729	yMDMYP	PIK3R1
	IRS1_pos_1221	yASINF	PTPN11
	IRS1_pos_46	yENEKK	GRB2,SH3BP2
	IRS1_pos_679	yGKPWT	CRK,SHC1
	IRS1_pos_629	yMSMSP	PIK3R1
IRS2	IRS2_1041	yRLPPA	CRK
	IRS2_1071	yTEMAF	PIK3R1
	IRS2_1252	yIAIDV	PTPN11
	IRS2_1319	yASIDF	PTPN11
	IRS2_458	yPPPPG	CRK
	IRS2_539	yGYMTM	PIK3R1
	IRS2_541	yMTMDR	PIK3R1
	IRS2_597	yTLMRA	PIK3R1
	IRS2_652	yMPMTP	PIK3R1
	IRS2_674	yMPMSP	PIK3R1
	IRS2_741	yMRMWC	PIK3R1
	IRS2_809	yKAPYT	CRK
	IRS2_822	yVLMSS	PIK3R1
	IRS2_906	yPLPPE	CRK
	IRS2_918	yINIDF	GRB2
	IRS2_977	yMNLDF	PIK3R1
IRS4	IRS4_1015	yIEVIF	PLCG1,PTPN11
	IRS4_1037	yDAETG	PTK6
	IRS4_1045	yVVDPF	PTK6
	IRS4_175	yFAMVA	PIK3R1
	IRS4_486	yMPMNN	PIK3R1
	IRS4_699	yVPMRP	CRK,PIK3R1
	IRS4_716	yMPMAP	CRK,PIK3R1
	IRS4_742	yMMMFP	CRK,PIK3R1
	IRS4_778	yMFMAP	CRK,PIK3R1
	IRS4_827	yVPMLP	PIK3R1
	IRS4_920	yVNMDF	GRB2,PIK3R1
KIDINS220	KIDINS220_1094	ySQPPS	CRKL
MAPK3	MAPK3_144	yFLYQI	PTPN6
NFKBIA	NFKBIA_41	yEQMVK	PIK3R1
	NFKBIA_pos_305	yDDCCI	ABL1
NTRK1	NTRK1_495	yFSDAC	PLCG1,GRB2,SHC1
	NTRK1_756	yAIMRG	SH2D1A,PIK3R1
	NTRK1_790	yLDVLG	PLCG1,MATK,SHC1
	NTRK1_pos_498	yFSDTC	SHC1
	NTRK1_pos_683	yRVGGR	GRB2
	NTRK1_pos_759	yAIMRG	PLCG1
	NTRK1_pos_790	yLDVLG	PLCG1,GRB2,PIK3R1
NTRK2	NTRK2_721	yYRVGG	GRB2,NCK1,NCK2
	NTRK2_722	yRVGGH	NCK1,NCK2
	NTRK2_754	yQLSNN	SH2D1A
	NTRK2_798	yELMLG	NCK1,NCK2,PIK3R1
	NTRK2_pos_815	yLDILG	PLCG1
NTRK3	NTRK3_pos_785	yDVMLG	PLCG1
PIK3R1	PIK3R1_28	yIEMDP	PIK3R1
	PIK3R1_407	yRNESL	GRB2
	PIK3R1_687	ySSLKE	PIK3R1
PLCG1	PLCG1_291	yFFLDE	PTPN6
	PLCG1_508	yFVLTS	PTPN6
	PLCG1_770	yGALYE	GRB2
	PLCG1_782	yVEANP	GRB2
PLCG2	PLCG2_752	yDVSRM	PLCG2
	PLCG2_758	yVDPSE	PLCG2
PRKCD	PRKCD_333	yGKIWE	SHC1
	PRKCD_51	yPEWKS	LYN
	PRKCD_pos_331	yGKIWE	SHC1
PTPN11	PTPN11_278	yKNILP	GRB2
	PTPN11_303	yINANI	GRB2
	PTPN11_379	yGVMRV	PIK3R1
	PTPN11_541	yTNIKY	PTPN11,GRB2,FYN,SOCS3
	PTPN11_546	ySLADQ	GRB2
	PTPN11_579	yENVGL	PTPN11,GRB2,FYN
	PTPN11_pos	yAVVDQA	PTPN11
RAF1	RAF1_169	yKFHEH	GRB10
	RAF1_231	ySTPHA	GRB10
	RAF1_37	yQRRAS	GRB10
RAPGEF1	RAPGEF1_484	yDNISG	GRB2
RHOA	RHOA_155	yMECSA	VAV1
SHC1	SHC1_238	yYNDFP	GRB2,GRAP2,INPP5D
	SHC1_239	yNDFPG	GRB2,INPP5D
	SHC1_314	yLRNPP	GRB2,INPP5D
	SHC1_317	yVNVQN	GRAP,GRB2,GRAP2,INPP5D
	SHC1_pos_312	yVNIQN	GRB2
SHC3	SHC3_340	yYNSIP	GRB2
TP73	TP73_120	yPGPHH	ABL1
	TP73_239	yEPPQV	ABL1
	TP73_98	yAQPSS	ABL1

## Sheet: T cell receptor
T cell receptor signaling pathway
84 PPEPS corresponding to 26 proteins
PPEP protein	PPEP_ID	PPEP	PPBD
CBL	CBL_336	yLFPDG	CRK,PIK3R2,CRKL
	CBL_551	ySVGAE	GRB2,FYN
	CBL_673	ySLAAR	PLCG1,CRKL
	CBL_699	yMTPSS	VAV1,CRK,PLCG1,PIK3R2,CRKL
	CBL_727_730_736	yEAMYN	CRKL,PLCG1,PIK3R2,PIK3R1,CRK,LYN
	CBL_734	yNIQSQ	PLCG1,CRKL
	CBL_773	yDVPKP	CRK,PLCG1,CRKL
	CBL_868	ySYQDI	CRKL
	CBL_870	yQDIQK	CRKL
	CBL_91	yQHLRT	SHC1
CBLB	CBLB_370/CBL_370	yCEMGS	PIK3R1
	CBLB_664	yDVPPR	CRKL
	CBLB_708	yKIPSS	CRKL
CD247	CD247_110	yNELQK	SRC,SHC1,SYK,FYN,FGR,ZAP70,LCK
	CD247_122	ySEIGM	SRC,SHC1,SYK,FYN,FGR,ZAP70,LCK
	CD247_141	yQGLST	SHC1,SYK,FYN,PLCG1,ZAP70,LCK
	CD247_152	yDALHM	SYK,ZAP70,FYN,LCK,SHC1
	CD247_41	yGVILT	ZAP70
	CD247_71	yNELNL	SYK,ZAP70,FYN,LCK,SHC1
	CD247_82	yDVLDK	SYK,ZAP70,FYN,LCK,SHC1
CD28	CD28_190	yMNMTP	GRB2,GRAP2,ITK,PIK3R1
CD3D	CD3D_148	yQPLRD	SYK,ZAP70,LCK,SHC1
	CD3D_159	ySHLGG	SYK,SHC1,ZAP70
CD3E	CD3E_110	yLYLRA	LCK
	CD3E_187	yEPIRK	SHC1,SYK,FYN,FES,PIK3R1,LCK,ZAP70
	CD3E_198	ySGLNQ	SHC1,SYK,FYN,ZAP70,PIK3R1,LCK
	CD3E_pos	yLYLKA	SHC1,ZAP70
CD3G	CD3G_159	yQPLKD	SYK,ZAP70,LCK,SHC1
	CD3G_170	ySHLQG	SYK,SHC1,ZAP70
CTLA4	CTLA4_149	yVIDPE	PTPN11,FYN
	CTLA4_176	ySFLLT	PTPN11,FYN
	CTLA4_200	yVKMPP	PIK3R1
	CTLA4_217	yFIPIN	PTPN11,PTPN6
ITK	ITK_pos_563	yENRSN	SH3BP2
LAT	LAT_109	yENEGA	GRB2
	LAT_155	yHNPGY	GRB2
	LAT_160	yLVVLP	PLCG1
	LAT_199	yVNVPE	GRAP2,GRAP,VAV1,PLCG1,GRB2,ZAP70,PIK3R1
	LAT_219	yVNVSQ	VAV1,GRB2,PLCG1,GRAP2,PIK3R1
	LAT_254	yENLQE	GRAP,VAV1,PLCG1,GRB2,ZAP70
	LAT_pos_131	yPNGYL	PLCG1,GRB2
	LAT_pos_194	yVNVSP	PLCG1,GRB2
LCK	LCK_191	yISPRI	PLCG1
	LCK_317	yMENGS	VAV1
	LCK_504	yQPQP	SYK,SRC,LCK
LCP2	LCP2_112	yESPND	VAV1,PTPN6,ITK,PIK3R1,NCK1
	LCP2_127	yESPNE	VAV1,PTPN6,ITK,PIK3R1,NCK1
	LCP2_144	yEPPPS	VAV1,PTPN6,ITK,NCK1
MAPK3	MAPK3_144	yFLYQI	PTPN6
NFKBIA	NFKBIA_41	yEQMVK	PIK3R1
	NFKBIA_pos_305	yDDCCI	ABL1
PAK1	PAK1_463	yLNENP	GRB2
PDCD1	PDCD1_222	yGELDF	PTPN11,PTPN6
	PDCD1_247	yATIVF	PTPN11,PTPN6
PIK3R1	PIK3R1_28	yIEMDP	PIK3R1
	PIK3R1_407	yRNESL	GRB2
	PIK3R1_687	ySSLKE	PIK3R1
PLCG1	PLCG1_291	yFFLDE	PTPN6
	PLCG1_508	yFVLTS	PTPN6
	PLCG1_770	yGALYE	GRB2
	PLCG1_782	yVEANP	GRB2
PTPN6	PTPN6_535	yGNITY	SRC,LCK
	PTPN6_563	yENLHT	SH3BP2,PIK3R1
	PTPN6_pos_563	yENVHS	FES
PTPRC	PTPRC_1014	yINASF	GRB2
	PTPRC_1215	yQFLYD	LCK
	PTPRC_704	yINASY	GRB2
RAF1	RAF1_169	yKFHEH	GRB10
	RAF1_231	ySTPHA	GRB10
	RAF1_37	yQRRAS	GRB10
RHOA	RHOA_155	yMECSA	VAV1
TEC	TEC_518_1	yTSSSG	TEC_HUMAN
	TEC_518_2	yTSSSG	TEC_HUMAN
	TEC_594	yEVMLR	PIK3R3,PIK3R1
	TEC_pos	yEVVTM	FES
VAV1	VAV1_141	ySGLSD	LCK
	VAV1_173	yEDLMR	SRC,SHC1,SYK,FYN,FGR,LCK
	VAV1_790	yDFCAR	PIK3R1
ZAP70	ZAP70_220	yCIPEG	CRK,CRKL
	ZAP70_291	yTPEPA	CBLB,CRKL
	ZAP70_314	yESPYS	VAV1,CRK,PLCG1,CRKL
	ZAP70_318	ySDPEE	CRK,PLCG1,LCK,CRKL
	ZAP70_491	yYTARS	FYN
	ZAP70_492	yTARSA	FYN

## Sheet: B cell receptor
B cell receptor signaling pathway
57 PPEPS corresponding to 18 proteins
PPEP protein	PPEP_ID	PPEP	PPBD
BLNK	BLNK_177	yVVPVE	NCK1,CRKL,SYK,VAV1,PLCG1,GRB2
	BLNK_188	yIHPTE	SYK,VAV1,GRB2,NCK1,CRKL
	BLNK_393	yNIPVR	NCK1,CRKL,SYK,VAV1,PLCG1,GRB2
	BLNK_71	yENPDE	NCK1,CRKL,SYK,VAV1,PLCG1,GRB2
	BLNK_83	yVMPAE	NCK1,CRKL,SYK,VAV1,PLCG1,GRB2
	BLNK_95	yEPPPV	NCK1,CRKL,SYK,CBL,VAV1,PLCG1,GRB2
CD19	CD19_408	yEEPDS	ABL1,VAV1,VAV2
	CD19_420	yENDSN	SH3BP2
	CD19_438	yENPED	ABL1,SH3BP2
	CD19_460	yENEDE	SH3BP2
	CD19_499	yEDMRG	PIK3R1
	CD19_530	yENMDN	PIK3R1
CD22	CD22_761	yTTLRF	PTPN6
	CD22_795	ySALHK	PTPN6
	CD22_821	ySELIQ	PTPN6
	CD22_827	yENVNP	PLCG1,GRB2
	CD22_782	yAILRF	SYK,PLCG1,PTPN6
	CD22_841_862	yVTLKH	SYK,PLCG1,PTPN6
	CD22_842	ySELVQ	SYK,PLCG1,PTPN6
	CD22_816	ySVIQK	SYK
CD72	CD72_38	yENVQV	ABL1,FES,SH3BP2
	CD72_6	yADLRF	PTPN6
CD79A	CD79A_181_187	yEGLNL	SRC,SHC1,SYK,FYN,FGR,BLK,LYN,LCK
	CD79A_192_198	yEDISR	SRC,SHC1,SYK,FYN,FGR,BLK,LYN,LCK
	CD79A_203	yQDVGN	BLNK
CD79B	CD79B_196	yEGLDI	SHC1,BLK
	CD79B_206	yEDIVT	SRC,SHC1,SYK,FYN,FGR,BLK,LCK
	CD79B_195	yEGLNI	SRC,SHC1,SYK,FYN,FGR,LCK
FCGR2B	FCGR2B_291	ySLLMH	INPP5D,SHC1,PTPN11,PIK3R1,LYN,PTPN6
	FCGR2B_271_318	ySLLKH	PTPN11,INPP5D,PTPN6
INPP5D	INPP5D_554	yMNILR	GRB2,INPP5D
	INPP5D_864	yDFVKT	INPPL1
LYN	LYN_433	yEIVTY	FES
MAPK3	MAPK3_144	yFLYQI	PTPN6
NFKBIA	NFKBIA_41	yEQMVK	PIK3R1
	NFKBIA_pos_305	yDDCCI	ABL1
PIK3R1	PIK3R1_28	yIEMDP	PIK3R1
	PIK3R1_407	yRNESL	GRB2
	PIK3R1_687	ySSLKE	PIK3R1
PLCG2	PLCG2_752	yDVSRM	PLCG2
	PLCG2_758	yVDPSE	PLCG2
PTPN6	PTPN6_535	yGNITY	SRC,LCK
	PTPN6_563	yENLHT	SH3BP2,PIK3R1
	PTPN6_pos_563	yENVHS	FES
RAF1	RAF1_169	yKFHEH	GRB10
	RAF1_231	ySTPHA	GRB10
	RAF1_37	yQRRAS	GRB10
SYK	SYK_322	yEPELA	CBLB,PIK3R1
	SYK_347	yESPYA	VAV1,PLCG1,LCK,FGR
	SYK_351	yADPEE	VAV1,PLCG1,LCK,FGR
	SYK_388	yYQMKK	PIK3R1
	SYK_524	yYKAQT	LCK
	SYK_525	yKAQTH	LCK
	SYK_601	yDLMNL	PIK3R1
VAV1	VAV1_141	ySGLSD	LCK
	VAV1_173	yEDLMR	SRC,SHC1,SYK,FYN,FGR,LCK
	VAV1_790	yDFCAR	PIK3R1

## Sheet: Insulin 
Insulin signaling pathway
95 PPEPS corresponding to 19 proteins
PPEP protein	PPEP_ID	PPEP	PPBD
CBL	CBL_336	yLFPDG	CRK,PIK3R2,CRKL
	CBL_551	ySVGAE	GRB2,FYN
	CBL_673	ySLAAR	PLCG1,CRKL
	CBL_699	yMTPSS	VAV1,CRK,PLCG1,PIK3R2,CRKL
	CBL_727_730_736	yEAMYN	CRKL,PLCG1,PIK3R2,PIK3R1,CRK,LYN
	CBL_734	yNIQSQ	PLCG1,CRKL
	CBL_773	yDVPKP	CRK,PLCG1,CRKL
	CBL_868	ySYQDI	CRKL
	CBL_870	yQDIQK	CRKL
	CBL_91	yQHLRT	SHC1
CBLB	CBLB_370/CBL_370	yCEMGS	PIK3R1
	CBLB_664	yDVPPR	CRKL
	CBLB_708	yKIPSS	CRKL
CRK	CRK_220	yAQPSV	CRK,CRKL
CRKL	CRKL_206	yAQPQT	CRKL
INPP5D	INPP5D_554	yMNILR	GRB2,INPP5D
	INPP5D_864	yDFVKT	INPPL1
INSR	INSR_1148	yLNAKK	GRB2
	INSR_1184	yETDYY	APS,PTPN11,SH2B1,GRB14,GRB10
	INSR_1188	yYRKGG	APS,PTPN11,SH2B1,GRB14,GRB10
	INSR_1189	yRKGGK	GRB10,PTPN11,SH2B1
	INSR_1236	yQGLSN	SHC1
	INSR_1354	yEEHIP	GRB10,PIK3R1
	INSR_1360	yTHMNG	GRB10,PTPN11,PIK3R1,CSK,SHC1
	INSR_991	yASSNP	GRB2
	INSR_998	yLSASD	STAT5B,GRB10,RASA1,CRKL,SHC1
IRS1	IRS1_1011	yADMRT	PIK3R1
	IRS1_1178	yIDLDL	PTPN11
	IRS1_1228	yASISF	PTPN11
	IRS1_150	yGDVPP	NCK1
	IRS1_464	yICMGG	PTPN11,SHC1,PIK3R1
	IRS1_550	yTEMMP	PTPN11,GRB2,PIK3R1
	IRS1_611	yMPMSP	GRB2,PIK3R2,PIK3R1
	IRS1_631	yMPMSP	PIK3R2,PIK3R1
	IRS1_661	yMMMSP	PTPN11,GRB2,FYN,MATK,PIK3R1
	IRS1_731	yMNMSP	GRB2,PIK3R1
	IRS1_749	yYGPED	CRK
	IRS1_895	yVNIEF	PTPN11,GRB2,PIK3R1
	IRS1_940	yMKMDL	PIK3R1
	IRS1_988	yMTMQM	PIK3R1
	IRS1_pos_146	yDTGPG	NCK1
	IRS1_pos_607	yMPMSP	SRC,GRB2,LCK,PIK3R1
	IRS1_pos_938	yMNMDL	GRB2,PIK3R1
	IRS1_pos_986	yMTMQI	PIK3R1
	IRS1_pos_659	yMMMSH	PIK3R1
	IRS1_pos_729	yMDMYP	PIK3R1
	IRS1_pos_1221	yASINF	PTPN11
	IRS1_pos_46	yENEKK	GRB2,SH3BP2
	IRS1_pos_679	yGKPWT	CRK,SHC1
	IRS1_pos_629	yMSMSP	PIK3R1
IRS2	IRS2_1041	yRLPPA	CRK
	IRS2_1071	yTEMAF	PIK3R1
	IRS2_1252	yIAIDV	PTPN11
	IRS2_1319	yASIDF	PTPN11
	IRS2_458	yPPPPG	CRK
	IRS2_539	yGYMTM	PIK3R1
	IRS2_541	yMTMDR	PIK3R1
	IRS2_597	yTLMRA	PIK3R1
	IRS2_652	yMPMTP	PIK3R1
	IRS2_674	yMPMSP	PIK3R1
	IRS2_741	yMRMWC	PIK3R1
	IRS2_809	yKAPYT	CRK
	IRS2_822	yVLMSS	PIK3R1
	IRS2_906	yPLPPE	CRK
	IRS2_918	yINIDF	GRB2
	IRS2_977	yMNLDF	PIK3R1
IRS4	IRS4_1015	yIEVIF	PLCG1,PTPN11
	IRS4_1037	yDAETG	PTK6
	IRS4_1045	yVVDPF	PTK6
	IRS4_175	yFAMVA	PIK3R1
	IRS4_486	yMPMNN	PIK3R1
	IRS4_699	yVPMRP	CRK,PIK3R1
	IRS4_716	yMPMAP	CRK,PIK3R1
	IRS4_742	yMMMFP	CRK,PIK3R1
	IRS4_778	yMFMAP	CRK,PIK3R1
	IRS4_827	yVPMLP	PIK3R1
	IRS4_920	yVNMDF	GRB2,PIK3R1
MAPK3	MAPK3_144	yFLYQI	PTPN6
PIK3R1	PIK3R1_28	yIEMDP	PIK3R1
	PIK3R1_407	yRNESL	GRB2
	PIK3R1_687	ySSLKE	PIK3R1
PTPRF	PTPRF_1346	yESIDP	FES
	PTPRF_1851	yEGVVD	FES
RAF1	RAF1_169	yKFHEH	GRB10
	RAF1_231	ySTPHA	GRB10
	RAF1_37	yQRRAS	GRB10
RAPGEF1	RAPGEF1_484	yDNISG	GRB2
RPS6KB1	RPS6KB1_258	yMAPEI	VAV1
SHC1	SHC1_238	yYNDFP	GRB2,GRAP2,INPP5D
	SHC1_239	yNDFPG	GRB2,INPP5D
	SHC1_314	yLRNPP	GRB2,INPP5D
	SHC1_317	yVNVQN	GRAP,GRB2,GRAP2,INPP5D
	SHC1_pos_312	yVNIQN	GRB2
SHC3	SHC3_340	yYNSIP	GRB2
SOCS3	SOCS3_220	yDAPL	NCK1,CRKL,RASA1

## Sheet: pathway in cancer
Pathways in cancer
179 PPEPS corresponding to 43 proteins
PPEP protein	PPEP_ID	PPEP	PPBD
ABL1	ABL1_pos	yELMRA	PIK3R1
BCR	BCR_176	yVNVEF	ABL1,GRAP,PTPN11,GRB2,FES
	BCR_245	yEDAEL	ABL1,GRB10,GRB2
	BCR_275	yQPYQS	ABL1,GRB10,GRB2,SHC1
	BCR_278	yQSIYV	ABL1,GRB10,GRB2,SHC1
	BCR_282	yVGGMM	ABL1,GRB10,GRB2,SHC1
	BCR_315	ySPRSF	GRB10
	BCR_327	yTPDCS	GRB10
	BCR_359	yRMFRD	GRB10
	BCR_435	yGCAAD	GRB10
CBL	CBL_336	yLFPDG	CRK,PIK3R2,CRKL
	CBL_551	ySVGAE	GRB2,FYN
	CBL_673	ySLAAR	PLCG1,CRKL
	CBL_699	yMTPSS	VAV1,CRK,PLCG1,PIK3R2,CRKL
	CBL_727_730_736	yEAMYN	CRKL,PLCG1,PIK3R2,PIK3R1,CRK,LYN
	CBL_734	yNIQSQ	PLCG1,CRKL
	CBL_773	yDVPKP	CRK,PLCG1,CRKL
	CBL_868	ySYQDI	CRKL
	CBL_870	yQDIQK	CRKL
	CBL_91	yQHLRT	SHC1
CBLB	CBLB_370/CBL_370	yCEMGS	PIK3R1
	CBLB_664	yDVPPR	CRKL
	CBLB_708	yKIPSS	CRKL
CCNA1	CCNA1_303	yPPEVD	FYN
CDK2	CDK2_pos	yGVVYK	CDK2_HUMAN
CDK6	CDK6_12	yECVAE	FES
CREBBP	CREBBP_316	ySSVNK	CSK
CRK	CRK_220	yAQPSV	CRK,CRKL
CRKL	CRKL_206	yAQPQT	CRKL
CSF1R	CSF1R_560	yTFIDP	SRC,FYN,YES1
	CSF1R_698	yKNIHL	GRB2,GRAP2
	CSF1R_722	yVEMRP	PIK3R1
	CSF1R_808	yIVKGN	SRC,FYN,YES1
	CSF1R_922	yTNLPS	ABL1,GRB2,SHC1
	CSF1R_920	yANLPS	GRB2
	CSF1R_740	yKNIHL	GRB2,GRAP2
CSF3R	CSF3R_753	yVLQGD	STAT3
	CSF3R_778	yGQLLG	SYK,SOCS3
	CSF3R_793	yLRCDS	STAT3
	CSF3R_813	yENLWF	SYK,SH3BP2
	CSF3R_752	yGQVLE	HCK,PTPN11
	CSF3R_768	yIRSDS	PTPN11
	CSF3R_787	yENIWF	HCK,PTPN11,GRB2,FES,SHC1
EGFR	EGFR_1015	yLIPQQ	CRKL,PLCG2,PLCG1,SH2D3A,SH2D3C,CRK,ABL2,STAT6,STAT3,STAT1,SLA,PIK3R3,CISH,PIK3R1,JAK1,JAK2,PIK3R2,SRC,SHC3,MIST,RASA1,NCK1,NCK2,SYK,PTPN11,VAV2,CHN1,RIN2,TENC1,VAV1,GRB7,TNS4,VAV3
	EGFR_1068	ySSDPT	PLCG1,ABL2,RASA1
	EGFR_1091	yINQSV	STAT3,PTPN6,LCK,PLCG1,GRB2,PIK3R1,RASA1
	EGFR_1109	yHNQPL	SRC,STAT3,NCK2,PLCG1,GRB2,ABL1,ABL2,RASA1
	EGFR_112	yENSYA	GRB2
	EGFR_1124	yQDPHS	SRC,CRKL,SYK,PLCG1,BMX,ABL2,RASA1
	EGFR_1137	yLNTVQ	GRB2,PLCG1,ABL2,PTPN11,RASA1
	EGFR_1171	yQQDFF	SRC,SYK,VAV3,SLA,VAV2,RASA1,PLCG1,GRB2,CISH,GRB7,ABL1,ABL2,PTPN6
	EGFR_1196	yLRVAP	SRC,MIST,SHC1,SHC3,RASA1,PLCG2,PLCG1,GRB2,PIK3R3,CISH,ABL1,ABL2,PTPN6
	EGFR_470	yANTIN	GRB2
	EGFR_726	yKGLWI	SHC1
	EGFR_868	yHAEGG	MIST,ABL2,CISH,BLK
	EGFR_914	yDGIPA	SYK,SRC,PLCG1,ABL2,RASA1
	EGFR_977	yLVIQG	PLCG2,PLCG1,PTPN11
	EGFR_997	yRALMD	MIST,SOCS1,RIN2,STAT1,SOCS2,SYK,GRB10,RASA1,SH2D2A,PTPN6,PLCG2,PLCG1,CISH,SLA,ABL2,LCK,ZAP70,FES
ERBB2	ERBB2_1022	yLVPQQ	VAV2,CRKL,PLCG1,SH2D3A,ABL2,STAT6,STAT3,STAT1,TEC,SLA2,FGR,PTPN6,JAK2,PIK3R2,PIK3R1,JAK1,PIK3R3,LYN,CISH,SHC3,SLA,BLK,MIST,RASA1,SOCS1,ITK,NCK2,SOCS2,SYK,APS,VAV3,DAPP1,CHN1,RIN2,TENC1,VAV1,STAT5A,GRB7
	ERBB2_1126	yVAPLT	PLCG2,PLCG1
	ERBB2_1138	yVNQPD	CRKL,PLCG2,PLCG1,SH3BP2,ABL1,ABL2,STAT6,STAT3,STAT1,FGR,RASA1,GRAP2,PIK3R3,PIK3R2,PIK3R1,TNS3,BMX,CISH,SRC,SHC3,SLA,SH2D2A,BLK,HCK,MIST,LYN,BCAR3,ITK,NCK2,SYK,PTPN11,VAV2,RIN2,TENC1,VAV1,GRB2,GRB7
	ERBB2_1195	yLTPQG	ABL2,NCK2,SYK,VAV2,FGR,VAV1,PIK3R3,MIST,RASA1
	ERBB2_1220	yYWDQD	CISH,PLCG2,PLCG1,SH3BP2,ABL2,TXK,STAT1,SLA2,FGR,SLA,JAK2,JAK3,PIK3R1,PIK3R3,BMX,PIK3R2,SHC1,BLK,MIST,RASA1,SOCS1,ITK,CHN2,SYK,PTPN11,VAV2,RIN1,RIN2,GRB2,GRB7,BLNK,VAV3
	ERBB2_1221	yWDQDP	VAV2,CRKL,SH2D1B,SH2D1A,CHN2,CHN1,SH2D3A,ABL1,HSH2D,ABL2,YES1,STAT6,STAT4,STAT3,STAT2,STAT1,TEC,SLA2,FGR,RASA1,PIK3R2,JAK2,JAK3,PIK3R1,JAK1,TNS3,PIK3R3,BMX,CISH,SRC,SHC1,SHC3,FRK,SLA,SOCS2,TNS1,ZAP70,SH2B3,BLK,TXK,MIST,PTPN6,BCAR3,ITK,SOCS5,SOCS4,SOCS1,NCK1,SOCS3,PLCG2,SYK,APS,PTPN11,DAPP1,RIN1,PLCG1,RIN2,TENC1,VAV1,STAT5A,GRB7,VAV3,BTK
	ERBB2_1247	yLGLDV	PLCG2,PLCG1,ABL2,MATK,SHC1
	ERBB2_922	yDGIPA	SRC
	ERBB2,	Erbb2,	EGFR_943
FAS	FAS_290	yDTLIK	INPP5D,FYN
FASLG	FASLG_257	yVNVSE	GRB2
FGFR1	FGFR1_373	yELPED	CRK
	FGFR1_765	yLDLSM	PLCG2,PLCG1,GRB14,SHC1
	FGFR1_775	ySPSFP	GRB14
	FGFR1_763	yLDLSV	SHC1
	FGFR1_727	yMMMRD	SHC1
	FGFR1_pos_3	yLDLSI	PLCG2,PLCG1
FGFR2	FGFR2_560	yVIVEY	PLCG2,PLCG1,GRB2,PTPN11,SHC1
	FGFR2_768	yLDLSQ	PLCG2,PLCG1
	FGFR2_787	yLDLTQ	PLCG2,PLCG1
FGFR3	FGFR3_551	yVLVEY	GRB2,SHC1
	FGFR3_723	yMIMRE	GRB2,SHC1
	FGFR3_759	yLDLSA	PLCG2,PLCG1
	FGFR3_753	yLDLSV	PLCG2,PLCG1
FLT3	FLT3_954	yQNVDG	GRB2
	FLT3_968	yQNRRP	GRB2
	FLT3_768	yENQKR	SH3BP2
GSTP1	GSTP1_198	yVNLPI	GRB2
IGF1R	IGF1R_1013	yEGVAK	FES
	IGF1R_1124	yLNANK	GRB2
	IGF1R_1345	yAHMNG	GRB10,PTPN11,PIK3R1,CSK
	IGF1R_929	yENFIH	SH3BP2
	IGF1R_972	yASVNP	CRK,CSK
	IGF1R_979	yFSAAD	CRK,RASA1
	IGF1R_986	yVPDEW	CRK
JAK1	JAK1_411	yFRLTA	PTPN6
KIT	KIT_567	yVYIDP	PTPN11,FYN,MATK,SHC1,PTPN6
	KIT_569	yIDPTQ	FYN,MATK,SHC1,PTPN6
	KIT_702	yKNLLH	GRB2
	KIT_720	yMDMKP	SHC1,MATK,PIK3R1,PIK3R2
	KIT_822	yVVKGN	STAT1
	KIT_899	yDIMKT	PIK3R1
	KIT_935	ySNLAN	PLCG1,GRB2,GRB7
	KIT_pos_146	ySLIEC	FYN
MAPK3	MAPK3_144	yFLYQI	PTPN6
MET	MET_1252	ySVHNK	MET_HUMAN
	MET_1312	yEVMLK	STAT3,PIK3R1
	MET_1348	yVHVNA	PTPN11,GRB2,LCK,PIK3R1
	MET_1355	yVNVKC	INPP5D,INPPL1,PTPN11,PLCG1,GRB2,PIK3R1
	MET_40	yQLPNF	CRK
	MET_653	yVDPVI	CRK
	MET_680	yLNSGN	GRB2
NFKBIA	NFKBIA_41	yEQMVK	PIK3R1
	NFKBIA_pos_305	yDDCCI	ABL1
NTRK1	NTRK1_495	yFSDAC	PLCG1,GRB2,SHC1
	NTRK1_756	yAIMRG	SH2D1A,PIK3R1
	NTRK1_790	yLDVLG	PLCG1,MATK,SHC1
	NTRK1_pos_498	yFSDTC	SHC1
	NTRK1_pos_683	yRVGGR	GRB2
	NTRK1_pos_759	yAIMRG	PLCG1
	NTRK1_pos_790	yLDVLG	PLCG1,GRB2,PIK3R1
PDGFRA	PDGFRA_1017	yIIPLP	PLCG2,PLCG1,PTPN11
	PDGFRA_571	yIYVDP	SRC,SHC1,PTPN11,FYN,SLA,STAT5B,PLCG1,PIK3R1,RASA1,YES1
	PDGFRA_573	yVDPMQ	SRC,PTPN11,FYN,RASA1,STAT5B,PLCG1,PIK3R1,SLA,YES1
	PDGFRA_719	yVILSF	PTPN11,SHB
	PDGFRA_730	yMDMKQ	PIK3R1
	PDGFRA_741	yVPMLE	PIK3R1
	PDGFRA_753	ySDIQR	PTPN11
	PDGFRA_761	yDRPAS	CRK,CRKL
	PDGFRA_987	yIGVTY	PLCG1,PTPN11
PDGFRB	PDGFRB_1008	yTAVQP	PLCG1,PTPN11,NCK2,CSK,PIK3R1
	PDGFRB_1020	yIIPLP	PLCG2,PLCG1,PTPN11,PIK3R1
	PDGFRB_314	yVRLLG	PIK3R1
	PDGFRB_715	ySNALP	GRB2,GRB7
	PDGFRB_739	yMDMSK	SHC1,FYN,PLCG1,PIK3R1,RASA1,NCK1
	PDGFRB_750	yVPMLD	SRC,NCK1,FYN,PLCG1,PIK3R2,PIK3R1,RASA1,SHC1
	PDGFRB_762	yADIES	PTPN11
	PDGFRB_770	yMAPYD	VAV1,CRK,PLCG1,RASA1,SHC1
	PDGFRB_774	yDNYVP	STAT5B,GRB2,GRB7
	PDGFRB_856	yISKGS	SRC,FYN,RASA1,YES1
	PDGFRB_pos_878	yTTLSD	SHC1
	PDGFRB_pos_798	yTDLVG	SRC,FYN,LCK,FGR
	PDGFRB_pos_684	yGDLVD	SHC1
	PDGFRB_pos_769	yMAPYD	RASA1
	PDGFRB_pos_587	yDSTWE	SHC1
	PDGFRB_pos_750	yVPMLD	PIK3R1
PIK3R1	PIK3R1_28	yIEMDP	PIK3R1
	PIK3R1_407	yRNESL	GRB2
	PIK3R1_687	ySSLKE	PIK3R1
PLCG1	PLCG1_291	yFFLDE	PTPN6
	PLCG1_508	yFVLTS	PTPN6
	PLCG1_770	yGALYE	GRB2
	PLCG1_782	yVEANP	GRB2
PLCG2	PLCG2_752	yDVSRM	PLCG2
	PLCG2_758	yVDPSE	PLCG2
PTK2	PTK2_201	yWEMRG	PIK3R1
	PTK2_418	yAEIID	SRC,SOCS1,PIK3R1,NCK2,PTPN11,FYN,SOCS3,PLCG1,GRB2,GRB7,STAT3,LYN,SHC1
	PTK2_428	yTMPST	PIK3R1
	PTK2_673	ySLMTK	PIK3R1
	PTK2_946	yENVTG	SRC,STAT3,SHC1,GRB2,FES,SH3BP2
	PTK2_971	yVPMVK	PIK3R1
	PTK2_pos_569	yMEDST	VAV1
	PTK2_pos_428	yMSPEN	VAV1
RAF1	RAF1_169	yKFHEH	GRB10
	RAF1_231	ySTPHA	GRB10
	RAF1_37	yQRRAS	GRB10
RB1	RB1_320	yEEIYL	SRC,FYN,LCK,FGR
RET	RET_1014	yLDLAA	SRC,PLCG1,SHC1
	RET_1028	yDDGLS	SRC
	RET_1061	yGRISH	SHC1
	RET_1089	yPNDSV	GRB2
	RET_1095	yANWML	GRB2
	RET_751	yTTVAV	STAT3
	RET_927	yTTQSD	STAT3
	RET_980	yRLMLQ	SH2B1
RHOA	RHOA_155	yMECSA	VAV1
STAT1	STAT1_700	yIKTEL	STAT2,STAT1
STAT3	STAT3_671	yLYPDI	PTPN11
	STAT3_704	yLKTKF	STAT3
STAT5A	STAT5A_693	yVKPQI	STAT5B,PTPN11,STAT5A,CRKL
STAT5B	STAT5B_664	yLIYVF	PTPN11,PTPN6
