# Supplementary material for: A Novel Phosphopeptide Microarray Based Interactome Map in Breast Cancer Cells Reveals Phosphoprotein-GRB2 Cell Signaling Networks
Source: PLoS One. 2013 Jun 27;8(6):e67634. doi: 10.1371/journal.pone.0067634 (PMC3694890; doi:10.1371/journal.pone.0067634)
Supplement: Table S4 — Data of selected phosphopeptide probes (PPEPs) from the peptide microarray assay of recombinant SH2 domain protein binding. (XLS) [file pone.0067634.s004.xls]

## Sheet: Recombinat Doamin screen
							S4 Data of selected PPEPs from the peptide microarray assay based on the strength of recombinant SH2 domain binding
Protein Name									Protein Name			Chip ID							Protein Name			Chip ID						Protein Name			Chip ID
BTK (45 PPEPs)			AT100002	AT100003					GRB2 (56 PPEPs)		GRB2 (56PPEPs)	AT090078	AT090071	AT09068					SRC (30 PPEPs)			AT090006	AT090016					ZAP70 (55 PPEPs)			AT090118	AT090121	AT100007
Probe_ID	Probe Seq	PPBD	Net signal	Net signal	Average	SD	CV		Probe_ID	Probe Seq	PPBD	Net signal	Net signal	Net signal	Average	SD	CV		Probe_ID	Probe Seq	PPBD	Net signal	Net signal	Average	STD	CV		Probe_ID	Probe Seq	PPBD	Net signal	Net signal	Net signal	Average	SD	CV
BCAR1_664	yDYVHL	SRC,NCK1,FYN,FES,LCK	4023.77	10044.3	7034.04	4257.16	0.605222		CelLET23_1290	yYNEPH	GRB2	18501.5	24988.4	25316.7	22935.5	3843.48	0.167578		CBL_869	ySYQDI	CRKL	8513.31	12854.2	10683.8	3069.5	0.287305		CD22_762	yTTLRF	PTPN6	31090.9	31796.4	48484.6	37124	9844.93	0.265191
CD22_762	yTTLRF	PTPN6	5470.87	6849.76	6160.32	975.026	0.158275		CSF1R_923	yTNLPS	GRB2	24342.7	31632.9	22904.8	26293.5	4679.66	0.177978		CD300A_267	yASVVF	PTPN11,PTPN6	9559.85	14601.4	12080.6	3564.92	0.295094		CD22_822	ySELIQ	PTPN6	46336.8	33184.9	28230.1	35917.3	9357.48	0.260529
CD300A_267	yASVVF	PTPN11,PTPN6	6791.15	7174.37	6982.76	270.977	0.0388066		DYST_959	yQNVLT	GRB2	46751.1	43598.8	12681.8	34343.9	18826	0.548161		CTLA4_177	ySFLLT	PTPN11,FYN	8365.34	13630	10997.7	3722.67	0.338496		CD300A_267	yASVVF	PTPN11,PTPN6	28114.3	22125.3	13876.7	21372.1	7148.61	0.334483
CD84_279	yTYIMA	SH2D1B,PTPN11,SH2D1A,INPP5D,PTPN6	5582.77	31217.6	18400.2	18126.5	0.985129		EGFR_1110	yHNQPL	GRB2	15545.2	32070.6	15941.8	21185.9	9428.52	0.445038		CTNND1_656	yELLFQ	PTPN6	9325.82	12626.8	10976.3	2334.12	0.212651		CD33_340	yASLNF	PTPN11,PTPN6	50645.4	37053.4	41886.9	43195.2	6889.81	0.159504
CSF3R_787	yENLWF	SYK,SH3BP2	2756.43	6063.25	4409.84	2338.28	0.530241		EGFR_113	yENSYA	GRB2	25141.1	23389.9	12881.1	20470.7	6630.85	0.323919		DAB1_198	yQYIVF	SRC,FYN	15441.7	10552.1	12996.9	3457.46	0.266022		CD3D_160	ySHLGG	SYK,SHC1,ZAP70	24515.3	18515.1	16375.6	19802	4219.67	0.213094
CTLA4_177	ySFLLT	PTPN11,FYN	12592.2	24002.5	18297.3	8068.29	0.440955		EGFR_1138	yLNTVQ	GRB2,PLCG1,ABL2,PTPN11,RASA1	23386.9	31352.8	19938	24892.6	5854.49	0.23519		EPOR_489	yENSLI	LYN,SH3BP2	13327.4	12508	12917.7	579.423	0.0448548		CEACAM1_493	ySTLNF	PTPN11,PTPN6	35510.2	32273.2	30899.6	32894.3	2367.2	0.0719637
DAB1_198	yQYIVF	SRC,FYN	8058.21	26968.3	17513.2	13371.4	0.763504		ETV6_314	yMNHIM	GRB2	18463.9	24055.2	24801.6	22440.2	3463.78	0.154356		FCERB_219	yEELNI	SYK,LYN,FES,SHC1	21005	15117.4	18061.2	4163.19	0.230505		CLM1_249	yASLTL	INPP5D,PTPN6	40776.1	35151.9	41598.8	39175.6	3508.83	0.0895667
DYRA_219	yYIVHL	DYRA_HUMAN	2936.08	15571.4	9253.74	8934.52	0.965504		FAK1_925	yENVTG	SRC,STAT3,SHC1,GRB2,FES,SH3BP2	52685.7	45068.6	43109.5	46954.6	5059.05	0.107744		FGFR2_561	yVIVEY	PLCG2,PLCG1,GRB2,PTPN11,SHC1	10585	9886.16	10235.6	494.131	0.0482759		CTLA4_177	ySFLLT	PTPN11,FYN	49762.8	45122.9	33598	42827.9	8323.18	0.19434
EPOR_454	yLYLVV	SYK,STAT5A,CISH,SOCS3,PTPN6	3247.23	6634.88	4941.06	2395.43	0.484802		FLT1_1213	yVNAFK	PTPN11,GRB2,NCK1,PIK3R1	35533.2	39283.4	36485.2	37100.6	1949.38	0.052543		FGFR3_552	yVLVEY	GRB2,SHC1	12071.4	10266.8	11169.1	1276.02	0.114245		CTNND1_656	yELLFQ	PTPN6	18839.3	23924.1	17377.6	20047	3436.29	0.171412
ERBB3_1197	yEYMNR	SHC1,SYK,GRB7,TENC1,PIK3R3,PIK3R2,PIK3R1,RASA1	2960.67	8547.87	5754.27	3950.75	0.686577		FLT3_768	yENQKR	SH3BP2	15640.4	32499.8	20296	22812.1	8706.77	0.381673		FRS2_471	yAVIDI	PTPN11	10636.7	18800.7	14718.7	5772.8	0.392208		CXCR7_315	ySFINR	PTPN11,PTPN6	25653.3	22584.9	19238.9	22492.4	3208.21	0.142635
FGFR3_552	yVLVEY	GRB2,SHC1	14926.9	24081	19504	6472.94	0.331878		FLT3_955	yQNVDG	GRB2	39956	41995.9	18776.8	33576.2	12857.2	0.382925		FRS3_455	yAVIDL	PTPN11	12229.1	9953.99	11091.5	1608.73	0.145041		EPHA2_960	ySLLGL	PTPN11	30086.6	33914.6	17501	27167.4	8587.34	0.31609
FRYL_680	ySNVF	GRB7-SH2a	4391.21	6543.26	5467.24	1521.73	0.278336		FLT3_969	yQNRRP	GRB2	15888.6	26211.8	20116.7	20739	5189.67	0.250237		GPR175_205	ySLVVI	PTPN11,PTPN6	13780.1	13243.5	13511.8	379.417	0.0280805		F2R_337	ySFLSH	PTPN11,PTPN6	28917.9	32097.1	24855.1	28623.4	3630	0.126819
FRYL_680	ySNVF	GRB7-SH2a	4391.21	6543.26	5467.24	1521.73	0.278336		FRS2_196	yVNTTG	GRB2	24927	35193.4	20818.9	26979.8	7403.85	0.274423		IL8RA_46	yALVFL	PTPN6	12393	12087.8	12240.4	215.819	0.0176318		FCGR2B_292	ySLLMH	INPP5D,SHC1,PTPN11,PIK3R1,LYN,PTPN6	35443.2	30047.5	39307.5	34932.7	4651.06	0.133143
GJA1_265	yAYFNG	SRC	3544.65	18161.6	10853.1	10335.7	0.952328		FRYL_680_1	ySNVF	GRB7-SH2a	29399.1	32774.6	26736.5	29636.7	3026.05	0.102105		IL8RB_55	yALVFL	PTPN6	12393	12087.8	12240.4	215.819	0.0176318		FCGR2B_292	ySLLHM	PTPN6	33903.5	35980.8	36646.6	35510.3	1430.78	0.040292
IFNAR1_466	yVFFPS	TYK2,STAT3,STAT2,STAT1	13150.5	16726.4	14938.4	2528.57	0.169266		FRYL_680_2	ySNVF	GRB7-SH2a	29399.1	32774.6	26736.5	29636.7	3026.05	0.102105		INSR_1185	yETDYY	APS,PTPN11,SH2B1,GRB14,GRB10	9392.99	12391.2	10892.1	2120.04	0.194641		gp60SU_498	ySHLSP	SYK	18563.1	20517.9	17512.3	18864.4	1525.31	0.0808565
IL2RB_364	yFFFHL	PTPN6	3083.93	6044.47	4564.2	2093.42	0.458661		GSTP1_199	yVNLPI	GRB2	31870.2	26529.1	27704.4	28701.2	2806.59	0.0977865		IRS4_1016	yIEVIF	PLCG1,PTPN11	10886.6	17612.9	14249.8	4756.15	0.333771		GRM2_647	ySALLT	PTPN6	29312.5	34682.7	31393.1	31796.1	2707.7	0.0851584
IL2RB_381	yFTYDP	PTPN6	6050.48	12981.4	9515.94	4900.89	0.515019		IL1RL1_99	yANVTI	GRB2,MATK	26942.2	31272.2	20619.7	26278	5357.18	0.203865		LAT2_136	yENVLI	GRB2	10118.4	11978.3	11048.3	1315.12	0.119034		GRM3_656	ySALLT	PTPN6	29312.5	34682.7	31393.1	31796.1	2707.7	0.0851584
IL6R_464	yFFPR	PTPN6	3760.52	7359.59	5560.05	2544.93	0.457716		IRS1_47	yENEKK	GRB2,SH3BP2	25301.3	32335.5	20660.5	26099.1	5878.21	0.225227		LEPR_986	yATLIS	PTPN11,CISH,SOCS3	16395	15999.3	16197.1	279.824	0.0172762		GRM4_667	yAALLT	PTPN6	18890.1	24713.4	21156	21586.5	2935.4	0.135983
INSR_1185	yETDYY	APS,PTPN11,SH2B1,GRB14,GRB10	5722.48	6859.67	6291.07	804.114	0.127818		IRS1_896	yVNIEF	PTPN11,GRB2,PIK3R1	37209.4	35201	18157.1	30189.2	10468.4	0.34676		MAPK3_145	yFLYQI	PTPN6	11978.5	14728.2	13353.4	1944.35	0.145608		GRM7_670	yAALLT	PTPN6	18890.1	24713.4	21156	21586.5	2935.4	0.135983
IRS2_823	yVLMSS	PIK3R1	3618.85	6283.37	4951.11	1884.1	0.380541		IRS1_941	yMKMDL	GRB2,PIK3R1	27352.7	27666.5	18253.7	24424.3	5346.19	0.218888		mFCERB_210	yEELNV	SRC,SHC1,SYK,FYN,FGR,LCK	13346.8	11711.5	12529.1	1156.28	0.0922871		HEXB_277	yARLRG	PTPN11,PTPN6	20180.3	19430.2	13079	17563.1	3901.48	0.22214
JAK2_201	yNSVSY	PTPN11	7117.21	5408.43	6262.82	1208.29	0.192931		IRS4_921	yVNMDF	GRB2,PIK3R1	36956.1	34014.8	19955.3	30308.8	9086.15	0.299786		mSHPS1_313	yTSLFL	PTPN11	10089.3	16874.9	13482.1	4798.16	0.355891		HEXB_330	ySFLTT	PTPN11,PTPN6	26752.8	30571.3	31627.6	29650.6	2564.54	0.0864921
KLRA1_8	ySTLRF	PTPN11,PTPN6	9857.48	11701.5	10779.5	1303.93	0.120964		ITPR3_1588	yKNIIE	GRB2	31124.7	28502.9	31827.2	30484.9	1752.1	0.0574743		PDCD1_248	yATIVF	PTPN11,PTPN6	10100.3	15165.7	12633	3581.77	0.283525		IL4R_713	ySALTC	PTPN11,INPP5D,PTPN6,SHC1	28383.3	24208.6	50986	34526	14406.8	0.417275
MAPK3_145	yFLYQI	PTPN6	9169.9	27660.1	18415	13074.5	0.709994		JUNB_182	yTNLSS	ABL1	17961.3	18916.5	29112.2	21996.6	6180.71	0.280984		PTPN4_324	yFTLGS	PTPN6	8512.86	13004	10758.4	3175.73	0.295185		KIT_936	ySNLAN	PLCG1,GRB2,GRB7	24577.3	17803.6	22315.6	21565.5	3448.61	0.159913
mCEACAM1_488	yTVLNF	PTPN11,PTPN6,SHC1	11294.2	14998.8	13146.5	2619.57	0.19926		KIT_703	yKNLLH	GRB2	18689.3	37740.8	23701.2	26710.4	9875.82	0.369737		RB_321	yEEIYL	SRC,FYN,LCK,FGR	29303.4	13678.9	21491.2	11048.2	0.514081		KLRC1_40	yAELNL	PTPN11,PTPN6	27263.8	32030.3	31063	30119	2519.56	0.0836536
MCF2_899	yFYPTY	PTPN6	30168.2	35779.7	32973.9	3967.94	0.120336		LAT_200	yVNVPE	GRAP2,GRAP,VAV1,PLCG1,GRB2,ZAP70,PIK3R1	22919.8	28904.2	29015	26946.3	3487.51	0.129424		SIGLEC12_588	ySEINI	PTPN11,PTPN6	10879.8	14249.7	12564.7	2382.9	0.189649		LAT2_136	yENVLI	GRB2	20435.5	24735.2	19199.6	21456.8	2905.67	0.13542
MK10_223	yVVTRY	MK10_HUMAN	5034.71	8297.08	6665.89	2306.85	0.346067		LAT_220	yVNVSQ	VAV1,GRB2,PLCG1,GRAP2,PIK3R1	28121.5	38424.3	35390.2	33978.6	5294.47	0.155818		STAT5B_665	yLIYVF	PTPN11,PTPN6	8841.61	10930.7	9886.15	1477.2	0.149422		LEPR_986	yATLIS	PTPN11,CISH,SOCS3	23403.7	35276.5	32653.4	30444.5	6236.98	0.204864
mKLRA7_8	ySTVRF	PTPN6	15353	16961.6	16157.3	1137.42	0.0703965		LAT_255	yENLQE	GRAP,VAV1,PLCG1,GRB2,ZAP70	45556	28631.1	35027.6	36404.9	8546.08	0.234751		TIE2_897	yLYLAI	PTPN11,PIK3R1	9467.31	11236.1	10351.7	1250.75	0.120826		LILRB4_412	yAQLHS	PTPN6	21427.9	27901.8	24688.2	24672.6	3236.97	0.131197
NEDD9_629	yDYVHL	SRC,FYN	4023.77	10044.3	7034.04	4257.16	0.605222		LAT2_233	yVNGEV	GRB2	22148.4	25303.6	17318.2	21590.1	4021.89	0.186284		Tom1l1_441	yYEVME	PIK3R1	9950.78	10019.7	9985.22	48.7045	0.00487766		LRCH4_676	yTRLLG	PTPN6	22224.4	32493.4	27732.2	27483.3	5139	0.186986
PDCD1_248	yATIVF	PTPN11,PTPN6	3954.37	7735.75	5845.06	2673.84	0.457453		LAT2_95	yQNFSK	GRB2	47797.7	48372.8	15919.4	37363.3	18573.2	0.497097		TREML1_281	yATVIF	PTPN11	15077.6	17737.6	16407.6	1880.9	0.114636		mCD22_777	yAILRF	SYK,PLCG1,PTPN6	20016.7	27909.1	31319.4	26415.1	5797.61	0.219481
PDGFRA_572	yIYVDP	SRC,SHC1,PTPN11,FYN,SLA,STAT5B,PLCG1,PIK3R1,RASA1,YES1	2518.03	14608.4	8563.19	8549.15	0.998361		LAX1_268	yVNMTG	GRB2,PIK3R1	19983.5	31516.1	20000.4	23833.3	6653.45	0.279166		TUBA3_432	yEEVGV	FYN	13169.1	11392.4	12280.7	1256.36	0.102304		mCD22_837	ySELVQ	SYK,PLCG1,PTPN6	21560.2	20082.4	13414.6	18352.4	4339.6	0.236459
PIGM_47	yTDIDY	PTPN6	5570.28	11258.4	8414.32	4022.08	0.478004		LAX1_294	yENVPA	GRB2	34515.2	45725.6	24888.1	35043	10428.8	0.297599											mCEACAM1_488	yTVLNF	PTPN11,PTPN6,SHC1	42455.6	21792.6	19708.9	27985.7	12574.5	0.449319
PLCG1_292	yFFLDE	PTPN6	13193.3	14844.9	14019.1	1167.88	0.083306		LAX1_373	yENVLT	GRB2	44070.2	33938.7	42673.1	40227.3	5490.7	0.136492											MCTP2_859	yAELKL	PTPN6	36495.8	28344	23436.5	29425.4	6596.45	0.224175
PTPN18_281	yRFLYH	TEC	7766.11	9002.91	8384.51	874.55	0.104305		LC7L2_173	yRNSMP	GRB2	21378.3	24184.7	25925.4	23829.5	2294.25	0.0962776											mKLRA7_8	ySTVRF	PTPN6	28745.1	20246.1	14570.9	21187.3	7133.8	0.336701
PTPRC_1216	yQFLYD	LCK	21114.8	15146.6	18130.7	4220.12	0.232761		MET_1356	yVNVKC	INPP5D,INPPL1,PTPN11,PLCG1,GRB2,PIK3R1	26648.2	18033.8	20644.9	21775.6	4417.08	0.202845											mLILRB4_322	yAQLCI	PTPN11,INPP5D,PTPN6	21501.2	39979.3	53542.6	38341	16083.4	0.419483
RASA1_615	yCNIYL	GRB2	5167.5	12931	9049.26	5489.63	0.606639		MET_681	yLNSGN	GRB2	15198.6	20734.4	14648.3	16860.4	3366.19	0.19965											mNFAM1_215	yTSLQR	SYK,ZAP70	23644.7	31375	46314.5	33778.1	11524.4	0.341179
SCN11A_1587	yIIISF	PTPN11,PTPN6	3207.33	5536.49	4371.91	1646.96	0.376715		MYO3B_1275	yYNQLN	GRB2	18231.7	26826.5	20932.7	21997	4395.15	0.199807											mSHPS1_313	yTSLFL	PTPN11	52706.2	40257.5	35728.5	42897.4	8791.32	0.204938
SCN5A_1755	yIIISF	PTPN11,PTPN6	3207.33	5536.49	4371.91	1646.96	0.376715		MYPT1_68	yANVDG	GRB2	15972	24486	18658.1	19705.4	4352.54	0.220881											NFAM1_220	yTALQR	SYK,ZAP70	18749.4	24645.4	43173.3	28856	12744.7	0.441665
SHC1_349	yYNDFP	GRB2,GRAP2,INPP5D	2732.66	20766.2	11749.4	12751.6	1.0853		PAK1_464	yLNENP	GRB2	17224.2	33555.7	35458.4	28746.1	10023.5	0.348691											OR12D2_251	yAPVLF	PTPN6	39954.1	41438.2	14124.1	31838.8	15359.3	0.482409
SIGLEC6_426	yAVLHF	PTPN11,PTPN6	7782.03	9057.95	8419.99	902.212	0.107151		PDGFRB_716	ySNALP	GRB2,GRB7	16614.9	16656	15307.7	16192.9	766.879	0.047359											OR51V1_141	ySSILT	PTPN6	19043	38045.5	25510.3	27532.9	9661.39	0.350903
SSTR1_226	yTFLMG	PTPN11	8897.01	8982.84	8939.92	60.6882	0.00678845		PILRA_246	yENIRN	PTPN11,PTPN6	35209.5	41736.4	22200.1	33048.7	9945.81	0.300944											OR8D1_223	ySILHI	PTPN6	41670.8	33109.7	41652.2	38810.9	4937.4	0.127217
SSTR1_81	yVILRY	PTPN11	8094.8	13816.8	10955.8	4046.07	0.369308		PTPN11_279	yKNILP	GRB2	18543.8	35781.4	39923.4	31416.2	11338.6	0.360915											PTPN4_324	yFTLGS	PTPN6	36247.8	33923.5	13410.8	27860.7	12567.8	0.451095
SSTR2_66	yVILRY	PTPN11	8094.8	13816.8	10955.8	4046.07	0.369308		PTPN11_546	yTNIKY	PTPN11,GRB2,FYN,SOCS3	17606	41773.3	17995.1	25791.5	13842	0.53669											PTPN4_69	yFGLQL	PTPN6	43066.6	25939.9	15706.7	28237.7	13823.9	0.489556
TREML1_281	yATVIF	PTPN11	4468.82	6533.97	5501.4	1460.28	0.265438		PTPN11_584	yENVGL	PTPN11,GRB2,FYN	54873.4	59899.7	39107.8	51293.6	10848.3	0.211494											PTPRC_1216	yQFLYD	LCK	37331.9	38450.6	29133.3	34971.9	5087.22	0.145466
TRKC_705	ySTDYY	TRKC_HUMAN	7706.81	14402.5	11054.6	4734.53	0.428285		PTPN18_303	yQNIKE	TEC	36598.6	55058	27685.5	39780.7	13961	0.350948											RANBP17_668	yTALTR	PTPN6	33308.1	24619.3	49254.9	35727.4	12494.7	0.349724
WASF3_151	yTDPSY	PIK3R1	3485.42	7976.97	5731.19	3176.01	0.554162		PTPRA_295	yINASF	GRB2	36810.1	37959.3	17790.1	30853.2	11327.5	0.367142											RANBP17_737	yTMLFD	PTPN6	43544.1	29890.2	33045.7	35493.3	7148.47	0.201403
									PTPRA_798	yANFK	SRC,GRB2	20800.2	22847	17341.1	20329.5	2782.99	0.136895											SCN11A_1643	ySALSD	PTPN11,PTPN6	19635.2	21097	16605.3	19112.5	2291.04	0.119871
									PTPRC_1015	yINASF	GRB2	36810.1	37959.3	17790.1	30853.2	11327.5	0.367142											SIG10_667	yATLNF	PTPN11,PTPN6	42936.1	26930.3	33173.6	34346.7	8067.14	0.234874
									RASA1_619	yLNSVQ	GRB2	15147.7	30189	21506.1	22280.9	7550.51	0.338878											SIGLEC12_565	yASLSF	PTPN11,PTPN6	44375	32131.9	49105.3	41870.7	8759.42	0.209202
									SHC1_427	yVNIQN	GRB2	27810	39887.7	21462.8	29720.2	9359.8	0.314931											SIGLEC5_520	yASLSF	PTPN11,PTPN6	44375	32131.9	49105.3	41870.7	8759.42	0.209202
									SHIP1_556	yMNILR	GRB2,INPP5D	25169.4	32422.3	16344.8	24645.5	8051.54	0.326694											SIGLEC6_426	yAVLHF	PTPN11,PTPN6	37020.6	28260.3	27950.5	31077.1	5149.54	0.165702
									SIGLEC10_597	yINVVP	PTPN11,PTPN6	29114.4	38675.7	35026	34272	4825.03	0.140786											SIGLEC9_433	yASLSF	PTPN6	44375	32131.9	49105.3	41870.7	8759.42	0.209202
									SIT1_188	yANSQP	GRB2	15820.4	28952.1	13106.6	19293.1	8474.35	0.439243											SIT1_127	yTSLQL	PTPN11	34032.5	34464.2	23757.8	30751.5	6060.58	0.197082
									SOS1_974	yQNQPY	GRB2	43756.6	44221.3	32580.1	40186	6591.02	0.164013											SSTR2_312	yAFLSD	PTPN11,PTPN6	33433.4	24849.2	15712.9	24665.1	8861.7	0.35928
									SPTAN1_2430	yQNLTR	GRB2	42670.8	43388.2	17198.4	34419.1	14917.9	0.433418											TAAR8_216	ySKIFL	PTPN11,PTPN6	21190.5	23538.4	13958.8	19562.6	4992.96	0.25523
									TIE1_1117	yVNMSL	PIK3R1	23484.3	36404.9	27119.2	29002.8	6663.09	0.22974											XPO7_669	yTALGR	PTPN11,PTPN6	33290.1	18792.3	47588.9	33223.7	14398.4	0.433377
									TNFL6_258	yVNVSE	GRB2	28736.3	36156.5	28620.8	31171.2	4317.82	0.13852
