# Supplementary material for: A Novel Phosphopeptide Microarray Based Interactome Map in Breast Cancer Cells Reveals Phosphoprotein-GRB2 Cell Signaling Networks
Source: PLoS One. 2013 Jun 27;8(6):e67634. doi: 10.1371/journal.pone.0067634 (PMC3694890; doi:10.1371/journal.pone.0067634)
Supplement: Table S5 — Molecular classification and annotation of selected phosphomotifs based on respective phosphopeptide data showing strong interaction with endogenous GRB2 from breast normal and cancer cells. (XLS) [file pone.0067634.s005.xls]

## Sheet: Molecular classification
S5 Molecular classification and annotation of selected Phosphomotifs showing strong interaction with endogenous GRB2 from breast normal and cancer cells
Reporter Name	MCF10A	MCF7	T47D	MDA-MB-231	Reporter Sequence (N' to C')	Uniprot ID	Reported PPBDs	Name	Signaling Pathways	Phosphorylation reported	Probable Kinase (s) that may phosphorylate	Reference
Receptors	Signal Intensity
Rceptor Tyrosine Kinases
CSF1R_923	2132.82	3326.84	14204.8	3911.82	yTNLPS	P07333	GRB2	Macrophage colony-stimulating factor 1 receptor precursor	Oncogenic RTK	YES	autocatalysis	Mancini A, et al. (1997)
CSF3R_787	23.6443	39784.3	8264.28	1344.52	yENLWF	Q99062	SYK,SH3BP2	Granulocyte colony-stimulating factor receptor precursor	cytokine signaling	YES	not known	Hunter MG, et al. (2004), de Koning JP, et al. (1996)
EGFR_113	159.356	13348.4	6649.81	1105.25	yENSYA	P00533	GRB2	Epidermal growth factor receptor precursor	Oncogenic RTK	NO
FLT1_1213	1243.7	50329.8	42773.6	5265.04	yVNAFK	P17948	PTPN11,GRB2,NCK1,PIK3R1(p85)	VEGFR1, Vascular endothelial growth factor receptor 1	VEGFR signaling pathway	YES	autocatalysis	Ito N et al (1998, 2001)
FLT3_768	3346.64	60294.5	47482.6	5622.4	yENQKR	P36888	GRB2	FL cytokine receptor	VEGFR signaling pathway	YES		Masson K, et al. (2009)
FLT3_955	692.925	19028.3	4620.21	2764.02	yQNVDG	P36888	GRB2	FL cytokine receptor	VEGFR signaling pathway	YES		Masson K, et al. (2009)
FLT3_969	20582.9	1740.46	15343.3	6024.3	yQNRRP	P36888	SH3BP2	FL cytokine receptor	VEGFR signaling pathway	YES		Masson K, et al. (2009)
MET_1356	559.029	3902.83	5867.53	2945.71	yVNVKC	P08581	INPP5D,INPPL1,PTPN11,PLCG1,GRB2,PIK3R1	Hepatocyte growth factor receptor	hepatocyte growth factor receptor signaling pathway	YES		Fixman ED, et al.; Giordano S, et al. 1997
PDGFRB_716	1170.99	11085.6	1339.97	1912.86	ySNALP	P09619	GRB2,GRB7	Beta-type platelet-derived growth factor receptor	GF signaling, cell ligration	YES		Arvidsson AK, et al. (1994)
TIE1_1117	104.002	6881.89	3256.48	572.033	yVNMSL	P35590	PIK3R1	Tyrosine-protein kinase receptor Tie-1	protein tyrosine-kinase transmembrane receptor-negative regulation of angiogenesis	YES		Kontos CD et al (2002)
Other receptors
EPOR_489	90.0345	20435.8	21415.9	1251.54	yENSLI	P19235	LYN,SH3BP2,	Erythropoietin receptor	cytokine receptor family, JAK-STAT signaling	YES	JAK2, LYN	Sulahian R, Cleaver O, Huang LJ (2009)
PILRA_246	1347.84	6395.42	13985.8	4050.55	yENIRN	Q9UKJ1	PTPN11, PTPN6	Paired immunoglobulin-like type 2 receptor alpha	Immune signaling. receptor -negative regulation of immune system	NO	not known
PTPRA_295	1	3289.62	1	657.195	yINASF	P18433	GRB2	Receptor-type tyrosine-protein phosphatase alpha
PTPRA_798	1286.91	11705.3	25480.5	4155.81	yANFK	P18433	SRC,GRB2	Receptor-type tyrosine-protein phosphatase alpha	regulation of integrin signaling, cell adhesion and proliferation.	YES		Heibeck T.H., et al (2009). Chen M, et al (2006)
PTPRC_1015	1	3215.14	1	681.707	yINASF	P08575	GRB2	Receptor-type tyrosine-protein phosphatase C precursor	T-cell activation through the antigen receptor.	NO
LIRB4_412	4613.77	4035.71	4372.06	6801.1	yARLHS	Q8NHJ6	PTPN6	Leukocyte immunoglobulin-like receptor subfamily B member 4		YES		Pighi C, et al. (2011), Rikova K, et al. (2007)
IL1RL1_99	426.153	2332.21	15882.7	1472.26	yANVTI	Q01638	GRB2,MATK	Interleukin-1 receptor-like 1	NF kappa B signaling, cytokine signaling;	NO	not known
Signaling adaptors
SOS1_974	1133.47	56630.2	35405.9	6737.76	yQNQPY	Q07889	GRB2	Son of sevenless homolog 1	Ras signaling	NO	not known
FRS2_196	1299.14	18237.3	17453.8	2861.65	yVNTTG	Q8WU20	GRB2	Fibroblast growth factor receptor substrate 2	Insulin GFR, FGFR, NGFR, GPCR signaling	YES		Hadari YR et al (1998)
IRS1_46	559.256	8414.52	6619.4	433.415	yYENEK	P35568	IRS1	Insulin receptor substrate protein	Insulin signaling/ IGF1R	YES		Rush J. et al (2005), Rikova K.et al (2007)
IRS1_47	962.603	53236.7	18388.8	1093.66	yENEKK	P35568	GRB2,SH3BP2	Insulin receptor substrate protein	Insulin signaling/ IGF1R	NO
IRS1_612	1678.35	1042.01	5174.43	1006.55	yMPMSPG	P35568	IRS1	Insulin receptor substrate protein	Insulin signaling/ IGF1R	YES		Esposito DL, et al (2001)
IRS1_632	3259.79	944.003	6908.81	2977.46	yMPMSPK	P35568	IRS1	Insulin receptor substrate protein	Insulin signaling/ IGF1R	YES		Esposito DL, et al (2001), Heibeck, TH et al (2009)
IRS1_896	40.3713	4777.99	3742.82	1369.1	yVNIEF	P35568	IRS1\INSR	Insulin receptor substrate protein	EGFR mediated cytokine signaling through TNF and FGFR signaling?	YES		Sun XJ, et al. (1993), Myers MG, et al. (1994), Valverde AM, et al. (2001)
IRS1_941	15.7555	5455.87	1483.42	345.718	yMNMDL	P35568	GRB2,PIK3R1	Insulin receptor substrate protein	Insulin signaling/ IGF1R	YES		Rikova K, et al. (2007) Hers I, et al. (2002)
IRS4_921	1	7686.77	3264.65	513.844	yVNMDF	O14654	GRB2,PIK3R1, SHC1, PLCG	Insulin receptor substrate 4	SOCS binding, JAK-STAT signaling	YES		Hinsby AM. et al (2004)
SHC1_349	302.292	4908.84	488.916	306.074	yYNDFP	P29353	GRB2,GRAP2,INPP5D	SHC-transforming protein 1	Signaling adapter that couples activated growth factor receptors to signaling pathway.	YES		Patrussi L, et al. (2005); van der Geer P et al (1996)
SHC1_427	631.048	6357.72	15424.1	3265.95	yVNIQN	P29353	GRB2	SHC-transforming protein 1	Signaling adapter that couples activated growth factor receptors to signaling pathway.	YES		Ursini-Siegel J, et al. (2008); Patrussi L, et al. (2005)
PTPN11_279	3687.78	3170.98	13701.2	3070.1	yKNILP	Q06124	GRB2	Tyrosine-protein phosphatase non-receptor type 11	participate in the signal transduction from the cell surface to the nucleus	YES		Mitra S, et al (2008)
PTPN11_546	94.8408	22205.1	2627.97	1387.73	yTNIKY	Q06124	PTPN11,GRB2,FYN,SOCS3	Tyrosine-protein phosphatase non-receptor type 11	participate in the signal transduction from the cell surface to the nucleus	YES	PDGFR	Bennett AM, et al. (1994), Herrera Abreu MT, et al. (2006)
PTPN11_584	28.6957	28289.6	13791.2	1636.27	yENVGL	Q06124	PTPN11,GRB2,FYN	Tyrosine-protein phosphatase non-receptor type 11	participate in the signal transduction from the cell surface to the nucleus	YES	PDGFR	Araki T et al (2003)
PTPN18_303	696.239	5771.67	3255.49	2229.09	yQNIKE	Q99952	TEC	Tyrosine-protein phosphatase non-receptor type 18	GF signaling,	YES	TEC kinase	Aoki N, et al. (2004)
LAT_200	2429.98	25106.1	16252.7	3681.3	yVNVPE	O43561	GRAP2,GRAP,VAV1,PLCG1,GRB2,ZAP70,PIK3R1	Linker for activation of T cell	T cell signaling	YES	ZAP70	Zhang W, et al. (1998, 2000), Malbec O, et al. (2004)
LAT_220	972.14	36557.3	11143.6	2162.05	yVNVSQ	O43561	VAV1,GRB2,PLCG1,GRAP2,PIK3R1	Linker for activation of T cell	T cell signaling	YES		Malbec O, et al. (2004)
LAT_255	48.8252	5838.26	9974.29	1528.02	yENLQE	O43561	GRAP,VAV1,PLCG1,GRB2,ZAP70	Linker for activation of T cell	T cell signaling	YES		Malbec O, et al. (2004), Mayya V.et al. (2009)
LAX1_268	1409.3	19194.4	10462.4	2382.91	yVNMTG	Q8IWV1	GRB2,PIK3R1	Lymphocyte transmembrane adapter 1	Negatively regulates TCR (T-cell antigen receptor)-mediated signaling in T-cells and BCR (B-cell antigen receptor) mediated signaling	NO	Syk, Lck or ZAP70 upon TCR or BCR activation
LAX1_294	4367.68	22474.6	18571	4866.88	yENVPA	Q8IWV1	GRB2	Lymphocyte transmembrane adapter 1	Negatively regulates TCR (T-cell antigen receptor)-mediated signaling in T-cells and BCR (B-cell antigen receptor) mediated signaling	NO	Syk, Lck or ZAP70 upon TCR or BCR activation
LAX1_373	2000.16	62569.9	42557	3559.71	yENVLT	Q8IWV1	GRB2	Lymphocyte transmembrane adapter 1	Negatively regulates TCR (T-cell antigen receptor)-mediated signaling in T-cells and BCR (B-cell antigen receptor) mediated signaling	YES	Syk, Lck or ZAP70 upon TCR or BCR activation	Mayya V.et al. (2009)
NTAL_136	3019.42	21187.6	33979.9	9194.8	yQNFSK	Q9GZY6	GRB2	Linker for activation of T-cells family member 2	Involved in FCER1 (high affinity immunoglobulin epsilon receptor)-mediated signaling in mast cells, may be in B cell signaling	YES		Iwaki S, et al. (2008)
NTAL_233	367.301	7261.03	1217.39	1604.09	yVNGEV	Q9GZY6	GRB2	Linker for activation of T-cells family member 2	Involved in FCER1 (high affinity immunoglobulin epsilon receptor)-mediated signaling in mast cells, may be in B cell signaling	YES		Iwaki S, et al. (2008)
NTAL_95	60.6868	49842.2	22332.4	2257.07	yENVLI	Q9GZY6	GRB2	Linker for activation of T-cells family member 2	Involved in FCER1 (high affinity immunoglobulin epsilon receptor)-mediated signaling in mast cells, may be in B cell signaling	YES		Iwaki S, et al. (2008)
SIT1_188	4148.71	5476.31	11818.3	2852	yANSQP	Q9Y3P8	GRB2	Signaling threshold-regulating transmembrane adapter 1	Negatively regulates TCR (T-cell antigen receptor)-mediated signaling in T-cells	YES		Mayya V, et al. (2009) Rush J.,et al (2005).
SHIP1_556	1472.04	10661.1	27023.2	3236.18	yMNILR	Q92835	GRB2,INPP5D	Phosphatidylinositol-3,4,5-trisphosphate 5-phosphatase 1	Negative regulation of B cell signaling, Cytokine signaling	YES		CST curated data
Cyotplasmic TKs
FAK1_925	1439.62	59992.2	41303.5	3586.7	yENVTG	Q05397	SRC,STAT3,SHC1,GRB2,FES,SH3BP2	Focal adhesion kinase 1	Ty Kinase, motility, oncogenic transformation	YES		Mitra SK, et al. (2006) , Kaneda T, et al. (2008)
PAK1_464	1770.16	4104.25	2550.99	1592.94	yLNENP	Q13153	GRB2	Serine/threonine-protein kinase PAK 1	S\T kinase, motility, polarity	NO	not known
Cytoskeletal Signaling
SPTA2_2430	23107.5	56317.3	50857.9	13934.2	yQNLTR	Q13813	GRB2	Spectrin alpha chain, brain	Interacts with calmodulin through calcium signaling	YES		Pighi C, et al. (2011), Rikova K, et al. (2007)
DYST_959	4886.17	56188.2	18325.1	8996.48	yQNVLT	Q03001	GRB2	Dystonin	Cytoskeletal signaling	NO
MYPT1_67	104.579	4697.01	4038.31	1051.18	yANVDG	O14974	GRB2	Myosin phosphatase-targeting subunit 1/Protein phosphatase 1 regulatory subunit 12A	Cytoskeletal signaling	NO	not known	none
Ligand
TNFL6_258	487.913	17619.2	6887.68	2638.64	yVNVSE	P48023	GRB2	Tumor necrosis factor ligand superfamily member 6	T cell signaling, T cell mediated apoptosis	NO
Cell adhesion molecule
SIG10_597	5033.45	7245.86	6636.45	3604.85	yINVVP	Q96LC7	PTPN11,PTPN6	Sialic acid-binding Ig-like lectin 10	Immune signaling, may act as an inhibitory receptor upon ligand induced tyrosine phosphorylation by recruiting cytoplasmic phosphatase(s) via their SH2 domain(s) that block signal transduction through dephosphorylation of signaling molecules	YES		Whitney G, et al. (2001)
RNA Binding Protein
LUC7L2_173	3630.02	3720.58	658.469	2207.75	yRNSMP	Q9Y383	GRB2	Putative RNA-binding protein Luc7-like 2	not known	NO
ETV6_314	426.817	4506.53	8044.14	1316.54	yMNHIM	P41212	GRB2	Transcription factor ETV6	PDGF, Immune signaling	YES		Million, RP et al 2004
NFAM1_220	1905.54	1266.47	16788	3604.45	yTALQR	Q8NET5	SYK,ZAP70	NFAT activation molecule 1	calcineurin/NFAT-signaling pathway , cytokine signaling,B cell signaling	NO only predicted	ZAP70 and SYK	Yang J.et.al (2003). Ohtsuka M et al. (2004)
Nuclear Transport Proteins
RANBP17_668	8234.32	1322.92	6604.43	3986.83	yTALTR	Q9H2T7	PTPN6	Ran-binding protein 17	nuclear import receptor signaling	NO
XPO7_669	933.944	158.695	9193.54	2399.73	yTALGR	Q9UIA9	PTPN11,PTPN6	Exportin-7	Mediates the nuclear export of proteins (cargos) with broad substrate specificity	NO
Enzymes
GSTP1_199	2594.76	25267.9	45757	7675.11	yVNLPI	P09211	GRB2	Glutathione S-transferase P	EGFR siganling	YES	not known	Okamura T, et al. (2009)
HEXB_277	1765.58	134.399	7013.36	1160.75	yARLRG	P07686	PTPN11,PTPN6	Beta-hexosaminidase subunit beta	CNS pathways?	NO	not known
