# Supplementary material for: A Novel Phosphopeptide Microarray Based Interactome Map in Breast Cancer Cells Reveals Phosphoprotein-GRB2 Cell Signaling Networks
Source: PLoS One. 2013 Jun 27;8(6):e67634. doi: 10.1371/journal.pone.0067634 (PMC3694890; doi:10.1371/journal.pone.0067634)
Supplement: Table S6 — Processed data of GRB2-RTK phosphopeptide microarray consisting of 643 pY sites on for MCF10A, MCF7, T47D and MDA-MB231 cell lines. (XLS) [file pone.0067634.s006.xls]

## Sheet: Summary_PP all 4
			S6 Comprehensive GRB2-RTK phosphopeptide microarray binding data for MCF10A, MCF7, T47D and MDA-MB231 cell lines.
		For each cell line, the differential signal mean values (clolumns: I, R, AA and AJ) for each phosphopeptide are derived by subtracting corresponding control peptide signal (cloumns:F, P, X and AG) from phospho mean signals (Columns: C, L, U and AD) GRB2 interaction values
		Differential mean signals for each phosphopeptide are used in data interpretation
			MCF10A									MCF7									T47D									MDA MB231
	Index	Reporter Name	Phospho Signal Mean	Phospho Signal StDev	Phospho Signal p-value	Ref Signal Mean	Ref Signal StDev	Ref Signal p-value	Dif Signal Mean	Dif Signal StDev	Dif Signal p-value	Phospho Signal Mean	Phospho Signal StDev	Phospho Signal p-value	Ref Signal Mean	Ref Signal StDev	Ref Signal p-value	Dif Signal Mean	Dif Signal StDev	Dif Signal p-value	Phospho Signal Mean	Phospho Signal StDev	Phospho Signal p-value	Ref Signal Mean	Ref Signal StDev	Ref Signal p-value	Dif Signal Mean	Dif Signal StDev	Dif Signal p-value	Phospho Signal Mean	Phospho Signal StDev	Phospho Signal p-value	Ref Signal Mean	Ref Signal StDev	Ref Signal p-value	Dif Signal Mean	Dif Signal StDev	Dif Signal p-value	Uniprot Accession Number	Reporter Sequence (N' to C')	Note
1	1	ABL1_185/A1	1071.14	494.945	0.0304412	21.5705	96.5918	0.880179	1049.57	448.971	0.0193935	1240.91	179.624	4.88654e-12	0.826428	93.5957	1	1240.08	176.261	1.97886e-12	1533.55	978.4	0.116996	0.01	697.943	1	1533.54	1028.63	0.135975	1149.64	280.411	4.12989e-05	18.803	198.278	0.94294	1130.84	294.097	0.000120376	P00519	yVSSES/AVSSES	GKLyVSSES/GKLyVSSES
	2	ABL1_226/A1	2131.58	559.379	0.000138488	133.786	139.725	0.338288	1997.79	511.896	9.50184e-05	3087.85	1472.2	0.0359434	894.875	305.854	0.0034334	2192.98	1337.92	0.101173	1526.02	890.504	0.0865713	356.699	953.885	0.708429	1169.32	1086.43	0.281765	673.242	761.829	0.376818	122.396	180.577	0.497867	550.845	695.609	0.428396	P00519	yGVSPN/AGVSPN	PTVyGVSPN/PTVyGVSPN
	3	ABL1_253/A1	180.425	137.863	0.1906	224.923	522.414	0.666779	-44.498	423.03	0.916221	219.183	211.76	0.300615	172.589	269.99	0.522639	46.5933	282.154	0.86883	14.59	763.729	1	0.01	655.174	1	14.58	850.986	0.98633	195.548	284.493	0.49183	0.01	174.361	1	195.538	288.08	0.49726	P00519	yGEVYE/AGEVYE	GGQyGEVYE/GGQyGEVYE
	4	ABL1_257/A1	543.524	197.93	0.0060287	40.5946	144.736	0.833375	502.929	209.548	0.016385	532.625	250.004	0.033122	9.18452	137.439	0.946717	523.44	247.66	0.0345424	3699.24	1087.41	0.000668694	91.4812	796.455	1	3607.76	1151.77	0.00173287	1454.48	356.743	4.55489e-05	8.54506	175.564	0.97172	1445.93	346.852	3.05932e-05	P00519	yEGVWK/AEGVWK	GEVyEGVWK/GEVyEGVWK
	5	ABL1_264/A1	1297.99	745.171	0.0815126	0.01	100.853	1	1297.98	671.064	0.0530723	1280.45	424.891	0.00258012	0.01	215.067	1	1280.44	414.944	0.00202863	1498.38	1230.71	0.223389	71.749	701.348	1	1426.63	1227.54	0.24513	966.345	347.117	0.0053677	0.01	207.239	1	966.335	349.515	0.00569294	P00519	ySLTVA/ASLTVA	WKKySLTVA/WKKySLTVA
	6	ABL1_393/A1	1394.16	450.345	0.00196176	92.6538	293.585	0.776255	1301.51	462.562	0.0048949	3856.9	463.092	1.11022e-16	25.8165	139.439	0.853126	3831.09	428.053	0	1639.92	990.601	0.0978063	187.395	849.996	0.869504	1452.52	1103.87	0.188197	935.496	534.54	0.0800828	0.01	218.556	1	935.486	507.195	0.0651032	P00519	yTAHAG/ATAHAG	GDTyTAHAG/GDTyTAHAG
	7	ABL1_469/A1	603.476	201.383	0.00272785	151.541	378.764	0.708134	451.935	344.269	0.189243	1083.92	451.656	0.016394	37.4597	145.538	0.79889	1046.46	419.409	0.0125873	2145.49	1235.88	0.0825437	421.411	1609.65	0.793461	1724.08	1666.29	0.300785	1183.48	319.118	0.000208207	5.27441	172.866	1	1178.21	315.275	0.000185996	P00519	yELMRA/AELMRA	EKVyELMRA/EKVyELMRA
2	8	ABL2_116/A1	103.484	156.337	0.507988	0.01	124.139	1	103.474	169.703	0.542011	96.8274	130.135	0.456815	133.843	383.674	0.72719	-37.0152	319.173	0.907669	704.967	1448.83	0.626536	74.7043	878.821	0.958159	630.263	1463.79	0.666761	308.489	285.389	0.279693	2.37086	154.089	1	306.118	281.787	0.277295	P42684	yDFVAS/ADFVAS	VALyDFVAS/VALyDFVAS
	9	ABL2_231/A1	2530.89	470.661	7.54675e-08	57.2758	152.026	0.755154	2473.61	437.132	1.52185e-08	2935.14	838.793	0.00046619	0.01	136.218	1	2935.13	757.623	0.000106897	1295.99	838.016	0.121962	96.0586	999.386	1	1199.93	1077.53	0.265427	1142.14	434.187	0.00852111	6.43686	177.49	1	1135.7	411.967	0.00583412	P42684	yVTAES/AVTAES	GKVyVTAES/GKVyVTAES
	10	ABL2_261/A1	1789.35	601.925	0.00295006	233.594	562.085	0.690517	1555.75	692.398	0.024637	1743.59	270.411	1.1308e-10	732.345	260.979	0.00501108	1011.25	315.22	0.00133538	873.15	938.231	0.352012	43.0512	929.582	0.963059	830.099	1105.76	0.4528	779.945	412.14	0.0584179	0.01	175.706	1	779.935	392.952	0.0471513	P42684	yPAPKC/APAPKC	TLHyPAPKC/TLHyPAPKC
	11	ABL2_272/A1	2358.88	672.199	0.000449076	308.706	240.829	0.199868	2050.17	629.508	0.00112598	2789.2	1193.23	0.0194038	942.036	399.845	0.0184653	1847.17	1111.29	0.0964537	1857.53	1095.43	0.0899208	184.362	764.144	1	1673.17	1144.69	0.143806	752.017	347.586	0.030489	147.438	278.803	0.596904	604.579	378.539	0.110212	P42684	yGVSPI/AGVSPI	PTVyGVSPI/PTVyGVSPI
	12	ABL2_299/A1	322.017	401.34	0.443052	413	463.852	0.373237	-90.9831	507.892	0.85782	320.186	162.184	0.0483432	160.107	199.31	0.421768	160.078	211.843	0.449833	736.809	836.313	0.378276	434.69	1162.29	0.867058	302.12	1170.51	0.79631	682.477	326.639	0.0366603	82.2411	236.012	0.727476	600.236	344.638	0.0815515	P42684	yGEVYV/AGEVYV	GGQyGEVYV/GGQyGEVYV
	13	ABL2_303/A1	224.935	273.668	0.41109	26.0298	184.653	0.88789	198.905	283.502	0.482901	277.101	152.833	0.0697985	28.6607	141.602	0.839591	248.44	175.263	0.156301	3571.53	1178.92	0.00244821	171.615	837.041	0.837542	3399.91	1237.85	0.00601797	1296.92	490.307	0.00816205	31.5988	169.897	0.853394	1265.32	457.864	0.00571483	P42684	yVGVWK/AVGVWK	GEVyVGVWK/GEVyVGVWK
	14	ABL2_683/A1	916.722	272.437	0.000765124	27.4107	373.724	0.941528	889.312	378.39	0.0187533	1345.85	718.229	0.0609352	1.34429	94.9881	1	1344.51	646.604	0.0375742	1357.34	978.107	0.165196	177.632	1099.81	1	1179.71	1221.11	0.333965	1092.94	311.872	0.000457145	78.3889	224.793	0.727286	1014.55	328.832	0.00203194	P42684	yELTGN/AELTGN	HKKyELTGN/HKKyELTGN
	15	ABL2_718/A1	283.369	145.319	0.0511643	272.262	322.849	0.399024	11.1071	281.838	0.968562	512.336	223.516	0.0218878	482.59	1101.45	0.661265	29.7453	876.292	0.97292	3337.82	963.077	0.000528256	929.999	1871.1	0.72347	2407.82	1686.01	0.153233	583.183	902.986	0.518358	95.5638	220.377	0.664531	487.619	825.498	0.554698	P42684	yGGSFA/AGGSFA	PKCyGGSFA/PKCyGGSFA
3	16	ACTS_171/A1	5606.07	1635.02	0.000605892	709.765	304.78	0.0198631	4896.31	1481.34	0.000947965	12374	1935.99	1.63729e-10	839.232	357.555	0.0189106	11534.8	1753.61	4.76259e-11	2933.4	1289.94	0.0229539	118.278	796.792	0.881985	2815.12	1308.47	0.0314287	2759.49	438.609	3.13681e-10	158.883	214.05	0.457895	2600.61	425.902	1.01838e-09	P68133	yALPHA/AALPHA	YEGyALPHA/YEGyALPHA
	17	ACTS_190/A1	244.349	143.783	0.0892166	20.8869	176.014	0.905534	223.462	187.423	0.233118	580.72	190.012	0.00223991	99.6131	273.258	0.715439	481.107	271.451	0.0763172	1044.49	1087.59	0.336837	197.213	2644.53	1	847.275	2267.69	0.708663	377.689	263.461	0.15167	0.01	176.608	1	377.679	272.477	0.16569	P68133	yLMKIL/ALMKIL	LTDyLMkIL/LTDyLMkIL
	18	ACTS_200/A1	647.595	541.05	0.231307	163.292	217.579	0.452928	484.304	512.437	0.344578	519.976	289.27	0.0722304	420.351	971.345	0.665175	99.625	795.643	0.900348	11432.9	2067.83	3.21544e-08	561.866	2323.44	0.808904	10871	2580.65	2.52246e-05	2841.34	704.205	5.45854e-05	7.83469	173.159	1	2833.5	643.983	1.08129e-05	P68133	ySFVTT/ASFVTT	ERGysFVTT/ERGysFVTT
	19	ACTS_220/A1	323.764	221.218	0.143291	55.7	381.381	0.901416	268.064	355.557	0.450865	161.601	537.627	0.763719	74.7944	379.644	0.843808	86.8068	563.66	0.877597	3935.2	1320.49	0.00287979	473.285	3350.95	0.939729	3461.92	2851.72	0.224727	1775.69	768.414	0.0208329	15.4468	219.539	0.951218	1760.24	708.016	0.0129071	P68133	yVALDF/AVALDF	KLCyVALDF/KLCyVALDF
	20	ACTS_242/A1	3991.54	517.07	1.16573e-14	675.118	791.358	0.393567	3316.42	767.879	1.56589e-05	7705.42	669.765	0	147.702	184.878	0.424308	7557.71	615.935	0	2241.06	1003.97	0.0255917	0.01	673.9	1	2241.05	1038.67	0.0309474	2921.03	765.081	0.00013444	108.572	645.441	0.879733	2812.46	847.488	0.000904073	P68133	yELPDG/AELPDG	EKsyELPDG/EKsyELPDG
	21	ACTS_296/A1	18927.3	3221.95	4.23193e-09	1671.23	443.87	0.000166307	17256.1	2902.24	2.74497e-09	25020.6	3627.36	5.2669e-12	736.423	383.308	0.0546875	24284.2	3257.97	9.03722e-14	21522.1	5320.36	5.22136e-05	9264.75	2162.72	1.8347e-05	12257.4	5044.94	0.0151076	6622.73	1229.88	7.23579e-08	1262.88	543.434	0.0201235	5359.85	1177.82	5.34107e-06	P68133	yANNVM/AANNVM	KDLyANNVM/KDLyANNVM
4	22	ADCY2_11/A1	1082.42	1792.56	0.550146	7.47977	126.918	0.976375	1074.94	1606.32	0.503346	3457.15	737.393	2.75026e-06	237.1	659.238	0.719086	3220.05	834.12	0.00011308	729.396	1003.7	0.467379	0.01	908.42	1	729.386	1140.65	0.522504	550.25	239.231	0.0214357	0.01	178.593	1	550.24	254.799	0.0308004	Q08462*	yLRDRS/ALRDRS	RRRyLRDRS/RRRyLRDRS
5	23	ALK_1078/A1	615.431	326.212	0.0591982	0.01	92.8126	1	615.421	300.499	0.0405478	771.751	479.925	0.107799	0.01	255.481	1	771.741	472.679	0.102511	944.45	1002.69	0.346206	0.01	705.618	1	944.44	1050.26	0.368494	366.265	232.994	0.115929	30.6829	303.42	0.919447	335.582	314.113	0.285334	Q9UM73	yKLSKL/AKLSKL	SPEyKLSKL/SPEyKLSKL
	24	ALK_1092/A1	372.863	163.665	0.0227055	147.446	208.045	0.478467	225.417	217.712	0.300457	1070.09	569.505	0.0602306	987.637	520.643	0.0578178	82.4524	649.7	0.899007	0.01	502.559	1	261.342	904.25	0.965845	-261.332	832.258	0.753503	334.559	188.245	0.075509	197.592	368.311	0.591602	136.966	331.272	0.679253	Q9UM73	yNPNYC/ANPNYC	MTDyNPNYC/MTDyNPNYC
	25	ALK_1096/A1	165.263	457.33	0.733321	0.01	130.438	1	165.253	421.342	0.694887	473.817	303.59	0.118568	218.06	298.311	0.464762	255.758	356.549	0.473152	179.702	926.617	0.846219	0.01	845.921	1	179.692	1056.52	0.86494	266.057	189.663	0.160653	57.6484	251.536	0.818713	208.409	258.341	0.419797	Q9UM73	yCFAGK/ACFAGK	NPNyCFAGK/NPNyCFAGK
	26	ALK_1131/A1	1540.69	345.042	7.98733e-06	84.4764	177.326	0.677413	1456.22	337.801	1.62412e-05	1290.6	482.898	0.0075223	0.01	321.447	1	1290.59	498.547	0.00962908	580.851	896.504	0.517019	3.90349	798.506	1	576.947	1012.69	0.568845	805.828	403.027	0.0455467	22.7991	203.926	0.935275	783.029	393.568	0.0466249	Q9UM73	yEGQVS/AEGQVS	GEVyEGQVS/GEVyEGQVS
	27	ALK_1282/A1	1011.65	292.26	0.000536816	44.5954	134.601	0.79461	967.052	281.431	0.000589466	1224.42	369.083	0.000907699	0.01	220.279	1	1224.41	371.607	0.000983806	187.331	861.505	0.873392	38.3679	897.402	1	148.963	1037.76	0.885854	126.87	274.135	0.657688	0.01	219.607	1	126.86	298.423	0.670742	Q9UM73	yRKGGC/ARKGGC	RASyYRKGG/RASyYRKGG
	28	ALK_1359/A1	2000.59	575.539	0.000508479	297.972	200.271	0.136766	1702.62	537.644	0.00154013	3447.69	581.123	2.97108e-09	268.524	408.251	0.510678	3179.17	608.411	1.73506e-07	1446.36	941.398	0.124419	291.176	788.79	0.712004	1155.18	1040.34	0.2668	843.723	397.543	0.0337974	249.063	282.489	0.377923	594.661	417.507	0.15433	Q9UM73	yRIMTQ/ARIMTQ	GPVyRIMTQ/GPVyRIMTQ
	29	ALK_1507/A1	46.0207	107.386	0.668227	0.01	177.75	1	46.0107	167.876	0.784013	72.006	253.965	0.776759	0.01	113.017	1	71.996	243.438	0.76741	278.233	775.786	0.861044	0.01	732.316	1	278.223	896.241	0.756216	371.674	251.911	0.140076	135.998	589.82	0.817633	235.675	509.412	0.6436	Q9UM73	yGSWFG/AGSWFG	NPTyGSWF/NPTyGSWF
	30	ALK_1584/A1	367.748	296.505	0.214844	1535.48	904.551	0.0895811	-1167.73	749.173	0.119046	886.611	207.057	1.85031e-05	465.357	255.815	0.0688759	421.254	271.225	0.120363	471.411	894.023	0.597968	251.872	592.108	0.670538	219.539	921.834	0.811749	869.813	474.443	0.0667355	549.948	409.53	0.179284	319.865	529.816	0.545999	Q9UM73	yGYQQQ/AGYQQQ	NVNyGYQQQ/NVNyGYQQQ
	31	ALK_1604/A1	340.219	219.93	0.121853	11.8747	96.4992	0.902057	328.344	210.434	0.118661	278.033	205.538	0.176122	0.01	92.1873	1	278.023	197.22	0.1586	698.935	960.452	0.46676	0.01	741.218	1	698.925	1033.26	0.498741	535.364	257.316	0.037461	59.1087	447.207	0.894841	476.255	415.891	0.25212	Q9UM73	yEDTIL/AEDTIL	AGHyEDTIL/AGHyEDTIL
6	32	AT1A1_542/A1	214.497	197.85	0.278273	60.7588	183.399	0.77955	153.739	226.929	0.498078	232.966	688.189	0.734955	365.054	476.204	0.443296	-132.087	717.597	0.85395	330.999	914.258	0.717304	0.147824	1075.89	1	330.851	1167.57	0.776882	500.664	217.364	0.0212516	50.9221	205.433	0.813216	449.742	251.236	0.0734165	P05023	yLELGG/ALELGG	QNAyLELGG/QNAyLELGG
7	33	AT1A2_539/A1	385.72	138.841	0.00546405	107.982	186.285	0.646896	277.738	190.375	0.144568	536.445	340.95	0.115606	208.833	259.65	0.421201	327.612	365.306	0.369786	180.118	766.321	0.814164	0.01	945.87	1	180.108	1003.29	0.857523	366.69	249.494	0.141609	14.8042	214.573	0.988167	351.885	278.25	0.205972	P50993	yMELGG/AMELGG	QNAyMELGG/QNAyMELGG
8	35	AXL_703/A1	733.077	328.431	0.0256018	12.7019	228.44	0.955655	720.375	342.935	0.035663	713.294	471.13	0.129999	0.01	120.666	1	713.284	431.633	0.098406	326.516	982.655	0.739662	44.63	1742.21	0.986373	281.886	1610.49	0.861046	326.92	271.894	0.229187	7.7506	146.172	1	319.169	268.255	0.234096	P30530	yRQGRI/ARQGRI	GDYyRQGRI/GDYyRQGRI
	36	AXL_779/A1	532.893	201.356	0.00812843	0.01	107.875	1	532.883	198.539	0.00727047	1897.56	584.868	0.00117602	172.235	256.454	0.50181	1725.33	559.569	0.00204576	1217.01	770.336	0.114118	157.91	751.731	1	1059.11	902.105	0.24035	707.626	354.2	0.045723	271.662	285.174	0.340753	435.964	386.213	0.258945	P30530	yALMSR/AALMSR	DGLyALMSR/DGLyALMSR
	37	AXL_821/A1	12697.7	2770.17	4.56104e-06	230.057	300.649	0.444122	12467.7	2488.64	5.43846e-07	19045.2	3926.94	1.23351e-06	313.174	250.578	0.211342	18732	3517.72	1.00748e-07	11833.2	3590.81	0.000982066	0.01	681.489	1	11833.2	3254.81	0.000277094	6542.32	1241.2	1.35471e-07	2.37086	156.466	1	6539.95	1116.76	4.72596e-09	P30530	yVNMDE/AVNMDE	EILyVNMDE/EILyVNMDE
	38	AXL_866/A1	569.937	244.208	0.0195973	0.260953	95.2621	1	569.676	230.553	0.0134711	3016.75	2340.57	0.197406	372.525	252.368	0.139887	2644.22	2102.58	0.208504	464.976	957.694	0.828438	0.01	872.631	1	464.966	1091.16	0.67	621.265	348.478	0.0746009	17.5173	211.933	0.939123	603.748	352.277	0.086537	P30530	yVLCPS/AVLCPS	AGRyVLCPS/AGRyVLCPS
9	39	BCAR1_128/A1	4779.74	1849.87	0.00976635	152.423	111.311	0.170866	4627.32	1656.82	0.00522095	22312.7	4488.5	6.64713e-07	274.196	239.71	0.252649	22038.5	4018.93	4.15749e-08	2056.27	1072.48	0.0551831	0.01	712.048	1	2056.26	1106.52	0.0631062	1428.18	506.722	0.0048226	84.2955	216.957	0.714435	1343.89	483.38	0.00542979	P56945	yQVPGP/AQVPGP	QGLyQVPGP/QGLyQVPGP
	40	BCAR1_222/A1	757.054	1832.64	0.679518	46.1181	173.251	0.797614	710.935	1644.64	0.665523	661.829	265.217	0.012575	371.731	1498.04	0.809967	290.098	1184.38	0.806493	1126.23	1336.1	0.39924	379.753	2893.5	0.895576	746.477	2539.98	0.768827	975.112	425.132	0.0218012	117.509	356.095	0.741388	857.602	469.757	0.0678888	P56945	yVYEAA/AVYEAA	GQGyVYEAA/GQGyVYEAA
	41	BCAR1_224/A1	1745.65	474.836	0.000236404	0.01	113.915	1	1745.64	433.776	5.70851e-05	2107.82	406.776	2.19397e-07	0.01	112.609	1	2107.81	374.141	1.75988e-08	4010.61	1095.31	0.000250388	0.01	790.718	1	4010.6	1155.38	0.000517626	2511.13	969.973	0.00962452	118.165	410.653	0.773525	2392.97	924.045	0.00960228	P56945	yEAAQP/AEAAQP	GYVyEAAQP/GYVyEAAQP
	42	BCAR1_234/A1	2433.5	797.9	0.00228781	199.649	141.844	0.159245	2233.85	722.071	0.00197563	2177.72	913.419	0.0171118	50.8261	133.792	0.704009	2126.9	823.534	0.00979989	985.032	953.698	0.301641	0.01	894.169	1	985.022	1098.8	0.369979	647.672	720.844	0.368893	20.9205	191.896	0.913181	626.752	661.655	0.343482	P56945	yDIPRH/ADIPRH	QDEyDIPRH/QDEyDIPRH
	43	BCAR1_249/A1	1472.13	476.859	0.00201961	207.789	213.874	0.331244	1264.34	457.56	0.00572025	2890.46	914.892	0.00158015	159.367	148.267	0.282407	2731.09	826.324	0.000948674	246.381	673.209	0.714363	0.01	657.21	1	246.371	788.494	0.754678	1328.54	467.232	0.00446051	90.9022	291.79	0.782728	1237.64	475.11	0.00918414	P56945	yDVPPV/ADVPPV	QDIyDVPPV/QDIyDVPPV
	44	BCAR1_267/A1	2103.23	540.984	0.000101058	191.473	451.544	0.671516	1911.76	597.048	0.00136372	3510.06	1078.57	0.00113567	111.709	166.374	0.501918	3398.35	973.275	0.000479616	1668.76	1087.45	0.124866	0.01	769.294	1	1668.75	1140.67	0.143453	2224.86	515.262	1.57308e-05	81.7246	220.095	0.710386	2143.14	491.387	1.29066e-05	P56945	yDTPPM/ADTPPM	QEVyDTPPM/QEVyDTPPM
	45	BCAR1_287/A1	567.169	631.913	0.382522	163.051	187.519	0.384534	404.118	583.566	0.488597	2608.53	383.666	1.05056e-11	333.168	232.626	0.152059	2275.36	387.593	4.33527e-09	842.693	922.258	0.360829	0.01	667.1	1	842.683	973.376	0.386607	1301.83	416.999	0.00179561	6.25373	202.846	1	1295.58	404.72	0.00136772	P56945	yDVPPS/ADVPPS	LEVyDVPPS/LEVyDVPPS
	46	BCAR1_327/A1	1824.55	846.101	0.0310405	28.6868	109.283	0.792923	1795.86	761.495	0.0183499	2476.29	631.814	8.8705e-05	83.7848	397.292	0.883847	2392.5	643.472	0.000200529	1140.57	1054.76	0.27951	0.01	826.743	1	1140.56	1140.23	0.31714	1509.14	531.133	0.00448962	2.32798	179.787	1	1506.81	495.051	0.002335	P56945	yDVPPA/ADVPPA	EETyDVPPA/EETyDVPPA
	47	BCAR1_362/A1	1327.49	238.932	2.75562e-08	192.233	179.268	0.283545	1135.26	254.859	8.39946e-06	2147.66	761.461	0.00479292	185.524	172.948	0.283368	1962.14	694.122	0.00469898	987.134	1081.28	0.361249	0.01	628.152	1	987.124	1082.63	0.361851	1597.32	549.807	0.00366747	91.3364	327.26	0.780159	1505.99	553.254	0.00648428	P56945	yDVPPP/ADVPPP	EDVyDVPPP/EDVyDVPPP
	48	BCAR1_372/A1	1303.07	648.241	0.0444002	55.3901	121.137	0.647468	1247.68	587.348	0.0336369	1128.61	195.017	7.14049e-09	232.833	394.27	0.554802	895.773	351.703	0.0108615	807.093	990.817	0.415287	0.01	772.158	1	807.083	1069.16	0.450296	637.629	708.768	0.368286	50.4865	314.402	0.872417	587.143	679.11	0.387241	P56945	yDVPPG/ADVPPG	PDLyDVPPG/PDLyDVPPG
	49	BCAR1_387/A1	1473.64	407.487	0.000298453	206.304	191.731	0.281895	1267.34	393.564	0.00128033	3634.89	909.188	6.38235e-05	540.601	571.701	0.344322	3094.29	925.961	0.000832008	334.437	794.784	0.69497	0.01	617.702	1	334.427	856.901	0.696314	961.372	336.156	0.00423534	18.7871	214.888	0.998704	942.585	343.667	0.00608987	P56945	yDVPRE/ADVPRE	GTLyDVPRE/GTLyDVPRE
	50	BCAR1_410/A1	3533.4	642.909	3.8784e-08	103.096	143.977	0.473924	3430.3	585.75	4.72366e-09	5646.6	3314.57	0.0884419	357.262	242.371	0.140449	5289.33	2970.58	0.074964	2344.14	921.898	0.0109938	29.0824	713.698	1	2315.06	992.741	0.0196936	2392.7	942.619	0.0111323	187.227	175.172	0.285122	2205.48	853.953	0.00979934	P56945	yAVPPP/AAVPPP	SGVyAVPPP/SGVyAVPPP
10	51	BCAR3_212/A1	556.512	309.653	0.0722835	63.3529	138.325	0.646931	493.159	296.965	0.0967593	2118.51	583.32	0.000281187	200.533	200.929	0.318234	1917.97	544.457	0.000426762	1393.91	956.807	0.145136	26.4997	973.015	1	1367.41	1140.37	0.230461	770.328	401.074	0.0547589	21.1906	188.992	0.929309	749.137	387.452	0.05316	O75815	ySRVQY/ASRVQY	SEAySRVQY/SEAySRVQY
	52	BCAR3_266/A1	2571.41	772.187	0.00086768	88.2976	185.839	0.634673	2483.11	705.506	0.000431804	3109.61	1092.1	0.0044059	69.7014	143.66	0.697169	3039.9	983.125	0.00198625	1065.58	1053.04	0.311551	82.4724	863.914	1	983.112	1155.39	0.3948	971.722	479.15	0.042546	26.0555	209.064	1	945.666	458.141	0.038992	O75815	yGTSPG/AGTSPG	EEHyGTSPG/EEHyGTSPG
11	53	BLK_389/A1	1099.14	1163.05	0.351634	11.8086	137.325	0.989228	1087.33	1045.69	0.29839	770.238	215.975	0.000361704	3.36778	97.7884	1	766.87	207.494	0.000218933	666.481	811.384	0.411381	201.749	1278.29	1	464.732	1227.64	0.704998	856.927	382.905	0.0252142	25.718	214.35	1	831.209	380.606	0.0289585	P51451	yTAQEG/ATAQEG	DSEyTAQEG/DSEyTAQEG
	54	BLNK_178/A1	4404.81	831.008	1.15234e-07	258.018	518.308	0.618597	4146.79	844.775	9.15125e-07	3286.24	1337.83	0.0140273	370.917	425.552	0.383389	2915.33	1241.16	0.0188228	1283.5	1075.51	0.232685	61.938	1065.93	1	1221.57	1267.71	0.335217	1421.58	375.937	0.000155776	28.8328	241.301	0.94445	1392.75	384.706	0.000294005	Q8WV28	yVVPVE/AVVPVE	EADyVVPVE/EADyVVPVE
	55	BLNK_189/A1	4082.42	952.641	1.82212e-05	327.448	245.577	0.182379	3754.97	873.044	1.69809e-05	6477.65	1470.78	1.06023e-05	483.054	173.109	0.00526041	5994.6	1322.32	5.79654e-06	1491	1045.05	0.153633	325.714	1980.01	0.869328	1165.29	1796.1	0.516448	2027.26	396.085	3.07863e-07	53.4147	279.763	0.848572	1973.84	415.291	2.00206e-06	Q8WV28	yIHPTE/AIHPTE	DENyIHPTE/DENyIHPTE
	56	BLNK_72/A1	4040.7	759.882	1.04985e-07	164.115	158.956	0.301828	3876.59	690.722	1.99163e-08	6650.33	1471.95	6.23281e-06	224.369	413.149	0.587057	6425.96	1354.89	2.1047e-06	13530.4	3124.34	1.48488e-05	18.5126	788.039	1	13511.9	2860.38	2.31134e-06	9887.78	824.652	0	36.6281	349.219	0.916461	9851.15	785.629	0	Q8WV28	yENPDE/AENPDE	DSDyENPDE/DSDyENPDE
	57	BLNK_84/A1	3611.87	1307	0.00571583	218.131	221.855	0.325472	3393.74	1181.58	0.00407388	5581.56	801.952	3.39284e-12	88.2967	163.416	0.702117	5493.26	728.371	4.61853e-14	1887.8	1583.71	0.233228	0.01	665.557	1	1887.79	1507.41	0.210418	1812.3	378.12	1.64109e-06	10.1491	272.461	1	1802.16	398.649	6.15631e-06	Q8WV28	yVMPAE/AVMPAE	SEMyVMPAE/SEMyVMPAE
	58	BLNK_96/A1	4635.26	873.263	1.10644e-07	221.274	165.501	0.181198	4413.98	791.52	2.44781e-08	2917.22	2610.96	0.263836	295.282	182.984	0.10657	2621.94	2339.61	0.262397	2457.36	1251.93	0.0496484	0.01	888.697	1	2457.35	1314.43	0.0615351	2839.38	758.717	0.000182144	87.2902	238.518	0.714371	2752.09	703.318	9.1061e-05	Q8WV28	yEPPPV/AEPPPV	DDSyEPPPV/DDSyEPPPV
12	59	BMX_216/A1	1493.19	703.272	0.0337259	50.3631	162.609	0.75676	1442.82	641.513	0.0244973	1753.38	272.014	1.14583e-10	0.01	113.328	1	1753.37	258.648	1.20672e-11	1617.56	1141.85	0.156571	153.167	917.295	0.86738	1464.39	1244.16	0.239158	1205.78	446.674	0.00694177	66.311	259.985	0.86583	1139.46	447.403	0.0108653	P51813	yDSNSK/ADSNSK	LAQyDSNSK/LAQyDSNSK
	60	BMX_224/A1	1539.32	305.121	4.52889e-07	264.411	111.275	0.0174854	1274.91	286.197	8.39135e-06	1202.5	459.68	0.00889388	44.3155	160.491	0.782439	1158.18	429.534	0.00700641	1510.59	1002.79	0.131945	581.682	995.825	0.58409	928.909	1183	0.432297	825.605	324.62	0.0109762	441.984	415.574	0.287503	383.621	433.502	0.376161	P51813	yGSQPN/AGSQPN	KKIyGSQPN/KKIyGSQPN
	61	BMX_566/A1	2759.76	745.926	0.00021559	22.3324	105.242	0.897785	2737.43	672.138	4.64172e-05	2064.65	501.257	3.80166e-05	0.01	118.638	1	2064.64	457.659	6.43403e-06	2194.47	1194.65	0.0662063	15.5703	748.604	1	2178.9	1215.73	0.0730742	1001.77	364.124	0.00593477	0.01	205.805	1	1001.76	362.605	0.00572968	P51813	yVSSVG/AVSSVG	DDQyVSSVG/DDQyVSSVG
13	62	BRAF_746/A1	1096.71	281.042	9.51878e-05	239.083	250.739	0.340299	857.624	317.663	0.00693465	1293.48	379.814	0.000659761	213.555	159.184	0.17971	1079.92	361.401	0.00280488	4134.16	1252.22	0.000961059	47.3324	770.966	1	4086.83	1269.28	0.00128187	1018.96	477.135	0.0327033	115.4	309.879	0.709575	903.556	489.634	0.0649665	P15056	yACASP/AACASP	FSLyACAsP/FSLyACAsP
14	63	BSN_1125/A1	3896.57	884.755	1.06078e-05	1235.52	572.274	0.0308415	2661.04	907.046	0.00334694	1858.04	325.251	1.11011e-08	527.089	238.748	0.0272538	1330.95	344.719	0.000112826	1305.19	1744.24	0.577522	525.004	812.355	0.518075	780.185	1682.22	0.642781	1201.49	409.155	0.00331719	298.776	451.105	0.507739	902.715	505.988	0.0743948	Q9UPA5	ySPSPS/ASPSPS	CSEySPSPS/CSEySPSPS
	64	BSN_1471/A1	242.119	162.781	0.136886	131.755	293.332	0.678595	110.364	269.86	0.682544	884.062	576.32	0.125011	21.1128	233.986	0.928099	862.949	546.411	0.114244	2275.41	1030.91	0.0272911	187.551	1320.95	0.887088	2087.86	1377.38	0.12954	1003.04	290.977	0.00056605	0.01	148.152	1	1003.03	284.435	0.000420883	Q9UPA5	yFASSS/AFASSS	AYsyFASSS/AYsyFASSS
	65	BSN_1971/A1	520.344	585.09	0.387993	211.901	148.394	0.153278	308.443	535.796	0.564811	536.527	870.358	0.537576	84.3929	364.198	0.816742	452.134	828.011	0.585009	1482.55	1073.18	0.167115	423.816	920.399	0.645158	1058.73	1195.68	0.375878	751.94	464.033	0.105114	88.3912	345.996	0.798348	663.549	494.053	0.179221	Q9UPA5	yPQGLP/APQGLP	QRPyPQGLP/QRPyPQGLP
	66	BSN_1980/A1	662.98	202.32	0.00104881	269.127	179.237	0.133199	393.853	228.084	0.0841859	1267.8	504.39	0.0119473	16.7834	110.676	0.916564	1251.02	459.214	0.00644104	483.259	1018.76	0.823848	279.935	1074.33	0.794414	203.324	1234.02	0.869121	596.087	329.912	0.0707746	0.01	230.454	1	596.077	344.875	0.0838997	Q9UPA5	ySSMSD/ASSMSD	GRLySSMSD/GRLySSMSD
	67	BSN_1995/A1	1870.47	809.878	0.0209037	53.9583	226.166	0.811421	1816.51	745.26	0.014786	1662.99	610.868	0.0064788	2.6181	193	1	1660.37	566.46	0.00337525	1248.44	942.391	0.185222	275.652	936.249	0.768422	972.793	1111.94	0.381621	648.079	304.246	0.0331509	2.5362	187.905	1	645.543	308.605	0.036444	Q9UPA5	yHAQRI/AHAQRI	GLNyHAQRI/GLNyHAQRI
	68	BSN_2038/A1	673.528	280.55	0.016355	219.857	366.826	0.548914	453.671	379.082	0.23137	1332.93	508.311	0.00873017	9.26095	116.133	1	1323.67	463.461	0.00428693	1287.58	822.876	0.117622	183.891	852.143	0.919716	1103.69	988.63	0.264227	964.889	478.052	0.0435387	49.3643	294.85	0.86703	915.525	484.756	0.0589255	Q9UPA5	yGSVTD/AGSVTD	GLQyGSVTD/GLQyGSVTD
	69	BSN_2060/A1	3551.44	1023.97	0.000523302	215.554	172.603	0.211695	3335.89	925.571	0.000312913	3286.62	678.265	1.26013e-06	96.8631	185.324	0.601182	3189.76	623.411	3.10523e-07	2691.66	2123.74	0.204977	95.88	888.778	0.992065	2595.78	2020.44	0.198847	341.479	231.882	0.140823	53.7258	217.606	0.855249	287.753	267.258	0.28159	Q9UPA5	ySSVSN/ASSVSN	MRRYSSVSN/MRRYSSVSN
	70	BSN_2067/A1	582.46	356.741	0.102505	115.28	156.223	0.460535	467.181	341.254	0.170969	966.19	362.414	0.00767248	263.103	167.681	0.116608	703.087	349.207	0.0440608	1519.59	1417.22	0.283583	51.5164	925.961	0.955629	1468.08	1456.45	0.313432	314.253	233.254	0.17787	0.01	211.158	1	314.243	265.101	0.235841	Q9UPA5	ySDHRY/ASDHRY	SNIySDHRY/SNIySDHRY
	71	BSN_3421/A1	162.904	222.825	0.502999	82.0357	174.948	0.639109	80.8681	241.008	0.737201	617.643	204.359	0.00250671	459.393	271.869	0.0910542	158.25	278.851	0.570345	2400.88	1071	0.0249697	81.636	769.735	0.983235	2319.25	1128.33	0.0398206	948.196	490.233	0.0530763	22.6215	185.732	1	925.575	461.476	0.0448764	Q9UPA5	yYGMSS/AYGMSS	QQKyYGMSS/QQKyYGMSS
	72	BSN_3422/A1	603.151	337.37	0.0737894	42.4871	192.374	0.860825	560.664	336.54	0.0956998	1980.92	338.945	5.07368e-09	216.107	274.568	0.431205	1764.81	370.323	1.88015e-06	838.034	946.385	0.375851	219.042	1565.33	0.888706	618.992	1478.74	0.675493	465.636	239.941	0.0522884	30.9507	251.064	0.901881	434.686	289.616	0.133356	Q9UPA5	yGMSSR/AGMSSR	QKYyGMSSR/QKYyGMSSR
15	73	BTK_223/A1	264.31	147.579	0.0732804	204.36	269.922	0.448956	59.9491	247.262	0.808418	284.381	148.134	0.0548734	802.792	1236.12	0.516026	-518.411	966.621	0.591719	592.354	933.346	0.525626	254.608	808.51	0.752815	337.746	1043.61	0.7462	439.209	306.437	0.151752	10.6435	151.705	0.949815	428.566	298.214	0.150661	Q06187	yDYMPM/ADYMPM	VALyDYMPM/VALyDYMPM
	74	BTK_344/A1	211.155	207.837	0.309616	148.031	407.936	0.716678	63.1234	366.612	0.863287	342.488	265.67	0.197318	103.891	528.099	0.844032	238.597	473.072	0.613988	1155.34	1207.62	0.338683	146.303	1014.97	1	1009.04	1335.95	0.450043	454.296	574.28	0.428873	94.2444	262.443	0.7195	360.052	552.416	0.514519	Q06187	yYLAEK/AYLAEK	QSQyYLAEK/QSQyYLAEK
	75	BTK_361/A1	429.719	495.617	0.402726	371.994	176.544	0.035098	57.7248	463.907	0.900967	1426.64	338.239	2.4635e-05	203.53	263.177	0.439281	1223.11	364.804	0.00079938	1038.61	822.773	0.206804	203.708	967.827	0.875143	834.897	1050.51	0.426729	724.856	276.741	0.00880799	72.1792	250.617	0.81956	652.676	314.57	0.0379907	Q06187	yHQHNS/AHQHNS	LINyHQHNS/LINyHQHNS
	76	BTK_375/A1	993.888	347.762	0.00426134	156.887	127.225	0.217494	837.001	326.286	0.0103056	999.583	468.417	0.032835	671.663	379.89	0.0770344	327.921	511.978	0.521823	1065.56	842.141	0.205737	645.506	797.813	0.418431	420.051	974.302	0.666354	799.161	337.592	0.0179141	355.942	275.881	0.196952	443.218	369.92	0.230831	Q06187	yPVSQQ/APVSQQ	RLKyPVSQQ/RLKyPVSQQ
	77	BTK_40/A1	122.734	171.603	0.474444	65.6429	491.802	0.893812	57.0913	410.706	0.889437	89.7798	198.429	0.650922	179.351	456.868	0.694621	-89.5714	395.899	0.820997	202.839	897.858	0.821257	43.4266	1087.55	0.968147	159.413	1163.87	0.891049	0.601788	156.766	1	0.01	164.939	1	0.591788	189.693	0.997511	Q06187	yEYDFE/AEYDFE	LSYyEYDFE/LSYyEYDFE
	78	BTK_551/A1	1920.31	408.685	2.61374e-06	20.6429	229.767	0.928408	1899.67	406.564	2.97142e-06	1377.83	1071.25	0.198346	75.3095	281.99	0.789407	1302.52	982.734	0.185008	1969.72	1235.7	0.11091	638.185	1896.73	0.736503	1331.53	1838.51	0.468887	1144.56	402.382	0.00444611	49.2947	201.737	0.806946	1095.27	392.362	0.00524403	Q06187	yTSSVG/ATSSVG	DDEyTSSVG/DDEyTSSVG
16	79	CAC1F_1780/A1	584.568	189.589	0.00204552	226.679	245.679	0.356153	357.889	254.892	0.160268	920.137	270.537	0.000670504	264.405	514.804	0.607507	655.732	466.44	0.15975	521.106	908.384	0.566172	110.656	906.719	1	410.45	1073.97	0.70231	271.267	210.311	0.197079	0.01	175.056	1	271.257	231.886	0.242059	O60840	yMDGHL/AMDGHL	AQRyMDGHL/AQRyMDGHL
17	80	CASP9_153 /A1	148.618	200.137	0.46504	137.621	771.701	0.867157	10.9971	623.985	0.985938	192.667	180.269	0.285142	1786.65	3955.64	0.651485	-1593.98	3068.27	0.603385	371.669	853.266	0.663119	13.5272	995.466	1	358.141	1084.91	0.741299	885.462	359.392	0.0137422	16.8864	198.486	1	868.576	356.326	0.0147793	P55211	yILSME/AILSME	DLAyILSME/DLAyILSME
18	81	CBLB_665/A1	3021.09	565.85	9.32727e-08	289.553	209.911	0.167742	2731.53	531.588	2.76552e-07	4964.92	863.684	8.98262e-09	352.405	240.091	0.142133	4612.51	794.573	6.42165e-09	1102.6	1046.88	0.29221	421.357	2331.68	0.856586	681.241	2034.41	0.737715	962.163	437.667	0.0279112	39.0298	242.44	0.872095	923.134	434.175	0.0334773	Q13191	yDVPPR/ADVPPR	SEEyDVPPR/SEEyDVPPR
	82	CBLB_709/A1	7486.87	678.488	0	516.216	469.925	0.271953	6970.65	707.654	0	15987	2949.14	5.91818e-08	777.28	464.734	0.0943998	15209.8	2662.24	1.10676e-08	3668.62	1451.13	0.0114622	284.218	1300.68	0.827017	3384.41	1643.07	0.0394042	1872.82	1507.78	0.214168	19.7923	198.137	0.94494	1853.03	1357.3	0.172153	Q13191	yKIPSS/AKIPSS	DDEyKIPSS/DDEyKIPSS
	83	CBLB_889/A1	1268.32	458.886	0.00570836	179.442	169.516	0.289773	1088.87	430.932	0.0115058	1366.58	538.031	0.011081	45.0714	103.45	0.663046	1321.51	487.855	0.00674879	1647.74	1100.83	0.134417	248.459	882.18	0.905676	1399.28	1198.5	0.24297	1089.41	405.507	0.00721616	336.472	234.099	0.150606	752.936	405.5	0.0633216	Q13191	yDQLPS/ADQLPS	SQDyDQLPS/SQDyDQLPS
19	84	CBL_141/A1	1116.29	524.939	0.0334498	135.429	148.992	0.363337	980.857	483.495	0.0424777	516.167	156.318	0.000959126	0.01	82.9871	1	516.157	153.884	0.000795346	523.742	927.473	0.592541	359.69	1778.77	0.83974	164.053	1608.28	0.918748	796.381	302.146	0.00839109	206.615	279.123	0.459132	589.766	346.092	0.0883471	P22681	yEENSQ/AEENSQ	ERMyEENSQ/ERMyEENSQ
	85	CBL_371/A1	54.2669	130.773	0.736932	33.3663	115.865	0.828551	20.9006	147.432	0.887259	294.696	201.491	0.143558	7.92762	152.94	0.966347	286.769	215.67	0.1836	335.779	1021.68	0.742402	0.01	1045.87	1	335.769	1221.22	0.783344	178.385	258.046	0.489353	45.8674	294.585	0.87626	132.518	324.559	0.683033	P22681	yCEMGS/ACEMGS	YELyCEMGS/YELyCEMGS
	86	CBL_455/A1	152.518	182.228	0.402582	272.263	207.871	0.190246	-119.745	229.111	0.601195	218.036	206.885	0.291899	48.5764	150.188	0.768351	169.459	218.575	0.438138	87.516	858.554	0.918804	92.1734	867.502	1	-4.65747	1020.41	0.996358	245.176	219.221	0.263369	0.01	185.008	1	245.166	242.864	0.312716	P22681	yDDDDD/ADDDDD	SPNyDDDDD/SPNyDDDDD
	87	CBL_674/A1	895.886	206.238	1.39765e-05	0.01	93.9776	1	895.876	198.308	6.24619e-06	2305.99	580.648	7.13707e-05	34.0119	474.532	0.942857	2271.98	636.262	0.000355547	1174.32	1143.56	0.304436	40.5288	791.985	1	1133.79	1192.7	0.34177	815.587	240.899	0.000709681	14.6739	185.02	0.951124	800.913	258.777	0.00196684	P22681	ySLAAR/ASLAAR	NAIySLAAR/NAIySLAAR
	88	CBL_700/A1	13547.6	3039.09	8.27056e-06	527.81	220.766	0.0168043	13019.8	2723.62	1.74752e-06	17780.2	6857.14	0.00951116	1411.76	555.369	0.0110161	16368.5	6148.28	0.00775743	5991.66	2330.42	0.0101339	191.356	814.549	0.882352	5800.3	2177.79	0.00773194	3252.63	749.178	1.41276e-05	86.523	253.654	0.733007	3166.1	698.297	5.7788e-06	P22681	yMTPSS/AMTPSS	DTEyMTPSS/DTEyMTPSS
	89	CBL_731/A1	1007.55	455.001	0.0267921	311.172	371.173	0.424542	696.379	498.279	0.162217	1359.82	308.665	1.05417e-05	172.964	182.084	0.342125	1186.85	310.019	0.000128897	1691.52	2244.41	0.546206	311.138	977.004	0.75012	1380.38	2145.37	0.519923	1660.49	552.261	0.00263923	210.37	545.683	0.699837	1450.12	650.12	0.025702	P22681	yEAMYN/AEAMYN	SCTyEAMYN/SCTyEAMYN
	90	CBL_774/A1	3312.37	854.593	0.0001061	201.402	200.446	0.314977	3110.96	779.981	6.64185e-05	5743.49	396.759	0	459.208	662.535	0.488214	5284.28	623.944	0	843.704	1289.72	0.718686	331.964	830.01	0.689173	511.741	1320.62	0.698369	1489.9	468.885	0.00148426	125.357	191.203	0.512041	1364.54	444.767	0.00215357	P22681	yDVPKP/ADVPKP	DDGyDVPKP/DDGyDVPKP
20	91	CK22_240/A1	1557.53	296.894	1.55107e-07	103.143	117.085	0.378329	1454.38	280.611	2.18055e-07	2249.07	582.644	0.000113224	287.582	510.565	0.573231	1961.48	654.206	0.00271348	607.283	718.695	0.398091	260.024	1173.03	0.824561	347.259	1113.02	0.755028	502.626	260.628	0.0537752	30.6102	318.243	0.923369	472.016	339.277	0.164125	P19784	yDQLVR/ADQLVR	QDNyDQLVR/QDNyDQLVR
	92	CK22_256/A1	124.332	608.881	0.849289	0.01	112.639	1	124.322	551.544	0.821651	341.537	200.224	0.0880297	193.881	314.544	0.537613	147.656	302.381	0.625308	275.227	980.346	0.957879	0.01	1192.44	1	275.217	1273.58	0.828901	653.69	338.753	0.0536294	118.16	222.322	0.640294	535.529	348.51	0.124361	P19784	yGYLKK/AGYLKK	EELyGYLKK/EELyGYLKK
21	93	CO3A1_1378/A1	807.486	203.336	7.14385e-05	21.7729	94.6306	0.987254	785.714	196.085	6.14286e-05	1325.16	808.822	0.101321	198.101	380.336	0.602443	1127.05	781.12	0.149031	962.244	1053.74	0.361121	342.433	1079.2	0.750998	619.811	1259.8	0.622703	1226.5	544.8	0.0243584	93.0292	281.658	0.768284	1133.47	533.895	0.0337409	P02461	yMDQAS/AMDQAS	SIAyMDQAS/SIAyMDQAS
22	94	CRKL_127/A1	582.451	288.55	0.0435218	62.314	141.377	0.659362	520.136	280.36	0.0635441	648.637	347.055	0.0616102	106.586	256.178	0.677344	542.05	368.421	0.14119	637.743	850.669	0.45341	83.1858	869.9	1	554.557	1016.34	0.585289	648.88	278.331	0.0197285	17.1387	202.938	1	631.741	294.423	0.0318866	P46109	yVRTLY/AVRTLY	NLEyVRTLY/NLEyVRTLY
	95	CRKL_132/A1	1073.63	225.319	1.88628e-06	410.629	256.76	0.109738	663.002	283.144	0.019195	1962.91	641.806	0.00222367	1044.61	377.973	0.00571164	918.298	644.399	0.154118	546.412	1118.98	0.625306	0.01	969.695	1	546.402	1251.35	0.662345	902.483	370.951	0.0149724	105.539	246.251	0.668208	796.944	382.711	0.0372969	P46109	yDFPGN/ADFPGN	RTLyDFPGN/RTLyDFPGN
	96	CRKL_198/A1	1876.5	279.366	1.84982e-11	414.808	282.984	0.142668	1461.69	332.392	1.09368e-05	2698.42	591.575	5.0737e-06	930.462	941.66	0.323069	1767.96	901.112	0.0497504	437.625	776.232	0.572879	111.114	1401.43	1	326.511	1288.58	0.799955	1926.57	573.033	0.000773014	115.031	318.546	0.717999	1811.54	568.838	0.00144832	P46109	yGIPEP/AGIPEP	SNSyGIPEP/SNSyGIPEP
	97	CRKL_207/A1	4660.95	803.591	6.61099e-09	1239.67	681.408	0.0688521	3421.28	891.738	0.000124605	4368.86	1169.32	0.000186607	1568.83	388.106	5.28796e-05	2800.03	1088.22	0.010076	1198.5	892.61	0.179343	88.796	928.998	0.923847	1109.71	1074.81	0.301824	1789.98	511.613	0.00046713	376.117	553.573	0.496834	1413.87	627.108	0.0241506	P46109	yAQPQT/AAQPQT	AHAyAQPQT/AHAyAQPQT
23	98	CRK_136/A1	253.223	444.383	0.586035	0.01	120.717	1	253.213	408.319	0.535142	689.495	747.797	0.35648	30.0099	148.109	0.839421	659.485	678.618	0.331116	2467.17	1229.58	0.0447881	0.01	722.842	1	2467.16	1234.1	0.0455773	1091.59	545.861	0.0455119	86.79	431.594	0.840617	1004.8	591.723	0.0894686	P46108	yVRALF/AVRALF	EAEyVRALF/EAEyVRALF
	99	CRK_221/A1	3165.09	693.75	5.05287e-06	1041.28	717.655	0.146767	2123.81	833.096	0.0107891	3132.75	2829.06	0.268114	290.413	286.374	0.310503	2842.34	2540.09	0.263115	1232.45	884.703	0.163573	221.885	863.919	0.859749	1010.57	1036.33	0.329459	1549.85	529.537	0.00342267	456.747	256.012	0.0743919	1093.1	513.472	0.033256	P46108	yAQPSV/AAQPSV	PGPyAQPSV/PGPyAQPSV
	100	CRK_239/A1	2883.44	469.85	8.39185e-10	115.626	166.486	0.487336	2767.81	439.588	3.03884e-10	5128.94	1519.94	0.000739125	46.5586	162.018	0.816338	5082.38	1365.26	0.000196961	1624.75	1248.99	0.193282	784.19	1021.42	0.44261	840.56	1368.93	0.539171	1198.57	370.535	0.00121687	589.134	274.448	0.0318132	609.433	393.739	0.121644	P46108	yARVIQ/AARVIQ	GPIyARVIQ/GPIyARVIQ
	101	CRK_251/A1	1933.11	503.549	0.000123433	192.664	207.854	0.353938	1740.44	478.301	0.00027366	1252.89	520.284	0.0160293	94.196	264.42	0.721646	1158.7	508.436	0.0226617	1070.56	824.19	0.193942	0.01	739.741	1	1070.55	933.682	0.251521	628.249	269.462	0.0197197	3.07798	178.331	1	625.171	277.793	0.0244088	P46108	yDKTAL/ADKTAL	PNAyDKTAL/PNAyDKTAL
24	102	CSF1R_556/A1	1113.21	1271.96	0.387805	216.818	285.421	0.476938	896.395	1158.96	0.439228	3328.91	1476.38	0.0241387	209.06	204.401	0.306375	3119.85	1329.98	0.018979	576.306	954.362	0.545908	0.01	1724.56	1	576.296	1585.28	0.716192	566.729	297.234	0.0565463	55.3467	214.985	0.863817	511.383	313.703	0.103048	P07333	yEGNSY/AEGNSY	IESyEGNSY/IESyEGNSY
	103	CSF1R_561/A1	168.977	127.248	0.184172	53.522	110.295	0.628651	115.455	142.311	0.417173	312.448	227.92	0.170389	315.835	204.16	0.121839	-3.38778	258.005	0.989523	7447.73	1459.6	3.34457e-07	0.01	607.579	1	7447.72	1387.74	8.00003e-08	3319.42	773.389	1.76822e-05	23.8744	196.718	0.925293	3295.54	708.324	3.27323e-06	P07333	yTFIDP/ATFIDP	GNSyTFIDP/GNSyTFIDP
	104	CSF1R_699/A1	24687.8	11390.6	0.0301953	32.5912	104.028	0.824889	24655.2	10188.4	0.0155169	45188	8837.86	3.16541e-07	37.494	142.631	0.792634	45150.5	7905.6	1.11941e-08	14508.5	4166.95	0.000497648	0.01	728.946	1	14508.5	3769.57	0.000118556	5040.83	1691.67	0.00288254	48.7594	221.157	0.843606	4992.07	1522.74	0.00104338	P07333	yKNIHL/AKNIHL	GVDyKNIHL/GVDyKNIHL
	105	CSF1R_708/A1	1066.29	219.94	1.24457e-06	237.58	271.697	0.381854	828.709	288.08	0.00401675	1979.36	597.241	0.000918467	26.3333	132.703	0.842693	1953.02	543.988	0.000330143	351.992	855.55	0.896049	0.01	556.417	1	351.982	878.255	0.688568	704.162	298.63	0.0183675	2.51961	211.152	1	701.642	313.201	0.0250668	P07333	yVRRDS/AVRRDS	EKKyVRRDS/EKKyVRRDS
	106	CSF1R_723/A1	1376.63	526.01	0.00886338	48.1451	112.373	0.66831	1328.48	478.462	0.00549062	1492.38	612.636	0.0148447	86.6244	150.396	0.564608	1405.75	560.205	0.0120898	1180.2	690.559	0.0874212	0.01	598.47	1	1180.19	772.268	0.126435	1329.78	464.547	0.00420033	22.2685	172.591	0.916514	1307.51	436.481	0.00273759	P07333	yVEMRP/AVEMRP	VDTyVEMRP/VDTyVEMRP
	107	CSF1R_809/A1	2226.98	495.916	7.09165e-06	0.01	102.961	1	2226.97	450.674	7.74311e-07	1448.41	211.017	6.67744e-12	0.01	467.006	1	1448.4	408.019	0.000385142	659.464	940.48	0.48315	86.7011	777.332	1	572.763	1034.48	0.579779	994.221	459.047	0.030313	82.39	279.027	0.767768	911.831	463.996	0.0493802	P07333	yIVKGN/AIVKGN	DSNyIVKGN/DSNyIVKGN
25	108	CSK_184/A1	297.567	178.035	0.0946222	0.01	90.036	1	297.557	173.842	0.0869407	439.595	259.739	0.0905395	188.397	134.371	0.160869	251.199	254.568	0.323727	170.403	923.528	0.90128	0.01	686.858	1	170.393	982.542	0.862312	486.694	260.703	0.0619061	0.01	173.663	1	486.684	269.199	0.070605	P41240	yRSGWA/ARSGWA	DEFyRSGWA/DEFyRSGWA
	109	CSK_304/A1	167.091	111.514	0.134009	26.1002	141.803	0.883571	140.99	148.368	0.341943	580.309	197.394	0.00328173	132.373	576.26	0.818306	447.936	480.018	0.350704	229.887	690.942	0.988037	0.01	784.091	1	229.877	866.487	0.790767	624.872	282.429	0.0269231	60.6641	229.166	0.832456	564.208	308.745	0.0676184	P41240	yLEGNN/ALEGNN	AMEyLEGNN/AMEyLEGNN
	110	CSK_416/A1	518.5	216.352	0.0165431	25.1259	123.629	0.981176	493.374	215.91	0.0222988	888.631	163.962	5.95759e-08	192.374	273.504	0.512302	696.257	257.662	0.00688447	448.977	877.212	0.608752	0.01	574.633	1	448.967	902.066	0.618666	1037.03	221.134	2.73334e-06	102.317	223.413	0.646953	934.714	262.808	0.000375308	P41240	yEVMKN/AEVMKN	PAVyEVMKN/PAVyEVMKN
26	111	CSPG2_208/A1	2338.1	1189.35	0.0493001	161.228	392.418	0.699619	2176.87	1106.36	0.0491006	1049.67	748.754	0.160922	362.191	154.326	0.0189215	687.479	680.291	0.312194	414.452	1329.29	0.891016	0.01	743.858	1	414.442	1321.21	0.753746	417.213	1003.33	0.677516	58.5579	306.743	0.848593	358.655	928.327	0.699223	P13611	yPIRAP/APIRAP	TVRyPIRAP/TVRyPIRAP
27	112	DAG1_831/A1	1345.91	246.447	4.71854e-08	438.215	387.874	0.258536	907.697	372.635	0.014849	1500.58	404.696	0.000208767	125.994	164.269	0.443053	1374.59	383.685	0.000339886	3563.01	1412.34	0.0116383	0.01	742.238	1	3563	1387.92	0.0102489	1235.35	350.787	0.000428514	139.467	228.244	0.541145	1095.88	360.137	0.00234115	Q14118	yPNQSV/APNQSV	PPEyPNQSV/PPEyPNQSV
	113	DAG1_863/A1	3855.62	846.475	5.23342e-06	147.522	116.611	0.205815	3708.1	762.479	1.15314e-06	5104.15	1699.33	0.00266611	141.827	188.033	0.450658	4962.32	1526.89	0.00115337	1650.59	1138.85	0.147217	0.01	654.363	1	1650.58	1137.76	0.146832	1792.13	558.766	0.0013389	1.08393	169.281	1	1791.05	516.691	0.000527075	Q14118	yQPPPP/AQPPPP	APPyQPPPPFTA/APPyQPPPPFTA
	114	DAG1_886/A1	10078.9	1757.97	9.83154e-09	330.537	166.592	0.0472297	9748.35	1577.67	6.43587e-10	16168.5	3162.86	3.1824e-07	583.679	2021.17	0.772734	15584.8	3233.27	1.43234e-06	3198.92	1123.63	0.00441137	0.01	599.675	1	3198.91	1107.16	0.0038587	3641.05	631.41	8.07405e-09	263.574	351.008	0.45268	3377.48	626.791	7.09036e-08	Q14118	yRSPPP/ARSPPP	MTPyRSPPPYV/MTPyRSPPPYV
28	115	DDR1_484/A1	3941.12	536.004	1.93401e-13	169.226	127.597	0.184728	3771.89	489.499	1.29896e-14	7024.56	2203	0.00142847	262.901	160.409	0.101205	6761.66	1974.34	0.00061482	1992.86	1051.08	0.0579423	208.852	870.566	0.882614	1784.01	1156.96	0.123053	1818.91	478.055	0.00014177	43.5075	201.436	0.837451	1775.41	455.165	9.58664e-05	Q08345	yQEPRP/AQEPRP	PPPyQEPRP/PPPyQEPRP
	116	DDR1_513/A1	236.161	294.587	0.422716	0.01	149.834	1	236.151	287.916	0.412068	146.643	357.815	0.681913	0.01	131.274	1	146.633	335.805	0.662337	2120.6	931.567	0.0228149	0.01	721.317	1	2120.59	1003.21	0.0345211	999.018	292.496	0.000636145	0.412462	199.343	1	998.606	303.785	0.00101111	Q08345	yRLLLA/ARLLLA	NPAyRLLLA/NPAyRLLLA
	117	DDR1_520/A1	1249.03	437.68	0.00431814	0.01	89.1774	1	1249.02	397.52	0.00167667	4065.59	588.575	4.91662e-12	203.369	288.727	0.481178	3862.22	571.974	1.44942e-11	722.111	872.817	0.408019	0.01	724.701	1	722.101	961.542	0.452635	1043.21	331.77	0.00166325	82.0572	193.937	0.79741	961.153	332.602	0.00385258	Q08345	yARPPR/AARPPR	LATyARPPR/LATyARPPR
	118	DDR1_703/A1	1412.04	796.493	0.0762394	283.294	125.627	0.0241221	1128.75	719.021	0.116429	1189.39	2460.63	0.628813	118.674	186.824	0.560147	1070.71	2205.6	0.627335	3697.2	1009.43	0.000249386	2931.11	1046.28	0.00508433	766.093	1213.25	0.527728	1025.53	311.036	0.000975991	320.646	289.641	0.268245	704.885	357.393	0.0485614	Q08345	yMENGD/AMENGD	ITDyMENGD/ITDyMENGD
	119	DDR1_740/A1	190.446	223.3	0.3937	0.01	112.281	1	190.436	217.84	0.381978	211.421	222.332	0.341612	182.167	296.066	0.538337	29.254	303.543	0.923218	416.999	878.137	0.634859	212.255	1313.53	1	204.744	1285.35	0.873431	98.5154	176.956	0.577693	0.01	170.382	1	98.5054	206.08	0.632631	Q08345	yPMLLH/APMLLH	TISyPMLLH/TISyPMLLH
	120	DDR1_792/A1	142.806	142.488	0.316199	0.01	77.5151	1	142.796	140.881	0.310744	109.047	163.063	0.503634	55.0913	129.415	0.730277	53.9556	176.976	0.760447	853.535	1385.58	0.686281	0.01	769.271	1	853.525	1375.11	0.534774	588.009	241.543	0.0149107	79.8767	249.755	0.794601	508.132	290.002	0.0797252	Q08345	yAGDYY/AAGDYY	RNLyAGDYY/RNLyAGDYY
	121	DDR1_796/A1	906.417	217.061	2.96515e-05	279.341	167.387	0.0951299	627.075	233.46	0.00722741	1856.32	240.751	1.24345e-14	82.6895	160.349	0.61024	1773.63	248.588	9.66005e-13	1064.31	1023.24	0.298245	457.276	1044.5	0.661515	607.032	1221.55	0.619213	528.564	340.651	0.120727	12.0437	167.247	0.942589	516.521	331.085	0.118717	Q08345	yYRVQG/AYRVQG	AGDyYRVQG/AGDyYRVQG
	122	DDR1_797/A1	467.667	333.039	0.16022	0.01	110.638	1	467.657	309.962	0.131337	938.411	402.021	0.0195757	0.01	148.93	1	938.401	377.63	0.0129504	180.826	1123.55	1	0.01	671.373	1	180.816	1131.52	0.873031	242.783	211.631	0.25127	0.01	392.9	1	242.773	358.402	0.498141	Q08345	yRVQGR/ARVQGR	GDYyRVQGR/GDYyRVQGR
	123	DDR1_869/A1	2458.55	393.921	4.33082e-10	289.94	140.354	0.0388367	2168.61	368.726	4.06002e-09	2999.32	1918.37	0.117919	339	283.465	0.231701	2660.32	1729.84	0.124049	2960.8	1568.95	0.0591266	108.273	898.088	1	2852.53	1566.27	0.0685553	1857.15	491.071	0.000155523	10.858	238.368	0.963665	1846.3	476.458	0.000106499	Q08345	yLSRPP/ALSRPP	RQVyLSRPP/RQVyLSRPP
	124	DDR1_881/A1	278.428	336.965	0.43376	114.303	125.764	0.363392	164.125	316.743	0.604321	721.028	194.139	0.000203837	59.4229	129.053	0.645171	661.605	200.362	0.000959079	1828.36	3948.01	0.691681	55.4157	926.553	1	1772.94	3603.41	0.622685	1368	471.149	0.00368762	0.01	169.31	1	1367.99	441.344	0.00193659	Q08345	yELMLR/AELMLR	QGLyELMLR/QGLyELMLR
29	125	DMD_3394/A1	3506.84	760.511	3.99853e-06	429.541	492.971	0.400488	3077.3	780.073	7.97536e-05	3385.49	1265.86	0.00748099	1266.81	259.432	1.04317e-06	2118.68	1149.91	0.0653886	2000.24	1141.05	0.0795847	400.555	957.46	0.681235	1599.69	1261.6	0.204774	1745.42	309.722	1.74228e-08	319.984	250.655	0.201719	1425.44	338.288	2.50936e-05	P11532	yLPVQT/ALPVQT	RMGyLPVQT/RMGyLPVQT
30	126	EGFR_1016/A1	5844.12	895.174	6.62578e-11	358.976	177.507	0.0431307	5485.15	812.388	1.4551e-11	10735.9	2938.79	0.000258779	563.726	260.916	0.0307184	10172.2	2636.29	0.000113959	1640.15	2706.09	0.619205	543.076	1047.41	0.604091	1097.08	2552.76	0.667349	2630.63	620.57	2.24201e-05	206.434	368.119	0.574924	2424.19	624.014	0.000102293	P00533	yLIPQQ/ALIPQQ	ADEyLIPQQ/ADEyLIPQQ
	127	EGFR_1069/A1	2566.42	1236.1	0.0378605	186.8	141.295	0.186123	2379.62	1111	0.0321931	2791.76	1010.79	0.00574273	147.002	219.459	0.502935	2644.76	919.925	0.00403832	1373.64	946.129	0.146517	32.4556	898.003	0.995751	1341.18	1095.43	0.220794	1982.37	386.416	2.89017e-07	99.3762	255.678	0.697497	1882.99	398.342	2.27442e-06	P00533	ySSDPT/ASSDPT	LQRySSDPT/LQRySSDPT
	128	EGFR_1092/A1	16286.4	17368.8	0.348837	133.726	145.478	0.35795	16152.7	15535.5	0.298437	52815.5	7553.98	2.70617e-12	14.6062	143.894	1	52800.9	6757.4	5.55112e-15	22600.4	4372.98	2.35958e-07	362.082	1056.82	0.903219	22238.3	3996.06	2.61531e-08	6772.5	915.949	1.41998e-13	182.884	309.935	0.555116	6589.61	853.701	1.16573e-14	P00533	yINQSV/AINQSV	VPEyINQSV/VPEyINQSV
	129	EGFR_1110/A1	12000.3	1406.95	0	241.21	178.027	0.17542	11759	1265.95	0	20044.4	4641.31	1.56767e-05	584.589	1217.63	0.631133	19459.8	4257.11	4.84452e-06	8280.1	3044.19	0.00652539	459.987	1050.87	0.661568	7820.11	2841.88	0.00592474	1930.76	536.802	0.000321898	23.6881	176.133	0.893008	1907.07	499.138	0.000132928	P00533	yHNQPL/AHNQPL	NPVyHNQPL/NPVyHNQPL
	130	EGFR_1125/A1	6506.78	2047.15	0.00147957	231.607	135.592	0.0875933	6275.17	1834.04	0.000622243	8358.4	1833.29	5.12676e-06	310.087	231.074	0.179589	8048.31	1649.48	1.06297e-06	1794.35	879.917	0.0414143	73.2312	1160.61	1	1721.12	1194.83	0.149707	1655.84	530.344	0.0017939	59.6645	267.132	0.82325	1596.17	517.521	0.00203921	P00533	yQDPHS/AQDPHS	DPHyQDPHS/DPHyQDPHS
	131	EGFR_1138/A1	28579.9	7005.99	4.51096e-05	812.78	263.823	0.00206325	27767.2	6269.68	9.4634e-06	18360.1	3332.72	3.60053e-08	1667.67	2217.22	0.451936	16692.5	3440.24	1.21957e-06	15984.4	9450.82	0.090755	19151.3	3054.91	3.62378e-10	-3166.93	8778.03	0.718247	10022	1799.07	2.53266e-08	1514.21	578.771	0.00888564	8507.77	1670.42	3.51477e-07	P00533	yLNTVQ/ALNTVQ	NPEyLNTVQ/NPEyLNTVQ
	132	EGFR_1172/A1	392.399	339.737	0.248058	0.438384	139.742	1	391.961	322.574	0.224297	517.508	244.497	0.0342808	258	723.157	0.721248	259.508	601.329	0.666043	3615.93	1060.01	0.000646227	1080.44	1023.63	0.291164	2535.49	1235.96	0.0402116	1109.08	409.853	0.00680542	154.253	203.97	0.449469	954.829	399.182	0.0167515	P00533	yQQDFF/AQQDFF	NPDyQQDFF/NPDyQQDFF
	133	EGFR_1197/A1	1227.33	352.561	0.000498814	695.166	2177.22	0.749491	532.159	1715.69	0.756416	2259.67	829.32	0.00643206	290.06	351.18	0.408799	1969.61	790.072	0.0126629	753.727	1398.19	0.678995	222.812	981.739	0.820446	530.915	1463.64	0.716785	851.079	426.025	0.0457332	84.0699	276.778	0.761308	767.009	437.22	0.0793626	P00533	yLRVAP/ALRVAP	NAEyLRVAP/NAEyLRVAP
	134	EGFR_270/A1	338.743	419.638	0.439308	276.393	215.144	0.198873	62.3502	410.669	0.879317	759.125	457.367	0.0969389	2350.08	795.271	0.00312413	-1590.95	739.473	0.0314286	832.843	1015.5	0.412112	476.437	911.826	0.601293	356.407	1150.59	0.756728	243.47	203.734	0.232042	101.338	222.089	0.648159	142.133	250.6	0.570574	P00533	yNPTTY/ANPTTY	LMLyNPTTY/LMLyNPTTY
	135	EGFR_316/A1	303.052	234.528	0.196268	192.815	391.712	0.622529	110.236	368.871	0.765042	333.804	170.863	0.0507295	192.374	271.886	0.573172	141.43	260.208	0.586745	294.113	914.992	0.747863	0.01	781.708	1	294.103	1018.04	0.772651	120.808	215.32	0.574731	0.01	167.07	1	120.798	232.029	0.602612	P00533	yEMEED/AEMEED	ADSYEMEED/ADSYEMEED
	136	EGFR_727/A1	371.72	888.799	0.675761	118.554	415.906	0.775593	253.167	857.763	0.767867	161.323	157.465	0.30557	222.946	284.795	0.433698	-61.6237	261.728	0.813848	796.83	822.137	0.332406	181.043	1466.73	0.901758	615.787	1353.33	0.649077	449.021	281.475	0.110636	0.01	239.712	1	449.011	312.826	0.151164	P00533	yKGLWI/AKGLWI	GTVyKGLWI/GTVyKGLWI
	137	EGFR_764/A1	772.185	260.501	0.00303256	13.9038	124.784	0.945933	758.281	252.252	0.00264506	934.327	1176.2	0.426958	192.374	292.13	0.5779	741.953	1076.09	0.490487	2657.09	1025.37	0.00955552	0.01	553.691	1	2657.08	1012.45	0.00867564	1442.89	464.305	0.00188461	0.01	198.495	1	1442.88	442.835	0.00112007	P00533	yVMASV/AVMASV	DEAyVMAsV/DEAyVMAsV
	138	EGFR_869/A1	1142.19	1203.25	0.349256	74.631	167.34	0.655589	1067.56	1084	0.324675	1336.4	158.706	0	238.417	363.483	0.511846	1097.98	315.312	0.000496894	1173.79	1202.51	0.328975	17.9824	1012.32	0.985827	1155.81	1331.05	0.385176	681.045	397.384	0.0865415	2.66131	287.278	1	678.383	419.343	0.105699	P00533	yHAEGG/AHAEGG	EKEyHAEGG/EKEyHAEGG
	139	EGFR_915/A1	1125.63	271.627	3.40838e-05	120.956	160.959	0.452339	1004.68	273.074	0.000233809	1597.59	749.308	0.0329888	257.88	592.218	0.663218	1339.71	812.16	0.0990109	1651.06	1131	0.144312	68.1669	883.92	0.97973	1582.9	1221.52	0.195002	727.346	270.17	0.00709504	105.082	439.955	0.811212	622.263	417.767	0.136332	P00533	yDGIPA/ADGIPA	SKPyDGIPA/SKPyDGIPA
	140	EGFR_944/A1	454.201	309.123	0.141721	9.14362	162.157	0.995742	445.057	303.682	0.142749	901.851	1081.9	0.404486	36.9633	299.788	0.905052	864.888	995.152	0.384761	1141.32	1098.05	0.298582	189.743	1111.05	0.86439	951.581	1305.84	0.466151	655.335	280.85	0.0196197	37.9974	192.423	0.845528	617.337	292.092	0.034546	P00533	yMIMVK/AMIMVK	IDVyMIMVK/IDVyMIMVK
	141	EGFR_978/A1	391.604	230.284	0.0890115	228.167	351.053	0.515699	163.437	341.127	0.631839	326.911	179.857	0.0691061	290.488	192.654	0.131576	36.4226	219.427	0.868157	726.881	927.788	0.43333	213.94	947.165	0.837306	512.941	1107.66	0.643282	633.509	1227.43	0.605743	0.01	144.913	1	633.499	1103.57	0.565913	P00533	yLVIQG/ALVIQG	PQRyLVIQG/PQRyLVIQG
	142	EGFR_998/A1	1199.62	265.548	6.24842e-06	259.681	249.316	0.297579	939.934	306.117	0.00213555	3170.6	2347	0.176696	378.69	639.35	0.553621	2791.9	2156.85	0.195486	2078.04	1404.09	0.13885	0.01	824.451	1	2078.03	1408.9	0.140207	826.203	365.382	0.0237376	27.0271	239.8	1	799.176	375.906	0.0334921	P00533	yRALMD/ARALMD	SNFyRALMD/SNFyRALMD
31	143	EPHA1_599/A1	500.997	216.399	0.0205965	86.5796	315.595	0.805756	414.417	311.806	0.183792	997.306	415.195	0.0162981	2.55032	125.88	1	994.755	383.949	0.00956932	2109.44	1018.03	0.0382454	161.984	824.935	1	1947.45	1112.39	0.0799799	1196.31	394.794	0.0024423	144.296	931.06	0.876829	1052.01	803.002	0.190135	P21709	yVDLQA/AVDLQA	LKPyVDLQA/LKPyVDLQA
	144	EPHA1_605/A1	2914.58	572.91	3.62535e-07	327.147	223.511	0.143257	2587.43	540.883	1.71826e-06	5678.5	1296.56	1.18717e-05	0.01	103.678	1	5678.49	1162.46	1.03323e-06	2344.12	1495.48	0.116982	71.5139	702.443	1	2272.6	1444.03	0.115513	3203.91	711.945	6.77909e-06	112.091	230.874	0.627294	3091.82	661.419	2.94202e-06	P21709	yEDPAQ/AEDPAQ	LQAyEDPAQ/LQAyEDPAQ
	145	EPHA1_781/A1	1518.25	317.716	1.76223e-06	169.774	230.765	0.498791	1348.47	335.717	5.89559e-05	1748.7	699.979	0.0124763	0.01	114.627	1	1748.69	632.345	0.00568209	1108.64	930.544	0.233472	168.882	1210.26	0.889015	939.756	1253.62	0.453447	1118.78	571.558	0.0502844	15.914	240.265	1	1102.86	544.04	0.0426319	P21709	yETQGG/AETQGG	DGTyETQGG/DGTyETQGG
	146	EPHA1_930/A1	51.8312	300.296	0.862957	222.918	688.202	0.745988	-171.086	596.922	0.774394	15.4455	185.263	1	192.374	283.383	0.583994	-176.929	275.03	0.519999	256.618	898.625	0.899745	130.977	1667.44	1	125.641	1521.26	0.934173	216.84	237.219	0.360638	48.6632	443.902	0.9127	168.177	404.039	0.677216	P21709	yILHFH/AILHFH	MKRyILHFH/MKRyILHFH
32	147	EPHA2_575/A1	399.135	172.471	0.0206478	89.053	139.985	0.524646	310.082	188.559	0.100055	1439.74	2467.48	0.559541	289.923	188.216	0.123446	1149.82	2211.79	0.60314	776.663	947.715	0.412465	61.7431	762.652	1	714.92	1033.21	0.488945	932.797	313.933	0.00296339	23.6359	228.813	0.923555	909.161	332.049	0.0061775	P29317	yFSKSE/AFSKSE	EDVyFSKSE/EDVyFSKSE
	148	EPHA2_594/A1	4708.16	1897.86	0.0131041	244.237	332.601	0.487539	4463.92	1716.94	0.00931977	5976.19	1704.67	0.000454888	230.185	238.77	0.334994	5746	1535.88	0.000182979	2308.84	961.683	0.0163509	90.5321	918.668	0.921493	2218.31	1116.35	0.0468963	2616.04	538.253	1.1706e-06	132.234	192.248	0.491533	2483.8	503.933	8.25869e-07	P29317	yEDPNQ/AEDPNQ	PHTyEDPNQ/PHTyEDPNQ
	149	EPHA2_628/A1	400.339	182.576	0.028317	0.01	159.06	1	400.329	204.566	0.0503367	450.506	269.945	0.0951196	0.01	354.701	1	450.496	365.765	0.218049	1063.29	1503.92	0.479531	0.01	710.663	1	1063.28	1453.42	0.464404	604.286	304.586	0.0472463	28.8997	182.899	0.95291	575.386	307.065	0.0609384	P29317	yKGMLK/AKGMLK	GEVyKGMLK/GEVyKGMLK
	150	EPHA2_735/A1	539.653	184.968	0.0035258	166.684	193.427	0.388799	372.969	223.201	0.0947005	864.986	243.003	0.000371134	241.812	351.787	0.491814	623.174	348.558	0.0737798	835.805	912.266	0.359539	108.746	886.78	1	727.059	1066.59	0.495422	464.538	272.899	0.0886914	11.5434	211.276	1	452.994	293.873	0.123181	P29317	yVHRDL/AVHRDL	NMNyVHRDL/NMNyVHRDL
	151	EPHA2_772/A1	4394.5	927.979	2.18124e-06	220.344	498.368	0.673007	4174.16	915.389	5.10879e-06	4416.17	809.899	4.95033e-08	23.8919	105.54	1	4392.28	728.994	1.68586e-09	2811.38	1323.01	0.0335767	223.97	925.938	0.921174	2587.41	1383.73	0.0614836	1252.41	273.442	4.63985e-06	41.5848	208.066	0.901663	1210.82	292.902	3.56266e-05	P29317	yTTSGG/ATTSGG	EATyTTSGG/EATyTTSGG
	152	EPHA2_791/A1	416.25	206.398	0.0437095	10.8324	120.801	1	405.418	206.968	0.0501166	665.875	260.385	0.0105447	0.01	123.151	1	665.865	251.674	0.00814716	1289.46	874.371	0.140261	0.01	1050.59	1	1289.45	1128.65	0.253231	616.74	333.517	0.0644117	2.37086	167.458	1	614.369	325.287	0.0589166	P29317	yRKFTS/ARKFTS	AISyRKFTS/AISyRKFTS
	153	EPHA2_921/A1	311.31	211.761	0.141509	72.7258	116.221	0.53145	238.584	209.711	0.255224	254.056	174.095	0.144459	219.315	266.027	0.409676	34.7401	258.282	0.892997	340.397	877.721	0.906033	72.3159	818.001	1	268.081	1008.86	0.790436	389.061	275.85	0.158393	0.01	168.641	1	389.051	279.175	0.163419	P29317	yTEHFM/ATEHFM	MQQyTEHFM/MQQyTEHFM
	154	EPHA2_930/A1	1817.32	317.66	1.05706e-08	19.6062	89.1809	1	1797.71	292.401	7.82237e-10	2909.52	357.704	4.44089e-16	192.374	286.522	0.520177	2717.14	389.382	2.98284e-12	931.94	1357.54	0.648237	84.8845	886.894	1	847.055	1395.09	0.543714	835.486	643.181	0.193919	25.6545	195.32	0.923822	809.831	594.841	0.173352	P29317	yTAIEK/ATAIEK	AAGyTAIEK/AAGyTAIEK
	155	EPHA2_960/A1	65.1263	149.426	0.684726	0.01	139.627	1	65.1163	171.93	0.704865	16.0169	113.567	1	0.01	156.361	1	16.0069	158.073	0.919337	951.85	942.296	0.312398	83.7042	827.611	1	868.146	1058.92	0.412275	464.362	552.892	0.400947	0.01	164.062	1	464.352	510.589	0.363086	P29317	ySLLGL/ASLLGL	RIAySLLGL/RIAySLLGL
33	156	EPHA3_596/A1	6444.33	1451.75	9.02524e-06	1128.18	526.119	0.031994	5316.14	1360.93	9.36416e-05	10702.9	2377.55	6.73351e-06	565.548	294.125	0.0544878	10137.3	2138.71	2.13471e-06	2955.41	4059.98	0.466623	122.445	744.249	1	2832.96	3676.83	0.440979	3055.1	635.407	1.52132e-06	135.146	456.837	0.767346	2919.96	669.487	1.29019e-05	P29320	yVDPHT/AVDPHT	LRTyVDPHT/LRTyVDPHT
	157	EPHA3_602/A1	3943.16	609.809	1.00208e-10	246.634	262.275	0.347	3696.53	582.036	2.13324e-10	7384.81	2852.47	0.00962307	0.01	112.822	1	7384.8	2552.82	0.00381597	2508.44	1582.86	0.113001	96.7788	855.845	1	2411.66	1563.28	0.122882	4119.91	541.186	2.67564e-14	136.847	213.168	0.520868	3983.07	511.439	6.77236e-15	P29320	yEDPTQ/AEDPTQ	PHTyEDPTQ/PHTyEDPTQ
	158	EPHA3_779/A1	1581.93	490.404	0.00125543	38.4116	169.595	0.820809	1543.52	457.88	0.000748343	4238.42	866.792	1.00788e-06	21.0067	149.623	0.974204	4217.42	783.897	7.43177e-08	1668.59	1116.98	0.135192	95.0807	748.546	1	1573.51	1155.12	0.173107	725.564	368.122	0.0487107	25.8577	181.182	0.900878	699.706	357.921	0.0505777	P29320	yTTRGG/ATTRGG	EAAyTTRGG/EAAyTTRGG
	159	EPHA3_937/A1	243.362	136.656	0.0749203	128.513	143.332	0.369897	114.85	165.125	0.486696	564.341	883.423	0.522919	38.8367	126.259	0.839281	525.504	796.187	0.50921	771.913	774.801	0.319086	0.01	1456.52	1	771.903	1324.05	0.559878	871.483	319.008	0.00629456	2.37086	164.88	1	869.112	312.608	0.00542968	P29320	ySSCDT/ASSCDT	GVEySSCDT/GVEySSCDT
34	160	EPHA4_596/A1	679.914	227.555	0.00280717	120.361	161.378	0.45574	559.553	238.853	0.0191387	1970.68	606.08	0.00114704	418	500.744	0.403824	1552.69	666.568	0.0198315	2568.92	1326.91	0.0528494	22.4749	840.058	1	2546.45	1353.5	0.0599038	1834.19	340.377	7.08331e-08	133.592	200.146	0.504442	1700.6	341.643	6.42406e-07	P54764	yVDPFT/AVDPFT	VRTyVDPFT/VRTyVDPFT
	161	EPHA4_928/A1	2034.1	576.433	0.00041713	386.542	226.685	0.0881381	1647.56	544.658	0.00248514	2120.46	659.824	0.00130952	59.9144	144.839	0.725854	2060.55	600.734	0.000602975	1309.26	1733.53	0.574396	1050.58	990.58	0.288854	258.679	1729.98	0.88113	965.019	465.633	0.0382077	183.547	272.617	0.500743	781.472	466.951	0.0941955	P54764	yKDNFT/AKDNFT	MDRyKDNFT/MDRyKDNFT
35	162	EPHA5_650/A1	6450.51	1858.83	0.000519626	323.838	393.987	0.432325	6126.68	1690.36	0.000289289	11812.4	4170.07	0.00461367	330.668	251.078	0.187813	11481.7	3734.89	0.00210946	1882.21	1025.65	0.0664674	0.01	667.281	1	1882.2	1052.96	0.0738327	2787.7	470.109	3.0241e-09	76.6115	180.582	0.671366	2711.09	443.134	9.45316e-10	P54756	yIDPHT/AIDPHT	VRTyIDPHT/VRTyIDPHT
	163	EPHA5_982/A1	710.688	434.649	0.102009	36.8327	106.438	0.799919	673.856	397.408	0.0899361	751.563	2126.93	0.723805	135.296	188.502	0.472888	616.267	1907.98	0.746684	702.388	914.095	0.442222	27.0107	1467.54	1	675.377	1400.24	0.629549	1033.96	434.892	0.0174228	41.703	192.655	0.887781	992.256	416.623	0.0172273	P54756	yTEIFM/ATEIFM	MGRyTEIFM/MGRyTEIFM
36	164	EPHA7_608/A1	2901.01	524.235	3.1275e-08	624.824	321.083	0.0516409	2276.18	530.768	1.79683e-05	4008.46	873.403	4.43748e-06	124.129	173.055	0.473175	3884.33	792.613	9.53614e-07	840.417	1081.81	0.437211	0.01	536.321	1	840.407	1053.01	0.424784	1979.94	575.831	0.000584672	56.896	190.499	0.765179	1923.05	535.761	0.000331176	Q15375	yIDPET/AIDPET	TKTyIDPET/TKTyIDPET
	165	EPHA7_614/A1	10284.5	755.671	0	526.291	660.898	0.438099	9758.25	847.881	0	15675.4	1069.66	0	509.09	764.451	0.505413	15166.3	1125.15	0	1883.67	2302.44	0.507651	0.01	653.84	1	1883.66	2120.73	0.374397	2814.92	395.76	1.1342e-12	93.2633	251.234	0.759959	2721.66	403.946	1.60452e-11	Q15375	yEDPNR/AEDPNR	PETyEDPNR/PETyEDPNR
	166	EPHA7_791/A1	4317.94	812.822	1.08061e-07	176.605	179.676	0.325621	4141.33	740.212	2.20432e-08	1920.49	1623.08	0.236684	10.3015	244.301	0.969748	1910.19	1464.01	0.191943	1847.04	813.632	0.0231916	0.01	681.685	1	1847.03	899.119	0.039937	1774.84	689.941	0.0100935	28.8875	187.881	0.992165	1745.95	634.03	0.00588887	Q15375	yTTTGG/ATTTGG	EAVyTTTGG/EAVyTTTGG
37	167	EPHA8_616/A1	5778.69	942.098	8.55687e-10	474.759	320.189	0.138117	5303.93	878.38	1.55371e-09	6406.2	1651.75	0.000105028	41.1513	147.611	0.780399	6365.05	1481.79	1.74075e-05	2128.95	1933.2	0.270755	0.01	731.228	1	2128.94	1819.51	0.241947	1531.2	473.54	0.00122187	0.01	195.546	1	1531.19	449.817	0.000663461	P29322	yEEPGR/AEEPGR	PHTyEEPGR/PHTyEEPGR
	168	EPHA8_839/A1	5698.27	1784.8	0.00140869	188.599	184.964	0.307865	5509.67	1602.79	0.000586537	6665.77	1923.36	0.000528444	393.038	500.16	0.431942	6272.73	1763.39	0.000374511	8506.06	3782.13	0.0245026	1248.95	1684.89	0.585946	7257.11	3625.87	0.0453268	2556.15	383.68	2.69017e-11	419.067	229.547	0.0678889	2137.08	386.501	3.2088e-08	P29322	yWNMTN/AWNMTN	ERPyWNMTN/ERPyWNMTN
38	169	EPHB1_594/A1	412.469	474.764	0.402555	37.4717	149.849	0.829179	374.998	440.22	0.394272	690.036	430.45	0.1089	326.603	331.195	0.324036	363.433	462.649	0.432103	1656.95	838.015	0.0480017	0.01	961.445	1	1656.94	1056.62	0.116823	1648.75	626.083	0.00844829	19.061	184.015	0.97752	1629.69	577.842	0.00479506	P54762	yIDPFT/AIDPFT	MKIyIDPFT/MKIyIDPFT
	170	EPHB1_600/A1	2849.31	638.349	8.05022e-06	161.043	101.361	0.112081	2688.27	576.33	3.08984e-06	2625.12	512.849	3.07111e-07	51.3098	146.755	0.726601	2573.81	472.582	5.13341e-08	608.324	997.828	0.542069	2.78476	1414.51	1	605.539	1413.16	0.668268	1923.25	552.712	0.000501654	75.8841	439.627	0.862949	1847.36	600.297	0.00208668	P54762	yEDPNE/AEDPNE	PFTyEDPNE/PFTyEDPNE
	171	EPHB1_778/A1	1096.08	168.018	6.84501e-11	235.587	411.808	0.567244	860.498	352.613	0.0146668	1317.77	474.79	0.00550925	0.01	84.6594	1	1317.76	429.699	0.00216298	1594.96	1095.95	0.145553	0.01	751.609	1	1594.95	1140.1	0.161799	1611.07	389.989	3.60662e-05	49.2126	157.133	0.75412	1561.86	369.443	2.35898e-05	P54762	yTSSLG/ATSSLG	DPTyTSSLG/DPTyTSSLG
	172	EPHB1_928/A1	264.424	111.109	0.0173121	21.4555	151.909	0.887674	242.969	154.019	0.114653	539.332	234.091	0.0212176	57.499	135.43	0.92755	481.833	234.187	0.0396284	337.327	789.72	0.902477	0.01	749.55	1	337.317	914.342	0.712172	815.031	442.408	0.0654196	0.01	178.476	1	815.021	419.156	0.0518283	P54762	yRDSFL/ARDSFL	MVQyRDSFL/MVQyRDSFL
39	173	EPHB2_780/A1	304.713	375.49	0.439351	65.9366	108.331	0.542724	238.777	346.173	0.490316	978.894	281.559	0.000507221	3.92639	89.9793	1	974.968	261.301	0.000190385	153.022	698.753	0.826644	0.01	950.275	1	153.012	965.618	0.874086	891.721	461.331	0.0532296	71.0103	387.94	0.854754	820.711	510.451	0.107853	P29323	yDTSDP/ADTSDP	DPTyDTSDP/DPTyDTSDP
40	174	EPHB3_600/A1	7584.11	2515.67	0.00257027	341.629	165.186	0.0386134	7242.48	2253.72	0.00131001	22788	2317.95	0	777.421	367.478	0.0343708	22010.6	2092.68	0	4028.72	877.488	4.40099e-06	340.661	1384.62	0.805646	3688.06	1329.02	0.00551688	2513.47	612.371	4.04758e-05	59.6936	475.171	0.900022	2453.77	659.902	0.000200309	P54753	yIAPGM/AIAPGM	LQQyIAPGM/LQQyIAPGM
41	175	ERBB2_1005/A1	454.951	270.883	0.0930324	33.1485	213.24	0.907961	421.802	293.232	0.150278	938.955	244.326	0.000121394	429.398	519.82	0.408744	509.557	458.13	0.265999	1293.44	711.218	0.0689501	10.4264	1366.24	1	1283.02	1234.76	0.298735	1201.34	535.825	0.0249496	88.4622	262.49	0.736092	1112.88	520.603	0.0325322	P04626	yRSLLE/ARSLLE	STFyRSLLE/STFyRSLLE
	176	ERBB2_1023/A1	3137.65	1619.72	0.0527117	416.072	579.596	0.472812	2721.58	1516.69	0.0727289	7935.26	2472.45	0.00132885	285.308	304.908	0.349386	7649.96	2224.01	0.000581846	1197.17	764.333	0.117257	231.283	1068.69	0.990077	965.884	1073.61	0.368269	2170.7	392.334	3.14552e-08	296.926	272.236	0.275377	1873.77	409.4	4.71307e-06	P04626	yLVPQQ/ALVPQQ	AEEyLVPQQ/AEEyLVPQQ
	177	ERBB2_1112/A1	1097.72	464.45	0.0180962	70.0243	156.246	0.654012	1027.7	432.688	0.0175345	1046.8	792.8	0.186677	200.339	291.098	0.491288	846.464	744.089	0.255264	416.277	943.615	0.659083	0.01	849.202	1	416.267	1070.05	0.697246	849.132	270.667	0.00170467	0.01	178.671	1	849.122	278.859	0.00232546	P04626	ySEDPT/ASEDPT	LQRySEDPT/LQRySEDPT
	178	ERBB2_1139/A1	51785.7	5874.04	0	2665.39	1078.34	0.0134393	49120.3	5319.88	0	51925	8675.35	2.15414e-09	952.324	572.627	0.0962756	50972.7	7772.14	5.42387e-11	28297.9	8872.14	0.0014241	8848.47	1704.1	2.0717e-07	19449.4	8044.52	0.0156116	14849.1	2664.19	2.49043e-08	1195.82	388.122	0.00206144	13653.3	2401.82	1.30868e-08	P04626	yVNQPD/AVNQPD	QPEyVNQPD/QPEyVNQPD
	179	ERBB2_1196/A1	7507.47	1255.86	2.25457e-09	224.641	191.611	0.241013	7282.83	1133.04	1.29218e-10	12864.8	3983.19	0.001238	747.359	361.88	0.0388906	12117.4	3573.69	0.000696491	2153.29	1241.6	0.0828474	143.368	1073.86	1	2009.93	1387.5	0.147426	2361.58	541.526	1.29318e-05	3.68769	214.013	0.997742	2357.89	511.938	4.10274e-06	P04626	yLTPQG/ALTPQG	NPEyLTPQG/NPEyLTPQG
	180	ERBB2_1221/A1	49.0833	103.942	0.63675	193.173	487.906	0.692144	-144.089	389.197	0.7112	185.47	535.328	0.72898	50.6076	113.62	0.656001	134.863	486.833	0.781751	0.01	559.161	1	31.1776	833.226	1	-31.1676	816.51	0.969549	287.181	219.779	0.191293	0.01	223.394	1	287.171	261.888	0.272811	P04626	yYWDQD/AYWDQD	DNLyYWDQD/DNLyYWDQD
	181	ERBB2_1222/A1	92.7686	144.255	0.520141	89.834	166.449	0.589373	2.93463	182.403	0.987163	90.742	184.134	0.622128	251.137	398.228	0.528253	-160.395	349.679	0.646435	275.585	1003.63	0.817758	279.531	1663.56	0.86655	-3.94662	1570.44	0.997995	389.521	227.139	0.0863424	0.01	198.676	1	389.511	254.866	0.126415	P04626	yWDQDP/AWDQDP	NLYyWDQDP/NLYyWDQDP
	182	ERBB2_1248/A1	219.929	187.841	0.24164	19.7067	148.213	1	200.222	203.489	0.325111	108.066	204.894	0.597875	57.9814	352.335	0.967984	50.0848	328.739	0.8789	225.517	773.792	0.770697	0.01	718.118	1	225.507	887.93	0.799506	714.33	300.162	0.0173144	43.1612	223.557	0.846897	671.168	319.475	0.0356427	P04626	yLGLDV/ALGLDV	NPEyLGLDV/NPEyLGLDV
	183	ERBB2_735/A1	124.013	139.244	0.373106	33.9776	160.536	0.875061	90.0351	175.995	0.608924	392.296	154.525	0.0111207	14.2289	107.247	0.957873	378.068	161.256	0.0190444	1374.41	872.034	0.114979	0.01	837.803	1	1374.4	1014.64	0.175528	588.996	287.396	0.0404077	72.7072	383.433	0.849596	516.289	392.797	0.188687	P04626	yKGIWI/AKGIWI	GTVyKGIWI/GTVyKGIWI
	184	ERBB2_877/A1	1218.85	461.753	0.00829612	124.042	186.447	0.551269	1094.81	437.528	0.012335	839.673	874.938	0.337179	0.01	92.6239	1	839.663	785.851	0.285275	18.2095	752.579	1	0.01	1131.01	1	18.1995	1104.81	0.986856	343.309	269.249	0.20226	3.90536	389.448	1	339.403	386.003	0.379221	P04626	yHADGG/AHADGG	ETEyHADGG/ETEyHADGG
42	185	ERBB3_1199/A1	6927.46	1419.68	1.06136e-06	62.256	168.425	0.711636	6865.21	1276.48	7.50847e-08	17439.8	3966.29	1.09612e-05	176.829	207.61	0.394332	17263	3551.2	1.16513e-06	6278.57	2050.74	0.00220005	857.497	995.069	0.388797	5421.07	1989.6	0.00643263	3732.08	417.014	0	416.266	358.659	0.245768	3315.82	465.083	1.00386e-12	P21860	yMNRRR/AMNRRR	EYEyMNRRR/EYEyMNRRR
	186	ERBB3_1262/A1	8745.29	2150.76	4.77436e-05	135.416	1191.06	0.931022	8609.87	2133.49	5.44066e-05	10314	1168.08	0	311.163	596.526	0.601908	10002.8	1142.38	0	8863.64	2299.78	0.00011603	0.01	707.886	1	8863.63	2128.82	3.12851e-05	3798.71	774.811	9.43537e-07	66.4279	375.854	0.859705	3732.28	751.682	6.85058e-07	P21860	yMNRQR/AMNRQR	DYEyMNRQR/DYEyMNRQR
	187	ERBB3_1276/A1	1170.77	201.995	6.77622e-09	0.13	120.638	1	1170.64	203.405	8.63576e-09	1884.65	214.329	0	202.06	307.916	0.511657	1682.59	306.002	3.81978e-08	2373.32	1185.94	0.0453564	218.612	972.003	0.873965	2154.71	1300.79	0.0976065	1074.56	303.324	0.000395822	26.931	252.483	0.956145	1047.63	334.444	0.00173232	P21860	yAAMGA/AAAMGA	GGDyAAMGA/GGDyAAMGA
	188	ERBB3_1289/A1	698.679	332.244	0.0354623	9.32048	95.1275	0.991456	689.358	306.167	0.0243403	1012.7	289.714	0.00047277	0.01	84.884	1	1012.69	267.34	0.000151708	1728.23	1189.32	0.146165	135.683	1586.18	0.931827	1592.54	1625.17	0.327093	1148.42	356.594	0.00127864	0.01	201.242	1	1148.41	355.002	0.0012158	P21860	yEEMRA/AEEMRA	EQGyEEMRA/EQGyEEMRA
	189	ERBB3_1328/A1	15.7074	131.202	1	4.16667	91.7377	0.963771	11.5407	137.188	0.932954	8.57048	130.975	1	0.01	134.3	1	8.56048	156.67	0.956422	686.03	1024.49	0.503065	277.621	930.537	0.765425	408.408	1165.85	0.726089	107.078	178.368	0.548266	19.0244	189.114	1	88.0536	216.588	0.684321	P21860	yWHSRL/AWHSRL	NPDyWHSRL/NPDyWHSRL
	190	ERBB3_680/A1	406.976	266.769	0.127092	148.052	180.147	0.411138	258.925	276.414	0.348867	344.466	348.29	0.322622	71.1086	152.56	0.746331	273.358	333.181	0.411931	129.19	835.199	0.909038	41.7599	992.14	1	87.4296	1071.75	0.934979	206.811	278.958	0.458441	0.01	192.489	1	206.801	290.663	0.47676	P21860	yLERGE/ALERGE	MRRyLERGE/MRRyLERGE
43	191	ERBB4_1056/A1	1638.97	449.897	0.000269242	1022.36	372.677	0.00607962	616.613	495.236	0.21307	1821.83	650.997	0.00513087	3481.81	2620.33	0.183896	-1659.98	2111.56	0.431758	1797.89	1266.18	0.155601	523.824	1112.14	0.637616	1274.06	1422.91	0.370548	482.295	228.65	0.0349061	175.047	278.431	0.529526	307.248	297.219	0.301226	Q15303	yTPMSG/ATPMSG	PPAyTPMSG/PPAyTPMSG
	192	ERBB4_1162/A1	4855.3	1295.74	0.000178699	123.996	152.108	0.414938	4731.31	1164.92	4.87058e-05	6955.35	898.723	9.99201e-15	436.768	353.114	0.216094	6518.58	849.103	1.62093e-14	7071.12	2192.75	0.00125985	0.01	760.739	1	7071.11	2047.87	0.000554122	3445.33	1088.76	0.00155276	22.7099	203.518	1	3422.62	986.498	0.000521075	Q15303	yLNPVE/ALNPVE	KQEyLNPVE/KQEyLNPVE
	193	ERBB4_1188/A1	7194.91	1820.19	7.71515e-05	350.384	624.26	0.574582	6844.53	1698.32	5.56764e-05	11657.1	2936.36	7.18236e-05	116.03	267.865	0.664875	11541.1	2634.55	1.18166e-05	6990.79	1780.2	8.59331e-05	270.845	1271.56	0.831315	6719.94	1872.27	0.000331418	1736.5	556.802	0.00181527	112.493	223.59	0.614857	1624.01	527.274	0.00206862	Q15303	yHNASN/AHNASN	NPEyHNASN/NPEyHNASN
	194	ERBB4_1242/A1	373.897	164.794	0.0232672	0.01	128.971	1	373.887	178.061	0.0357375	1352.71	488.765	0.00564371	236.952	325.552	0.466678	1115.76	504.681	0.0270382	3278.58	1009.06	0.00115672	136.916	1080.69	1	3141.67	1230.97	0.0107001	536.483	330.874	0.104907	2.67437	199.298	1	533.809	333.787	0.109743	Q15303	yWNHSL/AWNHSL	NPDyWNHSL/NPDyWNHSL
	195	ERBB4_1258/A1	233.958	123.874	0.0589176	29.4055	110.938	0.790949	204.553	140.215	0.144579	183.43	148.039	0.215292	68.5833	275.029	0.803064	114.847	250.833	0.647031	1573.45	1172.68	0.179648	1042.07	2394.68	0.663424	531.373	2130.92	0.803068	1001.16	347.326	0.00394341	177.328	256.754	0.489755	823.829	368.866	0.0255126	Q15303	yLQEYS/ALQEYS	HPDyLQEYS/HPDyLQEYS
	196	ERBB4_1284/A1	141.429	208.097	0.496712	41.4157	218.463	0.945273	100.013	251.554	0.69092	113.86	141.093	0.419644	197.94	307.577	0.519842	-84.0803	269.607	0.75513	503.367	1097.7	0.692608	477.287	1055.34	0.651061	26.0808	1277.58	0.983712	569.288	325.256	0.0800509	105.151	241.04	0.662642	464.137	345.678	0.179346	Q15303	yLSEFS/ALSEFS	NPEyLSEFS/NPEyLSEFS
	197	ERBB4_733/A1	273.602	305.623	0.370636	70.6786	165.757	0.669797	202.923	302.009	0.501614	317.769	219.059	0.146863	103.931	368.383	0.777831	213.837	346.141	0.536697	1898.22	1547.83	0.220029	31.523	920.239	1	1866.7	1557.15	0.230581	562.713	271.966	0.0385284	0.238682	191.728	1	562.474	285.006	0.048418	Q15303	yKGIWV/AKGIWV	GTVyKGIWV/GTVyKGIWV
44	198	FER_402/A1	748.399	241.122	0.00190915	12.7011	117.069	1	735.698	233.955	0.00166195	858.179	320.939	0.00749223	0.01	80.8357	1	858.169	293.806	0.00348849	2493.37	1550.9	0.10788	11.8091	852.159	1	2481.57	1536.21	0.106206	1101.24	322.354	0.000634414	8.69421	215.144	1	1092.54	333.019	0.00103464	P16591	yEEDAR/AEEDAR	VVNyEEDAR/VVNyEEDAR
	199	FER_714/A1	1080	371.445	0.00364046	4.41707	124.962	1	1075.58	346.044	0.00188091	1101.95	662.831	0.0963925	192.374	273.76	0.575631	909.578	629.637	0.148542	1623.67	1084.48	0.13432	74.033	782.722	1	1549.64	1143.88	0.175481	879.332	353.692	0.0129076	0.01	200.256	1	879.322	352.335	0.0125653	P16591	ySSSGL/ASSSGL	GGVySSSGL/GGVySSSGL
45	200	FES_261/A1	522.709	135.631	0.000116127	63.8881	174.639	0.714475	458.821	181.702	0.0115605	1036.25	257.517	5.71549e-05	153.304	243.965	0.529727	882.946	297.932	0.00303893	2241.07	944.267	0.0176204	20.9491	1354.95	1	2220.13	1347.16	0.0993305	606.733	237.061	0.0104803	6.04901	195.774	1	600.684	260.681	0.0211982	P07332	yQGFLR/AQGFLR	EAEyQGFLR/EAEyQGFLR
	201	FES_614/A1	5404.27	1197.29	6.35982e-06	1177.02	431.723	0.00640076	4227.25	1121.88	0.000164409	9933.42	3720.79	0.00758798	1257.93	1117.63	0.260332	8675.49	3438.74	0.0116348	3472.21	1229.22	0.00472936	409.444	892.966	0.646557	3062.77	1298.93	0.0183702	2589.25	589.499	1.12018e-05	122.896	227.417	0.588898	2466.36	555.912	9.12738e-06	P07332	ySHPNI/ASHPNI	LKQySHPNI/LKQySHPNI
	202	FES_713/A1	1169.44	252.635	3.66992e-06	0.01	143.544	1	1169.43	251.839	3.41964e-06	723.946	240.378	0.00259621	2.68921	128.457	1	721.257	236.909	0.00232957	1912.44	940.703	0.0420406	216.909	882.318	0.999864	1695.53	1083.99	0.117757	782.432	274.589	0.00437677	88.4753	279.43	0.751511	693.956	327.365	0.0340097	P07332	yAASGG/AAASGG	DGVyAASGG/DGVyAASGG
	203	FES_811/A1	620.056	226.681	0.0062278	51.2202	206.663	0.837684	568.836	258.328	0.0276559	647.893	328.758	0.0487408	0.01	95.0247	1	647.883	303.123	0.0325576	1154.4	1121.16	0.303143	80.8475	822.471	1	1073.55	1188.05	0.366164	922.176	539.984	0.0876567	38.265	208.251	0.854204	883.911	509.203	0.0825671	P07332	yQELQS/AQELQS	STIyQELQS/STIyQELQS
46	204	FGFR1_154/A1	193.208	205.029	0.345986	21.5232	108.671	0.885974	171.685	201.78	0.394822	515.429	686.316	0.452619	276.339	258.117	0.28432	239.089	645.599	0.711114	666.012	2063.49	0.746861	0.01	801.149	1	666.002	1947.17	0.732308	357.03	229.238	0.119336	0.01	214.982	1	357.02	264.141	0.176467	P11362	yWTSPE/AWTSPE	VAPyWTSPE/VAPyWTSPE
	205	FGFR1_280/A1	2805.61	601.419	3.08202e-06	675.018	210.513	0.00134248	2130.59	562.097	0.000150242	4068.16	329.763	0	465.601	179.978	0.00967722	3602.56	326.236	0	1960.71	938.394	0.0366564	311.55	1005.09	0.933632	1649.17	1144.81	0.149683	1915.33	583.03	0.00101858	255.415	323.338	0.429539	1659.92	578.505	0.00411114	P11362	ySDPQP/ASDPQP	CKVySDPQP/CKVySDPQP
	206	FGFR1_307/A1	1207.36	213.664	1.59426e-08	0.01	126.202	1	1207.35	214.658	1.85626e-08	5833.07	700.831	1.11022e-16	192.374	277.409	0.5481	5640.7	662.65	0	7374.4	1108.28	2.84577e-11	1943.66	996.046	0.050998	5430.75	1256.14	1.53484e-05	2635.38	651.773	5.26219e-05	322.36	258.022	0.211509	2313.03	616.272	0.00017439	P11362	yVQILK/AVQILK	NLPyVQILK/NLPyVQILK
	207	FGFR1_463/A1	2338.99	509.539	4.41779e-06	304.676	362.124	0.400116	2034.31	535.148	0.000143745	2481.37	2170.57	0.252931	133.511	211.125	0.537036	2347.86	1948.29	0.228141	1176.1	1083.33	0.277611	0.01	679.059	1	1176.09	1102.53	0.286065	1961.31	519.715	0.000160616	0.01	210.563	1	1961.3	492.63	6.84737e-05	P11362	yELPED/AELPED	VSEyELPED/VSEyELPED
	208	FGFR1_583/A1	169.098	193.89	0.383106	186.476	499.991	0.709162	-17.3778	424.345	0.967332	592.488	276.255	0.0319648	357.107	345.295	0.301008	235.381	364.13	0.517981	732.283	1118.87	0.512773	163.658	974.6	0.866635	568.625	1253.56	0.650089	377.417	243.4	0.120973	42.5452	205.599	0.836052	334.871	269.735	0.214399	P11362	yCYNPS/ACYNPS	GLEyCYNPS/GLEyCYNPS
	209	FGFR1_585/A1	2007.29	590.27	0.000671765	882.928	248.842	0.000387624	1124.36	562.04	0.0454317	1813.28	545.559	0.000887598	2630.64	1527.27	0.0849689	-817.353	1279.7	0.522988	978.637	869.207	0.26018	1063.87	1036.47	0.304652	-85.2369	1117.58	0.939201	656.978	276.988	0.0176913	355.532	963.588	0.712134	301.445	786.434	0.701474	P11362	yNPSHN/ANPSHN	EYCyNPSHN/EYCyNPSHN
	210	FGFR1_605/A1	2625.32	355.819	1.59761e-13	0.01	110.608	1	2625.31	329.584	1.66533e-15	4552.43	920.738	7.62838e-07	0.01	114.618	1	4552.42	828.305	3.87584e-08	830.939	988.78	0.400672	90.1955	1031.36	1	740.744	1191.79	0.534221	297.246	264.295	0.260696	0.01	233.875	1	297.236	297.826	0.318238	P11362	yQVARG/AQVARG	SCAyQVARG/SCAyQVARG
	211	FGFR1_653/A1	459.369	731.742	0.530126	52.1181	321.379	0.908178	407.251	700.234	0.560816	691.47	450.319	0.124635	0.01	115.286	1	691.46	412.559	0.0937115	1019.39	869.494	0.24101	100.366	881.18	1	919.021	1034.75	0.374424	644.893	340.068	0.0578961	78.7571	433.557	0.855846	566.136	453.101	0.211464	P11362	yYKKTT/AYKKTT	HIDyYKKTT/HIDyYKKTT
	212	FGFR1_654/A1	66.5952	169.327	0.694084	0.01	144.356	1	66.5852	188.257	0.723551	322.143	313.2	0.303659	0.01	155.572	1	322.133	304.954	0.290786	1317.23	1267.19	0.298546	185.397	942.349	0.846711	1131.83	1348.12	0.401123	747.387	299.902	0.0126933	194.269	247.365	0.432216	553.117	329.646	0.0933435	P11362	yKKTTN/AKKTTN	IDYyKKTTN/IDYyKKTTN
	213	FGFR1_730/A1	614.991	184.102	0.000835691	429.279	314.952	0.172856	185.712	294.333	0.528041	793.179	236.348	0.000790228	592.548	378.214	0.117162	200.631	361.27	0.578631	1504.57	998.993	0.132022	478.532	1182.08	0.68559	1026.03	1279.37	0.422532	449.239	553.654	0.417102	111.67	217.46	0.607564	337.568	523.067	0.518665	P11362	yMMMRD/AMMMRD	NELyMMMRD/NELyMMMRD
	214	FGFR1_766/A1	42.5947	115.82	0.713029	85.8681	322.873	0.891626	-43.2734	270.702	0.872986	59.3869	612.196	0.922716	1041.58	4417.93	0.813606	-982.19	3465.65	0.776851	313.354	1018.47	0.780931	166.719	1516.75	1	146.634	1486.65	0.921424	436.948	328.729	0.183753	0.01	232.532	1	436.938	344.809	0.205059	P11362	yLDLSM/ALDLSM	NQEyLDLSM/NQEyLDLSM
47	215	FGFR2_586/A1	181.94	141.655	0.198977	233.862	343.411	0.519398	-51.9219	294.638	0.86011	247.984	150.302	0.098941	772.552	1799.5	0.667675	-524.568	1400.36	0.707943	661.94	806.561	0.411791	77.0943	722.757	1	584.846	913.159	0.521844	733.483	340.366	0.0311525	91.796	222.001	0.679225	641.687	349.643	0.0664489	P21802	ySYDIN/ASYDIN	GMEySYDIN/GMEySYDIN
	216	FGFR2_588/A1	1120.21	268.036	2.9202e-05	889.445	368.251	0.0157147	230.765	372.612	0.535681	2916.5	545.598	8.99917e-08	658.554	1814.17	0.716583	2257.95	1487.57	0.129021	1065.55	1544.34	0.627042	703.863	1226.06	0.730685	361.684	1676.28	0.82916	732.057	469.549	0.118958	145.403	450.98	0.747122	586.653	546.27	0.282825	P21802	yDINRV/ADINRV	EYSyDINRV/EYSyDINRV
	217	FGFR2_769/A1	84.1384	93.1623	0.366422	290.558	488.91	0.552288	-206.419	387.767	0.594475	69.8205	142.084	0.653862	27.8443	257.741	0.984465	41.9762	236.662	0.859211	0.01	583.042	1	190.394	915.32	0.835212	-190.384	880.135	0.828733	603.923	490.546	0.218248	15.296	182.273	0.933117	588.627	460.915	0.201544	P21802	yLDLSQ/ALDLSQ	NEEyLDLSQ/NEEyLDLSQ
	218	FGFR2_805/A1	582.115	283.405	0.0399629	352.382	534.248	0.509494	229.733	485.291	0.635912	852.875	274.174	0.00186518	355.173	194.921	0.0684168	497.702	287.982	0.0839256	1181.08	1122.5	0.292682	144.079	810.323	1	1037	1184.05	0.381103	1081.27	487.699	0.0266075	65.6627	290.218	0.820993	1015.61	490.73	0.0384786	P21802	yEPCLP/AEPCLP	PMPyEPCLP/PMPyEPCLP
	219	FGFR2_812/A1	1493.79	192.78	9.21485e-15	857.35	169.787	4.42086e-07	636.439	216.859	0.00333561	1192.29	381.717	0.00178598	924.508	362.255	0.0107028	267.783	441.932	0.54453	496.895	949.774	0.807325	279.932	1187	0.960817	216.963	1251.81	0.862392	503.67	430.857	0.242375	68.5423	272.207	0.805876	435.128	439.281	0.321877	P21802	yPHING/APHING	LPQyPHING/LPQyPHING
48	220	FGFR3_577/A1	65.7823	125.129	0.599061	0.01	85.8461	1	65.7723	130.182	0.613373	214.095	256.096	0.403128	50.3636	163.592	0.758173	163.732	261.774	0.531637	43.189	813.289	1	12.137	711.266	1	31.052	912.519	0.972852	195.509	210.657	0.353328	23.7863	243.42	0.982668	171.723	266.557	0.519403	P22607	ySFDTC/ASFDTC	GLDySFDTC/GLDySFDTC
	221	FGFR3_724/A1	617.599	138.728	8.50142e-06	114.238	140.134	0.414928	503.361	164.86	0.00226225	869.441	359.153	0.0154793	501.468	269.488	0.0627536	367.973	383.102	0.336768	174.122	649.882	1	0.01	528.686	1	174.112	711.043	0.806546	340.793	244.569	0.16346	6.4204	162.093	1	334.372	252.222	0.184909	P22607	yMIMRE/AMIMRE	HDLyMIMRE/HDLyMIMRE
	222	FGFR3_760/A1	236.482	235.9	0.316087	17.8916	112.092	1	218.591	228.162	0.338006	94.9886	246.661	0.700147	124.562	401.248	0.756214	-29.5735	381.147	0.93815	608.91	1091.49	0.576908	0.01	669.84	1	608.9	1105.57	0.581777	514.531	341.838	0.132251	0.01	158.536	1	514.521	329.489	0.118365	P22607	yLDLSA/ALDLSA	TDEyLDLSA/TDEyLDLSA
	223	FGFR3_770/A1	3657.14	897.38	4.58945e-05	3813.89	1212.41	0.00165566	-156.755	1235.39	0.899023	4110.87	2034.88	0.0433491	4928.39	738.976	2.56422e-11	-817.528	1907.94	0.668277	734.014	768.645	0.339575	684.277	1351.68	0.612665	49.7361	1252.55	0.968324	753.235	279.1	0.00695534	474.928	322.248	0.140512	278.308	353.021	0.430457	P22607	ySPGGQ/ASPGGQ	FEQySPGGQ/FEQySPGGQ
49	224	FGFR4_643/A1	377.064	154.247	0.0144974	0.01	93.8837	1	377.054	155.956	0.0156126	406.524	371.936	0.274366	0.01	85.9797	1	406.514	339.271	0.23081	1248.3	832.851	0.133894	194.547	1918.48	1	1053.75	1662.3	0.526113	952.567	349.742	0.00645354	151.188	254.232	0.55203	801.379	369.643	0.0301496	P22455	yKKTSN/AKKTSN	IDYyKKTSN/IDYyKKTSN
	225	FGFR4_754/A1	229.57	134.831	0.0886143	52.6761	159.682	0.741475	176.894	172.75	0.305812	311.467	634.154	0.623295	36.4992	144.154	0.800105	274.968	578.091	0.634303	579.366	900.442	0.519922	0.01	659.552	1	579.356	953.751	0.543527	362.325	367.969	0.32476	20.561	237.694	1	341.764	377.12	0.364776	P22455	yLDLRL/ALDLRL	SEEyLDLRL/SEEyLDLRL
50	226	FGR_28/A1	355.615	421.054	0.418222	409.407	132.1	0.00193903	-53.7921	390.256	0.890362	928.905	215.526	1.63087e-05	260.429	214.752	0.225218	668.477	254.622	0.00865115	405.586	1267.68	0.891658	0.01	722.985	1	405.576	1264.61	0.748413	615.368	431.204	0.153527	2.37086	142.926	0.992667	612.997	401.256	0.126564	P09769	yGAADH/AGAADH	FRSyGAADH/FRSyGAADH
	227	FGR_34/A1	882.59	944.169	0.358573	1688.66	324.82	2.00286e-07	-806.066	881.175	0.360286	1874.61	637.338	0.00326635	379.976	137.491	0.00571279	1494.63	579.916	0.00995215	365.913	858.042	0.669759	0.01	563.936	1	365.903	883.064	0.678594	1080.25	278.398	0.000104247	312.781	303.264	0.302331	767.472	342.324	0.0249557	P09769	yGPDPT/AGPDPT	ADHyGPDPT/ADHyGPDPT
	228	FGR_412/A1	1399.03	313.95	8.33105e-06	1415.41	322.558	1.14213e-05	-16.3772	375.87	0.965244	2105.46	582.245	0.000298794	2045.24	1366.59	0.134474	60.2263	1179.73	0.959282	549.217	1535.95	0.720644	178.131	778.447	0.818991	371.086	1500.3	0.804632	446.146	266.007	0.0934834	279.769	280.201	0.318027	166.377	322.049	0.605398	P09769	yNPCQG/ANPCQG	DDEyNPCQG/DDEyNPCQG
	229	FGR_523/A1	1981.97	819.176	0.0155366	983.692	203.713	1.3714e-06	998.281	749.493	0.182852	2135.52	319.054	2.17587e-11	1506.05	382.791	8.33224e-05	629.47	411.526	0.126092	245.351	828.337	0.791589	0.01	671.244	1	245.341	905.127	0.786334	661.773	314.441	0.0353143	160.533	306.432	0.60034	501.24	368.02	0.173173	P09769	yQPGDQ/AQPGDQ	EPQyQPGDQ/EPQyQPGDQ
51	230	FHL1_207/A1	160.723	429.464	0.724818	10.4212	88.7732	1	150.302	390.231	0.700099	83.9695	114.588	0.463656	0.01	97.5637	1	83.9595	127.34	0.509656	189.851	767.171	0.922757	0.01	972.92	1	189.841	1019.21	0.852229	242.491	225.791	0.282808	0.01	184.192	1	242.481	247.267	0.326738	Q13642	yYCVDC/AYCVDC	EDQyYCVDC/EDQyYCVDC
	231	FHL1_213/A1	48781.1	9533.26	3.0999e-07	117.08	193.882	0.545904	48664.1	8528.13	1.15211e-08	56626.6	7954.21	1.08291e-12	925.661	3768.74	0.805968	55701	7690.1	4.36762e-13	21255.5	6174.24	0.000575673	102.999	726.417	1	21152.5	5551	0.000138511	4284.07	527.187	4.44089e-16	106.866	341.816	0.754538	4177.21	540.781	1.12133e-14	Q13642	yKNFVA/AKNFVA	VDCyKNFVA/VDCyKNFVA
	232	FHL1_272/A1	209.829	196.433	0.285403	130.149	149.214	0.383054	79.6802	210.304	0.704758	285.235	133.434	0.032534	75.1312	109.157	0.491246	210.104	146.263	0.15084	0.01	704.066	1	0.01	695.705	1	0	828.837	1	122.332	240.71	0.611279	39.7829	270.691	0.88315	82.5496	300.528	0.783547	Q13642	yCPDCA/ACPDCA	EQVyCPDCA/EQVyCPDCA
52	233	FLT3_166/A1	1061.14	587.431	0.0708364	15.4217	95.5084	0.997213	1045.72	530.597	0.0487284	1927.83	400.778	1.50534e-06	0.01	109.978	1	1927.82	368.451	1.67166e-07	368.317	822.733	0.654367	0.01	746.903	1	368.307	936.072	0.693961	882.098	305.594	0.00389321	0.01	207.945	1	882.088	317.261	0.00542757	P36888	yTLRRP/ATLRRP	TLLyTLRRP/TLLyTLRRP
	234	FLT3_401/A1	787.388	246.643	0.00140988	22.2543	117.676	0.849993	765.134	238.694	0.00134734	2630.08	767.329	0.000608504	0.01	112.286	1	2630.07	691.809	0.000143551	681.364	1673.57	0.796369	0.01	744.939	1	681.354	1604.25	0.671023	717.364	283.191	0.0112991	1.16131	203.642	1	716.203	298.395	0.0163801	P36888	ySISKF/ASISKF	DNGySISKF/DNGySISKF
	235	FLT3_416/A1	67.2827	117.474	0.566794	0.01	132.767	1	67.2727	147.025	0.647248	1.51501	83.2077	1	0.01	126.988	1	1.50501	123.347	0.990264	0.01	1046.79	1	0.01	939.619	1	0	1185.9	1	373.404	269.703	0.166178	0.01	172.009	1	373.394	275.579	0.175409	P36888	yIFHAE/AIFHAE	PGEyIFHAE/PGEyIFHAE
	236	FLT3_589/A1	36.5168	117.108	0.755161	0.01	92.813	1	36.5068	127.043	0.773825	158.695	443.99	0.739392	0.01	254.894	1	158.685	443.491	0.720468	221.734	921.975	0.809932	56.7252	860.848	0.955263	165.008	1060.5	0.876345	270.736	359.148	0.450922	4.6256	271.457	1	266.111	383.931	0.488206	P36888	yFYVDF/AFYVDF	DNEyFYVDF/DNEyFYVDF
	237	FLT3_591/A1	171.772	109.451	0.116531	77.5956	201.437	0.700063	94.1767	184.2	0.609137	705.35	287.919	0.0142867	238.671	543.828	0.660734	466.679	493.728	0.344519	1261.72	1038.18	0.224216	0.01	608.926	1	1261.71	1041.5	0.225701	394.296	465.378	0.396821	2.37086	239.655	1	391.925	455.765	0.389799	P36888	yVDFRE/AVDFRE	EYFyVDFRE/EYFyVDFRE
	238	FLT3_597/A1	293.895	207.627	0.156898	147.818	139.369	0.28883	146.077	214.806	0.496451	312.127	199.128	0.116982	5.34686	97.3586	1	306.781	193.414	0.112685	700.01	831.596	0.399889	0.01	675.79	1	700	909.537	0.441495	1181.43	345.844	0.000634823	99.1591	272.529	0.715955	1082.27	374.499	0.00385135	P36888	yEYDLK/AEYDLK	FREyEYDLK/FREyEYDLK
	239	FLT3_599/A1	94.1998	171.596	0.583007	54.9521	214.879	0.798143	39.2477	226.407	0.862367	42.202	133.493	0.751883	12.9523	136.926	0.969049	29.2497	159.704	0.854672	23.3428	811.958	1	0.01	1104.14	1	23.3328	1122	0.983408	354.4	307.461	0.249017	0.01	204.093	1	354.39	317.204	0.263865	P36888	yDLKWE/ADLKWE	EYEyDLKWE/EYEyDLKWE
	240	FLT3_726/A1	197.111	137.416	0.151428	142.124	109.605	0.194711	54.9876	149.38	0.712778	1009.17	382.111	0.00826142	866.892	426.563	0.042113	142.275	475.374	0.764705	280.901	879.198	0.749335	0.01	812.142	1	280.891	1007.04	0.780288	235.606	328.666	0.473437	349.741	1257.62	0.780924	-114.136	1017.54	0.910684	P36888	yPTFQS/APTFQS	FSFyPTFQS/FSFyPTFQS
	241	FLT3_842/A1	2285.48	693.412	0.000979998	61.2419	236.26	0.795458	2224.24	646.643	0.000581944	4870.07	886.957	3.99411e-08	50.3401	164.11	0.8154	4819.73	803.438	1.98218e-09	919.315	943.048	0.329612	0.01	756.388	1	919.305	1027.01	0.370688	728.92	209.082	0.000489366	37.6602	179.851	0.92362	691.26	233.195	0.00303192	P36888	yVVRGN/AVVRGN	DSNyVVRGN/DSNyVVRGN
	242	FLT3_969/A1	12250.4	5491.13	0.0256759	35.4629	126.008	0.813533	12214.9	4912.38	0.012893	44259.6	4911.33	0	18.8945	229.672	0.93443	44240.7	4396.42	0	7021.46	2374.52	0.00310451	0.01	682.244	1	7021.45	2188.59	0.00133472	4066	872.418	3.1482e-06	186.723	367.117	0.610995	3879.28	830.515	2.99408e-06	P36888	yQNRRP/AQNRRP	PHTyQNRRP/PHTyQNRRP
53	245	FYN_28/A1	508.326	519.763	0.328046	249.228	137.944	0.0707853	259.098	477.012	0.58699	938.995	568.567	0.0986125	351.708	325.262	0.27953	587.287	567.531	0.300727	847.615	927.15	0.360573	0.01	693.605	1	847.605	988.098	0.390965	442.82	222.39	0.0464463	0.01	155.142	1	442.81	232.394	0.0567093	P06241	yRYGTD/ARYGTD	SSGyRYGTD/SSGyRYGTD
	246	FYN_30/A1	1607.72	534.313	0.00261988	157.665	191.814	0.411066	1450.06	500.468	0.00376047	2043.56	692.946	0.00318515	18.7133	317.343	1	2024.85	666.756	0.00238898	304.026	760.159	0.926942	0.01	683.213	1	304.016	861.593	0.724181	817.15	265.764	0.00210559	88.1554	239.657	0.802799	728.995	301.605	0.0156401	P06241	yGTDPT/AGTDPT	GYRyGTDPT/GYRyGTDPT
	247	FYN_39/A1	68.1834	131.256	0.603411	0.01	95.8177	1	68.1734	138.893	0.623521	249.231	237.13	0.293215	536.06	244.315	0.0282159	-286.829	284.251	0.31291	513.69	1087.71	0.636713	55.6503	811.892	1	458.04	1158.44	0.692534	281.797	259.8	0.278038	0.01	194.207	1	281.787	276.815	0.308666	P06241	yPSFGV/APSFGV	PQHyPSFGV/PQHyPSFGV
54	248	GRAP2_45/A1	1949.47	695.459	0.00505786	76.6776	140.024	0.642984	1872.8	631.423	0.0030152	3438.6	760.576	6.14528e-06	101.714	141.315	0.47164	3336.88	689.03	1.27781e-06	1960.43	1174.05	0.0949375	133.112	1394.86	1	1827.32	1506.68	0.225173	725.3	265.46	0.00628726	45.5727	236.038	0.846892	679.728	299.673	0.0233062	O75791	yVPKNF/AVPKNF	QEGyVPKNF/QEGyVPKNF
55	249	GRB10_404/A1	26460.9	4210.78	3.28956e-10	519.926	340.447	0.12669	25941	3775.46	6.35836e-12	23001.9	6231.49	0.000222967	974.302	441.032	0.027155	22027.6	5584.08	7.98129e-05	33230.2	12377	0.00725308	104.969	630.069	0.968786	33125.2	11081.1	0.00279407	9281.29	1357.05	7.93399e-12	277.636	231.762	0.230912	9003.66	1226.99	2.16049e-13	Q13322	yQNYRI/AQNYRI	MLLyQNYRI/MLLyQNYRI
	250	GRB10_67/A1	572.145	313.97	0.0683933	113.353	113.706	0.318784	458.791	294.311	0.119005	718.44	427.7	0.09298	0.01	133.639	1	718.43	396.304	0.0698413	2224.52	1485.08	0.134131	131.746	1480.17	1	2092.77	1754.68	0.232965	846.524	237.143	0.000357104	18.046	396.445	0.963691	828.478	373.217	0.0264205	Q13322	ySACSM/ASACSM	ESLySACSM/ESLySACSM
	251	GRB2_160/A1	502.637	194.927	0.00991568	0.01	105.354	1	502.627	192.502	0.00902268	344.232	247.989	0.165081	7.8919	187.62	0.970159	336.34	265.178	0.204642	5377.02	1381.68	9.94589e-05	2378.12	1094	0.029711	2998.9	1498.44	0.0453411	1147.47	396.733	0.00382214	150.857	220.2	0.493259	996.611	393.713	0.0113585	P62993	yVQALF/AVQALF	QPTyVQALF/QPTyVQALF
	252	GRB2_209/A1	16022.2	4106.33	9.53744e-05	7230.64	833.399	0	8791.51	3729.11	0.0183893	33623.2	9819.57	0.000616352	5040.71	1346.42	0.000181087	28582.4	8844.59	0.00122998	7218.14	2721.12	0.00798275	384.457	1137.11	0.894809	6833.68	2588.33	0.00828178	5612.53	675.686	1.11022e-16	261.42	366.756	0.475948	5351.11	667.793	1.11022e-15	P62993	yVTPVN/AVTPVN	PRNyVTPVN/PRNyVTPVN
56	253	GRB7_107/A1	478.65	198.784	0.0160381	89.9084	154.139	0.559671	388.742	214.166	0.069485	240.225	186.709	0.198196	0.01	86.1535	1	240.215	179.838	0.18161	622.926	1743.66	0.826764	9.83563	927.157	1	613.09	1716.99	0.72102	590.144	336.773	0.0796946	2.37086	213.692	1	587.774	343.703	0.0872231	Q14451	ySEDGA/ASEDGA	VKVySEDGA/VKVySEDGA
57	254	HCK_209/A1	14894	3533.08	2.48846e-05	179.494	515.621	0.741412	14714.5	3185.22	3.83927e-06	15869.5	2135.72	1.07803e-13	72.1786	154.461	0.640269	15797.3	1913.99	1.11022e-16	4381.92	5464.2	0.461171	270.102	1065	0.799779	4111.82	4956.47	0.406742	4705.39	839.508	2.07901e-08	37.8727	220.003	0.863314	4667.52	769.974	1.34186e-09	P08631	yISPRS/AISPRS	GGFyISPRS/GGFyISPRS
	255	HCK_330/A1	310.451	278.784	0.265425	142.932	339.374	0.673616	167.519	362.327	0.643816	353.077	215.135	0.100737	83.208	383.857	0.828378	269.869	354.167	0.446042	964.081	1247.87	0.439739	0.01	728.686	1	964.071	1250.73	0.440792	509.553	274.123	0.063032	0.01	173.557	1	509.543	279.621	0.0683975	P08631	yIITEF/AIITEF	EPIyIITEF/EPIyIITEF
	256	HCK_411/A1	1945.65	264.411	1.85407e-13	107.614	126.112	0.39345	1838.03	255.877	6.78346e-13	2201.99	292.398	5.02931e-14	3.33238	150.623	1	2198.66	286.373	1.60982e-14	939.274	822.381	0.253366	206.678	1221.32	0.892944	732.596	1198.34	0.540948	583.59	346.084	0.0917238	2.37086	210.428	0.992016	581.219	349.839	0.0966136	P08631	yTAREG/ATAREG	DNEyTAREG/DNEyTAREG
	257	HCK_51/A1	2228.71	1233.12	0.0706848	447.881	281.816	0.111977	1780.83	1124.33	0.113192	2189.85	709.05	0.00201086	220.095	174.445	0.207031	1969.75	648.429	0.00238213	3131.17	1916.21	0.102228	272.71	925.974	0.768353	2858.46	1857.94	0.1239	1524.83	425.859	0.0003425	109.548	193.2	0.570679	1415.29	409.244	0.000543165	P08631	yVPDPT/AVPDPT	CPVyVPDPT/CPVyVPDPT
	258	HCK_515/A1	1294.47	362.71	0.000358176	0.01	118.363	1	1294.46	337.124	0.000123049	1767.36	567.072	0.00182804	0.01	94.5278	1	1767.35	512.463	0.000562764	4088.95	1095.45	0.000189293	162.711	1100.94	0.882498	3926.24	1298.94	0.00250418	1882.21	486.701	0.000109944	61.3853	459.012	0.893607	1820.82	562.065	0.00119644	P08631	yTATES/ATATES	DDFyTATES/DDFyTATES
	259	HCK_522/A1	2766.15	614.007	6.62599e-06	257.076	1068.28	0.809818	2509.07	993.142	0.0115187	2759.48	867.881	0.00147393	132.673	257.247	0.606013	2626.81	801.423	0.00104586	1097.59	1152.32	0.340809	403.74	766.853	0.598525	693.851	1189.58	0.559685	633.144	325.852	0.0519967	62.4802	222.614	0.778953	570.663	338.642	0.0919381	P08631	yQQQPG/AQQQPG	ESQyQQQP/ESQyQQQP
58	260	HS105_14/A1	3505.32	600.144	5.18351e-09	0.01	128.252	1	3505.31	545.9	1.34883e-10	6200.35	419.067	0	192.374	294.253	0.526542	6007.98	438.685	0	4127.02	954.747	1.53983e-05	34.886	764.637	1	4092.14	1039.25	8.22154e-05	1219.83	431.555	0.00470187	51.5876	393.142	0.895596	1168.24	491.658	0.0174881	Q92598	yIAVAR/AIAVAR	QsCyIAVAR/QsCyIAVAR
	261	HS105_189/A1	547.615	235.756	0.0201816	57.5483	181.261	0.750858	490.067	253.334	0.0530403	581.107	211.46	0.00599149	209.738	262.544	0.424337	371.369	277.723	0.181132	1706.69	1241.51	0.1692	113.195	837.784	1	1593.49	1286.16	0.215333	827.967	281.704	0.0032893	0.01	184.466	1	827.957	289.659	0.00425559	Q92598	yDLVPL/ADLVPL	NLSyDLVPL/NLSyDLVPL
59	262	HSP72_108/A1	1075.31	232.568	3.7653e-06	0.01	147.282	1	1075.3	237.245	5.82288e-06	846.016	378.384	0.0253511	192.374	271.874	0.646693	653.642	398.608	0.101023	472.404	935.097	0.821139	0.01	880.631	1	472.394	1079.27	0.661586	415.07	488.771	0.395733	44.9912	248.234	0.856166	370.079	477.587	0.438374	P54652	yKGETK/AKGETK	QVEykGETK/QVEykGETK
	263	HSP72_42/A1	840.508	382.52	0.0279897	225.549	168.383	0.180379	614.959	366.154	0.0930324	979.119	360.464	0.00659872	899.423	2229.09	0.686567	79.6964	1756.49	0.963808	12416.8	2764.57	7.06658e-06	4116.42	927.744	9.10922e-06	8300.35	2575.02	0.00126581	3178.32	591.367	7.66402e-08	356.7	198.926	0.0729344	2821.62	550.922	3.02388e-07	P54652	yVAFTD/AVAFTD	TPsyVAFTD/TPsyVAFTD
60	264	IGF1R_1280/A1	337.563	255.757	0.186855	171.726	755.683	0.829206	165.837	628.461	0.791862	225.988	168.538	0.179933	226.863	311.658	0.466632	-0.875	284.609	0.997547	166.38	897.495	0.852919	31.2873	872.399	1	135.093	1049.31	0.897553	417.445	342.776	0.223257	0.863186	187.494	0.997335	416.582	339.247	0.219433	P08069	yYSEEN/AYSEEN	VSFyYSEEN/VSFyYSEEN
	265	IGF1R_1281/A1	619.502	155.376	6.6808e-05	0.01	117.999	1	619.492	166.335	0.000195633	429.262	244.35	0.0789408	0.01	84.0658	1	429.252	228.047	0.05978	1357.58	1117.06	0.224216	44.933	865.084	1	1312.64	1203.03	0.27519	1259.68	554.937	0.0232021	2.17322	242.78	1	1257.5	530.782	0.0178215	P08069	ySEENK/ASEENK	SFYySEENK/SFYySEENK
	266	IGF1R_1346/A1	835.272	223.236	0.000182637	191.25	203.726	0.347821	644.021	254.499	0.0113834	1010.47	310.267	0.00112599	158.841	215.064	0.480192	851.632	323.673	0.0085054	1109.29	942.864	0.239362	488.924	1000	0.624874	620.364	1145.07	0.587955	329.944	211.073	0.117988	66.4436	184.035	0.718054	263.5	236.564	0.265308	P08069	yAHMNG/AAHMNG	RQPyAHMNG/RQPyAHMNG
	267	IGF1R_973/A1	2696.61	845.423	0.00142343	69.9408	131.329	0.594315	2626.67	762.981	0.000575609	2471.84	370.037	2.38285e-11	67.7381	130.438	0.60352	2404.1	346.05	3.71247e-12	1002.86	2331.2	0.748451	318.246	885.349	0.922688	684.611	2194.97	0.755101	1109.52	463.341	0.0166314	83.2948	197.807	0.67367	1026.22	441.843	0.0201926	P08069	yASVNP/AASVNP	GVLyASVNP/GVLyASVNP
	268	IGF1R_980/A1	855.198	276.728	0.0019976	138.096	216.393	0.523337	717.103	298.929	0.0164371	1320.17	320.214	3.73884e-05	18.9954	136.121	0.994274	1301.18	305.2	2.01123e-05	1046.09	1147.08	0.361758	157.85	925.908	0.899356	888.238	1251.8	0.477944	696.68	380.785	0.067294	18.0363	199.295	0.987176	678.644	373.937	0.0695274	P08069	yFSAAD/AFSAAD	NPEyFSAAD/NPEyFSAAD
61	269	INSRR_597/A1	1311.88	376.353	0.000490319	183.538	223.53	0.411566	1128.34	378.54	0.00287343	1603.18	300.926	9.93952e-08	81.1053	239.996	0.741892	1522.07	327.115	3.26629e-06	2000.77	1414.94	0.157326	179.088	817.052	0.920481	1821.68	1414.99	0.19792	1453.8	520.949	0.00525695	32.8008	177.157	0.853102	1421	485.738	0.0034376	P14616	yLRTLP/ALRTLP	PIVyLRTLP/PIVyLRTLP
62	270	INSR_1011/A1	89.2744	165.032	0.637398	138.518	512.371	0.78688	-49.2434	423.442	0.907414	426.03	1115.53	0.702511	236.429	231.55	0.307192	189.602	1013.75	0.851628	32.0889	750.073	1	515.304	3748.93	0.890665	-483.215	2980.4	0.871195	315.305	339.246	0.352637	62.8553	225.944	0.780853	252.45	350.287	0.471069	P06213	yVPDEW/AVPDEW	CSVyVPDEW/CSVyVPDEW
	271	INSR_1185/A1	417.515	626.409	0.505051	7.80566	109.727	1	409.71	566.688	0.469658	121.913	145.955	0.403532	10.7431	121.213	1	111.17	160.804	0.489325	2057.37	1232.69	0.0950944	0.01	697.892	1	2057.36	1227.95	0.0938252	1095.24	253.951	1.60999e-05	0.01	169.262	1	1095.23	262.264	2.96264e-05	P06213	yETDYY/AETDYY	RDIyETDYY/RDIyETDYY
	272	INSR_1189/A1	433.518	216.619	0.0453471	0.01	90.8409	1	433.508	206.132	0.0354485	1496.99	281.629	1.06192e-07	192.374	290.771	0.508835	1304.61	337.906	0.000112868	733.58	2561.46	0.774565	0.01	1145.73	1	733.57	2456.93	0.765252	273.209	260.478	0.294204	0.01	160.434	1	273.199	264.05	0.300802	P06213	yYRKGG/AYRKGG	ETDyYRKGG/ETDyYRKGG
	273	INSR_1190/A1	140.602	238.081	0.554788	0.01	101.183	1	140.592	226.912	0.535503	0.01	95.8666	1	192.374	296.811	0.60737	-192.364	245.378	0.433041	0.01	754.473	1	0.01	542.928	1	0	795.139	1	214.849	174.782	0.218954	0.01	190.283	1	214.839	214.857	0.317321	P06213	yRKGGK/ARKGGK	TDYyRKGGK/TDYyRKGGK
	274	INSR_1355/A1	937.958	407.112	0.0212183	185.119	166.688	0.266723	752.839	386.346	0.0513268	820.619	209.9	9.23639e-05	0.01	90.3524	1	820.609	200.361	4.20505e-05	677.32	1082.75	0.531582	88.3205	1017.98	1	589	1248.86	0.63717	413.9	523.761	0.429355	31.2365	176.283	0.859346	382.663	487.961	0.432889	P06213	yEEHIP/AEEHIP	KRSyEEHIP/KRSyEEHIP
	275	INSR_1361/A1	1190.14	421.756	0.00477192	206.185	177.136	0.244398	983.952	401.408	0.01423	1224.99	280.345	1.24331e-05	27.9998	119.904	0.815348	1196.99	267.397	7.5791e-06	1217.7	1361.84	0.371207	127.491	838.171	0.950023	1090.21	1380.29	0.429592	556.884	377.46	0.140095	0.01	169.917	1	556.874	362.359	0.124318	P06213	yTHMNG/ATHMNG	HIPyTHMNG/HIPyTHMNG
	276	INSR_401/A1	259.531	210.383	0.217317	0.01	120.46	1	259.521	210.036	0.216576	131.44	161.578	0.415914	0.01	108.801	1	131.43	167.298	0.432069	1340.9	1067.07	0.208862	114.392	836.757	1	1226.51	1153.69	0.287699	706.278	311.657	0.0234303	11.4739	182.318	1	694.804	312.487	0.0261748	P06213	yALVSL/AALVSL	RRSyALVSL/RRSyALVSL
	277	INSR_992/A1	1233.87	370.878	0.00087754	11.5764	121.973	1	1222.3	344.916	0.000394146	1704.87	568.54	0.00270985	194.857	270.911	0.471949	1510.01	550.115	0.00604966	2478.93	1717.9	0.148994	383.659	976.819	0.694476	2095.27	1712.73	0.221168	1258.72	610.507	0.0392184	102.729	201.464	0.617872	1155.99	567.915	0.0417882	P06213	yASSNP/AASSNP	GPLyASSNP/GPLyASSNP
	278	INSR_999/A1	1259.33	453.041	0.00543759	72.609	136.131	0.59375	1186.72	418.707	0.00459084	1041.79	460.866	0.0237804	0.01	88.8264	1	1041.78	417.914	0.0126676	886.833	879.708	0.313376	88.8621	1390.35	0.950106	797.971	1333.77	0.549627	867.532	492.911	0.0783857	10.8495	197.136	1	856.683	466.569	0.0663207	P06213	yLSASD/ALSASD	NPEyLSASD/NPEyLSASD
63	279	ITGA5_328/A1	1829.7	397.347	4.12304e-06	10.6955	105.626	1	1819	364.694	6.09865e-07	568.542	283.545	0.0449368	10.1887	114.112	1	558.353	268.573	0.0376084	1376.42	752.313	0.0672951	1747.81	931.201	0.0605098	-371.391	986.438	0.70653	721.149	246.242	0.00340266	565.829	292.636	0.0531527	155.32	316.053	0.623096	P08648	yAVAAT/AAVAAT	YFGyAVAAT/YFGyAVAAT
64	280	ITK_180/A1	227.117	193.076	0.239441	362.839	197.181	0.065731	-135.722	230.544	0.556035	345.19	205.664	0.0932448	317.353	156.448	0.0424974	27.8378	220.281	0.89943	789.565	894.006	0.37711	348.876	799.288	0.730016	440.689	1011.29	0.662985	578.042	359.201	0.107541	134.754	248.805	0.588066	443.288	374.65	0.236699	Q08881	yDYQTN/ADYQTN	IALyDYQTN/IALyDYQTN
	281	ITK_512/A1	3487.96	383.809	0	153.929	864.29	0.858637	3334.03	752.36	9.34876e-06	1912.38	329.339	6.35653e-09	0.01	87.646	1	1912.37	302.292	2.5055e-10	1309.21	1144.1	0.252466	506.077	1426.13	0.722678	803.132	1505.82	0.593767	886.348	257.973	0.000590286	69.2633	206.039	0.82981	817.085	280.555	0.00358469	Q08881	yTSSTG/ATSSTG	DDQyTSSTG/DDQyTSSTG
65	282	JAK1_1034/A1	3734.15	1278.56	0.00349153	244.539	191.308	0.201133	3489.61	1153.14	0.002475	5582.14	1432.42	9.72981e-05	499.681	2319.49	0.829423	5082.45	2206.69	0.0212592	3324.77	1163.25	0.00425848	170.926	1300.58	0.895434	3153.84	1448.25	0.0294183	1281.6	520.955	0.013884	8.42437	178.022	1	1273.17	485.932	0.00878701	P23458	yYTVKD/AYTVKD	DKEyYTVKD/DKEyYTVKD
	283	JAK1_1035/A1	994.193	271.379	0.000248575	219.085	205.935	0.287363	775.108	290.452	0.00761244	1138.55	205.988	3.24622e-08	0.01	100.646	1	1138.54	200.057	1.25968e-08	564.041	1043.12	0.588672	0.01	801.728	1	564.031	1120.78	0.614765	710.198	447.007	0.112087	54.1591	152.964	0.723275	656.038	417.003	0.115644	P23458	yTVKDD/ATVKDD	KEYyTVKDD/KEYyTVKDD
	284	JAK1_220/A1	885.819	269.42	0.00100871	219.414	226.343	0.332321	666.405	298.007	0.025329	879.098	307.462	0.00424463	1090.72	473.297	0.0211854	-211.623	458.293	0.644229	769.605	699.952	0.271515	172.322	701.761	1	597.282	829.112	0.471258	812.995	341.81	0.0173761	52.8935	155.999	0.769604	760.102	328.738	0.0207596	P23458	yIPETL/AIPETL	YKRyIPETL/YKRyIPETL
	285	JAK1_3/A1	16175.7	4211.02	0.00012228	183.27	170.891	0.283494	15992.4	3768.78	2.19906e-05	40196.2	7091.39	1.4391e-08	2408.08	2094.48	0.250225	37788.1	6546.94	7.82215e-09	27297.3	6796.12	5.89803e-05	12701.1	3374.43	0.000167112	14596.2	6616.78	0.0273787	10292.2	1998.65	2.60663e-07	862.896	288.722	0.00280015	9429.26	1801.59	1.65699e-07	P23458	yLNIKE/ALNIKE	MQyLNIKE/MQyLNIKE
66	286	JAK2_1007/A1	2718.87	455.937	2.4669e-09	57.1815	154.424	0.711149	2661.69	424.983	3.76584e-10	3001.27	563.815	1.01794e-07	0.01	110.776	1	3001.26	511.539	4.42434e-09	263.712	657.046	0.688136	0.01	539.485	1	263.702	721.106	0.714578	998.325	390.656	0.0105984	0.01	161.593	1	998.315	371.157	0.00714711	O60674	yYKVKE/AYKVKE	DKEyYKVKE/DKEyYKVKE
	287	JAK2_1008/A1	2556.29	456.821	2.19115e-08	3.1754	95.1907	1	2553.12	415.193	7.76654e-10	1280.98	1001.84	0.201001	0.01	88.2324	1	1280.97	898.675	0.154017	278.083	705.25	0.693339	0.01	766.74	1	278.073	866.393	0.748229	912.023	442.147	0.0391274	35.697	168.044	0.89581	876.326	416.34	0.035294	O60674	yKVKEP/AKVKEP	KEYyKVKEP/KEYyKVKEP
	288	JAK2_813/A1	475.184	228.288	0.0373752	10.2524	139.325	0.992658	464.932	230.953	0.0440907	278.447	115.636	0.0160351	351.319	798.892	0.660092	-72.8713	627.403	0.90753	715.117	831.222	0.389582	0.01	769.623	1	715.107	952.962	0.452982	1239.89	346.909	0.000351131	26.511	235.401	0.910325	1213.38	359.896	0.000747106	O60674	yELLTE/AELLTE	TPDyELLTE/TPDyELLTE
	289	JAK2_868/A1	839.805	228.926	0.000243802	873.476	303.808	0.00403674	-33.6711	311.938	0.914036	804.511	319.232	0.0117253	1683.71	1078.1	0.118327	-879.203	882.56	0.319124	231.02	828.927	0.810767	61.4704	1147.39	1	169.55	1157.41	0.883527	492.11	191.322	0.0101021	102.007	268.126	0.703598	390.103	269.107	0.147138	O60674	yDPLQD/ADPLQD	MCRyDPLQD/MCRyDPLQD
	290	JAK2_966/A1	381.66	144.414	0.0082177	0.641587	97.1592	1	381.018	149.493	0.0108064	570.157	367.349	0.120618	0.01	123.717	1	570.147	342.257	0.0957233	374.607	825.729	0.787694	0.01	551.886	1	374.597	853.352	0.660663	830.809	273.175	0.002354	36.8853	173.374	0.831512	793.923	278.809	0.00440323	O60674	yLGTKR/ALGTKR	GMEyLGTKR/GMEyLGTKR
	291	JAK2_972/A1	683.725	256.499	0.00768104	124.326	192.985	0.562688	559.399	273.823	0.0410475	745.341	177.993	2.81754e-05	574.117	211.471	0.00662673	171.223	228.424	0.453475	191.841	708.8	0.816699	0.01	660.612	1	191.831	814.716	0.813842	267.064	370.358	0.470822	0.01	211.319	1	267.054	369.494	0.469802	O60674	yIHRDL/AIHRDL	TKRyIHRDL/TKRyIHRDL
	292	JAK2_980/A1	849.591	290.645	0.00346336	268.937	320.581	0.401491	580.654	359.504	0.106255	992.623	896.789	0.268323	428.69	167.113	0.010305	563.933	812.49	0.487604	115.11	985.551	1	0.01	728.307	1	115.1	1046.57	0.912421	582.352	398.588	0.143979	62.061	200.264	0.89061	520.291	388.795	0.180798	O60674	yYVVRE/AYVVRE	DKDyYVVRE/DKDyYVVRE
	293	JAK2_981/A1	3117.74	735.697	2.25446e-05	452.471	291.676	0.120811	2665.27	695.734	0.000127561	1039.35	1101.53	0.345367	669.559	278.414	0.0161698	369.791	1008.56	0.713862	463.272	739.969	0.531244	0.01	634.259	1	463.262	824.266	0.574072	1028.15	449.963	0.0223059	37.4912	146.134	0.797511	990.663	418.075	0.017801	O60674	yVVREP/AVVREP	KDYyVVREP/KDYyVVREP
67	294	JAK3_785/A1	291.206	188.465	0.122288	8.71265	111.858	1	282.493	189.533	0.136075	248.662	188.386	0.186822	0.01	97.0545	1	248.652	184.508	0.177745	61.4104	700.955	1	0.01	655.636	1	61.4004	806.836	0.939336	771.257	396.889	0.0519705	7.87278	202.247	1	763.384	388.02	0.0491244	P52333	yELLSD/AELLSD	SSDyELLSD/SSDyELLSD
68	295	KBTBD10_587/A1	2453.56	1059.04	0.0205076	157.988	156.092	0.311437	2295.57	954.916	0.0162124	1400.94	532.916	0.00856413	0.01	109.808	1	1400.93	484.184	0.00380902	624.96	860.363	0.467571	0.01	898.415	1	624.95	1037.53	0.54692	541.302	987.462	0.583548	59.4257	165.104	0.718883	481.876	892.424	0.589199	O60662	yASGAS/AASGAS	EIRyASGAS/EIRyASGAS
69	296	KIT_568/A1	214.757	229.765	0.349921	131.673	343.301	0.701294	83.0843	336.075	0.804726	223.001	245.291	0.363252	220.402	190.76	0.247902	2.59943	264.515	0.992159	1063.8	747.352	0.154586	214.206	958.375	0.823128	849.597	998.959	0.395027	1189.17	344.159	0.000549253	127.6	249.666	0.609272	1061.57	363.533	0.00349658	P10721	yVYIDP/AVYIDP	GNNyVYIDP/GNNyVYIDP
	297	KIT_570/A1	4793.91	683.075	2.24154e-12	194.307	134.756	0.149301	4599.6	619.814	1.15907e-13	8905.88	1860.76	1.69754e-06	72.9424	140.113	0.602626	8832.94	1667.85	1.18148e-07	2284.88	940.002	0.0150625	0.01	691.089	1	2284.87	996.718	0.0218745	4390.23	696.767	2.95243e-10	676.283	3509.5	0.847184	3713.94	2788.97	0.182946	P10721	yIDPTQ/AIDPTQ	NYVyIDPTQ/NYVyIDPTQ
	298	KIT_703/A1	7067.75	2441.63	0.00379321	0.01	96.4666	1	7067.74	2185.14	0.00121787	51022.8	6874.84	1.15241e-13	209.313	257.543	0.416343	50813.5	6152.28	1.11022e-16	27674.1	6825.37	5.01652e-05	0.01	649.793	1	27674.1	6125.51	6.23867e-06	4081.27	786.963	2.1437e-07	54.138	190.585	0.776349	4027.13	719.196	2.14546e-08	P10721	yKNLLH/AKNLLH	AALyKNLLH/AALyKNLLH
	299	KIT_721/A1	1742.82	675.131	0.00983364	592.063	1914	0.757054	1150.76	1600.84	0.472206	1608.13	516.87	0.00186146	20.4217	125.693	0.901567	1587.71	472.443	0.000777027	919.52	855.126	0.282208	0.01	532.03	1	919.51	868.807	0.289861	1025.05	274.406	0.000187146	35.8467	178.608	0.980414	989.204	281.743	0.000446032	P10721	yMDMKP/AMDMKP	TNEyMDMKP/TNEyMDMKP
	300	KIT_823/A1	1744.32	725.189	0.0161509	0.01	99.84	1	1744.31	653.223	0.00757413	2053.25	457.855	7.2987e-06	205.696	295.497	0.486336	1847.55	469.144	8.20296e-05	375.359	588.943	0.523874	0.01	718.078	1	375.349	766.071	0.624135	982.17	504.469	0.0515275	40.4102	242.389	0.925754	941.76	488.716	0.0539632	P10721	yVVKGN/AVVKGN	DSNyVVKGN/DSNyVVKGN
	301	KIT_900/A1	902.198	197.836	5.1e-06	19.2285	107.674	0.987999	882.969	195.62	6.36241e-06	873.271	164.504	1.10313e-07	192.374	274.983	0.592618	680.897	258.879	0.00853	267.535	743.877	0.719092	0.01	665.613	1	267.525	841.729	0.7506	951.297	476.997	0.0461006	63.6995	256.827	0.804103	887.597	470.741	0.0593419	P10721	yDIMKT/ADIMKT	AEMyDIMKT/AEMyDIMKT
	302	KIT_936/A1	18491.1	5656.04	0.00107745	38.8681	130.281	0.885228	18452.3	5059.92	0.000265337	38927.2	5007.91	7.66054e-15	40.2252	130.353	1	38887	4480.34	0	17496.8	2565.26	9.03388e-12	0.01	522.287	1	17496.8	2329.83	5.89528e-14	6721.84	1213.7	3.04821e-08	116.733	280.794	0.677592	6605.11	1107.14	2.42724e-09	P10721	ySNLAN/ASNLAN	NHIySNLAN/NHIySNLAN
70	303	KRCM_125/A1	1391.16	331.202	2.66196e-05	100.256	624.651	0.87248	1290.91	567.335	0.0228742	2363.13	836.058	0.00470309	0.01	103.495	1	2363.12	752.078	0.00167613	1762.43	1258.45	0.161344	0.01	662.723	1	1762.42	1237.12	0.154244	1525.63	441.804	0.000553579	0.360875	171.151	1	1525.27	416.807	0.000252573	P06732	yVLSSR/AVLSSR	DPNyVLSSR/DPNyVLSSR
	304	KRCM_173/A1	1389.52	428.964	0.00119758	53.3057	125.359	0.73267	1336.22	395.774	0.000734346	2080.9	1154.08	0.071357	199.561	468.726	0.670269	1881.34	1094.23	0.0855349	1052.81	1027.16	0.305347	0.01	540.389	1	1052.8	1009.59	0.297008	1101.36	319.874	0.000574586	4.06858	243.742	0.986681	1097.3	342.785	0.00136799	P06732	yYPLKS/AYPLKS	KGKyyPLKS/KGKyyPLKS
	305	KRCM_174/A1	1194.94	453.155	0.00836159	25.474	100.759	0.822184	1169.47	412.761	0.00460457	638.849	882.157	0.468921	192.374	271.621	0.601597	446.475	816.595	0.584525	303.802	930.398	0.744008	0.01	486.134	1	303.792	913.404	0.739425	366.452	249.211	0.141415	30.0329	279.566	0.914445	336.419	310.772	0.278988	P06732	yPLKSM/APLKSM	GKYyPLKSM/GKYyPLKSM
71	306	KS6B1_62/A1	105.014	216.215	0.662602	11.7329	110.46	0.945229	93.2816	211.471	0.659114	319.72	246.411	0.194428	18.4336	109.602	1	301.287	236.183	0.20205	0.01	679.797	1	0.01	610.767	1	0	770.403	1	370.535	252.696	0.142533	0.01	182.507	1	370.525	266.588	0.16454	P23443	yELGME/AELGME	VGPyELGME/VGPyELGME
72	307	LCK_192/A1	14476	2878.22	4.90945e-07	345.142	597.078	0.575984	14130.9	2615.58	6.55604e-08	26133.1	6918.17	0.000158285	224.845	153.355	0.142574	25908.3	6188.94	2.83309e-05	4712.15	1083.86	1.37481e-05	0.01	842.074	1	4712.14	1168.44	5.50449e-05	3382.61	499.21	1.23243e-11	68.8317	189.152	0.715918	3313.78	469.931	1.7627e-12	P06239	yISPRI/AISPRI	GGFyISPRI/GGFyISPRI
	308	LCK_505/A1	4592.74	726.259	2.54497e-10	268.56	206.109	0.192546	4324.18	668.917	1.01396e-10	4802.5	496.317	0	518.886	210.627	0.0137514	4283.61	472.951	0	741.301	865.899	0.391909	19.0824	733.257	1	722.218	960.429	0.452038	924.428	277.439	0.000861583	85.2543	185.255	0.645351	839.173	286.652	0.003415	P06239	yQPQPG/AQPQPG	EGQyQPQP/EGQyQPQP
73	309	LCP2_113/A1	5893.43	891.812	3.87469e-11	477.016	206.531	0.0208991	5416.41	813.546	2.77187e-11	11750.1	1768	3.00353e-11	188.252	225.485	0.417098	11561.8	1590.96	3.65818e-13	3484.97	1444.86	0.0158599	10.8146	811.842	1	3474.15	1437.2	0.0156295	3290.69	457.301	6.18505e-13	41.4672	149.659	0.781707	3249.22	425.133	2.12053e-14	Q13094	yESPND/AESPND	EDDyESPND/EDDyESPND
	310	LCP2_128/A1	6115.94	1040.99	4.21587e-09	326.386	548.501	0.56581	5789.55	1023.44	1.53786e-08	5884.15	3774.87	0.119027	399.305	170.648	0.0192796	5484.85	3378.93	0.104514	2338.54	1129.12	0.0383353	20.9095	803.861	1	2317.63	1186.44	0.0507538	4170.86	1120.73	0.000197801	49.0975	172.908	0.776433	4121.76	1011.32	4.58358e-05	Q13094	yESPNE/AESPNE	DGDyESPNE/DGDyESPNE
	311	LCP2_145/A1	3245.18	1145.29	0.00460135	144.248	153.415	0.34706	3100.93	1031.24	0.00263689	4561.46	1475.77	0.00199423	90.9245	117.774	0.44007	4470.54	1323.12	0.000727512	2288.02	1290.72	0.0762656	0.01	762.545	1	2288.01	1296.79	0.0776513	3096.59	481.01	1.20985e-10	49.4626	324.136	0.878707	3047.13	498.132	9.50519e-10	Q13094	yEPPPS/AEPPPS	DADyEPPPS/DADyEPPPS
	312	LCP2_173/A1	1867.57	315.482	3.21762e-09	350.81	164.22	0.0326507	1516.76	309.523	9.55344e-07	3206.54	1650.13	0.0519762	805.374	1307.82	0.537993	2401.17	1790.13	0.179784	1619.24	842.334	0.0545499	2.88	829.887	1	1616.36	990.378	0.102645	401.236	514.544	0.435485	0.839537	190.89	1	400.397	483.392	0.407467	Q13094	yIDRPP/AIDRPP	NSMyIDRPP/NSMyIDRPP
	313	LCP2_23/A1	145.643	125.73	0.24668	0.01	113.728	1	145.633	142.852	0.307952	2145.68	672.199	0.00141175	0.01	94.4966	1	2145.67	605.673	0.000395822	1383.77	914.574	0.130249	485.229	840.444	0.563679	898.542	1045.45	0.390046	980.533	275.348	0.000369026	216.524	272.542	0.426897	764.008	324.377	0.0184999	Q13094	yFKKLN/AFKKLN	LADyFKKLN/LADyFKKLN
74	314	LMNA _646 /A1	240.66	325.614	0.485247	47.4752	129.598	0.771739	193.185	308.054	0.530559	237.257	161.219	0.141092	58.2537	346.06	0.866312	179.003	304.381	0.556448	832.096	1038.92	0.423146	82.6143	1538.24	0.957166	749.481	1511.02	0.619866	783.675	625.545	0.210254	0.01	189.059	1	783.665	578.352	0.175391	P02545	yLLGNS/ALLGNS	TRSyLLGNS/TRSyLLGNS
75	315	LTK_672/A1	360.857	250.202	0.149202	89.0298	178.646	0.618209	271.827	263.115	0.301521	560.403	278.107	0.0438846	202.1	180.016	0.261545	358.304	285.164	0.208911	4568.58	1549.9	0.00319993	46.2711	677.679	1	4522.31	1482.33	0.00228076	1113.85	554.816	0.0446716	0.01	164.296	1	1113.84	512.302	0.0296803	P29376	yRASYY/ARASYY	RDIyRASYY/RDIyRASYY
	316	LTK_676/A1	860.44	932.352	0.364849	284.562	240.204	0.23612	575.878	854.425	0.500288	1544.7	395.994	9.57676e-05	138.435	155.997	0.374819	1406.27	374.233	0.000171293	568.303	1838.81	0.855947	228.53	1013.21	0.82154	339.773	1822.34	0.852084	209.26	317.832	0.510255	17.9091	150.817	0.90547	191.351	307.346	0.533526	P29376	yYRRGD/AYRRGD	RASyYRRGD/RASyYRRGD
	317	LTK_677/A1	721.61	448.699	0.107764	12.3026	232.871	1	709.307	440.003	0.106928	1242.15	377.353	0.00099495	0.01	119.575	1	1242.14	349.993	0.00038631	45.1681	1140.41	1	0.01	805.677	1	45.1581	1195.78	0.969874	64.6519	193.319	0.738039	2.37086	247.02	1	62.2811	257.894	0.809157	P29376	yRRGDR/ARRGDR	ASYyRRGDRL/ASYyRRGDRL
76	318	LYN_193/A1	1156.04	486.987	0.0175955	96.2187	153.146	0.529794	1059.83	451.439	0.0188842	2497.1	522.418	1.75136e-06	270.78	271.664	0.318857	2226.32	512.462	1.39512e-05	1261.5	928.121	0.174058	0.01	729.934	1	1261.49	1004.4	0.2091	347.278	606.668	0.567003	2.37086	136.824	1	344.907	552.874	0.532704	P07948	yYISPR/AYISPR	NGGyYISPR/NGGyYISPR
	319	LYN_265/A1	5120.31	985.799	2.05376e-07	422.13	257.976	0.101751	4698.18	904.085	2.02591e-07	11742.9	1942.38	1.48468e-09	1050.59	305.382	0.000580734	10692.3	1753.35	1.06982e-09	13919.3	4221.97	0.000976945	291.238	825.884	0.724343	13628	3830.05	0.00037309	2572.23	664.297	0.000107792	52.7387	260.511	0.874777	2519.49	627.497	5.93463e-05	P07948	yYNNST/AYNNST	WMGyYNNST/WMGyYNNST
	320	LYN_306/A1	1561.01	284.753	4.19811e-08	10.0979	106.02	0.935255	1550.91	267.604	6.7951e-09	3492.15	779.606	7.47611e-06	14.3383	117.413	0.999214	3477.81	703.207	7.57698e-07	547.271	1021.95	0.785892	19.5124	887.275	1	527.758	1143.61	0.644431	530.642	284.302	0.061959	98.6757	184.783	0.593312	431.966	291.803	0.138759	P07948	yAVVTR/AAVVTR	VRLyAVVTR/VRLyAVVTR
	321	LYN_316/A1	328.411	236.64	0.165169	19.6731	312.454	0.949793	308.738	321.52	0.336902	432.117	165.357	0.00896441	286.937	503.69	0.568877	145.18	417.249	0.727864	722.969	1339.48	0.589354	34.3919	905.325	0.975441	688.577	1388.21	0.61986	382.217	268.872	0.155128	2.37086	217.273	1	379.847	293.527	0.195611	P07948	yIITEY/AIITEY	EPIyIITEY/EPIyIITEY
	322	LYN_32/A1	5142.14	917.048	2.0511e-08	204.674	167.838	0.222636	4937.47	830.472	2.75182e-09	2645.49	1500.04	0.0777788	258.834	256.628	0.313139	2386.66	1356.33	0.0784483	2784.46	982.026	0.00457388	136.485	836.674	0.917182	2647.98	1091.56	0.015266	1851.91	414.143	7.75133e-06	0.01	192.665	1	1851.9	399.354	3.52605e-06	P07948	yVRDPT/AVRDPT	RTIyVRDPT/RTIyVRDPT
	323	LYN_473/A1	799.452	163.225	9.67363e-07	54.8684	131.443	0.676344	744.584	177.99	2.86971e-05	1076.18	295.737	0.000273474	13.6217	132.454	1	1062.56	283.716	0.000180113	532.221	1024.92	0.603543	161.226	841.828	1	370.996	1124.98	0.74155	224.818	398.116	0.572251	12.5281	141.418	0.929404	212.289	372.554	0.568774	P07948	yDIMKM/ADIMKM	DELyDIMKM/DELyDIMKM
77	324	MCM6_276/A1	1527.03	228.732	2.44705e-11	291.816	1035.63	0.778101	1235.22	827.87	0.135663	2046.77	918.75	0.0258857	0.01	91.0803	1	2046.76	824.778	0.0130739	1879.82	892.248	0.0351197	82.1018	1013.21	1	1797.72	1119.3	0.108228	1630.33	456.726	0.000357209	0.01	175.651	1	1630.32	430.571	0.000152683	Q14566	yETEGI/AETEGI	VDGyETEGI/VDGyETEGI
	325	MCM6_699/A1	422.784	178.33	0.0177427	136.43	205.964	0.507689	286.353	225.597	0.2043	403.547	325.735	0.21536	708.939	430.872	0.099874	-305.392	443.027	0.490588	1177.72	1159.18	0.309598	448.303	928.603	0.629236	729.421	1261.88	0.563209	635.682	257.641	0.0136072	374.297	262.413	0.153737	261.385	307.278	0.394935	Q14566	yNEDIN/ANEDIN	INGYNEDIN/INGYNEDIN
	326	MCM6_810/A1	539.452	313.046	0.0848262	126.286	120.08	0.292912	413.166	295.042	0.161378	703.235	382.382	0.0658847	383.879	539.919	0.47706	319.356	540.259	0.554417	1517.5	1031.2	0.141109	528.523	1013.95	0.602167	988.975	1211.43	0.414257	980.807	287.719	0.000651725	129.295	269.579	0.631478	851.512	331.406	0.0101828	Q14566	yLVVNP/ALVVNP	EDPyLVVNP/EDPyLVVNP
78	327	MERTK_749/A1	152.404	219.973	0.526644	0.839727	133.366	1	151.564	222.221	0.495186	149.982	134.158	0.263559	0.01	85.3522	1	149.972	137.003	0.273633	1676.69	1076.33	0.119262	237.497	1746.65	0.974787	1439.19	1660.5	0.386065	624.575	285.358	0.0286057	2.37086	235.292	1	622.204	313.625	0.0472519	Q12866	ySGDYY/ASGDYY	KKIySGDYY/KKIySGDYY
	329	MERTK_929/A1	699.879	236.537	0.00308598	6.84555	131.982	0.958632	693.033	234.971	0.00318158	867.78	245.882	0.000416378	97.1944	162.58	0.549931	770.585	253.428	0.00235917	2384.99	849.992	0.00501491	157.814	1029.34	1	2227.17	1101.68	0.0432035	782.352	261.078	0.00272815	13.9839	208.012	1	768.368	283.709	0.00675938	Q12866	yILNGG/AILNGG	EGRyILNGG/EGRyILNGG
79	330	MET_1003/A1	1785.61	590.772	0.00250534	92.9876	205.353	0.650659	1692.62	551.825	0.00215849	4203.72	2672.69	0.115732	158.962	361.074	0.659737	4044.76	2406.83	0.0928331	4559	1788.17	0.0107818	146.803	831.109	0.943724	4412.19	1724.09	0.0104881	1048.27	498.313	0.0353988	74.4567	401.186	0.852756	973.811	543.344	0.073074	P08581	yRATFP/ARATFP	SVDyRATFP/SVDyRATFP
	331	MET_1230/A1	276.67	214.307	0.196675	346.716	586.369	0.554299	-70.0453	492.99	0.887008	267.381	203.191	0.188176	317.732	383.471	0.407319	-50.3512	348.223	0.885024	44.6985	773.093	0.953891	0.01	848.693	1	44.6885	954.1	0.96264	234.824	184.219	0.202385	0.01	181.732	1	234.814	216.714	0.278547	P08581	yDKEYY/ADKEYY	RDMyDKEYY/RDMyDKEYY
	332	MET_1234/A1	1222.22	239.307	3.26197e-07	79.9989	128.401	0.533234	1142.22	236.022	1.29993e-06	1461.81	430.013	0.00067468	399.74	163.456	0.0144572	1062.07	404.92	0.00871387	1215.31	871.818	0.163291	263.158	798.043	0.74157	952.154	995.076	0.338604	401.356	240.128	0.0946174	29.6462	202.115	0.883377	371.709	265.781	0.16192	P08581	yYSVHN/AYSVHN	DKEyYSVHN/DKEyYSVHN
	333	MET_1235/A1	1186.98	237.563	5.82837e-07	0.01	178.968	1	1186.97	253.706	2.88498e-06	1422.11	360.331	7.91599e-05	192.374	273.089	0.574149	1229.74	385.509	0.00142222	1156.84	898.974	0.198119	68.3833	860.419	0.984498	1088.46	1044.37	0.297283	849.254	303.272	0.00510258	115.052	252.342	0.648414	734.201	334.343	0.0280851	P08581	ySVHNK/ASVHNK	KEYySVHNK/KEYySVHNK
	334	MET_1313/A1	585.676	208.45	0.00495656	46.7533	202.56	0.851376	538.923	243.679	0.0269842	1098.61	429.325	0.0104949	27.3324	210.661	0.927846	1071.27	417.232	0.0102364	1434.49	875.341	0.101238	286.275	1520.75	0.850674	1148.21	1414.42	0.416883	651.798	282.56	0.0210602	12.0478	217.95	1	639.75	303.93	0.0352862	P08581	yEVMLK/AEVMLK	DPLyEVMLK/DPLyEVMLK
	335	MET_1349/A1	1714.53	388.291	1.00612e-05	64.5179	201.898	0.749289	1650.01	380.885	1.4755e-05	2069.13	507.529	4.55949e-05	332.718	300.218	0.267722	1736.41	510.046	0.000662515	1198.46	909.339	0.187492	325.077	1116.6	0.770936	873.386	1187.26	0.461927	768.831	380.563	0.0433444	60.8848	218.845	0.780838	707.946	380.261	0.0626233	P08581	yVHVNA/AVHVNA	GEHyVHVNA/GEHyVHVNA
	336	MET_1356/A1	23400.9	4650.27	4.84146e-07	390.176	214.248	0.068568	23010.8	4162.63	3.23378e-08	39416.2	11445.4	0.000573059	1425.07	2776.72	0.607775	37991.2	10460.6	0.000281172	14423.2	1897.53	2.93099e-14	271.702	1165.5	0.815656	14151.5	1922.37	1.81188e-13	4237.3	913.354	3.49134e-06	62.2288	233.149	0.789528	4175.07	836.653	6.02145e-07	P08581	yVNVKC/AVNVKC	NATyVNVKC/NATyVNVKC
	337	MET_1365/A1	94.8191	191.584	0.620634	70.98	254.044	0.810668	23.8392	260.934	0.927201	52.3778	208.009	0.801179	292.074	484.34	0.54646	-239.696	418.767	0.567035	652.259	980.777	0.505996	175.693	1316.57	0.893833	476.566	1345.2	0.723117	269.724	282.64	0.3399	0.01	183.641	1	269.714	290.074	0.352438	P08581	yPSLLS/APSLLS	VAPyPSLLS/VAPyPSLLS
	338	MET_830/A1	0.01	112.088	1	0.01	140.369	1	0	147.896	1	7.90976	196.081	1	6.42762	324.533	1	1.48214	306.515	0.996142	294.236	854.494	0.730575	214.916	1673.71	1	79.3199	1504.96	0.957964	233.711	385.5	0.544319	0.01	157.74	1	233.701	365.81	0.522888	P08581	yFDLIY/AFDLIY	LSKyFDLIY/LSKyFDLIY
80	339	MUSK_554/A1	1921.49	381.128	4.60895e-07	207.196	341.863	0.544436	1714.3	431.659	7.137e-05	9706.09	2833.16	0.000612286	1048.62	400.828	0.00888886	8657.47	2553	0.000695589	1106.78	1164.74	0.341961	128.352	1271.75	0.919604	978.426	1433.77	0.494949	313.539	312.541	0.315738	3.74465	213.489	0.993897	309.794	324.796	0.340147	O15146	yQRMPL/AQRMPL	NPMyQRMPL/NPMyQRMPL
	340	MUSK_577/A1	1233.44	622.947	0.0476881	140.089	128.661	0.276202	1093.35	566.024	0.053389	2348.16	681.911	0.000573781	330.709	177.256	0.0620649	2017.45	625.183	0.00125018	760.443	1023.77	0.457583	7.63595	814.939	1	752.807	1112.19	0.498461	315.405	258.297	0.222021	0.01	159.913	1	315.395	262.14	0.228886	O15146	yVRDIG/AVRDIG	NIEyVRDIG/NIEyVRDIG
	341	MUSK_751/A1	102.553	168.763	0.592777	1.80857	117.431	1	100.744	176.235	0.567537	173.476	124.052	0.161963	68.3935	178	0.801775	105.082	176.979	0.55265	2450.63	1172.7	0.0366301	56.3147	790.662	1	2394.32	1214.61	0.0486789	876.845	363.772	0.0159273	15.0389	182.077	1	861.806	354.62	0.0150831	O15146	ySADYY/ASADYY	RNIySADYY/RNIySADYY
	342	MUSK_755/A1	1370.55	268.708	3.38126e-07	220.677	281.014	0.462506	1149.88	324.26	0.00039056	1135.37	828.974	0.170783	199.943	160.68	0.21334	935.423	751.83	0.213399	705.611	894.926	0.4304	15.3098	749.839	1	690.301	988.974	0.485151	774.852	321.285	0.0158704	33.8259	311.476	0.9403	741.026	375.219	0.0482636	O15146	yYKANE/AYKANE	SADyYKANE/SADyYKANE
	343	MUSK_756/A1	4092.6	1756.82	0.019822	178.112	162.668	0.273513	3914.49	1576.39	0.0130151	1814.81	716.757	0.0113372	81.5834	181.462	0.652986	1733.22	656.315	0.00826598	1585.79	2167.91	0.562428	1342.44	1030.51	0.192649	243.344	2096.91	0.907608	1441.72	426.464	0.000722639	374.229	208.489	0.0726429	1067.49	414.22	0.00995847	O15146	yKANEN/AKANEN	ADYyKANEN/ADYyKANEN
	344	MUSK_813/A1	535.001	277.977	0.0542609	185.44	145.238	0.201644	349.561	272.898	0.200193	1427.36	733.332	0.0515922	1030.79	452.728	0.0227876	396.571	743.773	0.59388	389.356	883.058	0.676457	0.01	690.045	1	389.346	953.693	0.68307	370.01	220.364	0.0931155	7.72992	199.032	1	362.28	250.233	0.147656	O15146	yYVRDG/AYVRDG	EVIyYVRDG/EVIyYVRDG
81	345	MYH11_1415 /A1	1346.84	426.789	0.0015997	0.01	95.3341	1	1346.83	388.808	0.000531767	1398.82	404.729	0.00054745	0.01	85.4468	1	1398.81	368.002	0.000143924	1955.18	728.272	0.0072563	0.01	784.24	1	1955.17	890.687	0.028145	1305.25	367.445	0.00038165	50.207	231.084	0.82799	1255.04	374.236	0.000797022	P35749	yKLEK/AKLEK	AAAyDKLEK /AAAyDKLEK
82	346	MYH3_757/A1	194.356	137.211	0.156609	25.0935	130.357	0.847342	169.262	158.925	0.286824	291.425	202.663	0.150414	192.374	273.016	0.505826	99.0509	278.532	0.72211	277.195	950.504	0.821701	249.409	1002.88	0.803585	27.7852	1151.62	0.98075	232.89	325.205	0.473881	3.26846	202.662	0.996398	229.621	330.529	0.487211	P11055	yKFGHT/AKFGHT	HTQyKFGHT/HTQyKFGHT
83	347	NCK1_105/A1	405.587	233.075	0.0818117	131.551	195.956	0.545072	274.036	257.873	0.287898	934.559	204.598	4.9223e-06	163.495	177.443	0.356814	771.064	228.867	0.000753686	1718.02	1096.77	0.117224	58.1828	858.829	0.945984	1659.84	1185.28	0.161373	840.295	376.223	0.0255065	56.8642	182.197	0.754948	783.431	364.901	0.0317849	P16333	yDLNMP/ADLNMP	ERLyDLNMP/ERLyDLNMP
	348	NCK1_268/A1	4427.01	708.82	4.21064e-10	349.19	410.838	0.415783	4077.83	709.375	8.98567e-09	14062	3926.29	0.000341346	2512.84	463.547	5.91904e-08	11549.1	3530.09	0.00106853	3325.73	1358.2	0.0143338	153.37	1012.83	0.882765	3172.36	1446.12	0.0282467	1537.94	426.67	0.000312458	34.6006	247.279	0.94708	1503.34	426.997	0.000430001	P16333	yIRPSL/AIRPSL	QCDyIRPSL/QCDyIRPSL
84	349	NCK2_110/A1	1071.5	283.904	0.000160391	393.041	241.382	0.10344	678.459	315.341	0.0314254	1392.99	547.343	0.0109224	472.334	308.718	0.125996	920.659	544.841	0.0910502	584.754	856.614	0.494811	48.6895	931.506	1	536.065	1052.45	0.610485	523.618	459.169	0.254106	46.5014	217.995	0.857441	477.117	444.052	0.282585	O43639	yDLNIP/ADLNIP	DRIyDLNIP/DRIyDLNIP
85	350	NTRK1_496/A1	190.257	176.543	0.281146	0.01	106.544	1	190.247	178.171	0.28559	446.892	1289.83	0.72897	10.209	103.632	1	436.682	1156.44	0.705704	80.479	774.52	0.980237	0.01	675.211	1	80.469	868.016	0.926134	401.176	250.695	0.10952	0.01	177.598	1	401.166	263.065	0.127243	P04629	yFSDAC/AFSDAC	NPQyFSDAC/NPQyFSDAC
	351	NTRK1_676/A1	335.886	407.724	0.430519	16.0512	164.411	0.962609	319.835	386.277	0.407644	88.9578	101.013	0.378472	44.4517	149.386	0.923413	44.5061	146.808	0.761754	804.624	1212.15	0.506793	0.01	744.944	1	804.614	1228.18	0.512358	661.908	323.917	0.0409951	0.01	233.399	1	661.898	341.501	0.0525832	P04629	ySTDYY/ASTDYY	RDIySTDYY/RDIySTDYY
	352	NTRK1_680/A1	1300.51	169.52	1.68754e-14	280.988	289.73	0.332103	1019.52	270.843	0.000166883	3652.21	650.148	1.9334e-08	299.97	160.072	0.0609188	3352.24	594.582	1.71708e-08	375.44	1253.72	0.907614	0.01	524.873	1	375.43	1192.79	0.752936	329.134	280.007	0.239785	27.921	176.226	0.874103	301.213	285.231	0.290923	P04629	yYRVGG/AYRVGG	STDyYRVGG/STDyYRVGG
	353	NTRK1_681/A1	671.656	206.299	0.00113013	2.86677	135.724	1	668.789	212.367	0.001636	1413.35	389.882	0.000288613	0.0109525	91.7628	1	1413.34	355.891	7.14127e-05	0.01	542.92	1	0.01	452.233	1	0	598.764	1	149.773	262.467	0.568223	0.01	183.101	1	149.763	274.275	0.58502	P04629	yRVGGR/ARVGGR	TDYyRVGGR/TDYyRVGGR
	354	NTRK1_757/A1	1267.69	242.477	1.70957e-07	34.7168	158.203	0.826293	1232.98	249.104	7.42319e-07	2183.61	540.206	5.28975e-05	204.799	461.828	0.657418	1978.81	601.19	0.000995822	1028.68	2565.69	0.688449	34.5229	667.361	1	994.154	2352.33	0.672548	438.991	212.571	0.038896	146.463	254.608	0.565097	292.528	273.942	0.28556	P04629	yAIMRG/AAIMRG	PEVyAIMRG/PEVyAIMRG
	355	NTRK1_791/A1	208.302	123.902	0.0927068	32.6071	99.9552	0.744244	175.695	135.189	0.193701	225.91	321.8	0.482639	44.4775	125.648	0.82268	181.433	303.837	0.550389	99.224	859.6	0.908098	0.01	653.947	1	99.214	920.716	0.914183	382.559	253.368	0.131046	28.6205	223.002	1	353.938	284.946	0.214161	P04629	yLDVLG/ALDVLG	PPVyLDVLG/PPVyLDVLG
86	356	NTRK2_516/A1	505.335	207.11	0.0146837	295.366	172.242	0.0863573	209.969	228.29	0.357673	649.351	308.123	0.0350675	525.095	237.519	0.0270433	124.256	331.362	0.707653	685.189	599.564	0.253086	89.1028	659.173	0.927611	596.087	740.464	0.42078	934.428	221.089	2.37101e-05	124.658	224.943	0.579435	809.77	263.56	0.00212187	Q16620	yFGITN/AFGITN	NPQyFGITN/NPQyFGITN
	357	NTRK2_707/A1	1303.96	507.227	0.0101425	177.05	195.683	0.365552	1126.91	478.329	0.0184685	1410.11	434.977	0.00118696	28.3443	147.707	0.878554	1381.76	405.53	0.000655578	21.249	657.004	1	0.01	591.317	1	21.239	745.062	0.977257	291.908	283.678	0.303444	5.75143	159.92	1	286.156	282.353	0.310805	Q16620	yRVGGH/ARVGGH	TDYyRVGGH/TDYyRVGGH
	358	NTRK2_817/A1	74.3967	100.025	0.456979	9.9385	155.587	1	64.4582	150.094	0.667575	101.738	231.037	0.659661	209.22	261.367	0.423401	-107.482	289.292	0.710223	124.843	935.203	0.962563	0.01	1057.6	1	124.833	1170.81	0.915084	256.61	270.849	0.343389	41.1018	246.661	1	215.508	308.532	0.48484	Q16620	yLDILG/ALDILG	SPVyLDILG/SPVyLDILG
	359	NTRK3_516/A1	233.644	294.033	0.455685	145.451	208.98	0.526942	88.1927	308.817	0.775184	598.726	224.096	0.00754198	45.4243	123.264	0.712474	553.302	222.017	0.0126912	183.561	783.98	0.918697	0.01	537.125	1	183.551	815.354	0.821877	402.789	212.786	0.0583513	174.205	267.49	0.514852	228.583	281.341	0.416488	Q16288	yFRQGH/AFRQGH	NPQyFRQGH/NPQyFRQGH
87	360	NTRK3_709/A1	176.437	201.284	0.380697	0.01	118.587	1	176.427	202.114	0.382682	315.851	162.561	0.0520047	0.01	96.4	1	315.841	163.452	0.0533055	1189.32	819.637	0.146745	328.145	878.899	0.708863	861.174	1000.46	0.389331	1269.77	476.309	0.00767528	187.955	188.97	0.319885	1081.82	450.469	0.0163195	Q16288	yYRLFN/AYRLFN	STDyYRLFN/STDyYRLFN
	361	NTRK3_710/A1	105.902	120.965	0.381287	61.0792	162.425	0.706865	44.8223	165.937	0.787057	551.696	444.917	0.214947	53.5234	110.002	0.626542	498.173	406.966	0.220879	218.255	800.328	0.866012	57.4684	1073.24	0.957294	160.786	1097.06	0.883471	722.914	476.366	0.129101	85.7809	225.677	0.70385	637.133	460.541	0.166502	Q16288	yRLFNP/ARLFNP	TDYyRLFNP/TDYyRLFNP
88	362	OSTP_246/A1	15.8119	104.443	0.879658	0.355873	134.583	1	15.456	139.979	0.912073	78.937	156.651	0.614306	0.01	104.902	1	78.927	161.97	0.626028	227.187	1024.84	0.992625	0.01	551.454	1	227.177	1011.29	0.822247	925.515	383.885	0.0159057	12.3257	143.956	0.931763	913.189	361.01	0.0114159	P10451	yKRKAN/AKRKAN	SRLyKRKAN/SRLyKRKAN
89	363	P55G_341/A1	1474.17	1576.2	0.349617	0.01	87.0713	1	1474.16	1411.41	0.29624	372.382	303.671	0.220069	217.007	437.318	0.619716	155.376	434.19	0.720438	66.5407	873.997	0.940979	0.01	853.577	1	66.5307	1023.84	0.948186	624.015	343.649	0.0693754	116.173	225.478	0.622403	507.842	353.525	0.150831	Q92569	yFINEE/AFINEE	DENyFINEE/DENyFINEE
90	365	P85A_452/A1	1152.26	290.324	7.21359e-05	570.426	215.72	0.00818209	581.835	308.79	0.0595164	2385.35	470.731	4.02721e-07	3957.05	6286.95	0.529057	-1571.69	4888.02	0.747786	1204.96	773.144	0.119085	953.466	798.171	0.232228	251.498	927.603	0.78628	1175.69	375.033	0.00171792	2153.6	5067.31	0.670817	-977.911	3939.43	0.803939	P27986	yNTQFQ/ANTQFQ	LHEyNTQFQ/LHEyNTQFQ
	366	P85A_467/A1	506.678	165.067	0.00214264	648.357	846.031	0.443438	-141.679	671.758	0.832948	932.591	262.701	0.000384888	282.63	191.917	0.140816	649.961	278.045	0.0193995	509.414	944.439	0.798838	0.01	724.622	1	509.404	1014.21	0.615457	878.983	390.457	0.024366	15.1316	267.123	1	863.852	405.929	0.0333186	P27986	yEEYTR/AEEYTR	DRLyEEYTR/DRLyEEYTR
	367	P85A_508/A1	997.243	210.829	2.24061e-06	0.01	96.8696	1	997.233	202.951	8.92489e-07	1474.71	1603.13	0.357597	192.374	271.722	0.630266	1282.34	1449.25	0.376218	494.562	796.264	0.534506	0.01	686.011	1	494.552	888.592	0.577806	488.707	566.069	0.387923	53.1613	189.775	0.780461	435.545	527.215	0.408704	P27986	yIEKFK/AIEKFK	SKEyIEKFK/SKEyIEKFK
	368	P85A_530/A1	521.195	584.66	0.386876	0.01	81.2087	1	521.185	526.706	0.322378	634.3	202.301	0.00171489	0.01	87.2707	1	634.29	193.159	0.00102351	837.366	854.782	0.32724	0.01	708.045	1	837.356	940.914	0.373468	1117.59	329.654	0.000697913	47.9062	211.702	0.914611	1069.68	337.384	0.00152065	P27986	yDKLKS/ADKLKS	MHNyDKLKS/MHNyDKLKS
	369	P85A_556/A1	1308.56	250.749	1.79949e-07	57.6863	167.622	0.73072	1250.88	259.149	1.38491e-06	1608.93	414.059	0.000101909	146.314	419.212	0.727056	1462.62	492.544	0.00298081	912.627	1059.78	0.389128	0.01	810.458	1	912.617	1136.93	0.422118	1014.56	336.507	0.00256843	43.3637	166.225	0.845394	971.195	327.365	0.00300829	P27986	yREIDK/AREIDK	AAEyREIDK/AAEyREIDK
	370	P85A_580/A1	14.9549	111.699	0.893486	1.14952	95.7102	1	13.8054	124.409	0.911636	24.9155	139.242	0.857978	30.4217	285.016	0.95704	-5.50618	253.478	0.982668	106.247	842.875	0.899684	0.01	524.497	1	106.237	856.393	0.901268	638.682	316.151	0.0433516	0.01	185.353	1	638.672	317.135	0.0440088	P27986	yLMWLT/ALMWLT	RDQyLMWLT/RDQyLMWLT
	371	P85A_607/A1	350.097	152.932	0.0220577	91.5515	198.065	0.643896	258.545	205.544	0.208415	597.18	313.703	0.0569405	251.616	524.922	0.631675	345.564	494.018	0.484213	0.01	821.912	1	0.01	890.07	1	0	1007.85	1	782.146	342.465	0.0223704	23.4329	155.062	0.879874	758.713	329.017	0.0211023	P27986	ySLVED/ASLVED	EDQySLVED/EDQySLVED
	372	P85A_688/A1	1676.27	711.316	0.018437	0.09	91.9904	1	1676.18	640.198	0.00883471	1121.94	305.927	0.000244877	0.01	107.77	1	1121.93	286.08	8.78301e-05	188.279	841.398	0.885055	0.01	702.382	1	188.269	928.636	0.839331	845.924	335.55	0.0116966	24.0156	174.981	1	821.908	329.311	0.0125603	P27986	ySSLKE/ASSLKE	YNLySSLKE/YNLySSLKE
91	374	P85B_467/A1	3399.42	461.193	1.68865e-13	52.6206	123.408	0.669801	3346.8	423.435	2.66454e-15	4553.88	1173.24	0.000103733	19.6938	452.67	0.965296	4534.19	1106.41	4.16085e-05	0.01	671.512	1	322.952	792.544	0.683631	-322.942	858.847	0.706886	1349.3	325.368	3.36458e-05	203.265	212.521	0.338815	1146.04	334.351	0.000608329	O00459	yTRTSQ/ATRTSQ	YEEyTRTSQ/YEEyTRTSQ
	375	P85B_605/A1	216.51	205.919	0.293029	111.296	173.067	0.520143	105.214	227.801	0.644156	243.763	176.434	0.167064	24.7695	271.435	0.940225	218.993	262.887	0.404796	0.01	889.602	1	0.01	701.698	1	0	963.609	1	436.069	292.295	0.135706	35.6196	267.699	0.917188	400.449	333.686	0.23008	O00459	yALMED/AALMED	EDQyALMED/EDQyALMED
92	376	PA24A_456/A1	1905.62	348.412	4.50551e-08	168.012	137.191	0.220674	1737.61	329.25	1.30732e-07	1351.71	297.429	5.49514e-06	20.3179	102.812	1	1331.39	277.693	1.62853e-06	1109.93	950.098	0.242684	33.2133	1095.95	0.989365	1076.72	1201.17	0.370014	1178.48	270.756	1.3438e-05	185.611	844.322	0.825989	992.872	697.406	0.154517	P47712	yQSDNQ/AQSDNQ	GsDyQSDNQ/GsDyQSDNQ
	377	PA24A_535/A1	1482.38	353.042	2.67921e-05	46.1121	115.68	0.756843	1436.27	328.238	1.20889e-05	1333.19	361.108	0.000222352	567.635	1442.01	0.693828	765.552	1162.74	0.510251	3047.54	1866.2	0.102444	0.01	688.914	1	3047.53	1752.41	0.0820061	1006	1073.45	0.348639	21.8734	216.297	0.919445	984.132	974.629	0.312584	P47712	yEPLDV/AEPLDV	ERIyEPLDV/ERIyEPLDV
93	378	PDGFRA_1018/A1	5723.13	1392.73	3.96446e-05	153.421	227.999	0.500983	5569.7	1258.15	9.54789e-06	4499.46	4189.67	0.282818	674.842	361.028	0.0615755	3824.62	3757.78	0.308748	4216.08	1132.74	0.000197448	92.6632	849.758	1	4123.42	1208.19	0.000642293	4001.84	591.708	1.34577e-11	13.7475	214.395	1	3988.09	554.683	6.46483e-13	P16234	yIIPLP/AIIPLP	DSGyIIPLP/DSGyIIPLP
	381	PDGFRA_720/A1	98.9437	158.191	0.531636	0.01	101.883	1	98.9337	162.011	0.541398	238.262	243.201	0.327209	0.01	290.483	1	238.252	312.963	0.446462	1725.15	1167.57	0.139504	73.1291	1002.64	0.941853	1652.02	1301.44	0.204279	861.765	319.919	0.00706285	0.01	181.52	1	861.755	318.824	0.00686974	P16234	yVILSF/AVILSF	TRSyVILSF/TRSyVILSF
	382	PDGFRA_731/A1	736.372	207.585	0.000388841	77.6049	145.996	0.59501	658.767	217.399	0.00244218	889.449	493.147	0.0712733	234.774	278.011	0.398372	654.675	490.846	0.182251	1641.97	918.127	0.0736945	356.737	1501.71	0.929787	1285.23	1423.89	0.366695	911.17	389.094	0.0191846	101.515	173.712	0.558936	809.655	373.123	0.0300008	P16234	yMDMKQ/AMDMKQ	NGDyMDMKQ/NGDyMDMKQ
	383	PDGFRA_742/A1	469.944	162.454	0.00381627	38.0957	152.894	0.805588	431.848	187.454	0.0212282	659.3	283.736	0.020137	595.347	491.743	0.225986	63.9535	457.703	0.888869	1595.13	995.884	0.109194	0.01	637.333	1	1595.12	1018.4	0.117256	1106.27	348.493	0.00150016	80.1888	519.601	0.877344	1026.08	509.067	0.0438265	P16234	yVPMLE/AVPMLE	TTQyVPMLE/TTQyVPMLE
	384	PDGFRA_754/A1	1227.82	384.511	0.00140609	143.402	271.172	0.596905	1084.42	402.988	0.0071215	1935.53	624.709	0.00194507	230.452	303.679	0.447902	1705.08	606.252	0.00491313	1842.03	1298.31	0.155935	50.7634	1035.63	0.960903	1791.26	1411.38	0.204358	720.723	305.837	0.0184376	0.982741	201.132	1	719.741	314.804	0.0222272	P16234	ySDIQR/ASDIQR	VSKySDIQR/VSKySDIQR
	385	PDGFRA_762/A1	5021.63	1649.27	0.0023272	133.325	198.478	0.544212	4888.31	1483.15	0.000980312	5649.97	1303.58	1.46105e-05	21.5568	113.736	0.986664	5628.42	1169.28	1.48025e-06	2077.09	1033.89	0.0445233	153.289	1130.09	1	1923.8	1273.34	0.130808	1406.05	379.171	0.000208517	0.01	212.236	1	1406.04	376.885	0.000190778	P16234	yDRPAS/ADRPAS	RSLyDRPAS/RSLyDRPAS
	386	PDGFRA_768/A1	205.442	445.407	0.644601	0.01	86.2465	1	205.432	403.946	0.611036	236.238	334.495	0.480003	192.374	271.849	0.620752	43.864	365.856	0.904561	775.292	954.857	0.416793	0.01	1007.97	1	775.282	1157.16	0.502837	565.36	312.258	0.0701918	17.9865	147.203	0.902744	547.374	301.671	0.069587	P16234	yKKKSM/AKKKSM	PASyKKKSM/PASyKKKSM
	387	PDGFRA_849/A1	3212.3	301.229	0	0.01	149.761	1	3212.29	293.34	0	1202.87	241.932	6.61792e-07	0.01	89.9851	1	1202.86	227.34	1.21405e-07	3046.06	1216.74	0.012293	150.325	955.202	0.883645	2895.74	1315.98	0.0277661	1145.1	288.738	7.30512e-05	108.867	796.607	0.89129	1036.23	668.913	0.121328	P16234	yVSKGS/AVSKGS	DSNyVSKGS/DSNyVSKGS
	388	PDGFRA_988/A1	121.928	192.962	0.570486	75.5409	199.147	0.704431	46.3867	231.48	0.841164	307.602	218.653	0.159459	266.742	313.606	0.394982	40.8608	311.86	0.895751	4435.85	997.482	8.69462e-06	182.16	1105.62	1	4253.69	1236.7	0.000582195	1266.51	275.247	4.19164e-06	27.7807	328.376	1	1238.73	353.988	0.000466	P16234	yIGVTY/AIGVTY	DNAyIGVTY/DNAyIGVTY
94	389	PDGFRB_1009/A1	3281	1205.58	0.00649526	199.098	118.284	0.0923107	3081.9	1082.19	0.00439938	4225.05	823.503	2.88352e-07	299.067	392.722	0.446315	3925.98	796.909	8.3577e-07	2793.53	1437.93	0.0520315	434.863	942	0.64432	2358.67	1478.69	0.110666	1950.73	733.409	0.00781457	93.0088	234.71	0.691886	1857.72	680.709	0.00634748	P09619	yTAVQP/ATAVQP	SVLyTAVQP/SVLyTAVQP
	390	PDGFRB_562/A1	271.162	162.336	0.0948232	310.27	1201.62	0.796232	-39.1079	942.028	0.966884	186.381	141.917	0.189051	0.01	89.0852	1	186.371	144.479	0.197038	692.993	2510.52	0.854147	0.01	1862.65	1	692.983	2669.05	0.795132	560.39	294.7	0.0572124	10.6792	164.97	1	549.711	292.929	0.0605564	P09619	yEIRWK/AEIRWK	KPRyEIRWK/KPRyEIRWK
	393	PDGFRB_589/A1	34.8559	100.017	0.727449	0.01	92.6976	1	34.8459	114.71	0.761286	8.45594	150.264	0.955121	0.01	122.136	1	8.44594	164.359	0.959014	204.883	1225.65	1	25.1776	967.59	1	179.706	1327.98	0.89235	134.296	221.163	0.543676	0.01	220.247	1	134.286	261.22	0.607179	P09619	yDSTWE/ADSTWE	QLPyDSTWE/QLPyDSTWE
	394	PDGFRB_686/A1	118.581	203.876	0.595717	466.669	804.733	0.561953	-348.088	649.468	0.591964	266.625	213.277	0.211222	189.247	724.598	0.793945	77.3782	592.803	0.896141	433.859	973.515	0.655821	0.01	690.616	1	433.849	1021.94	0.671155	332.55	231.723	0.151228	0.01	177.79	1	332.54	248.842	0.181407	P09619	yGDLVD/AGDLVD	YCRyGDLVD/YCRyGDLVD
	395	PDGFRB_692/A1	235.394	198.747	0.236227	40.0229	350.515	0.947303	195.372	324.525	0.547133	234.837	123.652	0.057526	0.01	97.6222	1	234.827	133.977	0.0796284	240.061	832.316	0.980989	0.01	784.91	1	240.051	961.171	0.80277	524.383	270.48	0.052521	43.1888	266.441	0.871223	481.195	317.997	0.130203	P09619	yLHRNK/ALHRNK	LVDyLHRNK/LVDyLHRNK
	396	PDGFRB_716/A1	10036.8	2319.16	1.50435e-05	195.765	281.551	0.486833	9841.03	2085.75	2.37568e-06	16043.7	2327.55	5.44798e-12	146.733	213.234	0.49134	15896.9	2088.36	2.68674e-14	14045.5	3193.78	1.09234e-05	257.731	2197.34	0.985402	13787.8	3325.24	3.37357e-05	4567.01	1101.9	3.39922e-05	125.52	279.746	0.653632	4441.49	1009.11	1.0742e-05	P09619	ySNALP/ASNALP	AELySNALP/AELySNALP
	397	PDGFRB_740/A1	801.247	228.768	0.000460621	0.873846	135.592	1	800.373	229.998	0.00050115	665.56	244.06	0.00638727	0.01	103.904	1	665.55	232.658	0.00422553	1487.42	1130.18	0.188116	298.327	1521.49	0.844541	1189.1	1552.68	0.443745	956.711	327.769	0.00351105	40.4887	207.537	0.885039	916.222	334.348	0.00613464	P09619	yMDMSK/AMDMSK	DGGyMDMSK/DGGyMDMSK
	398	PDGFRB_751/A1	541.765	234.87	0.021066	223	206.449	0.280035	318.764	264.015	0.22726	1126.04	360.116	0.00176559	3319.67	2180.26	0.127835	-2193.63	1719.27	0.201959	1674.89	1320.57	0.204658	362.304	1223.33	0.767092	1312.59	1514.28	0.386018	1148.18	520.842	0.0274812	135.99	204.611	0.506264	1012.19	492.078	0.0396758	P09619	yVPMLD/AVPMLD	SVDyVPMLD/SVDyVPMLD
	399	PDGFRB_763/A1	153.693	141.84	0.278528	27.7664	145.157	0.890339	125.926	169.521	0.457551	224.685	152.949	0.141803	0.01	95.1392	1	224.675	155.388	0.148182	450.612	1149.04	0.856643	47.4578	921.286	0.96687	403.154	1251.19	0.747274	524.92	300.225	0.0803722	68.3079	344.387	0.842764	456.612	378.51	0.227656	P09619	yADIES/AADIES	DVKyADIES/DVKyADIES
	400	PDGFRB_771/A1	1626.8	442.587	0.000237017	267.826	450.486	0.552134	1358.97	527.702	0.0100115	4616	1764.71	0.00889935	785.553	292.091	0.00715411	3830.45	1594.54	0.0162885	1942.32	1378.26	0.158731	45.9752	812.873	1	1896.35	1384.24	0.170674	1657.9	525.324	0.00159859	69.6137	462.136	0.890604	1588.29	590.689	0.00716568	P09619	yMAPYD/AMAPYD	SSNyMAPyD/SSNyMAPyD
	401	PDGFRB_775/A1	1186.02	201.727	4.10985e-09	245.126	315.115	0.463264	940.894	303.535	0.0019353	2014.95	211.908	0	1230.02	181.393	1.18991e-11	784.928	235.936	0.000877622	3614.24	1140.97	0.00153551	142.764	829.987	0.863423	3471.48	1206.14	0.00399767	1431.74	538.632	0.00785414	139.908	274.341	0.610044	1291.83	526.552	0.0141459	P09619	yDNYVP/ADNYVP	MAPyDNYVP/MAPyDNYVP
	402	PDGFRB_778/A1	3252.66	802.855	5.08625e-05	1607.49	382.821	2.67688e-05	1645.17	776.912	0.0341995	3622.79	368.729	0	2342.89	635.51	0.000227039	1279.9	592.531	0.0307576	2092.21	3734.66	0.575309	343.082	998.595	0.738179	1749.13	3428.77	0.609936	1109.36	404.781	0.00612889	152.318	263.766	0.563594	957.038	415.718	0.0213196	P09619	yVPSAP/AVPSAP	YDNyVPSAP/YDNyVPSAP
	403	PDGFRB_857/A1	2328.03	558.912	3.10605e-05	0.01	84.3526	1	2328.02	504.158	3.87592e-06	1176.9	882.909	0.182512	3.27881	283.59	1	1173.62	819.681	0.152175	1974.52	1089.46	0.0699085	48.0699	786.554	1	1926.45	1149.23	0.0936599	1272.42	332.275	0.000128327	10.1862	371.418	0.993155	1262.23	413.638	0.00227529	P09619	yISKGS/AISKGS	DSNyISKGS/DSNyISKGS
	404	PDGFRB_934/A1	915.538	162.069	1.60979e-08	9.27392	136.556	1	906.264	179.448	4.40384e-07	1183.06	465.002	0.0109477	192.374	346.321	0.614224	990.685	494.919	0.045302	1680.07	926.865	0.0698693	354.699	2442.32	0.955823	1325.37	2065.48	0.521055	1201.57	511.85	0.0188923	56.6152	306.302	0.853349	1144.95	515.64	0.0263786	P09619	yEIMQK/AEIMQK	DEIyEIMQK/DEIyEIMQK
	405	PDGFRB_970/A1	1529.36	184.124	1.11022e-16	220.494	158.533	0.164248	1308.87	205.429	1.8682e-10	1585.42	495.29	0.0013686	36.4575	147.483	0.804742	1548.96	457.494	0.000709278	251.38	930.406	0.833839	0.01	1296.97	1	251.37	1304.53	0.847192	310.868	233.76	0.183536	0.01	188.222	1	310.858	254.895	0.222605	P09619	yQQVDE/AQQVDE	KKKyQQVDE/KKKyQQVDE
95	406	PKN2_273/A1	709.184	779.071	0.373217	109.655	121.573	0.367041	599.528	703.157	0.393838	1938.75	278.098	3.12717e-12	20.2291	109.559	0.938386	1918.52	262.817	2.87104e-13	1062.68	1015.95	0.295529	91.4395	1091.47	1	971.245	1241.17	0.433878	478.101	254.568	0.0603531	0.01	209.201	1	478.091	279.469	0.0871142	Q16513	ySLEQR/ASLEQR	LLkysLEQR/LLkysLEQR
	407	PKN2_624/A1	3037.95	497.981	1.05454e-09	791.149	541.948	0.144313	2246.8	612.056	0.000241469	4407.71	461.118	0	989.465	471.827	0.0359737	3418.24	551.068	5.52796e-10	781.814	1258.15	0.698228	295.586	830.522	0.792726	486.228	1296.23	0.707561	829.773	248.303	0.000831816	166.213	219.327	0.448523	663.56	279.618	0.0176325	Q16513	yKPDTP/AKPDTP	QSEyKPDtP/QSEyKPDtP
	408	PKN2_635/A1	797.084	244.37	0.00110631	116.291	105.236	0.269112	680.793	233.277	0.00351638	935.773	194.837	1.56178e-06	11.349	100.974	0.91515	924.424	191.015	1.29932e-06	2022.07	1007.01	0.0446288	74.1513	737.565	1	1947.92	1066.61	0.0677904	1216.02	363.142	0.000811576	29.2647	188.504	0.876618	1186.75	356.115	0.000860032	Q16513	ySGIQE/ASGIQE	GLEySGIQE/GLEySGIQE
	409	PKN2_810/A1	1510.43	806.902	0.0612063	189.669	286.938	0.508579	1320.76	755.164	0.0802773	1355.42	366.203	0.000214322	126.51	195.734	0.518034	1228.91	360.931	0.000661525	682.014	1030.16	0.507916	121.922	886.042	0.89789	560.092	1148.93	0.625888	487.649	471.612	0.301104	25.4388	343.444	0.940951	462.21	498.705	0.353989	Q16513	yGDRTS/AGDRTS	GMGyGDRts/GMGyGDRts
96	410	PLCG1_1253/A1	1326.89	294.854	6.7808e-06	223.432	205.739	0.277451	1103.46	308.137	0.00034188	2937.15	626.883	2.79115e-06	302.867	200.419	0.130721	2634.28	581.796	5.95074e-06	1984.39	1042.43	0.0569449	0.01	858.271	1	1984.38	1145.12	0.0830953	1182.8	384.463	0.00209311	41.5281	176.712	0.814194	1141.27	370.116	0.0020441	P19174	yQQPFE/AQQPFE	ESRyQQPFE/ESRyQQPFE
	411	PLCG1_379/A1	208.44	267.569	0.467792	19.7917	121.236	0.870314	188.648	257.087	0.463048	145.415	219.671	0.570203	291.56	193.263	0.131372	-146.145	247.011	0.554059	411.63	804.742	0.608974	0.01	791.778	1	411.62	945.64	0.663337	369.828	347.154	0.286703	2.72455	258.739	0.991598	367.104	369.568	0.320517	P19174	yHGHTL/AHGHTL	PVIyHGHTL/PVIyHGHTL
	412	PLCG1_472/A1	2384.82	1065.87	0.0252481	242.343	190.272	0.202755	2142.47	964.665	0.0263448	1823.15	304.104	2.02807e-09	141.207	170.742	0.408195	1681.95	302.449	2.6754e-08	1539.76	1350.39	0.25416	176.431	1589.78	0.911628	1363.33	1724.9	0.429277	1339.07	517.227	0.0096225	0.01	255.379	1	1339.06	503.14	0.00777754	P19174	yEEVPT/AEEVPT	GSAyEEVPT/GSAyEEVPT
	413	PLCG1_481/A1	824.506	250.344	0.000988775	263.613	192.709	0.171305	560.893	269.109	0.0371247	11700.8	8122.63	0.149693	78.7808	131.923	0.701537	11622.1	7265.82	0.109675	2201.94	1725.77	0.201957	0.01	680.66	1	2201.93	1631.14	0.17701	1145.61	422.339	0.00667341	65.0329	183.697	0.723305	1080.58	403.662	0.00742592	P19174	ySENDI/ASENDI	SMMySENDI/SMMySENDI
	414	PLCG1_506/A1	7.3717	90.4952	0.958763	23.4059	144.156	0.87101	-16.0342	137.913	0.907438	134.783	352.997	0.702573	15.1121	228.254	0.989478	119.671	361.864	0.74085	140.003	764.764	0.872003	63.2448	800.122	1	76.758	923.043	0.933722	144.748	228.106	0.525685	14.3339	252.128	0.960111	130.414	282.431	0.644234	P19174	yPHYFV/APHYFV	HEWyPHYFV/HEWyPHYFV
	415	PLCG1_771/A1	241.355	109.515	0.0275249	56.2483	154.004	0.714915	185.107	154.354	0.230407	175.573	144.872	0.225513	263.256	218.468	0.22817	-87.6829	213.136	0.680765	516.68	870.605	0.55284	9.005	738.44	1	507.675	966.198	0.599257	470.194	245.755	0.0556985	0.01	190.156	1	470.184	264.598	0.0755535	P19174	yGALYE/AGALYE	EPDyGALYE/EPDyGALYE
	416	PLCG1_775/A1	2798	525.948	1.03626e-07	498.577	265.725	0.0605994	2299.42	513.481	7.52113e-06	3283.75	862.733	0.00014097	473.16	191.18	0.01332	2810.59	785.733	0.00034722	1410.05	1709.21	0.409359	627.149	999.699	0.530411	782.901	1713.7	0.647759	636.848	358.975	0.0760322	76.5971	249.91	0.75921	560.251	374.918	0.135065	P19174	yEGRNP/AEGRNP	GALyEGRNP/GALyEGRNP
	417	PLCG1_783/A1	2294.8	1371.25	0.0942069	330.065	742.269	0.666308	1964.74	1354.57	0.146906	2328.43	406.462	1.01085e-08	24.0769	111.72	0.829358	2304.35	373.708	6.97838e-10	933.567	804.183	0.245657	0.01	771.617	1	933.557	935.203	0.318132	1071.17	324.267	0.000954588	64.4971	326.26	0.843281	1006.68	384.69	0.00887023	P19174	yVEANP/AVEANP	PGFyVEANP/PGFyVEANP
	418	PLCG1_977/A1	1151.97	315.224	0.000257499	361.369	299.633	0.227772	790.601	365.186	0.0303827	1636.74	350.955	3.10183e-06	396.03	179.055	0.0269721	1240.71	343.179	0.000299699	2695.21	1362.55	0.0479079	36.9157	965.778	1	2658.3	1429.99	0.0630163	1035.52	369.386	0.00505461	102.402	368.134	0.780872	933.117	436.429	0.0324998	P19174	yRDMSS/ARDMSS	RACyRDMSS/RACyRDMSS
	419	PLCG2_1197/A1	1485.09	277.5	8.69779e-08	286.239	175.472	0.102814	1198.85	282.982	2.26775e-05	2899	959.724	0.00252065	75.9117	140.79	0.589735	2823.09	865.303	0.00110337	957.332	3425.96	0.779898	237.084	1116.04	0.942605	720.247	3183.88	0.821022	661.205	260.327	0.0110832	193.825	281.313	0.490796	467.381	318.902	0.142733	P16885	ySSCRQ/ASSCRQ	EELySSCRQ/EELySSCRQ
97	420	PLCG2_1217/A1	1830.22	512.238	0.000352627	321.738	171.595	0.0607787	1508.48	477.05	0.00156528	1716.35	400.127	1.78845e-05	354.804	301.704	0.239566	1361.55	427.43	0.00144442	223.043	816.153	0.78462	32.9276	816.069	0.969312	190.115	965.642	0.843912	1015.41	515.969	0.0490578	143.885	273.875	0.599304	871.523	507.921	0.0861671	P16885	yDTHQN/ADTHQN	LFLyDTHQN/LFLyDTHQN
	421	PLCG2_1245/A1	971.087	298.419	0.00113667	298.576	238.52	0.21062	672.511	324.62	0.0382824	944.32	329.589	0.00416585	124.709	129.996	0.337361	819.611	311.517	0.00850844	191.349	895.01	0.830696	0.01	666.724	1	191.339	952.653	0.840807	600.872	317.431	0.058352	32.2911	199.366	0.951315	568.581	323.2	0.0785202	P16885	yQEKCN/AQEKCN	LQLyQEKCN/LQLyQEKCN
	422	PLCG2_733/A1	1765.84	564.342	0.00175264	926.07	235.359	8.32113e-05	839.775	536.677	0.117614	1657.82	602.191	0.00590236	1446.81	211.016	7.0407e-12	211.012	562.872	0.707729	94.3832	874.901	0.947314	0.01	699.191	1	94.3732	951.674	0.921002	563.499	386.16	0.144474	101.386	211.9	0.732226	462.113	382.409	0.226854	P16885	yPVTPE/APVTPE	RLRyPVTPE/RLRyPVTPE
	423	PLCG2_743/A1	908.895	1464.91	0.540141	2757.57	1058.1	0.00915241	-1848.67	1545.48	0.231598	2050.05	446.294	4.35296e-06	11251.9	2019.66	2.52457e-08	-9201.9	1614.54	1.19989e-08	217.134	652.367	0.739239	1036.17	2408	0.666955	-819.036	1954.37	0.675138	534.662	227.589	0.0188039	681.872	305.314	0.0255167	-147.21	312.037	0.637068	P16885	yNMERD/ANMERD	LERyNMERD/LERyNMERD
	424	PLCG2_753/A1	1388.64	403.732	0.000582289	601.846	352.429	0.0876704	786.795	452.684	0.0821799	2512.59	328.53	2.03171e-14	2431.98	276.658	0	80.6166	363.689	0.824565	122.365	749.151	0.870244	0.01	624.223	1	122.355	826.302	0.882276	401.11	315.941	0.204208	33.5689	192.287	0.993765	367.541	319.436	0.249869	P16885	yDVSRM/ADVSRM	NSLyDVSRM/NSLyDVSRM
	425	PLCG2_759/A1	2817.46	480.559	4.53866e-09	309.078	723.164	0.66907	2508.39	706.066	0.000381085	4489.65	492.359	0	84.1049	265.241	0.751161	4405.55	485.948	0	640.059	1004.7	0.524054	0.01	614.046	1	640.049	1016.74	0.528989	2321.77	462.669	5.20663e-07	13.5363	318.853	1	2308.24	481.923	1.66833e-06	P16885	yVDPSE/AVDPSE	SRMyVDPSE/SRMyVDPSE
98	426	PSA2_101/A1	4138.24	521.073	1.9984e-15	122.481	110.26	0.266607	4015.76	473.823	0	4714.38	859.319	4.09898e-08	142.247	138.286	0.303616	4572.13	776.026	3.81318e-09	1122.28	1822.25	0.537953	0.01	810.842	1	1122.27	1746.7	0.520519	1650.13	671.06	0.0139265	218.575	341.675	0.522332	1431.56	655.974	0.0290741	P25787	yQEPIP/AQEPIP	yLVyQEPIP/yLVyQEPIP
	427	PSA2_121/A1	2460.75	429.423	1.00007e-08	3.14786	125.038	1	2457.6	396.111	5.47983e-10	1697.84	583.945	0.00364072	13.3433	120.35	1	1684.5	530.55	0.00149732	1364.48	1107.4	0.217865	0.01	842.94	1	1364.47	1186.34	0.250051	1077.34	537.093	0.0448561	4.80417	164.563	1	1072.54	497.015	0.0309205	P25787	yTQSGG/ATQSGG	MQEyTQSGG/MQEyTQSGG
	428	PSA2_167/A1	7160.23	2387.66	0.00270831	0.01	131.092	1	7160.22	2138	0.000810334	38786.4	5284.03	2.12386e-13	0.01	136.473	1	38786.4	4727.37	2.22045e-16	33268.8	7208.6	3.92247e-06	0.01	641.069	1	33268.8	6466.66	2.67534e-07	13021.3	2151.7	1.43054e-09	95.015	188.025	0.613303	12926.3	1930.04	2.11549e-11	P25787	yVNGKT/AVNGKT	GKNyVNGkT/GKNyVNGkT
	429	PSA2_76/A1	1150.55	276.964	3.26137e-05	252.316	301.276	0.402287	898.232	340.335	0.00830465	2022.06	392.432	2.56406e-07	176.777	199.116	0.374614	1845.28	383.393	1.48438e-06	295.49	985.242	0.764226	0.01	701.978	1	295.48	1035.48	0.775358	816.384	330.788	0.0135812	84.7316	264.283	0.764177	731.652	359.783	0.0419797	P25787	ySGMGP/ASGMGP	GLVySGMGP/GLVySGMGP
	430	PSA2_98/A1	52.2559	132.492	0.69326	29.8026	111.024	0.852569	22.4533	146.421	0.878116	51.1559	126.355	0.691831	735.58	3437.74	0.830558	-684.424	2665.26	0.797325	0.01	885.523	1	0.01	1300.79	1	0	1281.62	1	546.317	274.624	0.0466514	40.0519	155.839	0.79716	506.265	273.69	0.0643293	P25787	yLVYQE/ALVYQE	QQYyLVyQE/QQYyLVyQE
99	431	PTK6_114/A1	1314.79	260.019	4.26271e-07	0.01	85.3542	1	1314.78	241.783	5.3824e-08	1228.86	1052.91	0.243136	6.14544	119.947	1	1222.72	946.323	0.196304	1045.65	796.716	0.189341	0.01	588.723	1	1045.64	846.027	0.216452	1106.42	584.518	0.0583574	0.01	188.215	1	1106.41	542.756	0.0414858	Q13882	yVLSVR/AVLSVR	SADyVLSVR/SADyVLSVR
	432	PTK6_342/A1	700.83	759.05	0.366707	278.594	580.665	0.631359	422.235	814.389	0.604108	301.726	193.994	0.119843	0.01	213.72	1	301.716	239.818	0.208325	95.4148	787.596	0.945446	0.01	683.784	1	95.4048	881.353	0.913793	701.825	262.415	0.00748063	47.3972	191.439	0.804444	654.427	277.63	0.0184064	Q13882	yLSHDH/ALSHDH	EDVyLSHDH/EDVyLSHDH
	433	PTK6_351/A1	421.115	278.768	0.130858	119.204	221.351	0.590188	301.911	302.6	0.318383	718.989	2084.72	0.730165	473.116	528.21	0.370384	245.873	1908.99	0.897512	133.409	769.437	0.86234	0.01	766.478	1	133.399	908.912	0.883308	645.348	474.531	0.173812	54.0173	231.193	0.820632	591.331	460.667	0.199239	Q13882	yKWTAP/AKWTAP	NIPyKWTAP/NIPyKWTAP
	434	PTK6_447/A1	9796.62	3349.92	0.00344872	84.5407	157.089	0.642	9712.08	2998.73	0.00119974	17148.4	1045.04	0	340.203	161.988	0.0357024	16808.2	943.093	0	19393.5	4488.08	1.55054e-05	81.1641	875.542	1	19312.3	4071.15	2.09533e-06	12442.4	1237.08	0	142.455	243.221	0.55805	12299.9	1122.41	0	Q13882	yENPTG/AENPTG	FTSyENPT/FTSyENPT
100	435	PTK7_872/A1	113.423	128.954	0.379067	0.01	84.4837	1	113.413	132.612	0.392395	81.538	145.459	0.575076	100.704	432.325	0.8158	-19.1659	359.263	0.957452	1.84994	755.049	1	0.01	1152.92	1	1.83994	1119.65	0.998689	488.116	382.475	0.201854	8.27754	174.61	1	479.839	367.862	0.19207	Q13308	yMVLEY/AMVLEY	EPHyMVLEY/EPHyMVLEY
101	436	PTPN11_263/A1	1845.5	447.815	3.76603e-05	13.9217	223.024	1	1831.58	436.205	2.67901e-05	1340.53	515.963	0.00936938	0.01	299.92	1	1340.52	516.668	0.00946705	708.77	891.991	0.426821	0.01	1785.8	1	708.76	1596.86	0.657134	380.972	479.304	0.426676	18.0487	355.901	0.959552	362.923	509.692	0.476409	Q06124	ySRKEG/ASRKEG	KLLySRKEG/KLLySRKEG
	437	PTPN11_279/A1	49343.5	9335.57	1.25108e-07	0.01	88.9391	1	49343.5	8350.27	3.42979e-09	54709.6	11951.7	4.69749e-06	0.01	248.754	1	54709.5	10691.6	3.09817e-07	34959	12962.3	0.00699374	205.303	776.101	1	34753.7	11609.4	0.00275557	13126.7	3607.62	0.000273861	154.15	220.493	0.484453	12972.6	3231.27	5.9456e-05	Q06124	yKNILP/AKNILP	KNRykNILP/KNRykNILP
	438	PTPN11_304/A1	25368.3	4961.13	3.15864e-07	180.069	148.02	0.223759	25188.2	4438.85	1.38815e-08	44375.2	5152.91	0	203.736	188.844	0.280621	44171.5	4611.22	0	19112.7	4949.51	0.000112568	22.2133	559.675	1	19090.5	4448.15	1.77037e-05	9107.23	2565.23	0.000384532	146.317	220.184	0.50633	8960.91	2300.75	9.81849e-05	Q06124	yINANI/AINANI	VSDyINANI/VSDyINANI
	439	PTPN11_327/A1	1557.79	204.412	2.5091e-14	29.3406	137.841	0.854276	1528.45	211.725	5.21805e-13	1622.56	422.183	0.000121282	5.72548	127.595	1	1616.84	390.332	3.43568e-05	383.941	897.036	0.668623	0.01	641.144	1	383.931	943.598	0.684077	711.265	333.885	0.0331382	91.8364	244.83	0.707566	619.429	353.763	0.0799319	Q06124	yIATQG/AIATQG	KKSyIATQG/KKSyIATQG
	440	PTPN11_515/A1	366.361	278.686	0.188616	79.5883	440.609	0.871927	286.773	422.628	0.497397	268.36	131.592	0.0414038	443.849	2320.66	0.848313	-175.489	1801.43	0.92239	4346.87	1548.24	0.00498816	3.38	739.647	1	4343.49	1498.63	0.00374958	1217.75	449.999	0.00680403	116.713	498.359	0.814823	1101.04	557.688	0.0483351	Q06124	yRFIYM/ARFIYM	EAQyRFIYM/EAQyRFIYM
	441	PTPN11_546/A1	22900.1	2737.75	1.11022e-16	175.993	348.934	0.635599	22724.1	2463.59	0	41429.9	6086.11	9.91518e-12	169.86	118.888	0.153053	41260.1	5444.36	3.4861e-14	41982.2	15656.7	0.0073273	218.202	991.788	0.876305	41764	14024.8	0.00290089	9691.64	874.563	0	78.8793	336.725	0.814776	9612.76	824.572	0	Q06124	yTNIKY/ATNIKY	GHEyTNIKY/GHEyTNIKY
	442	PTPN11_584/A1	41697.2	6256.24	2.64075e-11	61.7295	155.73	0.762418	41635.5	5597.05	1.01252e-13	54037.2	5872.22	0	15.9897	128.17	1	54021.2	5253.21	0	39003.2	12934.3	0.00256411	37.374	729.214	1	38965.8	11582.6	0.000767144	27969.9	3794.41	1.6831e-13	110.717	250.132	0.658008	27859.2	3399.35	2.22045e-16	Q06124	yENVGL/AENVGL	ARVyENVGL/ARVyENVGL
	443	PTPN11_62/A1	113.32	226.094	0.70049	37.494	257.02	0.884009	75.8264	283.779	0.7893	369.164	2001.16	0.853632	0.01	210.832	1	369.154	1797.33	0.837257	843.776	1507.93	0.575757	91.9849	966.971	1	751.791	1542.76	0.626022	486.441	297.114	0.101562	0.01	212.435	1	486.431	312.567	0.119627	Q06124	yYDLYG/AYDLYG	TGDyYDLYG/TGDyYDLYG
	444	PTPN11_63/A1	53.7883	109.359	0.682383	128.861	168.387	0.444082	-75.0731	163.034	0.645153	224.495	242.758	0.355055	7.54278	104.492	0.958957	216.952	231.724	0.349113	7.16017	768.134	1	0.01	659.893	1	7.15017	856.329	0.993337	255.983	245.277	0.296617	2.37086	274.155	1	253.612	305.328	0.406157	Q06124	yDLYGG/ADLYGG	GDYyDLYGG/GDYyDLYGG
	445	PTPN11_66/A1	688.427	329.851	0.0368683	183.756	151.63	0.225532	504.671	317.547	0.111975	994.255	283.018	0.000442629	27.7762	137.534	0.901897	966.479	274.643	0.00043275	278.884	875.012	0.749924	0.01	769.395	1	278.874	983.717	0.776787	589.245	384.839	0.125709	80.7352	330.007	0.806718	508.51	428.746	0.235577	Q06124	yGGEKF/AGGEKF	YDLyGGEKF/YDLyGGEKF
102	446	PTPN6_377/A1	331.011	216.782	0.126755	86.2239	152.218	0.571064	244.787	226.931	0.280699	568.206	246.64	0.0212265	167.465	140.261	0.232465	400.74	245.904	0.103151	338.088	891.187	0.908587	296.98	2655.24	0.910939	41.1075	2205.8	0.98513	404.65	251.888	0.108149	0.01	171.494	1	404.64	261.542	0.121807	P29350	ySVTNC/ASVTNC	YGPySVTNC/YGPySVTNC
	447	PTPN6_509/A1	1472.18	535.412	0.00596336	0.01	91.3772	1	1472.17	484.09	0.00235561	1807.07	427.668	2.38232e-05	192.374	281.776	0.592933	1614.7	440.407	0.000245796	1712.56	1026.08	0.095092	460.206	1085.48	0.67157	1252.35	1244.68	0.314307	994.642	427.366	0.0199374	70.8483	198.653	0.721342	923.794	412.058	0.0249584	P29350	yVAIAQ/AVAIAQ	KFIyVAIAQ/KFIyVAIAQ
	448	PTPN6_536/A1	3420.7	1894.61	0.0709802	1628.43	641.64	0.0111461	1792.26	1765.97	0.310129	9757.09	1883.74	2.21913e-07	3638.55	917.013	7.24536e-05	6118.53	1828.47	0.00081849	18833.4	6155.92	0.0022164	6563.85	3594.57	0.0678262	12269.6	6170	0.0467333	3174.36	3242.96	0.327624	464.63	317.487	0.143316	2709.73	2910.99	0.351895	P29350	yGNITY/AGNITY	ESEyGNITY/ESEyGNITY
	449	PTPN6_564/A1	18921.2	6060.9	0.00179603	241.286	286.848	0.400227	18679.9	5425.58	0.000574993	30395.4	9468.11	0.00132507	0.01	109.893	1	30395.4	8468.96	0.000331621	23850.4	9212.65	0.00962425	363.502	1073.36	0.73485	23486.9	8281.88	0.00456648	20110.8	3718.59	6.35424e-08	176.379	526.628	0.737668	19934.5	3350.93	2.69269e-09	P29350	yENLHT/AENLHT	EDVyENLHT/EDVyENLHT
103	450	PVR_398/A1	3601.7	309.102	0	196.642	1254.95	0.892734	3405.06	1010.63	0.000753133	8927.12	1935.95	3.99711e-06	0.01	108.067	1	8927.11	1733.59	2.60722e-07	8218.34	1970.47	3.03245e-05	0.01	1002.41	1	8218.33	1925.9	1.97645e-05	2344.74	356.531	4.80199e-11	75.9971	291.202	0.794097	2268.74	390.603	6.29705e-09	P15151	ySAVSR/ASAVSR	HVSySAVSR/HVSySAVSR
104	451	Q59GD8_238/A1	168.385	232.468	0.468831	9.9552	80.6351	0.968153	158.43	217.105	0.465521	192.316	188.298	0.307064	305.422	237.059	0.197585	-113.106	249.165	0.64985	406.378	948.94	0.668453	159.868	913.296	0.868515	246.51	1104.92	0.823446	217.735	200.694	0.27793	246.61	490.894	0.615385	-28.875	420.486	0.945248	Q59GD8*	yNQPDW/ANQPDW	SEHyNQPDW/SEHyNQPDW
105	452	RAC1_64/A1	1844.35	446.876	3.66792e-05	275.715	127.265	0.030265	1568.63	411.675	0.000138628	1952.84	890.377	0.0282773	217.214	301.964	0.471906	1735.63	830.016	0.0365089	1330.37	1239.83	0.283227	161.605	864.645	0.851727	1168.77	1295.5	0.366931	511.253	262.241	0.0512143	0.101788	182.516	1	511.151	273.867	0.0619662	P63000	yDRLRP/ADRLRP	QEDyDRLRP/QEDyDRLRP
106	453	RAF1_232/A1	4795.3	1448.23	0.00092848	282.153	219.73	0.199081	4513.14	1306.47	0.00055097	7785.05	7551.91	0.30257	609.763	277.038	0.0277254	7175.29	6758.04	0.288323	5908.46	1471.38	5.9235e-05	109.634	842.117	0.896411	5798.82	1468.83	7.87529e-05	3931.22	404.581	0	1.28151	213.065	1	3929.94	397.727	0	P04049	ySTPHA/ASTPHA	QHRystPHA/QHRystPHA
	454	RAF1_340/A1	6.67113	125.508	0.958233	131.532	455.587	0.808889	-124.861	370.321	0.735973	68.1482	331.741	0.837229	0.01	135.47	1	68.1382	314.727	0.828588	238.952	1045.92	0.819276	404.148	1765.2	0.818894	-165.196	1656.72	0.920567	198.14	245.019	0.418674	0.01	181.118	1	198.13	260.211	0.446377	P04049	yYWEIE/AYWEIE	DssyyWEIE/DssyyWEIE
	455	RAF1_341/A1	8.85984	106.362	0.937939	66.5455	388.333	0.919406	-57.6856	315.486	0.854909	2.07048	100.024	1	69.957	364.311	0.847713	-67.8865	296.036	0.81861	490.263	885.041	0.579593	118.103	792.658	0.881549	372.16	1001.81	0.710256	530.027	308.137	0.0853939	127.616	949.521	0.893079	402.411	785.438	0.608391	P04049	yWEIEA/AWEIEA	ssyyWEIEA/ssyyWEIEA
107	456	RASA1_460/A1	453.619	226.804	0.0454812	75.3586	219.741	0.764239	378.26	264.808	0.153143	1027.83	318.504	0.00124986	1151.87	303.234	0.000145364	-124.041	369.224	0.736892	310.325	944.881	0.742572	0.01	644.101	1	310.315	981.407	0.75184	375.795	247.157	0.128369	263.652	390.229	0.499246	112.143	374.482	0.764573	P20936	yNTIRR/ANTIRR	KEIyNTIRR/KEIyNTIRR
	457	RASA1_615/A1	1046.88	236.613	9.65725e-06	0.01	101.244	1	1046.87	225.696	3.50636e-06	2292.57	610.644	0.000173628	541.431	1011.5	0.592437	1751.14	955.088	0.0667135	8251.11	1942.4	2.15536e-05	300.095	1122.36	0.789164	7951.02	1942.72	4.25856e-05	1964.07	551.88	0.000372116	0.01	208.383	1	1964.06	519.337	0.000155505	P20936	yCNIYL/ACNIYL	TNPyCNIYL/TNPyCNIYL
	458	RASA1_952/A1	655.597	210.489	0.00184051	155.219	457.982	0.750023	500.378	401.613	0.212765	840.11	279.193	0.00261885	75.6813	151.429	0.617208	764.429	275.894	0.00558995	261.136	820.297	0.90353	1.86214	766.526	1	259.274	943.847	0.783534	632.741	345.184	0.0667769	72.9269	251.551	0.771872	559.814	365.087	0.12516	P20936	yMEGVN/AMEGVN	KEPyMEGVN/KEPyMEGVN
108	459	RASA3_66/A1	1643.71	299.289	3.96509e-08	275.079	340.209	0.418741	1368.63	375.639	0.000268743	3230.75	1060.46	0.00231338	284.385	251.741	0.258583	2946.36	968.343	0.00234328	391.082	876.041	0.869705	228.661	987.191	0.816816	162.422	1094.85	0.882058	546.118	345.057	0.11347	0.01	175.458	1	546.108	337.228	0.105339	Q14644	yCEIPR/ACEIPR	EDFyCEIPR/EDFyCEIPR
109	460	RASH_157/A1	842.524	260.56	0.00122192	64.3155	104.147	0.536851	778.208	246.62	0.00160115	1387.76	325.301	1.98689e-05	279.156	216.472	0.197172	1108.61	335.816	0.000961911	1650.27	1259.14	0.189953	68.7788	759.021	1	1581.49	1270.44	0.213162	1214.3	476.919	0.0108873	28.2149	232.813	1	1186.08	463.123	0.0104304	P01112	yTLVRE/ATLVRE	DAFyTLVRE/DAFyTLVRE
110	461	RET_1015/A1	149.083	255.96	0.560242	0.01	108.452	1	149.073	243.864	0.540978	133.077	110.705	0.229299	0.01	134.712	1	133.067	143.85	0.354914	521.552	1480.34	0.848818	82.9409	822.764	0.922817	438.611	1469.45	0.765318	698.246	560.11	0.212507	11.8496	178.765	0.947147	686.396	519.762	0.186608	P07949	yLDLAA/ALDLAA	RRDyLDLAA/RRDyLDLAA
	462	RET_1029/A1	119.17	188.825	0.617505	72.4589	137.224	0.657169	46.7111	199.555	0.814915	347.131	205.826	0.0916738	6.80262	116.06	0.993166	340.328	204.874	0.0966606	265.304	891.543	0.962503	66.8472	831.068	0.935887	198.457	1024.83	0.846442	358.512	332.479	0.280869	0.01	185.885	1	358.502	330.402	0.27787	P07949	yDDGLS/ADDGLS	SLIyDDGLS/SLIyDDGLS
	463	RET_1062/A1	420.703	175.42	0.0164662	266.326	190.074	0.161136	154.377	215.162	0.473042	811.805	263.315	0.00204777	151.379	213.133	0.477517	660.426	287.616	0.0216557	840.614	1010.19	0.405301	0.01	826.411	1	840.604	1107.32	0.447743	683.656	442.125	0.12201	26.3453	167.404	0.874941	657.31	416.166	0.114211	P07949	yGMSDP/AGMSDP	NKLyGMSDP/NKLyGMSDP
	464	RET_1090/A1	947.675	201.959	2.69609e-06	308.296	204.465	0.131576	639.379	240.236	0.00777639	437.305	156.203	0.0051138	109.692	107.672	0.308287	327.613	162.713	0.0440545	2299.66	856.001	0.00721645	31.7654	751.922	1	2267.89	961.989	0.0183907	473.195	617.123	0.443186	125.57	273.501	0.646126	347.625	591.231	0.556529	P07949	yPNDSV/APNDSV	FPRyPNDSV/FPRyPNDSV
	465	RET_1096/A1	766.576	260.551	0.00325757	39.13	195.334	0.843604	727.446	277.853	0.00883794	2265.34	390.387	6.5074e-09	94.9319	158.738	0.549787	2170.41	370.19	4.53674e-09	9860.36	2572.44	0.000126427	207.806	981.444	0.832303	9652.55	2423.2	6.78675e-05	1586.1	362.047	1.18022e-05	0.01	188.378	1	1586.09	355.182	7.97472e-06	P07949	yANWML/AANWML	DSVyANWML/DSVyANWML
	466	RET_687/A1	2297.71	323.3	1.18161e-12	204.815	129.3	0.113164	2092.89	306.022	7.94864e-12	1509.97	428.615	0.000426471	151.58	172.313	0.379004	1358.39	405.936	0.000818263	2098.49	1624.22	0.19633	646.622	972.967	0.506287	1451.87	1636.61	0.374984	1222.76	320.553	0.000136301	155.689	300.285	0.604106	1067.07	369.196	0.00384699	P07949	ySSSGA/ASSSGA	PVSySSSGA/PVSySSSGA
	467	RET_791/A1	171.357	131.683	0.193132	229.159	161.781	0.156609	-57.8015	171.977	0.736779	431.008	211.869	0.0419069	196.832	140.711	0.161836	234.177	218.611	0.284047	1047.82	1608.49	0.644129	338.065	907.759	0.909671	709.755	1601.31	0.657576	503.229	363.03	0.165662	208.534	208.565	0.317352	294.695	362.674	0.41644	P07949	yGACSQ/AGACSQ	IKLyGACSQ/IKLyGACSQ
	468	RET_806/A1	907.013	332.699	0.00640299	0.01	125.061	1	907.003	312.946	0.00375006	1475.7	252.671	5.1953e-09	0.01	89.1735	1	1475.69	236.316	4.23853e-10	1701.83	1346.84	0.206354	304.685	901.48	0.73536	1397.15	1392.4	0.315633	694.963	430.625	0.106538	82.2531	201.694	0.683392	612.71	415.642	0.140422	P07949	yAKYGS/AAKYGS	IVEyAKYGS/IVEyAKYGS
	469	RET_809/A1	911.662	222.631	4.21785e-05	0.01	85.7314	1	911.652	209.908	1.40312e-05	2991.5	440.316	1.08749e-11	14.761	118.578	0.939806	2976.74	404.4	1.82077e-13	776.048	1262.83	0.701673	396.701	1532.85	0.795777	379.347	1638.77	0.816928	502.747	327.144	0.124324	0.01	235.536	1	502.737	344.826	0.14483	P07949	yGSLRG/AGSLRG	YAKyGSLRG/YAKyGSLRG
	470	RET_826/A1	747.192	146.2	3.20341e-07	141.053	304.875	0.668038	606.139	269.942	0.0247308	1018.76	313.11	0.00113843	20.3667	131.07	0.876508	998.39	297.889	0.000803004	424.676	913.844	0.850196	144.46	945.099	1	280.216	1097.28	0.798421	270.289	215.019	0.208707	0.01	206.66	1	270.279	250.223	0.280043	P07949	yLGSGG/ALGSGG	GPGyLGSGG/GPGyLGSGG
	471	RET_900/A1	119.106	238.909	0.65015	36.7871	173.352	0.831933	82.3191	252.374	0.744273	105.702	155.178	0.49574	68.5815	250.646	0.784364	37.12	238.659	0.876391	418.389	1424.59	0.895112	80.4633	976.202	1	337.926	1481.67	0.81958	297.623	208.142	0.15272	23.5698	439.604	0.957238	274.053	388.084	0.480056	P07949	yEEDSY/AEEDSY	RDVyEEDSY/RDVyEEDSY
	472	RET_905/A1	1133.49	352.036	0.00128186	0.01	78.0919	1	1133.48	320.628	0.000407156	855.924	388.319	0.0275019	0.01	128.766	1	855.914	361.36	0.0178489	1354.36	1063.23	0.202699	688.909	897.08	0.44249	665.453	1177.8	0.572052	477.473	410.184	0.244375	194.276	381.529	0.610586	283.197	471.104	0.547725	P07949	yVKRSQ/AVKRSQ	EDSyVKRSQ/EDSyVKRSQ
	473	RET_981/A1	330.03	235.195	0.160525	65.605	109.645	0.549587	264.425	226.862	0.243757	738.104	288.699	0.0105635	281.336	327.49	0.390273	456.768	361.978	0.206967	1205.08	1010.82	0.233163	388.325	819.441	0.654551	816.753	1104.67	0.459658	522.039	328.057	0.111518	134.561	401.275	0.737358	387.478	427.446	0.364643	P07949	yRLMLQ/ARLMLQ	EEMyRLMLQ/EEMyRLMLQ
111	474	RIN1_36/A1	1304.61	1385.4	0.352204	326.713	387.138	0.420449	977.899	1274.91	0.443032	4793.55	977.028	9.26829e-07	791.47	300.308	0.00839653	4002.08	904.311	9.60673e-06	1705.05	976.788	0.0808674	130.576	715.555	1	1574.47	1034.65	0.12805	1378.11	469.623	0.0033388	78.5066	608.942	0.89926	1299.6	631.603	0.0396133	Q13671	yDVPNA/ADVPNA	DPLyDVPNA/DPLyDVPNA
	475	RIN1_632/A1	3824.9	652.847	4.65191e-09	164.725	171.996	0.338171	3660.17	598.93	9.86527e-10	6110.18	1899.87	0.00129853	308.648	178.082	0.0830433	5801.54	1704.89	0.000666257	1937.05	868.052	0.0256391	102.142	766.773	1	1834.91	977.536	0.0604912	1333.7	469.22	0.00447523	100.979	285.577	0.723624	1232.72	474.412	0.00936074	Q13671	yQDPSS/AQDPSS	RVAyQDPSS/RVAyQDPSS
112	476	ROR1_160/A1	107.497	98.4761	0.274975	77.5172	125.826	0.537825	29.9801	131.367	0.819467	74.9176	127.059	0.555416	288.861	531.602	0.586845	-213.944	427.172	0.616463	0.01	540.488	1	0.01	873.679	1	0	831.68	1	67.8404	192.906	0.725065	2.37086	239.872	1	65.4695	253.562	0.79624	Q01973	ySDEYE/ASDEYE	SPGySDEYE/SPGySDEYE
	477	ROR1_173/A1	709.815	219.625	0.00122861	79.6952	166.659	0.679217	630.12	235.06	0.00734347	1433.51	1063.75	0.177758	352.834	208.369	0.0903763	1080.68	965.039	0.262756	72.5956	806.346	0.945255	0.01	723.157	1	72.5856	913.197	0.936643	123.308	442.507	0.780494	0.01	219.802	1	123.298	430.857	0.774735	Q01973	yRGIAC/ARGIAC	CQPyRGIAC/CQPyRGIAC
	478	ROR1_645/A1	977.877	297.079	0.0009953	98.2252	158.636	0.589073	879.651	292.752	0.00265619	1676.95	1365.1	0.219252	49.8785	148.263	0.736538	1627.07	1226.37	0.18457	748.155	843.319	0.374964	174.684	827.209	0.832742	573.472	989.704	0.562269	731.067	341.518	0.0322922	56.383	411.588	0.891033	674.684	441.532	0.126475	Q01973	yYRVQS/AYRVQS	SADyYRVQS/SADyYRVQS
	479	ROR1_786/A1	424.653	229.184	0.0638806	626.109	1826.11	0.731684	-201.456	1429.28	0.887903	1851.32	529.795	0.000474713	650.728	1458.17	0.655386	1200.6	1224.87	0.326964	2464.87	1036.22	0.0173656	71.2504	790.982	1	2393.62	1111.03	0.0311967	809.723	383.228	0.0345974	41.1851	200.905	0.920126	768.538	376.442	0.0411798	Q01973	yPNYMF/APNYMF	NPRyPNYMF/NPRyPNYMF
	480	ROR1_789/A1	1441.74	467.054	0.00202138	224.879	196.061	0.251358	1216.86	444.495	0.00618518	4042.23	908.256	8.55411e-06	1474.74	489.431	0.00258375	2567.49	896.476	0.00418109	1541.7	810.342	0.057086	219.678	784.001	0.997491	1322.02	945.578	0.162053	1330.49	585.624	0.023083	279.122	529.406	0.598006	1051.37	665.227	0.113978	Q01973	yMFPSQ/AMFPSQ	YPNyMFPSQ/YPNyMFPSQ
	481	ROR1_828/A1	1452.27	534.38	0.00657083	764.307	272.865	0.0050909	687.965	522.612	0.188013	3683.95	2122.83	0.0826512	1222.57	189.362	1.07031e-10	2461.38	1904.38	0.19616	8874.43	2351.64	0.000160676	4213.88	1470.76	0.00416629	4660.55	2392.08	0.0513614	2551.23	980.467	0.00926224	342.19	302.692	0.258241	2209.04	907.759	0.0149469	Q01973	yAAFPA/AAAFPA	PPGyAAFPA/PPGyAAFPA
	482	ROR1_836/A1	4358.23	290.196	0	1567.67	286.452	4.42366e-08	2790.56	341.473	3.33067e-16	2915.92	2605.52	0.263054	858.274	823.469	0.297257	2057.64	2416.16	0.394397	1516.22	950.015	0.110468	103.569	763.677	1	1412.65	1035.35	0.172408	875.426	354.931	0.0136394	115.039	202.898	0.570704	760.387	354.233	0.0318167	Q01973	yQPTGP/AQPTGP	AAHyQPTGP/AAHyQPTGP
113	483	ROR2_488/A1	317.333	208.259	0.127549	94.6523	320.959	0.789773	222.681	310.655	0.473462	970.815	436.949	0.0262871	0.01	108.52	1	970.805	399.757	0.0151555	379.214	1011.43	0.707695	0.01	703.545	1	379.204	1056.11	0.719536	467.813	304.331	0.124225	0.01	166.778	1	467.803	301.302	0.120495	Q01974	yKGHLF/AKGHLF	GKVyKGHLF/GKVyKGHLF
	484	ROR2_624/A1	1807.26	335.938	7.44495e-08	83.8873	134.915	0.53406	1723.37	318.126	6.04051e-08	1833.24	231.934	2.66454e-15	271.56	225.155	0.227749	1561.68	271.019	8.28214e-09	880.883	935.359	0.346285	87.991	1182.06	1	792.892	1240.27	0.522608	585.509	354.521	0.0986049	120.744	239.813	0.614595	464.765	367.497	0.205959	Q01974	yDKLNV/ADKLNV	VLVyDKLNV/VLVyDKLNV
	485	ROR2_645/A1	165.57	226.41	0.502206	19.9318	118.974	0.960888	145.639	222.49	0.512709	439.061	214.601	0.0407497	192.374	271.844	0.554855	246.687	284.926	0.386572	876.611	895.085	0.327371	0.01	657.535	1	876.601	948.869	0.355541	951.092	205.15	3.54585e-06	76.6995	453.793	0.865773	874.393	396.517	0.0274315	Q01974	yYKLLG/AYKLLG	AADyYKLLG/AADyYKLLG
	486	ROR2_646/A1	1519.01	541.879	0.00505656	37.1189	286.9	0.920314	1481.89	533.192	0.00544487	2975.82	427.479	3.36009e-12	0.01	88.2283	1	2975.81	388.408	1.83187e-14	1937.76	760.992	0.0108802	0.01	600.209	1	1937.75	824.279	0.0187236	1105.12	295.28	0.00018195	93.7769	263.273	0.721676	1011.34	333.676	0.00243669	Q01974	yKLLGN/AKLLGN	ADYyKLLGN/ADYyKLLGN
	487	ROR2_666/A1	324.702	248.361	0.191055	131.602	562.35	0.814957	193.1	488.967	0.692887	995.994	208.423	1.76146e-06	0.0931602	117.281	1	995.901	207.376	1.56547e-06	581.911	773.476	0.451822	0.01	643.614	1	581.901	852.734	0.494962	177.671	260.54	0.495254	77.2511	235.5	0.816513	100.42	295.941	0.734349	Q01974	yGKFSI/AGKFSI	AIMyGKFSI/AIMyGKFSI
	488	ROR2_873/A1	5164.15	924.965	2.35822e-08	31.0526	130.535	0.865314	5133.1	833.47	7.31606e-10	4968.14	1803.84	0.00588051	0.01	130.204	1	4968.13	1616.56	0.00211582	2306.01	1378.55	0.0943509	0.01	644.252	1	2306	1330.18	0.0829685	1880.61	487.369	0.000113878	56.5423	162.553	0.812047	1824.07	453.737	5.81098e-05	Q01974	yVTTAP/AVTTAP	STGyVTTAP/STGyVTTAP
114	489	ROS1_2114/A1	48.1538	123.587	0.758381	0.01	126.624	1	48.1438	147.781	0.744576	156.177	190.407	0.412058	0.01	94.0703	1	156.167	185.239	0.399167	97.1167	560.369	0.8624	0.01	531.604	1	97.1067	648.67	0.880993	425.257	239.984	0.0763717	0.01	270.214	1	425.247	299.805	0.156044	P08922	yYRKRG/AYRKRG	KNDyYRKRG/KNDyYRKRG
	490	ROS1_2274/A1	474.739	244.613	0.0522705	2.73714	105.809	1	472.002	233.636	0.0433445	655.424	258.355	0.0111783	0.01	167.132	1	655.414	264.873	0.0133383	237.043	721.974	0.742649	0.01	587.681	1	237.033	790.075	0.764152	929.654	551.032	0.0915606	2.37086	142.771	1	927.283	505.113	0.0663709	P08922	yMVLAT/AMVLAT	GLNyMVLAT/GLNyMVLAT
	491	ROS1_2334/A1	747.994	299.458	0.01249	468.224	989.165	0.63594	279.77	811.67	0.730315	819.814	229.057	0.000344512	103.299	177.783	0.561187	716.515	246.856	0.00369909	4769.02	1714.62	0.00540995	0.01	617.184	1	4769.01	1606.39	0.00298814	1215.71	292.462	3.22341e-05	94.4852	224.192	0.673409	1121.22	313.982	0.000355329	P08922	yACLTH/AACLTH	GLNyACLTH/GLNyACLTH
115	492	RYK_452/A1	1645.58	603.801	0.00641976	80.4276	186.672	0.706892	1565.15	559.078	0.00511512	1344.7	442.083	0.00235068	299.937	570.998	0.599361	1044.76	593.273	0.0782169	328.632	842.924	0.696613	0.01	505.413	1	328.622	849.518	0.698862	640.836	304.551	0.0353492	2.37086	245.889	1	638.466	332.382	0.0547317	P34925	yLARRE/ALARRE	GMSyLARRE/GMSyLARRE
	493	RYK_492/A1	59.9104	120.752	0.711039	0.01	93.7229	1	59.9004	130.136	0.645286	122.544	214.568	0.567893	79.6781	306.668	0.794991	42.866	305.382	0.888362	68.4066	658.632	0.917274	0.01	969.582	1	68.3966	954.511	0.942872	472.747	336.354	0.159845	0.01	232.991	1	472.737	350.825	0.177791	P34925	yHCLGD/AHCLGD	PMDyHCLGD/PMDyHCLGD
	494	RYK_556/A1	5293.6	1114.79	2.04617e-06	161.607	272.257	0.552767	5132	1019.16	4.75754e-07	6519.59	4209.2	0.121385	0.01	150.823	1	6519.58	3766.64	0.0834547	1098.39	935.407	0.240268	24.9092	763.421	1	1073.49	1024.54	0.294711	1746.4	647.978	0.00703184	357.652	1685.51	0.831946	1388.75	1428.45	0.330915	P34925	yRIAQP/ARIAQP	KDGyRIAQP/KDGyRIAQP
116	497	SH22A_216/A1	2504.54	359.915	3.42348e-12	0.01	83.8716	1	2504.53	328.408	2.40918e-14	3954.22	547.287	4.98934e-13	328.667	357.899	0.358418	3625.56	562.56	1.15481e-10	1535.44	1018.76	0.131746	330.443	1841.39	0.857573	1204.99	1692.55	0.476476	1892.69	343.095	3.45078e-08	137.039	166.147	0.409453	1755.65	332.768	1.31853e-07	Q9NP31	ySPIIK/ASPIIK	NPQySPIIK/NPQySPIIK
	498	SH22A_280/A1	2051.56	448.246	4.71333e-06	221.021	112.31	0.0490588	1830.54	410.253	8.10978e-06	2499.09	510.458	9.77584e-07	754.337	1137.8	0.507318	1744.76	992.577	0.0787617	3.66051	798.123	1	0.01	837.368	1	3.65051	964.526	0.99698	802.325	403.395	0.0466952	59.9436	278.616	0.829641	742.381	420.426	0.0774137	Q9NP31	yNEPDE/ANEPDE	NPIyNEPDE/NPIyNEPDE
	499	SH22A_290/A1	748.569	423.854	0.0773601	11.7585	86.6152	1	736.81	384.997	0.0556294	1348.41	1242.88	0.277932	0.01	95.3806	1	1348.4	1114.12	0.22614	71.6552	821.32	1	0.01	860.171	1	71.6452	991.761	0.942407	334.952	343.304	0.329198	40.7744	222.765	0.915646	294.177	352.223	0.403574	Q9NP31	yAMGRG/AAMGRG	IAFyAMGRG/IAFyAMGRG
	500	SH22A_305/A1	600.026	284.259	0.0347743	153.179	227.531	0.500779	446.847	309.362	0.148596	639.176	352.267	0.0695883	386.535	910.071	0.671013	252.64	772.147	0.743507	251.398	885.121	0.776376	0.01	735.199	1	251.388	975.224	0.796569	701.793	301.226	0.0198094	2.37086	300.515	1	699.422	356.055	0.0494734	Q9NP31	yVEVED/AVEVED	SNIyVEVED/SNIyVEVED
	501	SH22A_39/A1	3173.57	713.889	8.75823e-06	24.8327	110.344	0.874926	3148.74	644.217	1.01856e-06	3751.01	1419.12	0.00820858	37.3907	468.717	0.936414	3713.62	1320.2	0.00490668	2836.64	1005.35	0.00477685	0.01	581.146	1	2836.63	1005.6	0.00478721	1389.79	1481.66	0.348217	0.01	235.806	1	1389.78	1337.77	0.29883	Q9NP31	yTAASP/ATAASP	NLGyTAASP/NLGyTAASP
117	502	SH2D3A_231/A1	307.125	180.072	0.0880677	151.738	134.706	0.259949	155.387	191.906	0.418081	241.051	158.931	0.129318	1716.21	5075.47	0.735243	-1475.16	3934.01	0.707661	86.6982	772.83	1	0.01	763.784	1	86.6882	909.853	0.92409	637.872	398.03	0.109006	42.8317	218.401	0.844511	595.04	394.159	0.13111	Q9BRG2	yCELVP/ACELVP	PPTyCELVP/PPTyCELVP
	503	SH2D3A_95/A1	405.267	184.053	0.0276625	55.5467	125.284	0.815167	349.72	191.097	0.0672228	896.532	295.595	0.00242	0.01	108.46	1	896.522	277.415	0.00122969	0.01	528.208	1	0.01	455.105	1	0	589.47	1	72.3496	205.502	0.724775	0.01	179.841	1	72.3396	230.631	0.753765	Q9BRG2	yMTGRR/AMTGRR	VHSyMTGRR/VHSyMTGRR
118	504	SH2D3C_183/A1	196.742	156.3	0.208094	0.01	90.3818	1	196.732	156.35	0.20826	101.457	156.9	0.51784	0.01	91.7696	1	101.447	157.312	0.518979	1092.59	704.599	0.120961	0.01	546.365	1	1092.58	759.129	0.150053	638.997	355.409	0.0721714	2.40536	288.655	1	636.592	388.646	0.101405	Q8N5H7	yVKFSK/AVKFSK	GSDyVKFSK/GSDyVKFSK
	505	SH2D3C_495/A1	755.122	220.822	0.000626661	122.488	107.119	0.252809	632.634	214.23	0.00314457	917.855	539.963	0.0891391	385.219	143.078	0.00709091	532.636	495.51	0.282378	461.69	1059.33	0.668912	73.9871	703.812	1	387.703	1093.14	0.722821	678.274	381.69	0.0755453	124.619	248.746	0.616357	553.655	392.014	0.157825	Q8N5H7	yCQLQP/ACQLQP	SGHyCQLQP/SGHyCQLQP
	506	SH2D3C_793/A1	1572.7	591.706	0.00785879	146.107	155.628	0.34779	1426.59	542.793	0.00857851	1525.23	224.907	1.18492e-11	213.759	597.699	0.720598	1311.47	504.79	0.00937082	1072.47	956.547	0.262178	0.01	916.115	1	1072.46	1111.55	0.334599	1042.67	336.93	0.00196936	0.01	189.795	1	1042.66	335.307	0.00187236	Q8N5H7	yHTNAE/AHTNAE	GGLyHTNAE/GGLyHTNAE
119	507	SHC1_349/A1	3230.45	538.188	1.93906e-09	70.0548	103.815	0.499773	3160.39	488.041	9.41325e-11	5232.16	424.068	0	971.86	657.819	0.139544	4260.3	635.218	1.98316e-11	13497.7	3437.02	8.58675e-05	34.3026	788.858	0.986479	13463.4	3134.3	1.74085e-05	3079.03	539.769	1.16547e-08	72.638	243.082	0.765062	3006.39	518.203	6.55522e-09	P29353	yYNDFP/AYNDFP	DHQyYNDFP/DHQyYNDFP
	508	SHC1_350/A1	565.784	728.886	0.448636	623.528	286.995	0.0297996	-57.7437	688.796	0.933185	1070.67	449.679	0.0172605	2443.86	399.076	9.11456e-10	-1373.19	507.273	0.00678568	991.573	999.916	0.321334	163.999	793.962	0.887973	827.573	1085.4	0.445756	487.748	368.312	0.185383	79.1824	154.079	0.607293	408.565	350.381	0.243561	P29353	yNDFPG/ANDFPG	HQYyNDFPG/HQYyNDFPG
	509	SHC1_427/A1	25857.5	5101.25	3.99548e-07	309.822	584.9	0.609126	25547.7	4585.14	2.51547e-08	43194.9	10245	2.48174e-05	242.639	229.447	0.290255	42952.3	9165.15	2.77541e-06	40112.6	8046.51	6.18312e-07	1027.47	1099.39	0.349973	39085.1	7247.23	6.91146e-08	32010.4	6597.27	1.21994e-06	472.729	253.617	0.0623126	31537.6	5904.05	9.19074e-08	P29353	yVNVQN/AVNVQN	DPSyVNVQN/DPSyVNVQN
120	510	SHC2_338/A1	5122.57	821.954	4.58807e-10	195.344	396.371	0.640975	4927.23	796.714	6.21683e-10	13043.8	3707.33	0.000433826	971.717	354.515	0.00612246	12072.1	3327.29	0.000285147	8768.02	1610.58	5.19863e-08	144.474	853.204	0.885101	8623.55	1584.91	5.28682e-08	2115.2	382.954	3.31863e-08	18.8662	162.427	0.907526	2096.34	364.9	9.17493e-09	P98077	yYNSIP/AYNSIP	EHNyYNSIP/EHNyYNSIP
	511	SHC2_339/A1	3489.16	501.971	3.61733e-12	419.491	210.033	0.0457826	3069.67	477.544	1.28905e-10	2759.07	1133.92	0.0149594	2074.69	322.288	1.21213e-10	684.375	1044.48	0.512295	401.37	900.802	0.760853	424.333	1218.8	0.727706	-22.9632	1241.15	0.985238	717.17	277.808	0.00983172	194.403	644.885	0.763054	522.767	557.914	0.348726	P98077	yNSIPG/ANSIPG	HNYyNSIPG/HNYyNSIPG
	512	SHC2_414/A1	26012.6	6309.07	3.73473e-05	35.8878	348.073	0.985021	25976.7	5649.44	4.25767e-06	35984.4	8985.67	6.20434e-05	12.6197	147.09	0.996917	35971.8	8037.83	7.61986e-06	9142.09	10472.7	0.402831	102.219	1063.82	0.946073	9039.87	9403.21	0.33634	10479.5	1250.82	0	46.646	171.473	0.785585	10432.8	1126.63	0	P98077	yVNTQG/AVNTQG	EHLyVNTQG/EHLyVNTQG
121	513	SHC4_424/A1	14030.3	2412.74	6.04702e-09	34.7011	260.557	0.919683	13995.6	2167.44	1.06368e-10	14090.9	3113.71	6.01874e-06	1624.16	5453.77	0.765837	12466.8	5059.87	0.0137394	10170.3	3712.77	0.00615406	117.17	897.967	0.901507	10053.1	3392.86	0.00304441	8576.71	1438	2.45089e-09	26.3887	190.494	0.969322	8550.32	1294.63	3.97807e-11	Q6S5L8	yENCLE/AENCLE	SSVyENCLE/SSVyENCLE
122	514	SHIP1_1022/A1	98.3916	105.6	0.351441	94.9828	393.548	0.826651	3.40878	319.138	0.991477	585.749	310.05	0.0588477	0.01	111.285	1	585.739	290.405	0.0436853	1348.88	919.609	0.142406	101.159	799.143	0.899263	1247.72	1029.43	0.225463	801.985	254.322	0.00161255	5.37278	220.48	1	796.612	284.448	0.00509862	Q92835	yGSLSS/AGSLSS	NPLyGSLSS/NPLyGSLSS
	515	SHIP1_865/A1	371.299	302.975	0.220354	114.944	191.395	0.54811	256.355	308.892	0.406555	909.518	259.393	0.000453948	79.0693	192.172	0.680723	830.449	275.655	0.00258827	1149.56	934.019	0.218379	21.8264	888.456	1	1127.74	1082.37	0.297421	611.864	256.851	0.0172034	104.771	468.363	0.822983	507.093	429.414	0.237614	Q92835	yDFVKT/ADFVKT	EKLyDFVKT/EKLyDFVKT
	516	SHIP1_915/A1	1618.6	553.681	0.00346095	220.8	493.098	0.65429	1397.8	625.41	0.0254075	2157.69	631.513	0.000633339	183.303	312.165	0.557045	1974.39	614.422	0.00131077	1120.52	898.353	0.212258	215.133	945.002	1	905.384	1086.94	0.404836	778.876	350.346	0.0261954	2.37086	161.959	1	776.505	337.539	0.021412	Q92835	yMGVGP/AMGVGP	NPNyMGVGP/NPNyMGVGP
	517	SHIP1_944/A1	2161.17	308.388	2.41052e-12	8.59755	141.454	1	2152.57	296.796	4.0723e-13	3286.8	622.329	1.27933e-07	1.06754	110.363	1	3285.73	563.154	5.38284e-09	1499.38	1103.25	0.174101	395.307	1904.17	0.835531	1104.07	1774.62	0.533818	1328.81	589.792	0.0242489	99.1896	297.169	0.738528	1229.62	575.56	0.0326362	Q92835	yDQPPK/ADQPPK	AWSyDQPPK/AWSyDQPPK
123	518	SHIP2_1135/A1	4287.35	1751.01	0.0143386	650.824	424.153	0.124905	3636.53	1600.24	0.023048	4319.24	1211.56	0.000363527	978.44	329.215	0.0029565	3340.8	1113.26	0.00268992	1668.89	834.195	0.0454216	86.9931	672.012	1	1581.9	909.761	0.0820492	1532.99	330.983	3.6229e-06	183.781	279.308	0.510519	1349.21	366.671	0.000233367	O15357	yAPAGP/AAPAGP	EVDyAPAGP/EVDyAPAGP
	519	SHIP2_1162/A1	2086.51	668.114	0.00178906	211.428	588.436	0.731356	1875.08	751.568	0.0125939	6058.19	606.059	0	672.714	293.931	0.0220897	5385.47	587.949	0	2984	1215.93	0.0141178	241.745	849.108	0.849697	2742.25	1270.97	0.0309481	880.054	276.86	0.00147837	41.3704	172.72	0.885658	838.683	281.462	0.00288311	O15357	yGRPLS/AGRPLS	PSDyGRPLS/PSDyGRPLS
	520	SHIP2_671/A1	213.399	221.191	0.334629	65.5443	154.012	0.670394	147.855	231.024	0.522149	171.446	146.362	0.241414	238.958	242.399	0.324198	-67.5119	228.893	0.768018	445.215	936.062	0.838864	659.741	1118.37	0.555225	-214.526	1204.75	0.858662	367.945	445.746	0.409081	300.057	471.073	0.524121	67.8881	540.46	0.900033	O15357	yAWHKQ/AAWHKQ	RDTyAWHKQ/RDTyAWHKQ
	521	SHIP2_886/A1	23.117	157.125	0.883026	0.01	86.1141	1	23.107	155.564	0.881911	203.667	263.13	0.438893	5.05857	234.789	1	198.608	297.431	0.50427	1326.28	879.099	0.131356	589.504	835.828	0.480599	736.776	1018.54	0.469426	308.817	388.792	0.426992	96.045	225.083	0.669572	212.772	389.005	0.584379	O15357	yEWISI/AEWISI	ERLyEWISI/ERLyEWISI
	522	SHIP2_986/A1	165.405	200.67	0.443036	113.247	481.951	0.869741	52.1584	414.223	0.89979	209.911	347.141	0.545363	47.0288	325.592	0.933747	162.882	400.014	0.683849	499.496	976.757	0.609061	76.1607	908.613	0.933195	423.335	1121.87	0.705897	501.906	230.426	0.0293836	43.9624	408.47	0.914286	457.943	377.605	0.225193	O15357	yYVLEG/AYVLEG	NPAyYVLEG/NPAyYVLEG
	523	SHIP2_987/A1	334.836	160.955	0.0374853	89.9605	201.253	0.654854	244.876	212.196	0.248467	422.929	218.411	0.0528054	332.97	671.873	0.620165	89.9583	555.887	0.871433	2092.5	1075.39	0.0516641	155.095	957.707	0.871342	1937.4	1214.7	0.110698	1191.87	285.904	3.0587e-05	0.01	179.166	1	1191.86	290.952	4.19116e-05	O15357	yVLEGV/AVLEGV	PAYyVLEGV/PAYyVLEGV
124	524	SOCS3_204/A1	2133.6	449.028	2.0152e-06	0.01	82.9179	1	2133.59	406.726	1.55358e-07	968.036	659.313	0.142011	192.374	274.596	0.554583	775.662	626.895	0.215944	2000.39	1319.22	0.129407	237.449	1128.18	0.986493	1762.94	1468.31	0.229854	2515.51	1977.2	0.203254	161.311	200.149	0.420239	2354.19	1775.25	0.184771	O14543	yEKVTQ/AEKVTQ	LDSyEKVTQ/LDSyEKVTQ
	525	SOCS3_221/A1	1427.55	339.645	2.63006e-05	2.13	84.954	1	1425.42	310.833	4.51596e-06	2362.48	443.388	9.89774e-08	99.7676	168.801	0.55447	2262.71	417.577	5.99257e-08	1888.38	977.419	0.0533441	20.0705	882.144	1	1868.3	1109.59	0.092203	1864.86	453.379	3.89712e-05	0.01	163.251	1	1864.85	424.774	1.13097e-05	O14543	yDAPLG/ADAPLG	LDQyDAPL/LDQyDAPL
125	526	SOX4_123/A1	166.257	196.529	0.398865	45.8145	116.235	0.727083	120.443	197.498	0.54194	1299.01	393.408	0.000959483	621.91	301.465	0.0391044	677.097	422.309	0.108841	887.384	1576.75	0.573552	151.702	1162.1	0.923744	735.682	1673.08	0.660122	112.714	201.751	0.576357	0.01	225.268	1	112.704	251.018	0.65342	Q06945	yPDYKY/APDYKY	MADyPDyKY/MADyPDyKY
	527	SOX4_126/A1	952.244	189.593	5.09033e-07	0.01	87.4288	1	952.234	182.6	1.83629e-07	1849.76	369.062	5.37622e-07	0.01	118.014	1	1849.75	342.523	6.63756e-08	238.37	1910.72	0.900712	0.01	589.048	1	238.36	1768.86	0.8928	183.241	196.11	0.350078	0.01	183.375	1	183.231	225.706	0.41687	Q06945	yKYRPR/AKYRPR	yPDyKYRPR/yPDyKYRPR
126	528	SRC_187/A1	44.9737	386.15	0.924515	0.01	102.043	1	44.9637	354.312	0.89901	108.102	133.369	0.417597	9.0169	149.018	1	99.085	165.993	0.550533	425.184	869.043	0.624639	106.345	767.48	0.889788	318.839	978.572	0.744544	619.721	315.814	0.0497135	0.01	183.549	1	619.711	316.236	0.0500224	P12931	yCLSVS/ACLSVS	KGAyCLSVS/KGAyCLSVS
	529	SRC_216/A1	4699.43	551.745	0	0.01	82.3951	1	4699.42	497.606	0	9465.43	3571.68	0.00804205	0.01	124.533	1	9465.42	3196.07	0.00305874	3810.9	1094.88	0.000499784	37.4046	790.13	1	3773.5	1154.81	0.00108376	1438.41	333.603	1.6176e-05	15.6086	194.806	0.980148	1422.81	334.368	2.08608e-05	P12931	yITSRT/AITSRT	GGFyITSRT/GGFyITSRT
	530	SRC_338/A1	268.621	187.817	0.152626	143.032	598.556	0.811123	125.589	493.135	0.798961	224.856	151.916	0.138811	97.5822	149.556	0.514066	127.274	178.558	0.475949	595.489	1027.27	0.562106	5.97636	901.9	1	589.512	1154.25	0.609515	410.301	234.38	0.0799996	33.8972	260.318	0.89639	376.404	290.872	0.195619	P12931	yIVTEY/AIVTEY	EPIyIVTEY/EPIyIVTEY
	532	SRC_439/A1	59.8446	160.087	0.709751	34.6808	167.912	0.836358	25.1638	193.44	0.896492	395.013	205.751	0.0548597	192.76	271.503	0.477694	202.253	279.455	0.469196	562.327	1244.17	0.805034	0.01	652.752	1	562.317	1222.3	0.64546	454.152	378.589	0.230269	19.3211	180.547	0.966629	434.831	366.364	0.235244	P12931	yGRFTI/AGRFTI	AALyGRFTI/AALyGRFTI
	533	SRC_522/A1	738.601	176.848	2.95704e-05	13.88	103.965	0.972446	724.721	177.497	4.44082e-05	537.536	179.174	0.00269744	120.568	141.205	0.393156	416.968	194.026	0.0316207	1105.88	935.468	0.237108	0.01	834.762	1	1105.87	1057.44	0.295621	1208.15	359.944	0.000788768	89.8205	265.987	0.735582	1118.33	382.227	0.00343334	P12931	yFTSTE/AFTSTE	LEDyFTSTE/LEDyFTSTE
	534	SRC_530/A1	1379.4	301.976	4.9195e-06	521.999	869.551	0.548275	857.398	725.688	0.237376	1450.26	543.543	0.00762286	421.3	222.723	0.0585301	1028.96	515.863	0.0460682	585.703	921.46	0.524995	192.109	989.198	0.846004	393.594	1125.33	0.726504	643.426	661.33	0.330559	97.3662	167.871	0.561885	546.06	605.636	0.367223	P12931	yQPGEN/AQPGEN	EPQyQPGEN/EPQyQPGEN
	535	SRC_93/A1	193.09	161.184	0.230908	307.686	208.025	0.139094	-114.596	216.215	0.596081	532.24	227.879	0.0195029	249.819	253.074	0.323544	282.421	282.792	0.317914	707.726	888.834	0.425863	190.849	843.959	0.821085	516.877	1029.26	0.615517	401.515	320.547	0.210325	0.01	155.775	1	401.505	311.063	0.196761	P12931	yDYESR/ADYESR	VALyDYEsR/VALyDYEsR
127	536	SRMS_380/A1	3378.82	419.99	8.88178e-16	1109.64	1295.07	0.409269	2269.18	1071.18	0.0341313	2375.52	438.222	5.92121e-08	3789.14	1018.84	0.000199776	-1413.62	881.167	0.108635	2423.92	1072.22	0.023771	1463.5	958.834	0.126904	960.424	1212.99	0.428457	1222.42	396.419	0.0020434	643.614	390.16	0.0990001	578.806	465.89	0.214073	Q9H3Y6	ySPSSS/ASPSSS	DDIySPSSS/DDIySPSSS
128	537	STAP2_22/A1	475.936	208.227	0.0222654	0.01	114.842	1	475.926	206.397	0.0211095	376.487	247.788	0.12864	34.7619	254.523	0.891359	341.725	296.628	0.249278	561.686	937.72	0.549153	28.7724	887.462	0.974135	532.914	1084.44	0.623108	703.409	200.89	0.000462316	0.01	213.908	1	703.399	244.416	0.00400133	Q9UGK3	yESFLE/AESFLE	SHYyESFLE/SHYyESFLE
	538	STAP2_250/A1	2741.03	448.723	1.00327e-09	13.1812	101.127	1	2727.84	408.923	2.53676e-11	2045.21	766.248	0.00760117	0.01	106.163	1	2045.2	690.269	0.00304568	1912.08	807.138	0.0178305	217.874	862.514	0.89539	1694.21	983.633	0.0849775	1100.28	565.519	0.0516865	0.01	161.604	1	1100.27	521.075	0.0347143	Q9UGK3	yEKVLG/AEKVLG	DEDyEKVLG/DEDyEKVLG
	539	STAP2_310/A1	10152.5	2053.26	7.61854e-07	1871.09	474.003	7.8915e-05	8281.4	1872.83	9.77269e-06	15528.8	4319.25	0.000323795	4559.17	930.23	9.51416e-07	10969.6	3929.87	0.00524618	4815.89	1060	5.53046e-06	302.301	866.818	0.727261	4513.59	1161.77	0.00010218	3281.66	422.988	8.54872e-15	33.8458	185.961	0.943249	3247.82	404.826	9.99201e-16	Q9UGK3	yVTPIG/AVTPIG	EENyVTPIG/EENyVTPIG
	540	STAP2_322/A1	9413.24	3979.14	0.0179912	824.514	593.405	0.164665	8588.72	3588.61	0.0166892	44833.7	11153.5	5.82066e-05	473.963	874.818	0.594056	44359.7	9998.94	9.13396e-06	27806.4	10893	0.0106845	11724.5	2520.07	3.27504e-06	16081.9	9936.61	0.105544	22189	1144.19	0	1600.82	447.279	0.000344583	20588.2	1080.45	0	Q9UGK3	yENQDV/AENQDV	AVDyENQDV/AVDyENQDV
129	541	STAT1_701/A1	1205.14	264.933	5.38662e-06	0.01	110.794	1	1205.13	252.026	1.73487e-06	784.554	646.685	0.225027	30.0851	145.242	0.977187	754.468	589.252	0.200382	834.624	904.108	0.355901	339.653	1262.82	0.787944	494.971	1269.15	0.696518	736.061	382.696	0.0544198	43.239	258.337	0.867067	692.822	396.494	0.080554	P42224	yIKTEL/AIKTEL	GTGyIKTEL/GTGyIKTEL
130	542	STAT2_690/A1	329.766	290.247	0.25586	11.2516	112.518	0.930897	318.515	273.844	0.24475	314.607	184.281	0.0877615	223.343	318.06	0.482523	91.264	296.42	0.758153	912.513	962.002	0.342816	0.01	632.605	1	912.503	990.188	0.356735	306.632	204.459	0.13366	0.01	251.576	1	306.622	267.24	0.251199	P52630	yLKHRL/ALKHRL	RRKyLKHRL/RRKyLKHRL
131	543	STAT3_705/A1	124.744	96.3996	0.195625	0.01	88.4431	1	124.734	110.125	0.257328	376.396	243.389	0.121965	0.01	155.292	1	376.386	248.716	0.130176	954.054	771.63	0.216276	0.01	737.397	1	954.044	895.87	0.286875	660.221	358.206	0.0652924	88.9578	218.464	0.707795	571.263	362.333	0.114859	P40763	yLKTKF/ALKTKF	AAPyLKTKF/AAPyLKTKF
132	544	STAT4_693/A1	274.333	154.779	0.0763077	71.1988	138.613	0.607473	203.134	175.196	0.246235	512.503	291.4	0.078599	1569.3	877.271	0.0736219	-1056.8	727.8	0.146465	2479.91	1360.24	0.0682633	132.582	746.336	1	2347.33	1347	0.0813774	1120.56	476.806	0.0187583	71.6531	275	0.794422	1048.91	476.707	0.0277739	Q14765	yVPSVF/AVPSVF	DKGyVPSVF/DKGyVPSVF
133	545	STAT5A_694/A1	14993.3	1563.51	0	715.945	571.171	0.210006	14277.3	1466.76	0	18317.2	4263.47	1.73459e-05	923.783	369.88	0.0125009	17393.4	3824.11	5.39962e-06	3247.69	1538.54	0.0347697	0.01	868.951	1	3247.68	1531.9	0.0339919	3007.55	719.109	2.88199e-05	8.03631	158.258	0.986411	2999.51	654.768	4.62043e-06	P42229	yVKPQI/AVKPQI	VDGyVKPQI/VDGyVKPQI
	546	STAT5A_90/A1	1521.79	382.167	6.82658e-05	92.8502	160.367	0.609521	1428.94	363.692	8.52189e-05	1992.61	1680.87	0.235804	439.238	462.658	0.342397	1553.37	1545.54	0.314833	1846.78	1181.36	0.117967	842.87	1159.55	0.467263	1003.91	1386.8	0.469099	2055.98	852.103	0.0158226	336.269	246.781	0.172975	1719.71	785.751	0.0286144	P42229	yATQLQ/AATQLQ	LGHyATQLQ/LGHyATQLQ
134	547	STAT5B_679/A1	497.081	248.142	0.0451407	157.527	185.859	0.396653	339.555	264.548	0.199279	948.203	344.913	0.00597266	272.31	201.393	0.176306	675.893	345.699	0.0505508	1737.58	865.56	0.0446869	0.01	850.096	1	1737.57	1016.34	0.0873145	1007.87	281.648	0.00034531	216.372	219.816	0.324921	791.496	304.059	0.00923401	P51692	ySKYYT/ASKYYT	DEVySKYYT/DEVySKYYT
	548	STAT5B_725/A1	1814.4	722.846	0.012065	360.131	273.192	0.187398	1454.27	680.283	0.0325269	1617.73	3697.03	0.661674	229.826	205.934	0.264385	1387.9	3310.57	0.675026	414.113	948.143	0.860544	0.01	1029.36	1	414.103	1164.01	0.722007	943.316	314.493	0.00270273	89.2813	183.969	0.803188	854.035	315.328	0.00675728	P51692	yMDQAP/AMDQAP	SATyMDQAP/SATyMDQAP
	549	STAT5B_740/A1	1842.17	427.136	1.60978e-05	5921.84	1130.09	1.60154e-07	-4079.67	955.101	1.93962e-05	3050.3	575.643	1.16255e-07	19499.4	2192.47	0	-16449.1	1774.61	0	478.765	951.408	0.690332	1682.1	1500.18	0.262144	-1203.33	1440.3	0.40342	928.944	324.459	0.00419343	680.198	494.595	0.169023	248.746	480.618	0.604746	P51692	yNMYPQ/ANMYPQ	QAHyNMYPQ/QAHyNMYPQ
	550	STAT5B_743/A1	1517.74	655.166	0.020519	571.457	200.73	0.00441221	946.282	606.275	0.118544	1387.61	380.757	0.000267839	903.007	347.87	0.00943199	484.599	434.268	0.264435	801.929	1036.78	0.43921	0.01	890.068	1	801.919	1155.54	0.487667	830.729	293.259	0.0046124	317.015	308.875	0.304694	513.714	355.025	0.147877	P51692	yPQNPD/APQNPD	YNMyPQNPD/YNMyPQNPD
135	551	SYK_296/A1	1740.07	369.066	2.41601e-06	133.264	159.688	0.403953	1606.8	352.516	5.15481e-06	5200.39	797.558	6.99272e-11	142.837	342.261	0.676416	5057.56	761.028	3.00938e-11	1609.02	1071.48	0.133155	0.01	782.299	1	1609.01	1133.87	0.155858	2254.69	708.624	0.00146267	121.704	245.708	0.649514	2132.99	661.771	0.001267	P43405	ySFPKP/ASFPKP	IKSySFPKP/IKSySFPKP
	552	SYK_323/A1	1003.24	156.246	1.35097e-10	360.254	295.986	0.223525	642.985	268.505	0.0166275	1122.68	404.713	0.00553373	28.1479	113.883	1	1094.54	372.579	0.00330433	714.943	1079.76	0.507862	0.01	700.139	1	714.933	1107.62	0.518599	1390.49	358.767	0.000106195	225.694	214.271	0.292168	1164.79	361.273	0.00126263	P43405	yEPELA/AEPELA	FNPyEPELA/FNPyEPELA
	553	SYK_348/A1	4505.96	1077.13	2.86966e-05	476.371	338.98	0.159904	4029.58	998.553	5.44446e-05	7538.25	709.367	0	668.147	357.273	0.0614497	6870.11	692.205	0	3473.72	1399.28	0.0130405	0.01	798.369	1	3473.71	1396	0.012829	5147.28	733.705	2.28462e-12	72.5924	200.566	0.717381	5074.68	674.384	5.25135e-14	P43405	yESPYA/AESPYA	TEVyESPYA/TEVyESPYA
	554	SYK_352/A1	2136.99	565.047	0.000155445	290.675	247.66	0.240492	1846.31	540.577	0.000636263	2808.63	263.454	0	45.9217	122.698	0.812858	2762.71	254.085	0	0.01	843.142	1	0.01	497.329	1	0	846.825	1	466.735	423.942	0.270892	7.8756	275.619	1	458.86	435.156	0.291637	P43405	yADPEE/AADPEE	ESPyADPEE/ESPyADPEE
	555	SYK_525/A1	1631.13	765.148	0.0330136	47.6107	405.245	0.922896	1583.52	752.925	0.0354403	3860.85	569.496	1.20295e-11	199.993	309.866	0.51863	3660.86	563.09	7.93702e-11	2041.98	1290.58	0.113578	81.9747	747.405	1	1960.01	1291.38	0.129049	1781.19	354.681	5.10601e-07	129.646	258.711	0.616263	1651.55	375.23	1.07402e-05	P43405	yYKAQT/AYKAQT	DENyYKAQT/DENyYKAQT
	556	SYK_526/A1	3811.45	424.826	0	0.01	108.93	1	3811.44	389.231	0	2336.48	571.888	4.39217e-05	0.01	243.464	1	2336.47	545.169	1.81882e-05	1072.41	749.167	0.152271	114.651	759.736	1	957.756	891.807	0.282815	931.602	462.163	0.0438133	282.253	202.945	0.164264	649.349	442.253	0.142004	P43405	yKAQTH/AKAQTH	ENYyKAQTH/ENYyKAQTH
	557	SYK_546/A1	19.63	111.54	0.921282	38.9324	201.945	0.880733	-19.3024	185.532	0.917134	369.055	322.759	0.252827	4.04211	125.787	1	365.013	304.684	0.230885	1276.95	787.142	0.104724	0.01	622.636	1	1276.94	853.392	0.134547	768.868	263.401	0.00350947	0.793415	181.922	1	768.075	274.521	0.00514116	P43405	yYKFSS/AYKFSS	CINyYKFSS/CINyYKFSS
136	558	TBB6_Y106/A1	450.74	856.543	0.607394	203.742	564.051	0.717924	246.999	881.944	0.779417	770.138	319.069	0.0157846	4.87793	277.664	1	765.26	357.355	0.0322261	83.005	967.708	1	0.01	794.189	1	82.995	1061.89	0.937699	513.741	270.184	0.0572275	0.01	198.26	1	513.731	286.328	0.0727623	Q9BUF5	yTEGAE/ATEGAE	KGHyTEGAE/KGHyTEGAE
137	559	TEC_206/A1	73.4567	181.561	0.726757	154.675	481.672	0.748103	-81.2183	406.91	0.841786	0.01	144.512	1	0.01	259.367	1	0	238.893	1	0.01	527.515	1	0.01	560.999	1	0	641.443	1	536.214	294.4	0.0685318	7.00896	193.268	0.971069	529.205	302.9	0.0805964	P42680	yYLILE/AYLILE	GQEyYLILE/GQEyYLILE
	560	TEC_519/A1	2623.41	908.244	0.00386933	0.01	115.81	1	2623.4	817.296	0.0013271	3118.97	1024.62	0.00233283	0.01	108.519	1	3118.96	920.295	0.000700697	1468.25	869.81	0.0913887	0.01	660.444	1	1468.24	931.111	0.114803	1271.12	283.575	7.36772e-06	2.37086	232.658	1	1268.75	311.142	4.54288e-05	P42680	yTSSSG/ATSSSG	DDQyTSSSG/DDQyTSSSG
138	561	TENC1_483/A1	1481.26	376.663	8.39474e-05	0.01	100.912	1	1481.25	345.847	1.84188e-05	2623.01	262.129	0	109.643	370.448	0.767235	2513.37	370.551	1.1753e-11	205.711	688.949	0.771003	0.01	747.403	1	205.701	845.51	0.807771	623.975	275.332	0.0234263	159.356	468.608	0.733794	464.62	438.637	0.289462	Q63HR2	yAQVQR/AAQVQR	GSPyAQVQR/GSPyAQVQR
	562	TENC1_770/A1	260.128	131.571	0.0480162	57.1253	125.283	0.648392	203.003	152.533	0.183201	1556.82	455.453	0.000629898	240.503	292.8	0.411395	1316.32	466.249	0.00475192	0.01	588.073	1	0.01	773.19	1	0	797.093	1	390.396	365.091	0.284899	0.01	164.673	1	390.386	350.576	0.265439	Q63HR2	yTMCPE/ATMCPE	GCSyTMCPE/GCSyTMCPE
139	563	TENS1_1149/A1	104.163	213.224	0.625163	58.526	186.435	0.791744	45.637	239.22	0.848693	237.64	222.436	0.285331	334.125	364.5	0.359287	-96.485	345.396	0.779966	740.904	1014.44	0.465143	0.01	613.562	1	740.894	1024.28	0.469447	565.527	246.368	0.0216985	0.01	201.861	1	565.517	270.197	0.036339	Q9HBL0	ySLQHF/ASLQHF	SPDySLQHF/SPDySLQHF
	564	TENS1_1254/A1	902.504	331.722	0.00651164	0.01	95.003	1	902.494	305.691	0.00315213	1382.39	375.727	0.000233717	0.01	105.719	1	1382.38	345.894	6.42055e-05	847.582	1255.97	0.667601	0.01	490.782	1	847.572	1185.96	0.474782	813.86	268.91	0.00247235	0.01	318.752	1	813.85	344.691	0.0182134	Q9HBL0	yQVSGL/AQVSGL	AGVyQVSGL/AGVyQVSGL
	565	TENS1_1323/A1	384.091	328.678	0.242537	412.798	308.9	0.181408	-28.7064	379.045	0.939627	396.185	150.106	0.00830187	173.16	271.449	0.523506	223.025	249.472	0.371298	3283.99	989.228	0.000900307	1341.38	831.304	0.106595	1942.61	1094.3	0.0758462	1043.98	1113.46	0.348417	158.469	296.968	0.668447	885.512	1022.13	0.386272	Q9HBL0	yGGYST/AGGYST	HVAyGGYST/HVAyGGYST
	566	TENS1_1326/A1	5230.23	1625.87	0.00129503	176.036	137.566	0.200639	5054.19	1458.12	0.000527381	7834.1	2116.98	0.000214888	88.94	186.07	0.632634	7745.16	1898.96	4.52514e-05	1938.51	1097.13	0.0772283	0.01	736.226	1	1938.5	1134.98	0.0876236	3501.73	731.855	1.70954e-06	37.5507	399.77	0.925159	3464.18	724.14	1.71705e-06	Q9HBL0	ySTPED/ASTPED	YGGySTPED/YGGySTPED
	567	TENS1_1404/A1	1828.45	487.813	0.000177897	0.01	101.498	1	1828.44	443.34	3.71541e-05	2030.54	662.685	0.00218179	51.3311	227.166	0.821219	1979.21	618.291	0.00136811	1651.28	981.01	0.0923063	38.1831	707.291	1	1613.1	1034.44	0.118879	1643.78	1124.37	0.143726	306.194	369.455	0.407204	1337.59	1045.59	0.200775	Q9HBL0	yATING/AATING	LPNyATING/LPNyATING
	568	TENS1_327/A1	1938.48	672.977	0.00396868	92.2729	157.248	0.610224	1846.21	614.129	0.0026435	1935.96	688.533	0.00492512	878.159	1867.4	0.638149	1057.8	1572.12	0.501017	1248.2	749.02	0.0956039	10.221	740.227	1	1237.98	881.809	0.16032	1453.39	344.987	2.51818e-05	249.073	213.182	0.242632	1204.32	349.973	0.000578702	Q9HBL0	yNTSDP/ANTSDP	SVDyNTSDP/SVDyNTSDP
	569	TENS1_339/A1	416.555	225.616	0.0648308	258.064	201.579	0.200441	158.491	255.152	0.534465	561.57	270.906	0.038166	442.896	170.216	0.0092647	118.674	275.855	0.667027	2808.4	1470.71	0.0561755	0.01	496.609	1	2808.39	1370.54	0.0404379	1116.96	664.786	0.0929012	0.01	224.574	1	1116.95	619.526	0.0713839	Q9HBL0	yDNFSG/ADNFSG	WDSyDNFSG/WDSyDNFSG
	570	TENS1_366/A1	111.959	146.393	0.444373	0.01	77.52	1	111.949	144.05	0.437039	247.323	269.591	0.358901	0.01	88.7824	1	247.313	250.744	0.323947	0.01	531.717	1	0.01	443.673	1	0	586.759	1	753.848	402.872	0.0613027	46.9442	191.508	1	706.904	389.679	0.0696496	Q9HBL0	yAKVKK/AAKVKK	GSLyAKVKK/GSLyAKVKK
	571	TENS1_796/A1	149.352	161.634	0.355448	1.72612	84.7426	1	147.626	158.774	0.352451	116.229	158.658	0.463788	427.964	1211.86	0.723962	-311.735	949.37	0.742623	0.01	564.944	1	0.01	490.837	1	0	632.362	1	239.428	300.501	0.42556	38.072	363.502	0.953075	201.356	389.257	0.604936	Q9HBL0	yDYQPC/ADYQPC	YSPyDYQPC/YSPyDYQPC
	572	TENS1_903/A1	46677.7	8192.16	1.2107e-08	57.9041	125.236	0.707391	46619.8	7327.93	1.9871e-10	45918.2	3776.11	0	105.017	176.205	0.551157	45813.2	3380.21	0	13025.4	4650.06	0.00508949	0.01	470.009	1	13025.4	4175.04	0.00180831	7582.72	1808.53	2.75277e-05	114.557	252.98	0.650651	7468.16	1629.43	4.5705e-06	Q9HBL0	yENQSP/AENQSP	DGQyENQSP/DGQyENQSP
140	573	TENS3_333/A1	31293.8	5101.52	8.53667e-10	0.01	103.405	1	31293.8	4563.64	7.0004e-12	44460.8	12380.2	0.000328767	0.01	116.093	1	44460.8	11073.6	5.9371e-05	28859	12441.3	0.0203535	162.434	706.417	1	28696.6	11141.3	0.00999889	29103.4	5865.44	6.97159e-07	172.713	198.771	0.384868	28930.7	5248.47	3.53653e-08	Q68CZ2	yENLSA/AENLSA	WDSyENLSA/WDSyENLSA
	574	TENS3_354/A1	86.6598	150.985	0.619731	0.01	139.256	1	86.6498	172.837	0.61611	186.974	233.248	0.422749	192.374	287.231	0.600435	-5.3999	304.999	0.985874	0.01	1248.36	1	0.01	474.162	1	0	1175.42	1	462.436	196.711	0.0187234	0.01	165.125	1	462.426	217.522	0.0335021	Q68CZ2	yAKVRK/AAKVRK	GSLyAKVRK/GSLyAKVRK
	575	TENS3_601/A1	632.503	276.765	0.0222841	65.5742	121.049	0.587989	566.929	264.709	0.032206	782.595	1192.48	0.511619	432.71	406.471	0.287048	349.885	1112.09	0.753034	507.912	807.689	0.529423	0.01	640.894	1	507.902	876.548	0.562271	861.842	220.271	9.11976e-05	0.01	136.829	1	861.832	223.716	0.000116872	Q68CZ2	ySFAPD/ASFAPD	AHQySFAPD/AHQySFAPD
	576	TENS3_780/A1	1887.88	341.983	3.37545e-08	64.0839	128.96	0.637747	1823.8	321.777	1.44251e-08	865.432	250.67	0.000555022	0.022857	92.773	1	865.41	235.441	0.000236989	8256.45	2228.33	0.000211011	0.01	1094.48	1	8256.44	2165.89	0.000137696	2730.16	421.574	9.38667e-11	0.01	210.633	1	2730.15	410.852	3.02179e-11	Q68CZ2	yDNDAG/ADNDAG	LGQyDNDAG/LGQyDNDAG
	577	TENS3_855/A1	693.273	372.529	0.0627286	0.01	91.318	1	693.263	340.625	0.0418111	1708.21	1961.78	0.383863	60.4955	490.836	0.901903	1647.71	1795.38	0.35872	1800.23	1168.65	0.123429	0.01	771.984	1	1800.22	1204.23	0.134911	529.452	278.934	0.0576639	0.01	214.879	1	529.442	299.912	0.0774906	Q68CZ2	yVKTAL/AVKTAL	ETPyVKTAL/ETPyVKTAL
141	578	TGFB2_Y123/A1	171.324	193.832	0.37673	204.09	148.261	0.168622	-32.7652	207.955	0.874797	284.095	214.755	0.185847	94.619	316.677	0.765088	189.476	311.554	0.543053	55.9325	1200.5	1	0.01	518.031	1	55.9225	1146.29	0.961087	231.273	261.027	0.375581	0.01	188.457	1	231.263	275.35	0.400942	P61812	yRPYFR/ARPYFR	PTFyRPYFR/PTFyRPYFR
142	579	TIAM1_Y1142/A1	394.959	395.975	0.318522	0.01	123.505	1	394.949	366.864	0.281648	477.331	426.441	0.262966	64.7804	151.522	0.668972	412.551	399.07	0.301208	3645.59	1102.94	0.000947898	0.01	696.448	1	3645.58	1124.37	0.00118468	1252.3	707.687	0.0767801	101.465	626.322	0.908093	1150.84	797.511	0.148985	Q13009	ySAFCA/ASAFCA	FKLysAFCA/FKLysAFCA
	580	TIAM1_Y1323/A1	233.688	198.195	0.238337	48.0873	179.444	0.788702	185.601	225.267	0.409958	257.394	236.812	0.277044	258.962	362.867	0.475413	-1.5674	351.948	0.996446	595.884	831.922	0.473794	0.01	1125.65	1	595.874	1146.27	0.603154	785.555	333.471	0.018481	30.1625	226.059	1	755.392	345.867	0.0289481	Q13009	yEDWDP/AEDWDP	LSIyEDWDP/LSIyEDWDP
	581	TIAM1_Y384/A1	5212.23	1732.03	0.00261676	174.799	210.244	0.405712	5037.43	1557.71	0.00122042	25536.8	4357.24	4.59648e-09	137.146	146.922	0.350548	25399.7	3898.89	7.26874e-11	27794.3	6576.48	2.37263e-05	0.01	1184.99	1	27794.3	5953.37	3.02724e-06	10880.2	2639.58	3.75239e-05	85.0996	358.396	0.812299	10795.1	2377.18	5.58698e-06	Q13009	yENFRR/AENFRR	QGVyENFRR/QGVyENFRR
143	582	TIE1_1007/A1	161.056	226.441	0.514233	0.01	96.823	1	161.046	215.975	0.455839	794.905	297.005	0.007438	0.01	132.26	1	794.895	284.72	0.0052379	1307.34	1136.6	0.250025	149.844	855.256	0.860911	1157.5	1213.41	0.340095	761.194	288.911	0.00841703	69.3189	227.441	0.780371	691.875	312.751	0.0269416	P35590	yVKKTM/AVKKTM	EEVyVKKTM/EEVyVKKTM
144	583	TIE2_1048/A1	3068.91	713.001	1.67368e-05	0.01	134.705	1	3068.9	646.207	2.04017e-06	1675.37	711.833	0.0185854	0.01	244.359	1	1675.36	664.223	0.0116543	2206.49	1655.69	0.182611	312.22	1050.46	0.766282	1894.27	1689.71	0.262231	803.141	880.839	0.361848	137.865	234.581	0.556702	665.276	808.529	0.410579	Q02763	yEKLPQ/AEKLPQ	AELyEKLPQ/AELyEKLPQ
	584	TIE2_1102/A1	30128.6	6932.98	1.38665e-05	40.3026	224.48	0.887606	30088.3	6203.49	1.23132e-06	46119.2	5599.98	2.22045e-16	321.762	188.288	0.0874529	45797.4	5010.9	0	50117.8	11712.2	1.87401e-05	929.152	1072.03	0.386066	49188.6	10508.5	2.85305e-06	30495.4	2779.27	0	160.431	300.202	0.593033	30335	2496.71	0	Q02763	yVNTTL/AVNTTL	RKTyVNTTL/RKTyVNTTL
	585	TIE2_1108/A1	517.556	659.41	0.444778	282.54	561.429	0.628017	235.017	732.788	0.74841	987.287	357.58	0.00575892	498.53	254.847	0.0504282	488.757	375.844	0.193427	4419.29	1503.72	0.00329172	2100.65	939.687	0.0253765	2318.64	1529.3	0.129457	999.638	290.468	0.000578071	127.31	225.995	0.573185	872.328	313.275	0.00535743	Q02763	yEKFTY/AEKFTY	TTLyEKFTY/TTLyEKFTY
	586	TIE2_1113/A1	105.137	144.918	0.46812	110.741	367.385	0.78205	-5.60422	312.704	0.9857	114.189	129.283	0.377069	89.0006	251.66	0.723581	25.1889	226.651	0.911504	891.613	969.468	0.357703	0.01	1342.36	1	891.603	1353.9	0.510162	397.002	243.68	0.10325	194.588	840.836	0.816976	202.414	686.809	0.768196	Q02763	yAGIDC/AAGIDC	KFTyAGIDC/KFTyAGIDC
	587	TIE2_897/A1	27.586	154.706	0.865463	0.01	105.916	1	27.576	160.867	0.863884	0.01	92.936	1	235.832	1624.89	0.884595	-235.822	1261.37	0.851686	595.697	1097.73	0.587338	93.7431	823.85	0.911721	501.954	1171	0.668156	349.956	440.528	0.426933	2.7618	185.656	1	347.194	419.444	0.407784	Q02763	yLYLAI/ALYLAI	HRGyLYLAI/HRGyLYLAI
145	588	TNK1_277/A1	570.435	263.886	0.0306328	213.458	729.211	0.769718	356.976	612.175	0.559782	1822	316.953	8.98441e-09	229.131	270.682	0.397247	1592.87	352.603	6.24965e-06	1953.98	1193.56	0.101586	180.729	837.368	0.82911	1773.25	1249.15	0.155707	983.422	432.699	0.0230319	13.2952	219.249	1	970.127	422.641	0.0217022	Q13470	yVMGGP/AVMGGP	RGRyVMGGP/RGRyVMGGP
	589	TNK1_661/A1	1407.34	397.14	0.000394238	198.137	190.763	0.298934	1209.2	384.721	0.00167076	3060.55	1155.57	0.00808066	379.262	370.5	0.305971	2681.28	1072.68	0.0124272	2582.92	1445.21	0.0738819	323.423	1948.15	0.868136	2259.5	1986.97	0.255443	1427.7	423.266	0.000742778	3.04854	262.51	0.999228	1424.66	429.732	0.000915036	Q13470	yVLARP/AVLARP	ASRyVLARP/ASRyVLARP
	590	TPM1_162/A1	1470.54	457.57	0.00130898	0.01	106.854	1	1470.53	417.549	0.000428245	2125.33	436.029	1.09031e-06	0.01	130.762	1	2125.32	402.935	1.328e-07	2187.42	1048.32	0.0369124	157.147	1010.1	0.876359	2030.27	1221.21	0.0963901	981.204	490.603	0.0454868	14.6876	347.768	0.96631	966.517	514.897	0.0604868	P09493	yEEVAR/AEEVAR	DRKyEEVAR/DRKyEEVAR
146	591	TR150_107/A1	181.127	172.478	0.29362	0.909762	101.84	1	180.217	173.268	0.298259	623.571	207.545	0.00265835	149.201	202.229	0.46062	474.371	242.895	0.0508062	909.37	1167.92	0.436172	270.552	861.578	0.753491	638.818	1239.6	0.606292	185.635	292.292	0.525336	78.5213	228.223	0.730788	107.114	315.593	0.734288	Q9Y2W1	yRSNWQ/ARSNWQ	YGNyRSNWQ/YGNyRSNWQ
	592	TR150_118/A1	512.512	165.83	0.00199629	279.446	313.581	0.372821	233.065	284.604	0.412808	1458.59	211.505	5.32263e-12	527.387	130.805	5.5279e-05	931.206	214.601	1.42791e-05	549.306	1109.88	0.795977	20.086	817.633	1	529.22	1177.53	0.6531	519.468	281.013	0.0645055	20.0332	198.931	1	499.435	294.82	0.090239	Q9Y2W1	ySPRRG/ASPRRG	RQAySPRRG/RQAySPRRG
	593	TR150_228/A1	824.054	220.214	0.000182341	0.01	151.101	1	824.044	229.116	0.000322091	981.268	350.638	0.00513084	0.01	327.56	1	981.258	403.404	0.0149908	615.261	1133.52	0.762864	93.749	977.339	1	521.512	1265.31	0.680202	523.55	294.83	0.0757522	17.8057	157.554	0.910014	505.744	290.574	0.0817524	Q9Y2W1	yGTGSA/AGTGSA	DATyGTGsA/DATyGTGsA
	594	TR150_476/A1	3389.41	711.152	1.87555e-06	31.1845	166.772	0.85166	3358.23	649.059	2.28736e-07	7088.27	2066.13	0.000601546	49.374	127.515	0.801362	7038.9	1850.64	0.000142532	1301.81	854.594	0.127658	20.7431	760.927	0.999189	1281.06	965.231	0.184411	1201.55	350.689	0.000611497	206.874	258.161	0.422909	994.673	371.987	0.00749272	Q9Y2W1	yAPPGK/AAPPGK	GLVyAPPGK/GLVyAPPGK
	595	TR150_54/A1	2853.58	538.429	1.15704e-07	2618.7	280.166	0	234.873	528.224	0.656555	4138.66	878.906	2.48723e-06	4602.33	1324.27	0.000509713	-463.677	1292.36	0.71974	706.867	1194.67	0.724457	1041.82	1150.92	0.365325	-334.956	1391.6	0.809777	1152.85	407.488	0.00466428	143.475	382.229	0.707373	1009.38	469.571	0.0315778	Q9Y2W1	ySPAHN/ASPAHN	SRSySPAHN/SRSySPAHN
	596	TR150_68/A1	18528	2867.14	1.02914e-10	278.134	221.443	0.209085	18249.9	2570.18	1.23779e-12	28681.6	9424.37	0.00233815	3086.52	1511.89	0.0411886	25595.1	8510.38	0.00263229	19157.3	3296.79	6.19987e-09	222.737	848.225	0.995137	18934.6	3021.05	3.65829e-10	5462.02	1060.67	2.60582e-07	164.753	222.925	0.459847	5297.26	964.277	3.93245e-08	Q9Y2W1	yQNRDF/AQNRDF	PRVyQNRDF/PRVyQNRDF
147	597	TXK_420/A1	494.724	364.777	0.174996	66.1621	151.837	0.727506	428.562	346.817	0.216541	1204.71	394.45	0.00225547	207.47	203.427	0.307755	997.242	386.396	0.00985021	1858.27	919.633	0.0433009	260.546	897.408	0.771548	1597.73	1076.93	0.137893	938.36	383.082	0.0142993	0.01	175.927	1	938.35	368.744	0.0109314	P42681	yVSSFG/AVSSFG	DDEyVSSFG/DDEyVSSFG
	598	TXK_91/A1	512.727	335.922	0.126904	107.492	136.508	0.430994	405.235	318.521	0.203259	1937.88	701.257	0.00571658	208.699	258.503	0.419441	1729.18	658.41	0.00862775	894.986	845.771	0.289939	0.01	686.764	1	894.976	924.797	0.333137	474.467	345.705	0.169892	27.4232	208.418	1	447.044	348.815	0.199952	P42681	yDFLPR/ADFLPR	KALyDFLPR/KALyDFLPR
148	599	TXNIP_Y378/A1	957.514	334.286	0.00417614	99.8257	155.988	0.522175	857.688	322.486	0.00781901	1259.39	249.958	4.68652e-07	55.402	128.304	0.936693	1203.99	244.664	8.59712e-07	903.972	1011.74	0.371568	999.739	4215.26	0.812512	-95.7667	3388.2	0.97745	668.122	314.768	0.033777	14.5275	201.47	1	653.595	321.896	0.0422974	Q9H3M7	yTEVDP/ATEVDP	PPTyTEVDP/PPTyTEVDP
149	600	TYRO3_685/A1	186.035	438.496	0.687924	16.7665	95.2028	0.860196	169.268	399.075	0.671436	530.34	267.5	0.0474001	277.748	197.803	0.160244	252.591	284.114	0.373945	176.804	770.24	0.845049	128.618	1750.84	1	48.1862	1521.14	0.974728	115.336	213.351	0.588763	15.1307	216.445	1	100.206	254.015	0.693203	Q06418	yYRQGC/AYRQGC	SGDyYRQGC/SGDyYRQGC
	601	TYRO3_686/A1	991.019	323.275	0.00217121	246.41	513.133	0.645463	744.609	491.517	0.129768	1422.47	348.951	4.5687e-05	192.374	272.39	0.59727	1230.09	376.738	0.0010934	1415.92	1638.55	0.387485	372.08	3176.78	0.906755	1043.84	2864.09	0.715498	394.705	283.777	0.164229	38.2078	228.958	0.935775	356.498	309.639	0.249565	Q06418	yRQGCA/ARQGCA	GDYyRQGCA/GDYyRQGCA
150	602	VAV1_142/A1	363.408	224.337	0.105228	194.169	202.689	0.33805	169.238	254.777	0.506497	543.135	300.345	0.0705312	41.2074	158.454	0.965568	501.928	295.348	0.089215	2985.01	1600.74	0.0621971	16.1966	1283.22	0.993656	2968.82	1742.95	0.088487	1541.21	508.633	0.00244315	13.9913	191.195	1	1527.22	478.434	0.00141134	P15498	ySGLSD/ASGLSD	EDIySGLSD/EDIySGLSD
	603	VAV1_160/A1	203.437	188.687	0.280925	99.7456	175.81	0.570454	103.692	216.859	0.63252	214.948	136.703	0.115841	96.9644	180.009	0.590095	117.983	185.451	0.524622	160.842	772.153	0.922706	36.4752	697.972	1	124.366	877.083	0.887234	183.052	309.441	0.554123	15.7136	172.944	1	167.338	307.488	0.586273	P15498	yDCVEN/ADCVEN	EDLyDCVEN/EDLyDCVEN
	604	VAV1_174/A1	403.878	177.944	0.023218	766.001	1229.17	0.533137	-362.124	965.324	0.707545	1151.71	428.964	0.00725231	56.7788	236.489	0.998491	1094.93	425.164	0.0100102	1000.77	1617.65	0.663121	2.8919	784.091	1	997.876	1569.18	0.5248	678.755	213.051	0.0014421	26.3783	239.822	1	652.377	266.123	0.0142235	P15498	yEDLMR/AEDLMR	DEIyEDLMR/DEIyEDLMR
	605	VAV1_441/A1	130.124	205.73	0.527035	3.2646	121.478	1	126.859	206.674	0.539313	407.166	253.957	0.10885	60.8472	150.149	0.956247	346.318	255.191	0.174723	542.868	1387.99	0.830171	291.242	956.898	0.760839	251.626	1445.9	0.861835	421.901	266.966	0.114003	0.01	322.341	1	421.891	345.484	0.221996	P15498	yDLKDF/ADLKDF	RGDSyDLKDF/RGDSyDLKDF
	606	VAV1_826/A1	120.488	476.403	0.814705	123.205	540.408	0.819647	-2.71681	597.321	0.996371	178.238	208.034	0.39154	266.213	218.055	0.222113	-87.9749	251.299	0.726262	74.8814	791.551	0.969812	105.208	885.208	1	-30.3268	985.595	0.975451	187.873	412.263	0.648576	16.1589	232.691	1	171.714	410.434	0.675655	P15498	yGRVGW/AGRVGW	GEIyGRVGW/GEIyGRVGW
	607	VAV1_844/A1	72.1856	150.542	0.631557	0.01	135.728	1	72.1756	170.831	0.672643	167.089	195.795	0.393415	197.39	268.497	0.462209	-30.301	271.888	0.911257	191.637	788.789	0.808031	0.01	1906.05	1	191.627	1636.32	0.906768	255.795	240.739	0.28796	2.37086	153.897	1	253.424	246.12	0.30313	P15498	yYSEYC/AYSEYC	EDYSEyC/EDYSEyC
151	608	VAV2_142/A1	850.49	313.286	0.00662938	72.2887	127.743	0.571444	778.202	297.17	0.00882191	983.38	290.92	0.000723639	71.8106	244.177	0.768673	911.569	321.684	0.0045981	315.372	896.771	0.727322	0.01	943.413	1	315.362	1085.07	0.771314	969.43	341.617	0.00454046	7.85129	207.138	1	961.579	345.117	0.00532938	P52735	yRSLEE/ARSLEE	DDVyRSLEE/DDVyRSLEE
	609	VAV2_159/A1	100.293	113.643	0.377459	7.75667	98.2588	1	92.5366	126.983	0.466136	302.065	221.053	0.17176	261.207	772.421	0.735222	40.8583	630.137	0.948298	171.978	690.308	0.803246	0.01	793.626	1	171.968	871.278	0.843524	334.781	195.956	0.0875328	0.01	156.616	1	334.771	213.157	0.116268	P52735	yDCVPC/ADCVPC	EDIyDCVPC/EDIyDCVPC
	610	VAV2_172/A1	912.198	762.655	0.231635	15.2133	178.062	1	896.984	695.944	0.197413	684.385	309.226	0.0268726	0.01	106.838	1	684.375	288.695	0.017753	907.207	1106.44	0.412226	0.01	535.851	1	907.197	1073.15	0.397881	1291.27	363.46	0.000380932	142.242	524.343	0.786164	1149.03	520.234	0.0271872	P52735	yEDIIK/AEDIIK	DDIyEDIIK/DDIyEDIIK
	611	VAV2_529/A1	317.71	155.419	0.0409197	292.648	293.511	0.318703	25.0614	266.483	0.925069	861.539	477.552	0.0712019	84.749	185.869	0.790005	776.79	450.747	0.0848077	724.981	4121.67	0.902982	0.01	626.44	1	724.971	3718.33	0.845405	851.36	475.305	0.0732449	2.37086	162.468	0.993258	848.989	443.361	0.0554906	P52735	yTFDKT/ATFDKT	FQMyTFDKT/FQMyTFDKT
152	612	VAV3_141/A1	4627.47	1608.36	0.00401073	340.655	265.302	0.199104	4286.81	1453.16	0.00317599	1441.44	386.038	0.000188335	288.378	185.634	0.120286	1153.06	374.027	0.00204906	1202.17	979.682	0.219756	0.01	601.66	1	1202.16	992.481	0.225764	1217.92	300.016	4.91172e-05	17.6732	159.509	1	1200.25	295.421	4.84233e-05	Q9UKW4	yKGLPD/AKGLPD	EDIyKGLPD/EDIyKGLPD
	613	VAV3_439/A1	900.902	164.495	4.32267e-08	39.124	113.313	0.815609	861.778	171.32	4.8912e-07	1011.15	487.515	0.0380587	229.65	265.933	0.387798	781.499	482.254	0.1051	1287.59	915.163	0.159415	0.01	987.783	1	1287.58	1120.47	0.250466	1333.68	393.608	0.000702622	51.3436	361.616	0.887086	1282.34	449.891	0.00436499	Q9UKW4	yEMKEI/AEMKEI	RKGDNyEMKEI/RKGDNyEMKEI
153	614	VEGFR1_1048/A1	2826.42	979.687	0.00391153	401.833	288.392	0.163486	2424.59	904.285	0.00733162	4250.06	744.15	1.11883e-08	99.3919	138.397	0.472626	4150.66	674.166	7.40734e-10	8882.58	3248.2	0.00624201	0.01	604.461	1	8882.57	2942.77	0.00253916	2272.13	686.894	0.000939482	51.921	213.727	0.808047	2220.21	636.291	0.000483876	P17948	yKNPDY/AKNPDY	RDIyKNPDY/RDIyKNPDY
	615	VEGFR1_1053/A1	1295.67	391.054	0.000921448	5.16375	155.469	0.985055	1290.5	369.921	0.000485167	1184.25	2926.59	0.685716	0.01	101.577	1	1184.24	2618.81	0.651101	556.791	776.704	0.47343	0.01	703.163	1	556.781	882.768	0.528196	508.455	184.474	0.00584382	30.341	224.219	1	478.114	239.56	0.0459419	P17948	yVRKGD/AVRKGD	NPDyVRKGD/NPDyVRKGD
	616	VEGFR1_1169/A1	2338.71	700.491	0.000841149	2052	1338.28	0.125176	286.706	1211.26	0.812877	1410.66	1135.75	0.214189	610.256	377.15	0.105625	800.403	1057.02	0.448886	1895.81	1130.13	0.0934198	0.01	545.724	1	1895.8	1095.65	0.0835558	1399.38	394.568	0.000389863	636.17	376.073	0.0906994	763.214	457.608	0.0953279	P17948	yIPINA/AIPINA	GKDyIPINA/GKDyIPINA
	617	VEGFR1_1213/A1	40709.7	3971.2	0	10.2064	92.54	0.983863	40699.5	3552.67	0	55580.9	6147.23	0	90.5739	411.964	0.82597	55490.3	5507.5	0	31717	7617.66	3.12875e-05	0.01	1986.1	1	31717	6984.96	5.59754e-06	11703.1	2009.51	5.73823e-09	17.8364	190.791	0.925512	11685.2	1803.42	9.17979e-11	P17948	yVNAFK/AVNAFK	DVRyVNAFK/DVRyVNAFK
	618	VEGFR1_1242/A1	671.668	301.263	0.0257707	96.245	161.774	0.580619	575.423	297.17	0.0528106	656.154	478.675	0.170419	0.01	89.3133	1	656.144	433.693	0.130275	2533.91	1698.7	0.135758	0.01	728.074	1	2533.9	1620.65	0.11791	1424.25	313.592	5.57209e-06	28.5014	187.63	0.910616	1395.74	315.903	9.93681e-06	P17948	yQGDSS/AQGDSS	FDDyQGDSS/FDDyQGDSS
	619	VEGFR1_1327/A1	1219.66	247.801	8.55595e-07	101.69	234.842	0.665857	1117.97	286.731	9.64864e-05	1722.96	503.901	0.000627437	3513.65	3335.19	0.292078	-1790.69	2622.45	0.494687	1555.74	1142.06	0.173101	47.5348	668.507	1	1508.2	1145.24	0.187835	1387.35	258.115	7.64709e-08	661.979	322.33	0.0399888	725.367	340.053	0.0329057	P17948	yNSVVL/ANSVVL	PPDyNSVVL/PPDyNSVVL
	620	VEGFR1_1333/A1	11909.6	2411.74	7.87344e-07	497.007	590.454	0.413853	11412.6	2205.08	2.26805e-07	17092.8	3434.89	6.47297e-07	277.198	694.413	0.689739	16815.6	3118.99	6.97938e-08	7421.36	1641.24	6.12353e-06	0.01	587.251	1	7421.35	1536.83	1.37021e-06	9208.19	1217.67	3.95239e-14	70.8087	215.485	0.742441	9137.38	1101.83	1.11022e-16	P17948	ySTPPI/ASTPPI	VVLySTPPI/VVLySTPPI
	621	VEGFR1_794/A1	607.718	270.601	0.0247068	68.8133	200.195	0.731032	538.905	287.448	0.0608055	500.366	401.252	0.212364	111.289	591.463	0.850743	389.078	581.979	0.50376	650.414	804.68	0.418895	292.291	1253.18	0.955318	358.122	1208.43	0.766945	1350.33	515.873	0.0088518	203.281	210.533	0.334236	1147.05	489.382	0.0190772	P17948	yLSIIM/ALSIIM	KTDyLSIIM/KTDyLSIIM
154	622	VEGFR2_1175/A1	2291.97	633.853	0.000299003	86.5141	106.363	0.415966	2205.45	572.89	0.000118145	1378.44	810.188	0.0888505	525.369	787.306	0.504553	853.072	947.119	0.367716	1319.33	866.447	0.127812	26.912	985.566	0.978214	1292.42	1087.84	0.234779	1874.09	661.567	0.00461155	39.0712	174.383	0.977798	1835.02	606.945	0.00249818	P35968	yIVLPI/AIVLPI	GKDyIVLPI/GKDyIVLPI
	623	VEGFR2_1214/A1	1499.23	379.479	7.78227e-05	8.62721	183.239	0.998464	1490.6	367.898	5.07983e-05	1276.1	346.742	0.000232792	41.3411	115.463	0.89755	1234.76	322.774	0.000130403	2236.08	1195.6	0.0614318	125.195	843.087	1	2110.88	1253.02	0.0920366	1094.33	434.351	0.0117479	0.01	181.036	1	1094.32	413.029	0.00805693	P35968	yDNTAG/ADNTAG	KFHyDNTAG/KFHyDNTAG
	624	VEGFR2_801/A1	218.08	291.791	0.483489	0.01	100.005	1	218.07	272.239	0.42309	389.351	198.04	0.0492818	2.13858	178.699	1	387.212	224.802	0.0849668	271.67	773.05	0.725252	0.01	709.106	1	271.66	883.054	0.758344	827.364	292.684	0.00469864	45.722	196.816	0.961254	781.642	302.941	0.00987012	P35968	yLSIVM/ALSIVM	KTGyLSIVM/KTGyLSIVM
	625	VEGFR2_951/A1	1635.35	376.803	1.42256e-05	380.204	292.066	0.192966	1255.15	405.914	0.00198575	2250.92	769.075	0.00342278	326.945	469.817	0.486464	1923.97	778.214	0.0134191	287.295	825.447	0.785541	0.01	539.861	1	287.285	848.505	0.734911	855.848	384.229	0.025908	0.01	239.556	1	855.838	390.561	0.0284194	P35968	yVGAIP/AVGAIP	GKDyVGAIP/GKDyVGAIP
	626	VEGFR2_996/A1	281.219	196.112	0.151555	35.6657	181.252	0.858507	245.553	224.676	0.274398	285.848	230.475	0.214852	6.2669	146.717	1	279.581	235.394	0.234917	730.966	725.95	0.313948	0.01	573.391	1	730.956	786.682	0.352774	1122.07	633.241	0.0763835	64.4634	295.001	0.827013	1057.61	610.746	0.0833127	P35968	yKDFLT/AKDFLT	EDLyKDFLT/EDLyKDFLT
155	627	VIME_Y117/A1	889.201	954.006	0.359876	27.4514	299.145	0.94906	861.75	884.191	0.329718	2064.54	798.946	0.00975925	0.01	123.984	1	2064.53	721.023	0.00418968	469.043	887.08	0.596956	0.01	451.455	1	469.033	867.073	0.588527	494.702	312.347	0.113211	0.01	208.946	1	494.692	322.868	0.125454	P08670	yIDKVR/AIDKVR	FANyIDkVR/FANyIDkVR
	628	VIME_Y276/A1	3067.36	339.357	0	0.01	108.592	1	3067.35	314.969	0	1086.67	777.379	0.162128	0.01	87.7434	1	1086.66	698.623	0.119821	2615.65	1279.39	0.0408958	0.01	628.296	1	2615.64	1243.51	0.0354165	2633.52	691.805	0.000140675	67.8364	372.24	0.855387	2565.68	682.652	0.000170834	P08670	yESVAA/AESVAA	RQQyESVAA/RQQyESVAA
	629	VIME_Y30/A1	3944.07	1272.78	0.00194187	0.01	128.499	1	3944.06	1142.75	0.000557293	3926.56	1112.74	0.000417202	192.374	274.62	0.680661	3734.19	1017.74	0.000243199	3770.27	2745.62	0.169665	0.01	1091.44	1	3770.26	2597.21	0.146571	3664.42	451.109	4.44089e-16	12.1494	209.876	1	3652.27	435.004	0	P08670	yVTTST/AVTTST	SRSyVttsT/SRSyVttsT
	630	VIME_Y38/A1	451.042	234.278	0.0541838	0.01	147.93	1	451.032	238.828	0.05894	1112.55	338.283	0.0010054	0.01	111.866	1	1112.54	314.733	0.000407645	564.618	1395.59	0.820295	0.01	473.253	1	564.608	1300.97	0.664275	429.945	523.994	0.411893	62.5626	409.35	0.878521	367.382	565.859	0.516152	P08670	ySLGSA/ASLGSA	TRtysLGsA/TRtysLGsA
	631	VIME_Y53/A1	1995.17	492.16	5.03155e-05	38.2193	137.422	0.832481	1956.95	452.888	1.55106e-05	1655.61	415.991	6.88694e-05	9.7669	136.442	1	1645.84	386.793	2.08714e-05	1053.16	1298.4	0.417267	0.01	610.984	1	1053.15	1254.06	0.400994	1152.4	295.548	9.64111e-05	52.4737	198.332	0.84478	1099.93	305.745	0.000320974	P08670	yASSPG/AASSPG	RsLyAssPG/RsLyAssPG
	632	VIME_Y61/A1	2759.87	625.805	1.03185e-05	0.01	189.833	1	2759.86	578.729	1.85025e-06	4517.87	453.21	0	0.01	92.621	1	4517.86	411.664	0	3691.08	1189.94	0.00192151	36.511	932.42	1	3654.57	1286.24	0.00449067	1528.03	496.612	0.00209014	76.7174	232.904	0.741841	1451.32	479.422	0.00246653	P08670	yATRSS/AATRSS	GGVyATrss/GGVyATrss
156	634	YES_222/A1	355.126	231.674	0.125284	6.62618	155.123	1	348.5	239.533	0.145668	179.206	222.129	0.419772	0.01	98.167	1	179.196	212.733	0.399559	199.468	673.396	0.767054	0.01	451.61	1	199.458	696.52	0.774586	376.84	334.032	0.259224	0.01	210.343	1	376.83	340.307	0.268123	P07947	yYITTR/AYITTR	NGGyYITTR/NGGyYITTR
	636	YES_32/A1	1236.9	447.686	0.00572655	26.8995	119.893	0.839084	1210	411.051	0.00324152	809.977	270.46	0.00274446	10.9954	103.454	1	798.981	254.835	0.00171564	3314.94	1153.03	0.00403829	1037.62	783.853	0.185561	2277.32	1196.76	0.0570381	2251.02	430.272	1.67724e-07	357.813	467.411	0.443933	1893.21	528.386	0.000339362	P07947	yGAEPT/AGAEPT	VSHyGAEPT/VSHyGAEPT
	637	YES_345/A1	227.054	236.114	0.336206	0.01	107.207	1	227.044	226.927	0.317032	342.131	334.286	0.306056	273.53	619.288	0.658697	68.6012	565.251	0.903396	64.5269	750.555	0.931484	143.41	2511.42	1	-78.8828	2057.91	0.969421	633.293	323.949	0.0505784	0.01	272.108	1	633.283	358.301	0.0771327	P07947	yIVTEF/AIVTEF	EPIyIVTEF/EPIyIVTEF
157	639	ZAP70_292/A1	972.326	1046.62	0.360674	334.957	548.175	0.541147	637.369	1027.92	0.535195	981.506	281.763	0.000494585	801.831	359.366	0.025656	179.675	375.498	0.632274	1234.73	862.013	0.152008	63.761	1663.63	1	1170.97	1501.68	0.435494	1009.35	325.871	0.00195097	257.069	270.932	0.342676	752.284	359.16	0.0361979	P43403	yTPEPA/ATPEPA	SDGyTPEPA/SDGyTPEPA
	640	ZAP70_474/A1	617.487	164.072	0.000167389	0.01	138.058	1	617.477	181.581	0.000671965	992.768	408.751	0.0151432	0.01	138.399	1	992.758	380.992	0.00916372	338.312	809.899	0.676131	0.01	1713.46	1	338.302	1512.06	0.822951	536.677	623.606	0.389427	25.1267	202.624	0.933918	511.55	579.432	0.377288	P43403	yAKISD/AAKISD	NRHyAKISD/NRHyAKISD
	641	ZAP70_492/A1	1174.15	265.767	9.9498e-06	53.0474	166.135	0.749481	1121.11	270.307	3.35708e-05	4693.96	525.48	0	65.0774	302.994	0.829927	4628.88	525.344	0	1991.87	1226.65	0.104392	0.01	1178.45	1	1991.86	1427.23	0.162806	1294.67	373.903	0.000534607	71.9674	348.288	0.836287	1222.7	429.681	0.00443031	P43403	yYTARS/AYTARS	DDSyYTARS/DDSyYTARS
	642	ZAP70_493/A1	1635.01	902.981	0.0701728	0.01	92.452	1	1635	810.819	0.0437367	2457.72	616.317	6.66284e-05	192.374	272.659	0.616765	2265.35	590.324	0.000124187	1529.11	1122.1	0.172946	0.01	774.407	1	1529.1	1169.24	0.190923	1059.15	412.21	0.0101814	49.7841	385.601	0.897266	1009.37	474.496	0.0333891	P43403	yTARSA/ATARSA	DSYyTARSA/DSYyTARSA
158	643	p59Fyn_132/A1	463.164	535.299	0.402398	89.1837	125.969	0.478929	373.98	488.628	0.444024	1220.56	923.694	0.186343	685.816	200.595	0.000628235	534.743	840.661	0.524686	1056.91	1133.48	0.351075	0.01	549.854	1	1056.9	1099.65	0.336458	673.578	248.39	0.00668894	53.7591	365.559	0.883078	619.819	359.914	0.0850262	P06241	yIPSNY/AIPSNY	ETGyIPSNY/ETGyIPSNY

## Sheet: Temp1
1	218					L10	a2-PUC2MM-20B		control	control_spike-calibration	LC Internal Use
2	228					L10	a2-PUC2MM-20B		control	control_spike-calibration	LC Internal Use
3	238					L10	a2-PUC2MM-20B		control	control_spike-calibration	LC Internal Use
4	248					L10	a2-PUC2MM-20B		control	control_spike-calibration	LC Internal Use
5	1272					L10	a2-PUC2MM-20B		control	control_spike-calibration	LC Internal Use
6	1282					L10	a2-PUC2MM-20B		control	control_spike-calibration	LC Internal Use
7	1292					L10	a2-PUC2MM-20B		control	control_spike-calibration	LC Internal Use
8	1302					L10	a2-PUC2MM-20B		control	control_spike-calibration	LC Internal Use
9	2636					L10	a2-PUC2MM-20B		control	control_spike-calibration	LC Internal Use
10	2646					L10	a2-PUC2MM-20B		control	control_spike-calibration	LC Internal Use
11	2656					L10	a2-PUC2MM-20B		control	control_spike-calibration	LC Internal Use
12	2666					L10	a2-PUC2MM-20B		control	control_spike-calibration	LC Internal Use
13	3721					L10	a2-PUC2MM-20B		control	control_spike-calibration	LC Internal Use
14	3731					L10	a2-PUC2MM-20B		control	control_spike-calibration	LC Internal Use
15	3741					L10	a2-PUC2MM-20B		control	control_spike-calibration	LC Internal Use
16	3751					L10	a2-PUC2MM-20B		control	control_spike-calibration	LC Internal Use
17	187					L10	a2-PUC2PM-20B		control	control_spike-calibration	LC Internal Use
18	197					L10	a2-PUC2PM-20B		control	control_spike-calibration	LC Internal Use
19	207					L10	a2-PUC2PM-20B		control	control_spike-calibration	LC Internal Use
20	217					L10	a2-PUC2PM-20B		control	control_spike-calibration	LC Internal Use
21	1241					L10	a2-PUC2PM-20B		control	control_spike-calibration	LC Internal Use
22	1251					L10	a2-PUC2PM-20B		control	control_spike-calibration	LC Internal Use
23	1261					L10	a2-PUC2PM-20B		control	control_spike-calibration	LC Internal Use
24	1271					L10	a2-PUC2PM-20B		control	control_spike-calibration	LC Internal Use
25	2605					L10	a2-PUC2PM-20B		control	control_spike-calibration	LC Internal Use
26	2615					L10	a2-PUC2PM-20B		control	control_spike-calibration	LC Internal Use
27	2625					L10	a2-PUC2PM-20B		control	control_spike-calibration	LC Internal Use
28	2635					L10	a2-PUC2PM-20B		control	control_spike-calibration	LC Internal Use
29	3690					L10	a2-PUC2PM-20B		control	control_spike-calibration	LC Internal Use
30	3700					L10	a2-PUC2PM-20B		control	control_spike-calibration	LC Internal Use
31	3710					L10	a2-PUC2PM-20B		control	control_spike-calibration	LC Internal Use
32	3720					L10	a2-PUC2PM-20B		control	control_spike-calibration	LC Internal Use
33	280					L10	a3-PUC2MM-20B		control	control_spike-calibration	LC Internal Use
34	290					L10	a3-PUC2MM-20B		control	control_spike-calibration	LC Internal Use
35	300					L10	a3-PUC2MM-20B		control	control_spike-calibration	LC Internal Use
36	310					L10	a3-PUC2MM-20B		control	control_spike-calibration	LC Internal Use
37	1334					L10	a3-PUC2MM-20B		control	control_spike-calibration	LC Internal Use
38	1344					L10	a3-PUC2MM-20B		control	control_spike-calibration	LC Internal Use
39	1354					L10	a3-PUC2MM-20B		control	control_spike-calibration	LC Internal Use
40	1364					L10	a3-PUC2MM-20B		control	control_spike-calibration	LC Internal Use
41	2698					L10	a3-PUC2MM-20B		control	control_spike-calibration	LC Internal Use
42	2708					L10	a3-PUC2MM-20B		control	control_spike-calibration	LC Internal Use
43	2718					L10	a3-PUC2MM-20B		control	control_spike-calibration	LC Internal Use
44	2728					L10	a3-PUC2MM-20B		control	control_spike-calibration	LC Internal Use
45	3783					L10	a3-PUC2MM-20B		control	control_spike-calibration	LC Internal Use
46	3793					L10	a3-PUC2MM-20B		control	control_spike-calibration	LC Internal Use
47	3803					L10	a3-PUC2MM-20B		control	control_spike-calibration	LC Internal Use
48	3813					L10	a3-PUC2MM-20B		control	control_spike-calibration	LC Internal Use
49	249					L10	a3-PUC2PM-20B		control	control_spike-calibration	LC Internal Use
50	259					L10	a3-PUC2PM-20B		control	control_spike-calibration	LC Internal Use
51	269					L10	a3-PUC2PM-20B		control	control_spike-calibration	LC Internal Use
52	279					L10	a3-PUC2PM-20B		control	control_spike-calibration	LC Internal Use
53	1303					L10	a3-PUC2PM-20B		control	control_spike-calibration	LC Internal Use
54	1313					L10	a3-PUC2PM-20B		control	control_spike-calibration	LC Internal Use
55	1323					L10	a3-PUC2PM-20B		control	control_spike-calibration	LC Internal Use
56	1333					L10	a3-PUC2PM-20B		control	control_spike-calibration	LC Internal Use
57	2667					L10	a3-PUC2PM-20B		control	control_spike-calibration	LC Internal Use
58	2677					L10	a3-PUC2PM-20B		control	control_spike-calibration	LC Internal Use
59	2687					L10	a3-PUC2PM-20B		control	control_spike-calibration	LC Internal Use
60	2697					L10	a3-PUC2PM-20B		control	control_spike-calibration	LC Internal Use
61	3752					L10	a3-PUC2PM-20B		control	control_spike-calibration	LC Internal Use
62	3762					L10	a3-PUC2PM-20B		control	control_spike-calibration	LC Internal Use
63	3772					L10	a3-PUC2PM-20B		control	control_spike-calibration	LC Internal Use
64	3782					L10	a3-PUC2PM-20B		control	control_spike-calibration	LC Internal Use
65	1396					L10	a-PUC2MM2d		control	control_spike-calibration	LC Internal Use
66	1406					L10	a-PUC2MM2d		control	control_spike-calibration	LC Internal Use
67	1416					L10	a-PUC2MM2d		control	control_spike-calibration	LC Internal Use
68	1426					L10	a-PUC2MM2d		control	control_spike-calibration	LC Internal Use
69	1365					L10	a-PUC2PM		control	control_spike-calibration	LC Internal Use
70	1375					L10	a-PUC2PM		control	control_spike-calibration	LC Internal Use
71	1385					L10	a-PUC2PM		control	control_spike-calibration	LC Internal Use
72	1395					L10	a-PUC2PM		control	control_spike-calibration	LC Internal Use
73	94					L10	BKG0		control	control_empty	LC Internal Use
74	104					L10	BKG0		control	control_empty	LC Internal Use
75	114					L10	BKG0		control	control_empty	LC Internal Use
76	124					L10	BKG0		control	control_empty	LC Internal Use
77	1086					L10	BKG0		control	control_empty	LC Internal Use
78	1096					L10	BKG0		control	control_empty	LC Internal Use
79	1106					L10	BKG0		control	control_empty	LC Internal Use
80	1116					L10	BKG0		control	control_empty	LC Internal Use
81	2512					L10	BKG0		control	control_empty	LC Internal Use
82	2522					L10	BKG0		control	control_empty	LC Internal Use
83	2532					L10	BKG0		control	control_empty	LC Internal Use
84	2542					L10	BKG0		control	control_empty	LC Internal Use
85	3876					L10	BKG0		control	control_empty	LC Internal Use
86	3886					L10	BKG0		control	control_empty	LC Internal Use
87	3896					L10	BKG0		control	control_empty	LC Internal Use
88	3906					L10	BKG0		control	control_empty	LC Internal Use
89	1458					L10	Ctr01-3M05		control	control_spike-calibration	LC Internal Use
90	1468					L10	Ctr01-3M05		control	control_spike-calibration	LC Internal Use
91	1478					L10	Ctr01-3M05		control	control_spike-calibration	LC Internal Use
92	1488					L10	Ctr01-3M05		control	control_spike-calibration	LC Internal Use
93	1489					L10	Ctr01-3M10		control	control_spike-calibration	LC Internal Use
94	1499					L10	Ctr01-3M10		control	control_spike-calibration	LC Internal Use
95	1509					L10	Ctr01-3M10		control	control_spike-calibration	LC Internal Use
96	1519					L10	Ctr01-3M10		control	control_spike-calibration	LC Internal Use
97	1427					L10	Ctr01-3P		control	control_spike-calibration	LC Internal Use
98	1437					L10	Ctr01-3P		control	control_spike-calibration	LC Internal Use
99	1447					L10	Ctr01-3P		control	control_spike-calibration	LC Internal Use
100	1457					L10	Ctr01-3P		control	control_spike-calibration	LC Internal Use
101	1551					L10	Ctr02-3M05		control	control_spike-calibration	LC Internal Use
102	1561					L10	Ctr02-3M05		control	control_spike-calibration	LC Internal Use
103	1571					L10	Ctr02-3M05		control	control_spike-calibration	LC Internal Use
104	1581					L10	Ctr02-3M05		control	control_spike-calibration	LC Internal Use
105	1582					L10	Ctr02-3M10		control	control_spike-calibration	LC Internal Use
106	1592					L10	Ctr02-3M10		control	control_spike-calibration	LC Internal Use
107	1602					L10	Ctr02-3M10		control	control_spike-calibration	LC Internal Use
108	1612					L10	Ctr02-3M10		control	control_spike-calibration	LC Internal Use
109	1520					L10	Ctr02-3P		control	control_spike-calibration	LC Internal Use
110	1530					L10	Ctr02-3P		control	control_spike-calibration	LC Internal Use
111	1540					L10	Ctr02-3P		control	control_spike-calibration	LC Internal Use
112	1550					L10	Ctr02-3P		control	control_spike-calibration	LC Internal Use
113	1644					L10	Ctr03-3M05		control	control_spike-calibration	LC Internal Use
114	1654					L10	Ctr03-3M05		control	control_spike-calibration	LC Internal Use
115	1664					L10	Ctr03-3M05		control	control_spike-calibration	LC Internal Use
116	1674					L10	Ctr03-3M05		control	control_spike-calibration	LC Internal Use
117	1675					L10	Ctr03-3M10		control	control_spike-calibration	LC Internal Use
118	1685					L10	Ctr03-3M10		control	control_spike-calibration	LC Internal Use
119	1695					L10	Ctr03-3M10		control	control_spike-calibration	LC Internal Use
120	1705					L10	Ctr03-3M10		control	control_spike-calibration	LC Internal Use
121	1613					L10	Ctr03-3P		control	control_spike-calibration	LC Internal Use
122	1623					L10	Ctr03-3P		control	control_spike-calibration	LC Internal Use
123	1633					L10	Ctr03-3P		control	control_spike-calibration	LC Internal Use
124	1643					L10	Ctr03-3P		control	control_spike-calibration	LC Internal Use
125	1737					L10	Ctr04-3M05		control	control_spike-calibration	LC Internal Use
126	1747					L10	Ctr04-3M05		control	control_spike-calibration	LC Internal Use
127	1757					L10	Ctr04-3M05		control	control_spike-calibration	LC Internal Use
128	1767					L10	Ctr04-3M05		control	control_spike-calibration	LC Internal Use
129	1768					L10	Ctr04-3M10		control	control_spike-calibration	LC Internal Use
130	1778					L10	Ctr04-3M10		control	control_spike-calibration	LC Internal Use
131	1788					L10	Ctr04-3M10		control	control_spike-calibration	LC Internal Use
132	1798					L10	Ctr04-3M10		control	control_spike-calibration	LC Internal Use
133	1706					L10	Ctr04-3P		control	control_spike-calibration	LC Internal Use
134	1716					L10	Ctr04-3P		control	control_spike-calibration	LC Internal Use
135	1726					L10	Ctr04-3P		control	control_spike-calibration	LC Internal Use
136	1736					L10	Ctr04-3P		control	control_spike-calibration	LC Internal Use
137	1830					L10	Ctr05-3M05		control	control_spike-calibration	LC Internal Use
138	1840					L10	Ctr05-3M05		control	control_spike-calibration	LC Internal Use
139	1850					L10	Ctr05-3M05		control	control_spike-calibration	LC Internal Use
140	1860					L10	Ctr05-3M05		control	control_spike-calibration	LC Internal Use
141	1861					L10	Ctr05-3M10		control	control_spike-calibration	LC Internal Use
142	1871					L10	Ctr05-3M10		control	control_spike-calibration	LC Internal Use
143	1881					L10	Ctr05-3M10		control	control_spike-calibration	LC Internal Use
144	1891					L10	Ctr05-3M10		control	control_spike-calibration	LC Internal Use
145	1799					L10	Ctr05-3P		control	control_spike-calibration	LC Internal Use
146	1809					L10	Ctr05-3P		control	control_spike-calibration	LC Internal Use
147	1819					L10	Ctr05-3P		control	control_spike-calibration	LC Internal Use
148	1829					L10	Ctr05-3P		control	control_spike-calibration	LC Internal Use
149	1923					L10	Ctr06-3M05		control	control_spike-calibration	LC Internal Use
150	1933					L10	Ctr06-3M05		control	control_spike-calibration	LC Internal Use
151	1943					L10	Ctr06-3M05		control	control_spike-calibration	LC Internal Use
152	1953					L10	Ctr06-3M05		control	control_spike-calibration	LC Internal Use
153	1954					L10	Ctr06-3M10		control	control_spike-calibration	LC Internal Use
154	1964					L10	Ctr06-3M10		control	control_spike-calibration	LC Internal Use
155	1974					L10	Ctr06-3M10		control	control_spike-calibration	LC Internal Use
156	1984					L10	Ctr06-3M10		control	control_spike-calibration	LC Internal Use
157	1892					L10	Ctr06-3P		control	control_spike-calibration	LC Internal Use
158	1902					L10	Ctr06-3P		control	control_spike-calibration	LC Internal Use
159	1912					L10	Ctr06-3P		control	control_spike-calibration	LC Internal Use
160	1922					L10	Ctr06-3P		control	control_spike-calibration	LC Internal Use
161	2016					L10	Ctr07-3M05		control	control_spike-calibration	LC Internal Use
162	2026					L10	Ctr07-3M05		control	control_spike-calibration	LC Internal Use
163	2036					L10	Ctr07-3M05		control	control_spike-calibration	LC Internal Use
164	2046					L10	Ctr07-3M05		control	control_spike-calibration	LC Internal Use
165	2047					L10	Ctr07-3M10		control	control_spike-calibration	LC Internal Use
166	2057					L10	Ctr07-3M10		control	control_spike-calibration	LC Internal Use
167	2067					L10	Ctr07-3M10		control	control_spike-calibration	LC Internal Use
168	2077					L10	Ctr07-3M10		control	control_spike-calibration	LC Internal Use
169	1985					L10	Ctr07-3P		control	control_spike-calibration	LC Internal Use
170	1995					L10	Ctr07-3P		control	control_spike-calibration	LC Internal Use
171	2005					L10	Ctr07-3P		control	control_spike-calibration	LC Internal Use
172	2015					L10	Ctr07-3P		control	control_spike-calibration	LC Internal Use
173	2109					L10	Ctr08-3M05		control	control_spike-calibration	LC Internal Use
174	2119					L10	Ctr08-3M05		control	control_spike-calibration	LC Internal Use
175	2129					L10	Ctr08-3M05		control	control_spike-calibration	LC Internal Use
176	2139					L10	Ctr08-3M05		control	control_spike-calibration	LC Internal Use
177	2140					L10	Ctr08-3M10		control	control_spike-calibration	LC Internal Use
178	2150					L10	Ctr08-3M10		control	control_spike-calibration	LC Internal Use
179	2160					L10	Ctr08-3M10		control	control_spike-calibration	LC Internal Use
180	2170					L10	Ctr08-3M10		control	control_spike-calibration	LC Internal Use
181	2078					L10	Ctr08-3P		control	control_spike-calibration	LC Internal Use
182	2088					L10	Ctr08-3P		control	control_spike-calibration	LC Internal Use
183	2098					L10	Ctr08-3P		control	control_spike-calibration	LC Internal Use
184	2108					L10	Ctr08-3P		control	control_spike-calibration	LC Internal Use
185	2202					L10	Ctr09-3M05		control	control_spike-calibration	LC Internal Use
186	2212					L10	Ctr09-3M05		control	control_spike-calibration	LC Internal Use
187	2222					L10	Ctr09-3M05		control	control_spike-calibration	LC Internal Use
188	2232					L10	Ctr09-3M05		control	control_spike-calibration	LC Internal Use
189	2233					L10	Ctr09-3M10		control	control_spike-calibration	LC Internal Use
190	2243					L10	Ctr09-3M10		control	control_spike-calibration	LC Internal Use
191	2253					L10	Ctr09-3M10		control	control_spike-calibration	LC Internal Use
192	2263					L10	Ctr09-3M10		control	control_spike-calibration	LC Internal Use
193	2171					L10	Ctr09-3P		control	control_spike-calibration	LC Internal Use
194	2181					L10	Ctr09-3P		control	control_spike-calibration	LC Internal Use
195	2191					L10	Ctr09-3P		control	control_spike-calibration	LC Internal Use
196	2201					L10	Ctr09-3P		control	control_spike-calibration	LC Internal Use
197	2295					L10	Ctr10-3M05		control	control_spike-calibration	LC Internal Use
198	2305					L10	Ctr10-3M05		control	control_spike-calibration	LC Internal Use
199	2315					L10	Ctr10-3M05		control	control_spike-calibration	LC Internal Use
200	2325					L10	Ctr10-3M05		control	control_spike-calibration	LC Internal Use
201	2326					L10	Ctr10-3M10		control	control_spike-calibration	LC Internal Use
202	2336					L10	Ctr10-3M10		control	control_spike-calibration	LC Internal Use
203	2346					L10	Ctr10-3M10		control	control_spike-calibration	LC Internal Use
204	2356					L10	Ctr10-3M10		control	control_spike-calibration	LC Internal Use
205	2264					L10	Ctr10-3P		control	control_spike-calibration	LC Internal Use
206	2274					L10	Ctr10-3P		control	control_spike-calibration	LC Internal Use
207	2284					L10	Ctr10-3P		control	control_spike-calibration	LC Internal Use
208	2294					L10	Ctr10-3P		control	control_spike-calibration	LC Internal Use
209	2388					L10	Ctr11-3M05		control	control_spike-calibration	LC Internal Use
210	2398					L10	Ctr11-3M05		control	control_spike-calibration	LC Internal Use
211	2408					L10	Ctr11-3M05		control	control_spike-calibration	LC Internal Use
212	2418					L10	Ctr11-3M05		control	control_spike-calibration	LC Internal Use
213	2419					L10	Ctr11-3M10		control	control_spike-calibration	LC Internal Use
214	2429					L10	Ctr11-3M10		control	control_spike-calibration	LC Internal Use
215	2439					L10	Ctr11-3M10		control	control_spike-calibration	LC Internal Use
216	2449					L10	Ctr11-3M10		control	control_spike-calibration	LC Internal Use
217	2357					L10	Ctr11-3P		control	control_spike-calibration	LC Internal Use
218	2367					L10	Ctr11-3P		control	control_spike-calibration	LC Internal Use
219	2377					L10	Ctr11-3P		control	control_spike-calibration	LC Internal Use
220	2387					L10	Ctr11-3P		control	control_spike-calibration	LC Internal Use
221	1					L10	empty		control	control_empty
222	11					L10	empty		control	control_empty
223	21					L10	empty		control	control_empty
224	31					L10	empty		control	control_empty
225	311					L10	empty		control	control_empty
226	321					L10	empty		control	control_empty
227	331					L10	empty		control	control_empty
228	341					L10	empty		control	control_empty
229	342					L10	empty		control	control_empty
230	352					L10	empty		control	control_empty
231	362					L10	empty		control	control_empty
232	372					L10	empty		control	control_empty
233	373					L10	empty		control	control_empty
234	383					L10	empty		control	control_empty
235	393					L10	empty		control	control_empty
236	403					L10	empty		control	control_empty
237	404					L10	empty		control	control_empty
238	414					L10	empty		control	control_empty
239	424					L10	empty		control	control_empty
240	434					L10	empty		control	control_empty
241	621					L10	empty		control	control_empty
242	631					L10	empty		control	control_empty
243	641					L10	empty		control	control_empty
244	651					L10	empty		control	control_empty
245	652					L10	empty		control	control_empty
246	662					L10	empty		control	control_empty
247	672					L10	empty		control	control_empty
248	682					L10	empty		control	control_empty
249	683					L10	empty		control	control_empty
250	693					L10	empty		control	control_empty
251	703					L10	empty		control	control_empty
252	713					L10	empty		control	control_empty
253	714					L10	empty		control	control_empty
254	724					L10	empty		control	control_empty
255	734					L10	empty		control	control_empty
256	744					L10	empty		control	control_empty
257	745					L10	empty		control	control_empty
258	755					L10	empty		control	control_empty
259	765					L10	empty		control	control_empty
260	774					L10	empty		control	control_empty
261	775					L10	empty		control	control_empty
262	776					L10	empty		control	control_empty
263	786					L10	empty		control	control_empty
264	796					L10	empty		control	control_empty
265	805					L10	empty		control	control_empty
266	806					L10	empty		control	control_empty
267	807					L10	empty		control	control_empty
268	817					L10	empty		control	control_empty
269	827					L10	empty		control	control_empty
270	836					L10	empty		control	control_empty
271	837					L10	empty		control	control_empty
272	838					L10	empty		control	control_empty
273	848					L10	empty		control	control_empty
274	858					L10	empty		control	control_empty
275	867					L10	empty		control	control_empty
276	868					L10	empty		control	control_empty
277	869					L10	empty		control	control_empty
278	879					L10	empty		control	control_empty
279	889					L10	empty		control	control_empty
280	898					L10	empty		control	control_empty
281	899					L10	empty		control	control_empty
282	900					L10	empty		control	control_empty
283	910					L10	empty		control	control_empty
284	920					L10	empty		control	control_empty
285	929					L10	empty		control	control_empty
286	930					L10	empty		control	control_empty
287	931					L10	empty		control	control_empty
288	941					L10	empty		control	control_empty
289	951					L10	empty		control	control_empty
290	960					L10	empty		control	control_empty
291	961					L10	empty		control	control_empty
292	962					L10	empty		control	control_empty
293	972					L10	empty		control	control_empty
294	982					L10	empty		control	control_empty
295	991					L10	empty		control	control_empty
296	992					L10	empty		control	control_empty
297	993					L10	empty		control	control_empty
298	1003					L10	empty		control	control_empty
299	1013					L10	empty		control	control_empty
300	1023					L10	empty		control	control_empty
301	1024					L10	empty		control	control_empty
302	1034					L10	empty		control	control_empty
303	1044					L10	empty		control	control_empty
304	1054					L10	empty		control	control_empty
305	1055					L10	empty		control	control_empty
306	1065					L10	empty		control	control_empty
307	1075					L10	empty		control	control_empty
308	1085					L10	empty		control	control_empty
309	1756					L10	empty		control	control_empty
310	1787					L10	empty		control	control_empty
311	1818					L10	empty		control	control_empty
312	1849					L10	empty		control	control_empty
313	1880					L10	empty		control	control_empty
314	1911					L10	empty		control	control_empty
315	1942					L10	empty		control	control_empty
316	1973					L10	empty		control	control_empty
317	2729					L10	empty		control	control_empty
318	2738					L10	empty		control	control_empty
319	2739					L10	empty		control	control_empty
320	2749					L10	empty		control	control_empty
321	2759					L10	empty		control	control_empty
322	2760					L10	empty		control	control_empty
323	2769					L10	empty		control	control_empty
324	2770					L10	empty		control	control_empty
325	2780					L10	empty		control	control_empty
326	2790					L10	empty		control	control_empty
327	2791					L10	empty		control	control_empty
328	2800					L10	empty		control	control_empty
329	2801					L10	empty		control	control_empty
330	2811					L10	empty		control	control_empty
331	2821					L10	empty		control	control_empty
332	2822					L10	empty		control	control_empty
333	2831					L10	empty		control	control_empty
334	2832					L10	empty		control	control_empty
335	2842					L10	empty		control	control_empty
336	2852					L10	empty		control	control_empty
337	2853					L10	empty		control	control_empty
338	2862					L10	empty		control	control_empty
339	2863					L10	empty		control	control_empty
340	2873					L10	empty		control	control_empty
341	2883					L10	empty		control	control_empty
342	2884					L10	empty		control	control_empty
343	2893					L10	empty		control	control_empty
344	2894					L10	empty		control	control_empty
345	2904					L10	empty		control	control_empty
346	2914					L10	empty		control	control_empty
347	2915					L10	empty		control	control_empty
348	2924					L10	empty		control	control_empty
349	2925					L10	empty		control	control_empty
350	2935					L10	empty		control	control_empty
351	2945					L10	empty		control	control_empty
352	2946					L10	empty		control	control_empty
353	2955					L10	empty		control	control_empty
354	2956					L10	empty		control	control_empty
355	2966					L10	empty		control	control_empty
356	2976					L10	empty		control	control_empty
357	2977					L10	empty		control	control_empty
358	2987					L10	empty		control	control_empty
359	2997					L10	empty		control	control_empty
360	3007					L10	empty		control	control_empty
361	3008					L10	empty		control	control_empty
362	3018					L10	empty		control	control_empty
363	3028					L10	empty		control	control_empty
364	3038					L10	empty		control	control_empty
365	3039					L10	empty		control	control_empty
366	3049					L10	empty		control	control_empty
367	3059					L10	empty		control	control_empty
368	3069					L10	empty		control	control_empty
369	3070					L10	empty		control	control_empty
370	3080					L10	empty		control	control_empty
371	3090					L10	empty		control	control_empty
372	3100					L10	empty		control	control_empty
373	3101					L10	empty		control	control_empty
374	3111					L10	empty		control	control_empty
375	3121					L10	empty		control	control_empty
376	3131					L10	empty		control	control_empty
377	3132					L10	empty		control	control_empty
378	3142					L10	empty		control	control_empty
379	3152					L10	empty		control	control_empty
380	3162					L10	empty		control	control_empty
381	3163					L10	empty		control	control_empty
382	3173					L10	empty		control	control_empty
383	3183					L10	empty		control	control_empty
384	3193					L10	empty		control	control_empty
385	3194					L10	empty		control	control_empty
386	3204					L10	empty		control	control_empty
387	3214					L10	empty		control	control_empty
388	3224					L10	empty		control	control_empty
389	3225					L10	empty		control	control_empty
390	3235					L10	empty		control	control_empty
391	3245					L10	empty		control	control_empty
392	3255					L10	empty		control	control_empty
393	3256					L10	empty		control	control_empty
394	3266					L10	empty		control	control_empty
395	3276					L10	empty		control	control_empty
396	3286					L10	empty		control	control_empty
397	3287					L10	empty		control	control_empty
398	3297					L10	empty		control	control_empty
399	3307					L10	empty		control	control_empty
400	3317					L10	empty		control	control_empty
401	3318					L10	empty		control	control_empty
402	3328					L10	empty		control	control_empty
403	3338					L10	empty		control	control_empty
404	3348					L10	empty		control	control_empty
405	3349					L10	empty		control	control_empty
406	3359					L10	empty		control	control_empty
407	3369					L10	empty		control	control_empty
408	3379					L10	empty		control	control_empty
409	3380					L10	empty		control	control_empty
410	3390					L10	empty		control	control_empty
411	3400					L10	empty		control	control_empty
412	3410					L10	empty		control	control_empty
413	3411					L10	empty		control	control_empty
414	3421					L10	empty		control	control_empty
415	3431					L10	empty		control	control_empty
416	3441					L10	empty		control	control_empty
417	3442					L10	empty		control	control_empty
418	3452					L10	empty		control	control_empty
419	3462					L10	empty		control	control_empty
420	3472					L10	empty		control	control_empty
421	3473					L10	empty		control	control_empty
422	3483					L10	empty		control	control_empty
423	3493					L10	empty		control	control_empty
424	3503					L10	empty		control	control_empty
425	3504					L10	empty		control	control_empty
426	3514					L10	empty		control	control_empty
427	3524					L10	empty		control	control_empty
428	3534					L10	empty		control	control_empty
429	3535					L10	empty		control	control_empty
430	3545					L10	empty		control	control_empty
431	3555					L10	empty		control	control_empty
432	3565					L10	empty		control	control_empty
433	3566					L10	empty		control	control_empty
434	3576					L10	empty		control	control_empty
435	3586					L10	empty		control	control_empty
436	3596					L10	empty		control	control_empty
437	3597					L10	empty		control	control_empty
438	3607					L10	empty		control	control_empty
439	3617					L10	empty		control	control_empty
440	3627					L10	empty		control	control_empty
441	3628					L10	empty		control	control_empty
442	3638					L10	empty		control	control_empty
443	3648					L10	empty		control	control_empty
444	3658					L10	empty		control	control_empty
445	3659					L10	empty		control	control_empty
446	3669					L10	empty		control	control_empty
447	3679					L10	empty		control	control_empty
448	3689					L10	empty		control	control_empty
449	3750					L10	empty		control	control_empty
450	3781					L10	empty		control	control_empty
451	3812					L10	empty		control	control_empty
452	3843					L10	empty		control	control_empty
453	3874					L10	empty		control	control_empty
454	3905					L10	empty		control	control_empty
455	3936					L10	empty		control	control_empty
456	3967					L10	empty		control	control_empty
457	435					L10	hsa-5S-b1		control	control_biosequences	LC Internal Use
458	445					L10	hsa-5S-b1		control	control_biosequences	LC Internal Use
459	455					L10	hsa-5S-b1		control	control_biosequences	LC Internal Use
460	465					L10	hsa-5S-b1		control	control_biosequences	LC Internal Use
461	466					L10	hsa-5S-b2		control	control_biosequences	LC Internal Use
462	476					L10	hsa-5S-b2		control	control_biosequences	LC Internal Use
463	486					L10	hsa-5S-b2		control	control_biosequences	LC Internal Use
464	496					L10	hsa-5S-b2		control	control_biosequences	LC Internal Use
465	497					L10	hsa-5S-b3		control	control_biosequences	LC Internal Use
466	507					L10	hsa-5S-b3		control	control_biosequences	LC Internal Use
467	517					L10	hsa-5S-b3		control	control_biosequences	LC Internal Use
468	527					L10	hsa-5S-b3		control	control_biosequences	LC Internal Use
469	528					L10	hsa-5S-b4		control	control_biosequences	LC Internal Use
470	538					L10	hsa-5S-b4		control	control_biosequences	LC Internal Use
471	548					L10	hsa-5S-b4		control	control_biosequences	LC Internal Use
472	558					L10	hsa-5S-b4		control	control_biosequences	LC Internal Use
473	559					L10	hsa-5S-b5		control	control_biosequences	LC Internal Use
474	569					L10	hsa-5S-b5		control	control_biosequences	LC Internal Use
475	579					L10	hsa-5S-b5		control	control_biosequences	LC Internal Use
476	589					L10	hsa-5S-b5		control	control_biosequences	LC Internal Use
477	590					L10	hsa-5S-b6		control	control_biosequences	LC Internal Use
478	600					L10	hsa-5S-b6		control	control_biosequences	LC Internal Use
479	610					L10	hsa-5S-b6		control	control_biosequences	LC Internal Use
480	620					L10	hsa-5S-b6		control	control_biosequences	LC Internal Use
481	2					L10	hsa-let-7a	UGAGGUAGUAGGUUGUAUAGUU	experimental		mature miRNA
482	1014					L10	hsa-let-7a	UGAGGUAGUAGGUUGUAUAGUU	experimental		mature miRNA
483	1996					L10	hsa-let-7a	UGAGGUAGUAGGUUGUAUAGUU	experimental		mature miRNA
484	2978					L10	hsa-let-7a	UGAGGUAGUAGGUUGUAUAGUU	experimental		mature miRNA
485	33					L10	hsa-let-7a*	CUAUACAAUCUACUGUCUUUC	experimental		mature miRNA
486	1045					L10	hsa-let-7a*	CUAUACAAUCUACUGUCUUUC	experimental		mature miRNA
487	2027					L10	hsa-let-7a*	CUAUACAAUCUACUGUCUUUC	experimental		mature miRNA
488	3009					L10	hsa-let-7a*	CUAUACAAUCUACUGUCUUUC	experimental		mature miRNA
489	64					L10	hsa-let-7b	UGAGGUAGUAGGUUGUGUGGUU	experimental		mature miRNA
490	1076					L10	hsa-let-7b	UGAGGUAGUAGGUUGUGUGGUU	experimental		mature miRNA
491	2058					L10	hsa-let-7b	UGAGGUAGUAGGUUGUGUGGUU	experimental		mature miRNA
492	3040					L10	hsa-let-7b	UGAGGUAGUAGGUUGUGUGGUU	experimental		mature miRNA
493	95					L10	hsa-let-7b*	CUAUACAACCUACUGCCUUCCC	experimental		mature miRNA
494	1107					L10	hsa-let-7b*	CUAUACAACCUACUGCCUUCCC	experimental		mature miRNA
495	2089					L10	hsa-let-7b*	CUAUACAACCUACUGCCUUCCC	experimental		mature miRNA
496	3071					L10	hsa-let-7b*	CUAUACAACCUACUGCCUUCCC	experimental		mature miRNA
497	126					L10	hsa-let-7c	UGAGGUAGUAGGUUGUAUGGUU	experimental		mature miRNA
498	1138					L10	hsa-let-7c	UGAGGUAGUAGGUUGUAUGGUU	experimental		mature miRNA
499	2120					L10	hsa-let-7c	UGAGGUAGUAGGUUGUAUGGUU	experimental		mature miRNA
500	3102					L10	hsa-let-7c	UGAGGUAGUAGGUUGUAUGGUU	experimental		mature miRNA
501	157					L10	hsa-let-7c*	UAGAGUUACACCCUGGGAGUUA	experimental		mature miRNA
502	1169					L10	hsa-let-7c*	UAGAGUUACACCCUGGGAGUUA	experimental		mature miRNA
503	2151					L10	hsa-let-7c*	UAGAGUUACACCCUGGGAGUUA	experimental		mature miRNA
504	3133					L10	hsa-let-7c*	UAGAGUUACACCCUGGGAGUUA	experimental		mature miRNA
505	188					L10	hsa-let-7d	AGAGGUAGUAGGUUGCAUAGUU	experimental		mature miRNA
506	1200					L10	hsa-let-7d	AGAGGUAGUAGGUUGCAUAGUU	experimental		mature miRNA
507	2182					L10	hsa-let-7d	AGAGGUAGUAGGUUGCAUAGUU	experimental		mature miRNA
508	3164					L10	hsa-let-7d	AGAGGUAGUAGGUUGCAUAGUU	experimental		mature miRNA
509	219					L10	hsa-let-7d*	CUAUACGACCUGCUGCCUUUCU	experimental		mature miRNA
510	1231					L10	hsa-let-7d*	CUAUACGACCUGCUGCCUUUCU	experimental		mature miRNA
511	2213					L10	hsa-let-7d*	CUAUACGACCUGCUGCCUUUCU	experimental		mature miRNA
512	3195					L10	hsa-let-7d*	CUAUACGACCUGCUGCCUUUCU	experimental		mature miRNA
513	250					L10	hsa-let-7e	UGAGGUAGGAGGUUGUAUAGUU	experimental		mature miRNA
514	1262					L10	hsa-let-7e	UGAGGUAGGAGGUUGUAUAGUU	experimental		mature miRNA
515	2244					L10	hsa-let-7e	UGAGGUAGGAGGUUGUAUAGUU	experimental		mature miRNA
516	3226					L10	hsa-let-7e	UGAGGUAGGAGGUUGUAUAGUU	experimental		mature miRNA
517	281					L10	hsa-let-7e*	CUAUACGGCCUCCUAGCUUUCC	experimental		mature miRNA
518	1293					L10	hsa-let-7e*	CUAUACGGCCUCCUAGCUUUCC	experimental		mature miRNA
519	2275					L10	hsa-let-7e*	CUAUACGGCCUCCUAGCUUUCC	experimental		mature miRNA
520	3257					L10	hsa-let-7e*	CUAUACGGCCUCCUAGCUUUCC	experimental		mature miRNA
521	312					L10	hsa-let-7f	UGAGGUAGUAGAUUGUAUAGUU	experimental		mature miRNA
522	1324					L10	hsa-let-7f	UGAGGUAGUAGAUUGUAUAGUU	experimental		mature miRNA
523	2306					L10	hsa-let-7f	UGAGGUAGUAGAUUGUAUAGUU	experimental		mature miRNA
524	3288					L10	hsa-let-7f	UGAGGUAGUAGAUUGUAUAGUU	experimental		mature miRNA
525	343					L10	hsa-let-7f-1*	CUAUACAAUCUAUUGCCUUCCC	experimental		mature miRNA
526	1355					L10	hsa-let-7f-1*	CUAUACAAUCUAUUGCCUUCCC	experimental		mature miRNA
527	2337					L10	hsa-let-7f-1*	CUAUACAAUCUAUUGCCUUCCC	experimental		mature miRNA
528	3319					L10	hsa-let-7f-1*	CUAUACAAUCUAUUGCCUUCCC	experimental		mature miRNA
529	374					L10	hsa-let-7f-2*	CUAUACAGUCUACUGUCUUUCC	experimental		mature miRNA
530	1386					L10	hsa-let-7f-2*	CUAUACAGUCUACUGUCUUUCC	experimental		mature miRNA
531	2368					L10	hsa-let-7f-2*	CUAUACAGUCUACUGUCUUUCC	experimental		mature miRNA
532	3350					L10	hsa-let-7f-2*	CUAUACAGUCUACUGUCUUUCC	experimental		mature miRNA
533	405					L10	hsa-let-7g	UGAGGUAGUAGUUUGUACAGUU	experimental		mature miRNA
534	1417					L10	hsa-let-7g	UGAGGUAGUAGUUUGUACAGUU	experimental		mature miRNA
535	2399					L10	hsa-let-7g	UGAGGUAGUAGUUUGUACAGUU	experimental		mature miRNA
536	3381					L10	hsa-let-7g	UGAGGUAGUAGUUUGUACAGUU	experimental		mature miRNA
537	436					L10	hsa-let-7g*	CUGUACAGGCCACUGCCUUGC	experimental		mature miRNA
538	1448					L10	hsa-let-7g*	CUGUACAGGCCACUGCCUUGC	experimental		mature miRNA
539	2430					L10	hsa-let-7g*	CUGUACAGGCCACUGCCUUGC	experimental		mature miRNA
540	3412					L10	hsa-let-7g*	CUGUACAGGCCACUGCCUUGC	experimental		mature miRNA
541	467					L10	hsa-let-7i	UGAGGUAGUAGUUUGUGCUGUU	experimental		mature miRNA
542	1479					L10	hsa-let-7i	UGAGGUAGUAGUUUGUGCUGUU	experimental		mature miRNA
543	2461					L10	hsa-let-7i	UGAGGUAGUAGUUUGUGCUGUU	experimental		mature miRNA
544	3443					L10	hsa-let-7i	UGAGGUAGUAGUUUGUGCUGUU	experimental		mature miRNA
545	498					L10	hsa-let-7i*	CUGCGCAAGCUACUGCCUUGCU	experimental		mature miRNA
546	1510					L10	hsa-let-7i*	CUGCGCAAGCUACUGCCUUGCU	experimental		mature miRNA
547	2492					L10	hsa-let-7i*	CUGCGCAAGCUACUGCCUUGCU	experimental		mature miRNA
548	3474					L10	hsa-let-7i*	CUGCGCAAGCUACUGCCUUGCU	experimental		mature miRNA
549	529					L10	hsa-miR-1	UGGAAUGUAAAGAAGUAUGUAU	experimental		mature miRNA
550	1541					L10	hsa-miR-1	UGGAAUGUAAAGAAGUAUGUAU	experimental		mature miRNA
551	2523					L10	hsa-miR-1	UGGAAUGUAAAGAAGUAUGUAU	experimental		mature miRNA
552	3505					L10	hsa-miR-1	UGGAAUGUAAAGAAGUAUGUAU	experimental		mature miRNA
553	560					L10	hsa-miR-100	AACCCGUAGAUCCGAACUUGUG	experimental		mature miRNA
554	1572					L10	hsa-miR-100	AACCCGUAGAUCCGAACUUGUG	experimental		mature miRNA
555	2554					L10	hsa-miR-100	AACCCGUAGAUCCGAACUUGUG	experimental		mature miRNA
556	3536					L10	hsa-miR-100	AACCCGUAGAUCCGAACUUGUG	experimental		mature miRNA
557	591					L10	hsa-miR-100*	CAAGCUUGUAUCUAUAGGUAUG	experimental		mature miRNA
558	1603					L10	hsa-miR-100*	CAAGCUUGUAUCUAUAGGUAUG	experimental		mature miRNA
559	2585					L10	hsa-miR-100*	CAAGCUUGUAUCUAUAGGUAUG	experimental		mature miRNA
560	3567					L10	hsa-miR-100*	CAAGCUUGUAUCUAUAGGUAUG	experimental		mature miRNA
561	622					L10	hsa-miR-101	UACAGUACUGUGAUAACUGAA	experimental		mature miRNA
562	1634					L10	hsa-miR-101	UACAGUACUGUGAUAACUGAA	experimental		mature miRNA
563	2616					L10	hsa-miR-101	UACAGUACUGUGAUAACUGAA	experimental		mature miRNA
564	3598					L10	hsa-miR-101	UACAGUACUGUGAUAACUGAA	experimental		mature miRNA
565	653					L10	hsa-miR-101*	CAGUUAUCACAGUGCUGAUGCU	experimental		mature miRNA
566	1665					L10	hsa-miR-101*	CAGUUAUCACAGUGCUGAUGCU	experimental		mature miRNA
567	2647					L10	hsa-miR-101*	CAGUUAUCACAGUGCUGAUGCU	experimental		mature miRNA
568	3629					L10	hsa-miR-101*	CAGUUAUCACAGUGCUGAUGCU	experimental		mature miRNA
569	684					L10	hsa-miR-103	AGCAGCAUUGUACAGGGCUAUGA	experimental		mature miRNA
570	1696					L10	hsa-miR-103	AGCAGCAUUGUACAGGGCUAUGA	experimental		mature miRNA
571	2678					L10	hsa-miR-103	AGCAGCAUUGUACAGGGCUAUGA	experimental		mature miRNA
572	3660					L10	hsa-miR-103	AGCAGCAUUGUACAGGGCUAUGA	experimental		mature miRNA
573	715					L10	hsa-miR-103-as	UCAUAGCCCUGUACAAUGCUGCU	experimental		mature miRNA
574	1727					L10	hsa-miR-103-as	UCAUAGCCCUGUACAAUGCUGCU	experimental		mature miRNA
575	2709					L10	hsa-miR-103-as	UCAUAGCCCUGUACAAUGCUGCU	experimental		mature miRNA
576	3691					L10	hsa-miR-103-as	UCAUAGCCCUGUACAAUGCUGCU	experimental		mature miRNA
577	746					L10	hsa-miR-105	UCAAAUGCUCAGACUCCUGUGGU	experimental		mature miRNA
578	1758					L10	hsa-miR-105	UCAAAUGCUCAGACUCCUGUGGU	experimental		mature miRNA
579	2740					L10	hsa-miR-105	UCAAAUGCUCAGACUCCUGUGGU	experimental		mature miRNA
580	3722					L10	hsa-miR-105	UCAAAUGCUCAGACUCCUGUGGU	experimental		mature miRNA
581	777					L10	hsa-miR-105*	ACGGAUGUUUGAGCAUGUGCUA	experimental		mature miRNA
582	1789					L10	hsa-miR-105*	ACGGAUGUUUGAGCAUGUGCUA	experimental		mature miRNA
583	2771					L10	hsa-miR-105*	ACGGAUGUUUGAGCAUGUGCUA	experimental		mature miRNA
584	3753					L10	hsa-miR-105*	ACGGAUGUUUGAGCAUGUGCUA	experimental		mature miRNA
585	808					L10	hsa-miR-106a	AAAAGUGCUUACAGUGCAGGUAG	experimental		mature miRNA
586	1820					L10	hsa-miR-106a	AAAAGUGCUUACAGUGCAGGUAG	experimental		mature miRNA
587	2802					L10	hsa-miR-106a	AAAAGUGCUUACAGUGCAGGUAG	experimental		mature miRNA
588	3784					L10	hsa-miR-106a	AAAAGUGCUUACAGUGCAGGUAG	experimental		mature miRNA
589	839					L10	hsa-miR-106a*	CUGCAAUGUAAGCACUUCUUAC	experimental		mature miRNA
590	1851					L10	hsa-miR-106a*	CUGCAAUGUAAGCACUUCUUAC	experimental		mature miRNA
591	2833					L10	hsa-miR-106a*	CUGCAAUGUAAGCACUUCUUAC	experimental		mature miRNA
592	3815					L10	hsa-miR-106a*	CUGCAAUGUAAGCACUUCUUAC	experimental		mature miRNA
593	870					L10	hsa-miR-106b	UAAAGUGCUGACAGUGCAGAU	experimental		mature miRNA
594	1882					L10	hsa-miR-106b	UAAAGUGCUGACAGUGCAGAU	experimental		mature miRNA
595	2864					L10	hsa-miR-106b	UAAAGUGCUGACAGUGCAGAU	experimental		mature miRNA
596	3846					L10	hsa-miR-106b	UAAAGUGCUGACAGUGCAGAU	experimental		mature miRNA
597	901					L10	hsa-miR-106b*	CCGCACUGUGGGUACUUGCUGC	experimental		mature miRNA
598	1913					L10	hsa-miR-106b*	CCGCACUGUGGGUACUUGCUGC	experimental		mature miRNA
599	2895					L10	hsa-miR-106b*	CCGCACUGUGGGUACUUGCUGC	experimental		mature miRNA
600	3877					L10	hsa-miR-106b*	CCGCACUGUGGGUACUUGCUGC	experimental		mature miRNA
601	932					L10	hsa-miR-107	AGCAGCAUUGUACAGGGCUAUCA	experimental		mature miRNA
602	1944					L10	hsa-miR-107	AGCAGCAUUGUACAGGGCUAUCA	experimental		mature miRNA
603	2926					L10	hsa-miR-107	AGCAGCAUUGUACAGGGCUAUCA	experimental		mature miRNA
604	3908					L10	hsa-miR-107	AGCAGCAUUGUACAGGGCUAUCA	experimental		mature miRNA
605	963					L10	hsa-miR-10a	UACCCUGUAGAUCCGAAUUUGUG	experimental		mature miRNA
606	1975					L10	hsa-miR-10a	UACCCUGUAGAUCCGAAUUUGUG	experimental		mature miRNA
607	2957					L10	hsa-miR-10a	UACCCUGUAGAUCCGAAUUUGUG	experimental		mature miRNA
608	3939					L10	hsa-miR-10a	UACCCUGUAGAUCCGAAUUUGUG	experimental		mature miRNA
609	12					L10	hsa-miR-10a*	CAAAUUCGUAUCUAGGGGAAUA	experimental		mature miRNA
610	994					L10	hsa-miR-10a*	CAAAUUCGUAUCUAGGGGAAUA	experimental		mature miRNA
611	2006					L10	hsa-miR-10a*	CAAAUUCGUAUCUAGGGGAAUA	experimental		mature miRNA
612	2988					L10	hsa-miR-10a*	CAAAUUCGUAUCUAGGGGAAUA	experimental		mature miRNA
613	43					L10	hsa-miR-10b	UACCCUGUAGAACCGAAUUUGUG	experimental		mature miRNA
614	1025					L10	hsa-miR-10b	UACCCUGUAGAACCGAAUUUGUG	experimental		mature miRNA
615	2037					L10	hsa-miR-10b	UACCCUGUAGAACCGAAUUUGUG	experimental		mature miRNA
616	3019					L10	hsa-miR-10b	UACCCUGUAGAACCGAAUUUGUG	experimental		mature miRNA
617	74					L10	hsa-miR-10b*	ACAGAUUCGAUUCUAGGGGAAU	experimental		mature miRNA
618	1056					L10	hsa-miR-10b*	ACAGAUUCGAUUCUAGGGGAAU	experimental		mature miRNA
619	2068					L10	hsa-miR-10b*	ACAGAUUCGAUUCUAGGGGAAU	experimental		mature miRNA
620	3050					L10	hsa-miR-10b*	ACAGAUUCGAUUCUAGGGGAAU	experimental		mature miRNA
621	105					L10	hsa-miR-1178	UUGCUCACUGUUCUUCCCUAG	experimental		mature miRNA
622	1087					L10	hsa-miR-1178	UUGCUCACUGUUCUUCCCUAG	experimental		mature miRNA
623	2099					L10	hsa-miR-1178	UUGCUCACUGUUCUUCCCUAG	experimental		mature miRNA
624	3081					L10	hsa-miR-1178	UUGCUCACUGUUCUUCCCUAG	experimental		mature miRNA
625	136					L10	hsa-miR-1179	AAGCAUUCUUUCAUUGGUUGG	experimental		mature miRNA
626	1118					L10	hsa-miR-1179	AAGCAUUCUUUCAUUGGUUGG	experimental		mature miRNA
627	2130					L10	hsa-miR-1179	AAGCAUUCUUUCAUUGGUUGG	experimental		mature miRNA
628	3112					L10	hsa-miR-1179	AAGCAUUCUUUCAUUGGUUGG	experimental		mature miRNA
629	167					L10	hsa-miR-1180	UUUCCGGCUCGCGUGGGUGUGU	experimental		mature miRNA
630	1149					L10	hsa-miR-1180	UUUCCGGCUCGCGUGGGUGUGU	experimental		mature miRNA
631	2161					L10	hsa-miR-1180	UUUCCGGCUCGCGUGGGUGUGU	experimental		mature miRNA
632	3143					L10	hsa-miR-1180	UUUCCGGCUCGCGUGGGUGUGU	experimental		mature miRNA
633	198					L10	hsa-miR-1181	CCGUCGCCGCCACCCGAGCCG	experimental		mature miRNA
634	1180					L10	hsa-miR-1181	CCGUCGCCGCCACCCGAGCCG	experimental		mature miRNA
635	2192					L10	hsa-miR-1181	CCGUCGCCGCCACCCGAGCCG	experimental		mature miRNA
636	3174					L10	hsa-miR-1181	CCGUCGCCGCCACCCGAGCCG	experimental		mature miRNA
637	229					L10	hsa-miR-1182	GAGGGUCUUGGGAGGGAUGUGAC	experimental		mature miRNA
638	1211					L10	hsa-miR-1182	GAGGGUCUUGGGAGGGAUGUGAC	experimental		mature miRNA
639	2223					L10	hsa-miR-1182	GAGGGUCUUGGGAGGGAUGUGAC	experimental		mature miRNA
640	3205					L10	hsa-miR-1182	GAGGGUCUUGGGAGGGAUGUGAC	experimental		mature miRNA
641	260					L10	hsa-miR-1183	CACUGUAGGUGAUGGUGAGAGUGGGCA	experimental		mature miRNA
642	1242					L10	hsa-miR-1183	CACUGUAGGUGAUGGUGAGAGUGGGCA	experimental		mature miRNA
643	2254					L10	hsa-miR-1183	CACUGUAGGUGAUGGUGAGAGUGGGCA	experimental		mature miRNA
644	3236					L10	hsa-miR-1183	CACUGUAGGUGAUGGUGAGAGUGGGCA	experimental		mature miRNA
645	291					L10	hsa-miR-1184	CCUGCAGCGACUUGAUGGCUUCC	experimental		mature miRNA
646	1273					L10	hsa-miR-1184	CCUGCAGCGACUUGAUGGCUUCC	experimental		mature miRNA
647	2285					L10	hsa-miR-1184	CCUGCAGCGACUUGAUGGCUUCC	experimental		mature miRNA
648	3267					L10	hsa-miR-1184	CCUGCAGCGACUUGAUGGCUUCC	experimental		mature miRNA
649	322					L10	hsa-miR-1185	AGAGGAUACCCUUUGUAUGUU	experimental		mature miRNA
650	1304					L10	hsa-miR-1185	AGAGGAUACCCUUUGUAUGUU	experimental		mature miRNA
651	2316					L10	hsa-miR-1185	AGAGGAUACCCUUUGUAUGUU	experimental		mature miRNA
652	3298					L10	hsa-miR-1185	AGAGGAUACCCUUUGUAUGUU	experimental		mature miRNA
653	353					L10	hsa-miR-1197	UAGGACACAUGGUCUACUUCU	experimental		mature miRNA
654	1335					L10	hsa-miR-1197	UAGGACACAUGGUCUACUUCU	experimental		mature miRNA
655	2347					L10	hsa-miR-1197	UAGGACACAUGGUCUACUUCU	experimental		mature miRNA
656	3329					L10	hsa-miR-1197	UAGGACACAUGGUCUACUUCU	experimental		mature miRNA
657	384					L10	hsa-miR-1200	CUCCUGAGCCAUUCUGAGCCUC	experimental		mature miRNA
658	1366					L10	hsa-miR-1200	CUCCUGAGCCAUUCUGAGCCUC	experimental		mature miRNA
659	2378					L10	hsa-miR-1200	CUCCUGAGCCAUUCUGAGCCUC	experimental		mature miRNA
660	3360					L10	hsa-miR-1200	CUCCUGAGCCAUUCUGAGCCUC	experimental		mature miRNA
661	415					L10	hsa-miR-1201	AGCCUGAUUAAACACAUGCUCUGA	experimental		mature miRNA
662	1397					L10	hsa-miR-1201	AGCCUGAUUAAACACAUGCUCUGA	experimental		mature miRNA
663	2409					L10	hsa-miR-1201	AGCCUGAUUAAACACAUGCUCUGA	experimental		mature miRNA
664	3391					L10	hsa-miR-1201	AGCCUGAUUAAACACAUGCUCUGA	experimental		mature miRNA
665	446					L10	hsa-miR-1202	GUGCCAGCUGCAGUGGGGGAG	experimental		mature miRNA
666	1428					L10	hsa-miR-1202	GUGCCAGCUGCAGUGGGGGAG	experimental		mature miRNA
667	2440					L10	hsa-miR-1202	GUGCCAGCUGCAGUGGGGGAG	experimental		mature miRNA
668	3422					L10	hsa-miR-1202	GUGCCAGCUGCAGUGGGGGAG	experimental		mature miRNA
669	477					L10	hsa-miR-1203	CCCGGAGCCAGGAUGCAGCUC	experimental		mature miRNA
670	1459					L10	hsa-miR-1203	CCCGGAGCCAGGAUGCAGCUC	experimental		mature miRNA
671	2471					L10	hsa-miR-1203	CCCGGAGCCAGGAUGCAGCUC	experimental		mature miRNA
672	3453					L10	hsa-miR-1203	CCCGGAGCCAGGAUGCAGCUC	experimental		mature miRNA
673	508					L10	hsa-miR-1204	UCGUGGCCUGGUCUCCAUUAU	experimental		mature miRNA
674	1490					L10	hsa-miR-1204	UCGUGGCCUGGUCUCCAUUAU	experimental		mature miRNA
675	2502					L10	hsa-miR-1204	UCGUGGCCUGGUCUCCAUUAU	experimental		mature miRNA
676	3484					L10	hsa-miR-1204	UCGUGGCCUGGUCUCCAUUAU	experimental		mature miRNA
677	539					L10	hsa-miR-1205	UCUGCAGGGUUUGCUUUGAG	experimental		mature miRNA
678	1521					L10	hsa-miR-1205	UCUGCAGGGUUUGCUUUGAG	experimental		mature miRNA
679	2533					L10	hsa-miR-1205	UCUGCAGGGUUUGCUUUGAG	experimental		mature miRNA
680	3515					L10	hsa-miR-1205	UCUGCAGGGUUUGCUUUGAG	experimental		mature miRNA
681	570					L10	hsa-miR-1206	UGUUCAUGUAGAUGUUUAAGC	experimental		mature miRNA
682	1552					L10	hsa-miR-1206	UGUUCAUGUAGAUGUUUAAGC	experimental		mature miRNA
683	2564					L10	hsa-miR-1206	UGUUCAUGUAGAUGUUUAAGC	experimental		mature miRNA
684	3546					L10	hsa-miR-1206	UGUUCAUGUAGAUGUUUAAGC	experimental		mature miRNA
685	601					L10	hsa-miR-1207-3p	UCAGCUGGCCCUCAUUUC	experimental		mature miRNA
686	1583					L10	hsa-miR-1207-3p	UCAGCUGGCCCUCAUUUC	experimental		mature miRNA
687	2595					L10	hsa-miR-1207-3p	UCAGCUGGCCCUCAUUUC	experimental		mature miRNA
688	3577					L10	hsa-miR-1207-3p	UCAGCUGGCCCUCAUUUC	experimental		mature miRNA
689	632					L10	hsa-miR-1207-5p	UGGCAGGGAGGCUGGGAGGGG	experimental		mature miRNA
690	1614					L10	hsa-miR-1207-5p	UGGCAGGGAGGCUGGGAGGGG	experimental		mature miRNA
691	2626					L10	hsa-miR-1207-5p	UGGCAGGGAGGCUGGGAGGGG	experimental		mature miRNA
692	3608					L10	hsa-miR-1207-5p	UGGCAGGGAGGCUGGGAGGGG	experimental		mature miRNA
693	663					L10	hsa-miR-1208	UCACUGUUCAGACAGGCGGA	experimental		mature miRNA
694	1645					L10	hsa-miR-1208	UCACUGUUCAGACAGGCGGA	experimental		mature miRNA
695	2657					L10	hsa-miR-1208	UCACUGUUCAGACAGGCGGA	experimental		mature miRNA
696	3639					L10	hsa-miR-1208	UCACUGUUCAGACAGGCGGA	experimental		mature miRNA
697	694					L10	hsa-miR-122	UGGAGUGUGACAAUGGUGUUUG	experimental		mature miRNA
698	1676					L10	hsa-miR-122	UGGAGUGUGACAAUGGUGUUUG	experimental		mature miRNA
699	2688					L10	hsa-miR-122	UGGAGUGUGACAAUGGUGUUUG	experimental		mature miRNA
700	3670					L10	hsa-miR-122	UGGAGUGUGACAAUGGUGUUUG	experimental		mature miRNA
701	725					L10	hsa-miR-122*	AACGCCAUUAUCACACUAAAUA	experimental		mature miRNA
702	1707					L10	hsa-miR-122*	AACGCCAUUAUCACACUAAAUA	experimental		mature miRNA
703	2719					L10	hsa-miR-122*	AACGCCAUUAUCACACUAAAUA	experimental		mature miRNA
704	3701					L10	hsa-miR-122*	AACGCCAUUAUCACACUAAAUA	experimental		mature miRNA
705	756					L10	hsa-miR-1224-3p	CCCCACCUCCUCUCUCCUCAG	experimental		mature miRNA
706	1738					L10	hsa-miR-1224-3p	CCCCACCUCCUCUCUCCUCAG	experimental		mature miRNA
707	2750					L10	hsa-miR-1224-3p	CCCCACCUCCUCUCUCCUCAG	experimental		mature miRNA
708	3732					L10	hsa-miR-1224-3p	CCCCACCUCCUCUCUCCUCAG	experimental		mature miRNA
709	787					L10	hsa-miR-1224-5p	GUGAGGACUCGGGAGGUGG	experimental		mature miRNA
710	1769					L10	hsa-miR-1224-5p	GUGAGGACUCGGGAGGUGG	experimental		mature miRNA
711	2781					L10	hsa-miR-1224-5p	GUGAGGACUCGGGAGGUGG	experimental		mature miRNA
712	3763					L10	hsa-miR-1224-5p	GUGAGGACUCGGGAGGUGG	experimental		mature miRNA
713	818					L10	hsa-miR-1225-3p	UGAGCCCCUGUGCCGCCCCCAG	experimental		mature miRNA
714	1800					L10	hsa-miR-1225-3p	UGAGCCCCUGUGCCGCCCCCAG	experimental		mature miRNA
715	2812					L10	hsa-miR-1225-3p	UGAGCCCCUGUGCCGCCCCCAG	experimental		mature miRNA
716	3794					L10	hsa-miR-1225-3p	UGAGCCCCUGUGCCGCCCCCAG	experimental		mature miRNA
717	849					L10	hsa-miR-1225-5p	GUGGGUACGGCCCAGUGGGGGG	experimental		mature miRNA
718	1831					L10	hsa-miR-1225-5p	GUGGGUACGGCCCAGUGGGGGG	experimental		mature miRNA
719	2843					L10	hsa-miR-1225-5p	GUGGGUACGGCCCAGUGGGGGG	experimental		mature miRNA
720	3825					L10	hsa-miR-1225-5p	GUGGGUACGGCCCAGUGGGGGG	experimental		mature miRNA
721	880					L10	hsa-miR-1226	UCACCAGCCCUGUGUUCCCUAG	experimental		mature miRNA
722	1862					L10	hsa-miR-1226	UCACCAGCCCUGUGUUCCCUAG	experimental		mature miRNA
723	2874					L10	hsa-miR-1226	UCACCAGCCCUGUGUUCCCUAG	experimental		mature miRNA
724	3856					L10	hsa-miR-1226	UCACCAGCCCUGUGUUCCCUAG	experimental		mature miRNA
725	911					L10	hsa-miR-1226*	GUGAGGGCAUGCAGGCCUGGAUGGGG	experimental		mature miRNA
726	1893					L10	hsa-miR-1226*	GUGAGGGCAUGCAGGCCUGGAUGGGG	experimental		mature miRNA
727	2905					L10	hsa-miR-1226*	GUGAGGGCAUGCAGGCCUGGAUGGGG	experimental		mature miRNA
728	3887					L10	hsa-miR-1226*	GUGAGGGCAUGCAGGCCUGGAUGGGG	experimental		mature miRNA
729	942					L10	hsa-miR-1227	CGUGCCACCCUUUUCCCCAG	experimental		mature miRNA
730	1924					L10	hsa-miR-1227	CGUGCCACCCUUUUCCCCAG	experimental		mature miRNA
731	2936					L10	hsa-miR-1227	CGUGCCACCCUUUUCCCCAG	experimental		mature miRNA
732	3918					L10	hsa-miR-1227	CGUGCCACCCUUUUCCCCAG	experimental		mature miRNA
733	973					L10	hsa-miR-1228	UCACACCUGCCUCGCCCCCC	experimental		mature miRNA
734	1955					L10	hsa-miR-1228	UCACACCUGCCUCGCCCCCC	experimental		mature miRNA
735	2967					L10	hsa-miR-1228	UCACACCUGCCUCGCCCCCC	experimental		mature miRNA
736	3949					L10	hsa-miR-1228	UCACACCUGCCUCGCCCCCC	experimental		mature miRNA
737	22					L10	hsa-miR-1228*	GUGGGCGGGGGCAGGUGUGUG	experimental		mature miRNA
738	1004					L10	hsa-miR-1228*	GUGGGCGGGGGCAGGUGUGUG	experimental		mature miRNA
739	1986					L10	hsa-miR-1228*	GUGGGCGGGGGCAGGUGUGUG	experimental		mature miRNA
740	2998					L10	hsa-miR-1228*	GUGGGCGGGGGCAGGUGUGUG	experimental		mature miRNA
741	53					L10	hsa-miR-1229	CUCUCACCACUGCCCUCCCACAG	experimental		mature miRNA
742	1035					L10	hsa-miR-1229	CUCUCACCACUGCCCUCCCACAG	experimental		mature miRNA
743	2017					L10	hsa-miR-1229	CUCUCACCACUGCCCUCCCACAG	experimental		mature miRNA
744	3029					L10	hsa-miR-1229	CUCUCACCACUGCCCUCCCACAG	experimental		mature miRNA
745	84					L10	hsa-miR-1231	GUGUCUGGGCGGACAGCUGC	experimental		mature miRNA
746	1066					L10	hsa-miR-1231	GUGUCUGGGCGGACAGCUGC	experimental		mature miRNA
747	2048					L10	hsa-miR-1231	GUGUCUGGGCGGACAGCUGC	experimental		mature miRNA
748	3060					L10	hsa-miR-1231	GUGUCUGGGCGGACAGCUGC	experimental		mature miRNA
749	115					L10	hsa-miR-1233	UGAGCCCUGUCCUCCCGCAG	experimental		mature miRNA
750	1097					L10	hsa-miR-1233	UGAGCCCUGUCCUCCCGCAG	experimental		mature miRNA
751	2079					L10	hsa-miR-1233	UGAGCCCUGUCCUCCCGCAG	experimental		mature miRNA
752	3091					L10	hsa-miR-1233	UGAGCCCUGUCCUCCCGCAG	experimental		mature miRNA
753	146					L10	hsa-miR-1234	UCGGCCUGACCACCCACCCCAC	experimental		mature miRNA
754	1128					L10	hsa-miR-1234	UCGGCCUGACCACCCACCCCAC	experimental		mature miRNA
755	2110					L10	hsa-miR-1234	UCGGCCUGACCACCCACCCCAC	experimental		mature miRNA
756	3122					L10	hsa-miR-1234	UCGGCCUGACCACCCACCCCAC	experimental		mature miRNA
757	177					L10	hsa-miR-1236	CCUCUUCCCCUUGUCUCUCCAG	experimental		mature miRNA
758	1159					L10	hsa-miR-1236	CCUCUUCCCCUUGUCUCUCCAG	experimental		mature miRNA
759	2141					L10	hsa-miR-1236	CCUCUUCCCCUUGUCUCUCCAG	experimental		mature miRNA
760	3153					L10	hsa-miR-1236	CCUCUUCCCCUUGUCUCUCCAG	experimental		mature miRNA
761	208					L10	hsa-miR-1237	UCCUUCUGCUCCGUCCCCCAG	experimental		mature miRNA
762	1190					L10	hsa-miR-1237	UCCUUCUGCUCCGUCCCCCAG	experimental		mature miRNA
763	2172					L10	hsa-miR-1237	UCCUUCUGCUCCGUCCCCCAG	experimental		mature miRNA
764	3184					L10	hsa-miR-1237	UCCUUCUGCUCCGUCCCCCAG	experimental		mature miRNA
765	239					L10	hsa-miR-1238	CUUCCUCGUCUGUCUGCCCC	experimental		mature miRNA
766	1221					L10	hsa-miR-1238	CUUCCUCGUCUGUCUGCCCC	experimental		mature miRNA
767	2203					L10	hsa-miR-1238	CUUCCUCGUCUGUCUGCCCC	experimental		mature miRNA
768	3215					L10	hsa-miR-1238	CUUCCUCGUCUGUCUGCCCC	experimental		mature miRNA
769	270					L10	hsa-miR-124	UAAGGCACGCGGUGAAUGCC	experimental		mature miRNA
770	1252					L10	hsa-miR-124	UAAGGCACGCGGUGAAUGCC	experimental		mature miRNA
771	2234					L10	hsa-miR-124	UAAGGCACGCGGUGAAUGCC	experimental		mature miRNA
772	3246					L10	hsa-miR-124	UAAGGCACGCGGUGAAUGCC	experimental		mature miRNA
773	301					L10	hsa-miR-124*	CGUGUUCACAGCGGACCUUGAU	experimental		mature miRNA
774	1283					L10	hsa-miR-124*	CGUGUUCACAGCGGACCUUGAU	experimental		mature miRNA
775	2265					L10	hsa-miR-124*	CGUGUUCACAGCGGACCUUGAU	experimental		mature miRNA
776	3277					L10	hsa-miR-124*	CGUGUUCACAGCGGACCUUGAU	experimental		mature miRNA
777	332					L10	hsa-miR-1243	AACUGGAUCAAUUAUAGGAGUG	experimental		mature miRNA
778	1314					L10	hsa-miR-1243	AACUGGAUCAAUUAUAGGAGUG	experimental		mature miRNA
779	2296					L10	hsa-miR-1243	AACUGGAUCAAUUAUAGGAGUG	experimental		mature miRNA
780	3308					L10	hsa-miR-1243	AACUGGAUCAAUUAUAGGAGUG	experimental		mature miRNA
781	363					L10	hsa-miR-1244	AAGUAGUUGGUUUGUAUGAGAUGGUU	experimental		mature miRNA
782	1345					L10	hsa-miR-1244	AAGUAGUUGGUUUGUAUGAGAUGGUU	experimental		mature miRNA
783	2327					L10	hsa-miR-1244	AAGUAGUUGGUUUGUAUGAGAUGGUU	experimental		mature miRNA
784	3339					L10	hsa-miR-1244	AAGUAGUUGGUUUGUAUGAGAUGGUU	experimental		mature miRNA
785	394					L10	hsa-miR-1245	AAGUGAUCUAAAGGCCUACAU	experimental		mature miRNA
786	1376					L10	hsa-miR-1245	AAGUGAUCUAAAGGCCUACAU	experimental		mature miRNA
787	2358					L10	hsa-miR-1245	AAGUGAUCUAAAGGCCUACAU	experimental		mature miRNA
788	3370					L10	hsa-miR-1245	AAGUGAUCUAAAGGCCUACAU	experimental		mature miRNA
789	425					L10	hsa-miR-1246	AAUGGAUUUUUGGAGCAGG	experimental		mature miRNA
790	1407					L10	hsa-miR-1246	AAUGGAUUUUUGGAGCAGG	experimental		mature miRNA
791	2389					L10	hsa-miR-1246	AAUGGAUUUUUGGAGCAGG	experimental		mature miRNA
792	3401					L10	hsa-miR-1246	AAUGGAUUUUUGGAGCAGG	experimental		mature miRNA
793	456					L10	hsa-miR-1247	ACCCGUCCCGUUCGUCCCCGGA	experimental		mature miRNA
794	1438					L10	hsa-miR-1247	ACCCGUCCCGUUCGUCCCCGGA	experimental		mature miRNA
795	2420					L10	hsa-miR-1247	ACCCGUCCCGUUCGUCCCCGGA	experimental		mature miRNA
796	3432					L10	hsa-miR-1247	ACCCGUCCCGUUCGUCCCCGGA	experimental		mature miRNA
797	487					L10	hsa-miR-1248	ACCUUCUUGUAUAAGCACUGUGCUAAA	experimental		mature miRNA
798	1469					L10	hsa-miR-1248	ACCUUCUUGUAUAAGCACUGUGCUAAA	experimental		mature miRNA
799	2451					L10	hsa-miR-1248	ACCUUCUUGUAUAAGCACUGUGCUAAA	experimental		mature miRNA
800	3463					L10	hsa-miR-1248	ACCUUCUUGUAUAAGCACUGUGCUAAA	experimental		mature miRNA
801	518					L10	hsa-miR-1249	ACGCCCUUCCCCCCCUUCUUCA	experimental		mature miRNA
802	1500					L10	hsa-miR-1249	ACGCCCUUCCCCCCCUUCUUCA	experimental		mature miRNA
803	2482					L10	hsa-miR-1249	ACGCCCUUCCCCCCCUUCUUCA	experimental		mature miRNA
804	3494					L10	hsa-miR-1249	ACGCCCUUCCCCCCCUUCUUCA	experimental		mature miRNA
805	549					L10	hsa-miR-1250	ACGGUGCUGGAUGUGGCCUUU	experimental		mature miRNA
806	1531					L10	hsa-miR-1250	ACGGUGCUGGAUGUGGCCUUU	experimental		mature miRNA
807	2513					L10	hsa-miR-1250	ACGGUGCUGGAUGUGGCCUUU	experimental		mature miRNA
808	3525					L10	hsa-miR-1250	ACGGUGCUGGAUGUGGCCUUU	experimental		mature miRNA
809	580					L10	hsa-miR-1251	ACUCUAGCUGCCAAAGGCGCU	experimental		mature miRNA
810	1562					L10	hsa-miR-1251	ACUCUAGCUGCCAAAGGCGCU	experimental		mature miRNA
811	2544					L10	hsa-miR-1251	ACUCUAGCUGCCAAAGGCGCU	experimental		mature miRNA
812	3556					L10	hsa-miR-1251	ACUCUAGCUGCCAAAGGCGCU	experimental		mature miRNA
813	611					L10	hsa-miR-1252	AGAAGGAAAUUGAAUUCAUUUA	experimental		mature miRNA
814	1593					L10	hsa-miR-1252	AGAAGGAAAUUGAAUUCAUUUA	experimental		mature miRNA
815	2575					L10	hsa-miR-1252	AGAAGGAAAUUGAAUUCAUUUA	experimental		mature miRNA
816	3587					L10	hsa-miR-1252	AGAAGGAAAUUGAAUUCAUUUA	experimental		mature miRNA
817	642					L10	hsa-miR-1253	AGAGAAGAAGAUCAGCCUGCA	experimental		mature miRNA
818	1624					L10	hsa-miR-1253	AGAGAAGAAGAUCAGCCUGCA	experimental		mature miRNA
819	2606					L10	hsa-miR-1253	AGAGAAGAAGAUCAGCCUGCA	experimental		mature miRNA
820	3618					L10	hsa-miR-1253	AGAGAAGAAGAUCAGCCUGCA	experimental		mature miRNA
821	673					L10	hsa-miR-1254	AGCCUGGAAGCUGGAGCCUGCAGU	experimental		mature miRNA
822	1655					L10	hsa-miR-1254	AGCCUGGAAGCUGGAGCCUGCAGU	experimental		mature miRNA
823	2637					L10	hsa-miR-1254	AGCCUGGAAGCUGGAGCCUGCAGU	experimental		mature miRNA
824	3649					L10	hsa-miR-1254	AGCCUGGAAGCUGGAGCCUGCAGU	experimental		mature miRNA
825	704					L10	hsa-miR-1255a	AGGAUGAGCAAAGAAAGUAGAUU	experimental		mature miRNA
826	1686					L10	hsa-miR-1255a	AGGAUGAGCAAAGAAAGUAGAUU	experimental		mature miRNA
827	2668					L10	hsa-miR-1255a	AGGAUGAGCAAAGAAAGUAGAUU	experimental		mature miRNA
828	3680					L10	hsa-miR-1255a	AGGAUGAGCAAAGAAAGUAGAUU	experimental		mature miRNA
829	735					L10	hsa-miR-1255b	CGGAUGAGCAAAGAAAGUGGUU	experimental		mature miRNA
830	1717					L10	hsa-miR-1255b	CGGAUGAGCAAAGAAAGUGGUU	experimental		mature miRNA
831	2699					L10	hsa-miR-1255b	CGGAUGAGCAAAGAAAGUGGUU	experimental		mature miRNA
832	3711					L10	hsa-miR-1255b	CGGAUGAGCAAAGAAAGUGGUU	experimental		mature miRNA
833	766					L10	hsa-miR-1256	AGGCAUUGACUUCUCACUAGCU	experimental		mature miRNA
834	1748					L10	hsa-miR-1256	AGGCAUUGACUUCUCACUAGCU	experimental		mature miRNA
835	2730					L10	hsa-miR-1256	AGGCAUUGACUUCUCACUAGCU	experimental		mature miRNA
836	3742					L10	hsa-miR-1256	AGGCAUUGACUUCUCACUAGCU	experimental		mature miRNA
837	797					L10	hsa-miR-1257	AGUGAAUGAUGGGUUCUGACC	experimental		mature miRNA
838	1779					L10	hsa-miR-1257	AGUGAAUGAUGGGUUCUGACC	experimental		mature miRNA
839	2761					L10	hsa-miR-1257	AGUGAAUGAUGGGUUCUGACC	experimental		mature miRNA
840	3773					L10	hsa-miR-1257	AGUGAAUGAUGGGUUCUGACC	experimental		mature miRNA
841	828					L10	hsa-miR-1258	AGUUAGGAUUAGGUCGUGGAA	experimental		mature miRNA
842	1810					L10	hsa-miR-1258	AGUUAGGAUUAGGUCGUGGAA	experimental		mature miRNA
843	2792					L10	hsa-miR-1258	AGUUAGGAUUAGGUCGUGGAA	experimental		mature miRNA
844	3804					L10	hsa-miR-1258	AGUUAGGAUUAGGUCGUGGAA	experimental		mature miRNA
845	859					L10	hsa-miR-1259	AUAUAUGAUGACUUAGCUUUU	experimental		mature miRNA
846	1841					L10	hsa-miR-1259	AUAUAUGAUGACUUAGCUUUU	experimental		mature miRNA
847	2823					L10	hsa-miR-1259	AUAUAUGAUGACUUAGCUUUU	experimental		mature miRNA
848	3835					L10	hsa-miR-1259	AUAUAUGAUGACUUAGCUUUU	experimental		mature miRNA
849	890					L10	hsa-miR-125a-3p	ACAGGUGAGGUUCUUGGGAGCC	experimental		mature miRNA
850	1872					L10	hsa-miR-125a-3p	ACAGGUGAGGUUCUUGGGAGCC	experimental		mature miRNA
851	2854					L10	hsa-miR-125a-3p	ACAGGUGAGGUUCUUGGGAGCC	experimental		mature miRNA
852	3866					L10	hsa-miR-125a-3p	ACAGGUGAGGUUCUUGGGAGCC	experimental		mature miRNA
853	921					L10	hsa-miR-125a-5p	UCCCUGAGACCCUUUAACCUGUGA	experimental		mature miRNA
854	1903					L10	hsa-miR-125a-5p	UCCCUGAGACCCUUUAACCUGUGA	experimental		mature miRNA
855	2885					L10	hsa-miR-125a-5p	UCCCUGAGACCCUUUAACCUGUGA	experimental		mature miRNA
856	3897					L10	hsa-miR-125a-5p	UCCCUGAGACCCUUUAACCUGUGA	experimental		mature miRNA
857	952					L10	hsa-miR-125b	UCCCUGAGACCCUAACUUGUGA	experimental		mature miRNA
858	1934					L10	hsa-miR-125b	UCCCUGAGACCCUAACUUGUGA	experimental		mature miRNA
859	2916					L10	hsa-miR-125b	UCCCUGAGACCCUAACUUGUGA	experimental		mature miRNA
860	3928					L10	hsa-miR-125b	UCCCUGAGACCCUAACUUGUGA	experimental		mature miRNA
861	983					L10	hsa-miR-125b-1*	ACGGGUUAGGCUCUUGGGAGCU	experimental		mature miRNA
862	1965					L10	hsa-miR-125b-1*	ACGGGUUAGGCUCUUGGGAGCU	experimental		mature miRNA
863	2947					L10	hsa-miR-125b-1*	ACGGGUUAGGCUCUUGGGAGCU	experimental		mature miRNA
864	3959					L10	hsa-miR-125b-1*	ACGGGUUAGGCUCUUGGGAGCU	experimental		mature miRNA
865	3					L10	hsa-miR-125b-2*	UCACAAGUCAGGCUCUUGGGAC	experimental		mature miRNA
866	1015					L10	hsa-miR-125b-2*	UCACAAGUCAGGCUCUUGGGAC	experimental		mature miRNA
867	1997					L10	hsa-miR-125b-2*	UCACAAGUCAGGCUCUUGGGAC	experimental		mature miRNA
868	2979					L10	hsa-miR-125b-2*	UCACAAGUCAGGCUCUUGGGAC	experimental		mature miRNA
869	34					L10	hsa-miR-126	UCGUACCGUGAGUAAUAAUGCG	experimental		mature miRNA
870	1046					L10	hsa-miR-126	UCGUACCGUGAGUAAUAAUGCG	experimental		mature miRNA
871	2028					L10	hsa-miR-126	UCGUACCGUGAGUAAUAAUGCG	experimental		mature miRNA
872	3010					L10	hsa-miR-126	UCGUACCGUGAGUAAUAAUGCG	experimental		mature miRNA
873	65					L10	hsa-miR-126*	CAUUAUUACUUUUGGUACGCG	experimental		mature miRNA
874	1077					L10	hsa-miR-126*	CAUUAUUACUUUUGGUACGCG	experimental		mature miRNA
875	2059					L10	hsa-miR-126*	CAUUAUUACUUUUGGUACGCG	experimental		mature miRNA
876	3041					L10	hsa-miR-126*	CAUUAUUACUUUUGGUACGCG	experimental		mature miRNA
877	96					L10	hsa-miR-1260	AUCCCACCUCUGCCACCA	experimental		mature miRNA
878	1108					L10	hsa-miR-1260	AUCCCACCUCUGCCACCA	experimental		mature miRNA
879	2090					L10	hsa-miR-1260	AUCCCACCUCUGCCACCA	experimental		mature miRNA
880	3072					L10	hsa-miR-1260	AUCCCACCUCUGCCACCA	experimental		mature miRNA
881	127					L10	hsa-miR-1261	AUGGAUAAGGCUUUGGCUU	experimental		mature miRNA
882	1139					L10	hsa-miR-1261	AUGGAUAAGGCUUUGGCUU	experimental		mature miRNA
883	2121					L10	hsa-miR-1261	AUGGAUAAGGCUUUGGCUU	experimental		mature miRNA
884	3103					L10	hsa-miR-1261	AUGGAUAAGGCUUUGGCUU	experimental		mature miRNA
885	158					L10	hsa-miR-1262	AUGGGUGAAUUUGUAGAAGGAU	experimental		mature miRNA
886	1170					L10	hsa-miR-1262	AUGGGUGAAUUUGUAGAAGGAU	experimental		mature miRNA
887	2152					L10	hsa-miR-1262	AUGGGUGAAUUUGUAGAAGGAU	experimental		mature miRNA
888	3134					L10	hsa-miR-1262	AUGGGUGAAUUUGUAGAAGGAU	experimental		mature miRNA
889	189					L10	hsa-miR-1263	AUGGUACCCUGGCAUACUGAGU	experimental		mature miRNA
890	1201					L10	hsa-miR-1263	AUGGUACCCUGGCAUACUGAGU	experimental		mature miRNA
891	2183					L10	hsa-miR-1263	AUGGUACCCUGGCAUACUGAGU	experimental		mature miRNA
892	3165					L10	hsa-miR-1263	AUGGUACCCUGGCAUACUGAGU	experimental		mature miRNA
893	220					L10	hsa-miR-1264	CAAGUCUUAUUUGAGCACCUGUU	experimental		mature miRNA
894	1232					L10	hsa-miR-1264	CAAGUCUUAUUUGAGCACCUGUU	experimental		mature miRNA
895	2214					L10	hsa-miR-1264	CAAGUCUUAUUUGAGCACCUGUU	experimental		mature miRNA
896	3196					L10	hsa-miR-1264	CAAGUCUUAUUUGAGCACCUGUU	experimental		mature miRNA
897	251					L10	hsa-miR-1265	CAGGAUGUGGUCAAGUGUUGUU	experimental		mature miRNA
898	1263					L10	hsa-miR-1265	CAGGAUGUGGUCAAGUGUUGUU	experimental		mature miRNA
899	2245					L10	hsa-miR-1265	CAGGAUGUGGUCAAGUGUUGUU	experimental		mature miRNA
900	3227					L10	hsa-miR-1265	CAGGAUGUGGUCAAGUGUUGUU	experimental		mature miRNA
901	282					L10	hsa-miR-1266	CCUCAGGGCUGUAGAACAGGGCU	experimental		mature miRNA
902	1294					L10	hsa-miR-1266	CCUCAGGGCUGUAGAACAGGGCU	experimental		mature miRNA
903	2276					L10	hsa-miR-1266	CCUCAGGGCUGUAGAACAGGGCU	experimental		mature miRNA
904	3258					L10	hsa-miR-1266	CCUCAGGGCUGUAGAACAGGGCU	experimental		mature miRNA
905	313					L10	hsa-miR-1267	CCUGUUGAAGUGUAAUCCCCA	experimental		mature miRNA
906	1325					L10	hsa-miR-1267	CCUGUUGAAGUGUAAUCCCCA	experimental		mature miRNA
907	2307					L10	hsa-miR-1267	CCUGUUGAAGUGUAAUCCCCA	experimental		mature miRNA
908	3289					L10	hsa-miR-1267	CCUGUUGAAGUGUAAUCCCCA	experimental		mature miRNA
909	344					L10	hsa-miR-1268	CGGGCGUGGUGGUGGGGG	experimental		mature miRNA
910	1356					L10	hsa-miR-1268	CGGGCGUGGUGGUGGGGG	experimental		mature miRNA
911	2338					L10	hsa-miR-1268	CGGGCGUGGUGGUGGGGG	experimental		mature miRNA
912	3320					L10	hsa-miR-1268	CGGGCGUGGUGGUGGGGG	experimental		mature miRNA
913	375					L10	hsa-miR-1269	CUGGACUGAGCCGUGCUACUGG	experimental		mature miRNA
914	1387					L10	hsa-miR-1269	CUGGACUGAGCCGUGCUACUGG	experimental		mature miRNA
915	2369					L10	hsa-miR-1269	CUGGACUGAGCCGUGCUACUGG	experimental		mature miRNA
916	3351					L10	hsa-miR-1269	CUGGACUGAGCCGUGCUACUGG	experimental		mature miRNA
917	406					L10	hsa-miR-1270	CUGGAGAUAUGGAAGAGCUGUGU	experimental		mature miRNA
918	1418					L10	hsa-miR-1270	CUGGAGAUAUGGAAGAGCUGUGU	experimental		mature miRNA
919	2400					L10	hsa-miR-1270	CUGGAGAUAUGGAAGAGCUGUGU	experimental		mature miRNA
920	3382					L10	hsa-miR-1270	CUGGAGAUAUGGAAGAGCUGUGU	experimental		mature miRNA
921	437					L10	hsa-miR-1271	CUUGGCACCUAGCAAGCACUCA	experimental		mature miRNA
922	1449					L10	hsa-miR-1271	CUUGGCACCUAGCAAGCACUCA	experimental		mature miRNA
923	2431					L10	hsa-miR-1271	CUUGGCACCUAGCAAGCACUCA	experimental		mature miRNA
924	3413					L10	hsa-miR-1271	CUUGGCACCUAGCAAGCACUCA	experimental		mature miRNA
925	468					L10	hsa-miR-1272	GAUGAUGAUGGCAGCAAAUUCUGAAA	experimental		mature miRNA
926	1480					L10	hsa-miR-1272	GAUGAUGAUGGCAGCAAAUUCUGAAA	experimental		mature miRNA
927	2462					L10	hsa-miR-1272	GAUGAUGAUGGCAGCAAAUUCUGAAA	experimental		mature miRNA
928	3444					L10	hsa-miR-1272	GAUGAUGAUGGCAGCAAAUUCUGAAA	experimental		mature miRNA
929	499					L10	hsa-miR-1273	GGGCGACAAAGCAAGACUCUUUCUU	experimental		mature miRNA
930	1511					L10	hsa-miR-1273	GGGCGACAAAGCAAGACUCUUUCUU	experimental		mature miRNA
931	2493					L10	hsa-miR-1273	GGGCGACAAAGCAAGACUCUUUCUU	experimental		mature miRNA
932	3475					L10	hsa-miR-1273	GGGCGACAAAGCAAGACUCUUUCUU	experimental		mature miRNA
933	530					L10	hsa-miR-127-3p	UCGGAUCCGUCUGAGCUUGGCU	experimental		mature miRNA
934	1542					L10	hsa-miR-127-3p	UCGGAUCCGUCUGAGCUUGGCU	experimental		mature miRNA
935	2524					L10	hsa-miR-127-3p	UCGGAUCCGUCUGAGCUUGGCU	experimental		mature miRNA
936	3506					L10	hsa-miR-127-3p	UCGGAUCCGUCUGAGCUUGGCU	experimental		mature miRNA
937	561					L10	hsa-miR-1274a	GUCCCUGUUCAGGCGCCA	experimental		mature miRNA
938	1573					L10	hsa-miR-1274a	GUCCCUGUUCAGGCGCCA	experimental		mature miRNA
939	2555					L10	hsa-miR-1274a	GUCCCUGUUCAGGCGCCA	experimental		mature miRNA
940	3537					L10	hsa-miR-1274a	GUCCCUGUUCAGGCGCCA	experimental		mature miRNA
941	592					L10	hsa-miR-1274b	UCCCUGUUCGGGCGCCA	experimental		mature miRNA
942	1604					L10	hsa-miR-1274b	UCCCUGUUCGGGCGCCA	experimental		mature miRNA
943	2586					L10	hsa-miR-1274b	UCCCUGUUCGGGCGCCA	experimental		mature miRNA
944	3568					L10	hsa-miR-1274b	UCCCUGUUCGGGCGCCA	experimental		mature miRNA
945	623					L10	hsa-miR-1275	GUGGGGGAGAGGCUGUC	experimental		mature miRNA
946	1635					L10	hsa-miR-1275	GUGGGGGAGAGGCUGUC	experimental		mature miRNA
947	2617					L10	hsa-miR-1275	GUGGGGGAGAGGCUGUC	experimental		mature miRNA
948	3599					L10	hsa-miR-1275	GUGGGGGAGAGGCUGUC	experimental		mature miRNA
949	654					L10	hsa-miR-127-5p	CUGAAGCUCAGAGGGCUCUGAU	experimental		mature miRNA
950	1666					L10	hsa-miR-127-5p	CUGAAGCUCAGAGGGCUCUGAU	experimental		mature miRNA
951	2648					L10	hsa-miR-127-5p	CUGAAGCUCAGAGGGCUCUGAU	experimental		mature miRNA
952	3630					L10	hsa-miR-127-5p	CUGAAGCUCAGAGGGCUCUGAU	experimental		mature miRNA
953	685					L10	hsa-miR-1276	UAAAGAGCCCUGUGGAGACA	experimental		mature miRNA
954	1697					L10	hsa-miR-1276	UAAAGAGCCCUGUGGAGACA	experimental		mature miRNA
955	2679					L10	hsa-miR-1276	UAAAGAGCCCUGUGGAGACA	experimental		mature miRNA
956	3661					L10	hsa-miR-1276	UAAAGAGCCCUGUGGAGACA	experimental		mature miRNA
957	716					L10	hsa-miR-1277	UACGUAGAUAUAUAUGUAUUUU	experimental		mature miRNA
958	1728					L10	hsa-miR-1277	UACGUAGAUAUAUAUGUAUUUU	experimental		mature miRNA
959	2710					L10	hsa-miR-1277	UACGUAGAUAUAUAUGUAUUUU	experimental		mature miRNA
960	3692					L10	hsa-miR-1277	UACGUAGAUAUAUAUGUAUUUU	experimental		mature miRNA
961	747					L10	hsa-miR-1278	UAGUACUGUGCAUAUCAUCUAU	experimental		mature miRNA
962	1759					L10	hsa-miR-1278	UAGUACUGUGCAUAUCAUCUAU	experimental		mature miRNA
963	2741					L10	hsa-miR-1278	UAGUACUGUGCAUAUCAUCUAU	experimental		mature miRNA
964	3723					L10	hsa-miR-1278	UAGUACUGUGCAUAUCAUCUAU	experimental		mature miRNA
965	778					L10	hsa-miR-1279	UCAUAUUGCUUCUUUCU	experimental		mature miRNA
966	1790					L10	hsa-miR-1279	UCAUAUUGCUUCUUUCU	experimental		mature miRNA
967	2772					L10	hsa-miR-1279	UCAUAUUGCUUCUUUCU	experimental		mature miRNA
968	3754					L10	hsa-miR-1279	UCAUAUUGCUUCUUUCU	experimental		mature miRNA
969	809					L10	hsa-miR-128	UCACAGUGAACCGGUCUCUUU	experimental		mature miRNA
970	1821					L10	hsa-miR-128	UCACAGUGAACCGGUCUCUUU	experimental		mature miRNA
971	2803					L10	hsa-miR-128	UCACAGUGAACCGGUCUCUUU	experimental		mature miRNA
972	3785					L10	hsa-miR-128	UCACAGUGAACCGGUCUCUUU	experimental		mature miRNA
973	840					L10	hsa-miR-1280	UCCCACCGCUGCCACCC	experimental		mature miRNA
974	1852					L10	hsa-miR-1280	UCCCACCGCUGCCACCC	experimental		mature miRNA
975	2834					L10	hsa-miR-1280	UCCCACCGCUGCCACCC	experimental		mature miRNA
976	3816					L10	hsa-miR-1280	UCCCACCGCUGCCACCC	experimental		mature miRNA
977	871					L10	hsa-miR-1281	UCGCCUCCUCCUCUCCC	experimental		mature miRNA
978	1883					L10	hsa-miR-1281	UCGCCUCCUCCUCUCCC	experimental		mature miRNA
979	2865					L10	hsa-miR-1281	UCGCCUCCUCCUCUCCC	experimental		mature miRNA
980	3847					L10	hsa-miR-1281	UCGCCUCCUCCUCUCCC	experimental		mature miRNA
981	902					L10	hsa-miR-1282	UCGUUUGCCUUUUUCUGCUU	experimental		mature miRNA
982	1914					L10	hsa-miR-1282	UCGUUUGCCUUUUUCUGCUU	experimental		mature miRNA
983	2896					L10	hsa-miR-1282	UCGUUUGCCUUUUUCUGCUU	experimental		mature miRNA
984	3878					L10	hsa-miR-1282	UCGUUUGCCUUUUUCUGCUU	experimental		mature miRNA
985	933					L10	hsa-miR-1283	UCUACAAAGGAAAGCGCUUUCU	experimental		mature miRNA
986	1945					L10	hsa-miR-1283	UCUACAAAGGAAAGCGCUUUCU	experimental		mature miRNA
987	2927					L10	hsa-miR-1283	UCUACAAAGGAAAGCGCUUUCU	experimental		mature miRNA
988	3909					L10	hsa-miR-1283	UCUACAAAGGAAAGCGCUUUCU	experimental		mature miRNA
989	964					L10	hsa-miR-1284	UCUAUACAGACCCUGGCUUUUC	experimental		mature miRNA
990	1976					L10	hsa-miR-1284	UCUAUACAGACCCUGGCUUUUC	experimental		mature miRNA
991	2958					L10	hsa-miR-1284	UCUAUACAGACCCUGGCUUUUC	experimental		mature miRNA
992	3940					L10	hsa-miR-1284	UCUAUACAGACCCUGGCUUUUC	experimental		mature miRNA
993	13					L10	hsa-miR-1285	UCUGGGCAACAAAGUGAGACCU	experimental		mature miRNA
994	995					L10	hsa-miR-1285	UCUGGGCAACAAAGUGAGACCU	experimental		mature miRNA
995	2007					L10	hsa-miR-1285	UCUGGGCAACAAAGUGAGACCU	experimental		mature miRNA
996	2989					L10	hsa-miR-1285	UCUGGGCAACAAAGUGAGACCU	experimental		mature miRNA
997	44					L10	hsa-miR-1286	UGCAGGACCAAGAUGAGCCCU	experimental		mature miRNA
998	1026					L10	hsa-miR-1286	UGCAGGACCAAGAUGAGCCCU	experimental		mature miRNA
999	2038					L10	hsa-miR-1286	UGCAGGACCAAGAUGAGCCCU	experimental		mature miRNA
1000	3020					L10	hsa-miR-1286	UGCAGGACCAAGAUGAGCCCU	experimental		mature miRNA
1001	75					L10	hsa-miR-1287	UGCUGGAUCAGUGGUUCGAGUC	experimental		mature miRNA
1002	1057					L10	hsa-miR-1287	UGCUGGAUCAGUGGUUCGAGUC	experimental		mature miRNA
1003	2069					L10	hsa-miR-1287	UGCUGGAUCAGUGGUUCGAGUC	experimental		mature miRNA
1004	3051					L10	hsa-miR-1287	UGCUGGAUCAGUGGUUCGAGUC	experimental		mature miRNA
1005	106					L10	hsa-miR-1288	UGGACUGCCCUGAUCUGGAGA	experimental		mature miRNA
1006	1088					L10	hsa-miR-1288	UGGACUGCCCUGAUCUGGAGA	experimental		mature miRNA
1007	2100					L10	hsa-miR-1288	UGGACUGCCCUGAUCUGGAGA	experimental		mature miRNA
1008	3082					L10	hsa-miR-1288	UGGACUGCCCUGAUCUGGAGA	experimental		mature miRNA
1009	137					L10	hsa-miR-1289	UGGAGUCCAGGAAUCUGCAUUUU	experimental		mature miRNA
1010	1119					L10	hsa-miR-1289	UGGAGUCCAGGAAUCUGCAUUUU	experimental		mature miRNA
1011	2131					L10	hsa-miR-1289	UGGAGUCCAGGAAUCUGCAUUUU	experimental		mature miRNA
1012	3113					L10	hsa-miR-1289	UGGAGUCCAGGAAUCUGCAUUUU	experimental		mature miRNA
1013	168					L10	hsa-miR-129*	AAGCCCUUACCCCAAAAAGUAU	experimental		mature miRNA
1014	1150					L10	hsa-miR-129*	AAGCCCUUACCCCAAAAAGUAU	experimental		mature miRNA
1015	2162					L10	hsa-miR-129*	AAGCCCUUACCCCAAAAAGUAU	experimental		mature miRNA
1016	3144					L10	hsa-miR-129*	AAGCCCUUACCCCAAAAAGUAU	experimental		mature miRNA
1017	199					L10	hsa-miR-1290	UGGAUUUUUGGAUCAGGGA	experimental		mature miRNA
1018	1181					L10	hsa-miR-1290	UGGAUUUUUGGAUCAGGGA	experimental		mature miRNA
1019	2193					L10	hsa-miR-1290	UGGAUUUUUGGAUCAGGGA	experimental		mature miRNA
1020	3175					L10	hsa-miR-1290	UGGAUUUUUGGAUCAGGGA	experimental		mature miRNA
1021	230					L10	hsa-miR-1291	UGGCCCUGACUGAAGACCAGCAGU	experimental		mature miRNA
1022	1212					L10	hsa-miR-1291	UGGCCCUGACUGAAGACCAGCAGU	experimental		mature miRNA
1023	2224					L10	hsa-miR-1291	UGGCCCUGACUGAAGACCAGCAGU	experimental		mature miRNA
1024	3206					L10	hsa-miR-1291	UGGCCCUGACUGAAGACCAGCAGU	experimental		mature miRNA
1025	261					L10	hsa-miR-1292	UGGGAACGGGUUCCGGCAGACGCUG	experimental		mature miRNA
1026	1243					L10	hsa-miR-1292	UGGGAACGGGUUCCGGCAGACGCUG	experimental		mature miRNA
1027	2255					L10	hsa-miR-1292	UGGGAACGGGUUCCGGCAGACGCUG	experimental		mature miRNA
1028	3237					L10	hsa-miR-1292	UGGGAACGGGUUCCGGCAGACGCUG	experimental		mature miRNA
1029	292					L10	hsa-miR-1293	UGGGUGGUCUGGAGAUUUGUGC	experimental		mature miRNA
1030	1274					L10	hsa-miR-1293	UGGGUGGUCUGGAGAUUUGUGC	experimental		mature miRNA
1031	2286					L10	hsa-miR-1293	UGGGUGGUCUGGAGAUUUGUGC	experimental		mature miRNA
1032	3268					L10	hsa-miR-1293	UGGGUGGUCUGGAGAUUUGUGC	experimental		mature miRNA
1033	323					L10	hsa-miR-129-3p	AAGCCCUUACCCCAAAAAGCAU	experimental		mature miRNA
1034	1305					L10	hsa-miR-129-3p	AAGCCCUUACCCCAAAAAGCAU	experimental		mature miRNA
1035	2317					L10	hsa-miR-129-3p	AAGCCCUUACCCCAAAAAGCAU	experimental		mature miRNA
1036	3299					L10	hsa-miR-129-3p	AAGCCCUUACCCCAAAAAGCAU	experimental		mature miRNA
1037	354					L10	hsa-miR-1294	UGUGAGGUUGGCAUUGUUGUCU	experimental		mature miRNA
1038	1336					L10	hsa-miR-1294	UGUGAGGUUGGCAUUGUUGUCU	experimental		mature miRNA
1039	2348					L10	hsa-miR-1294	UGUGAGGUUGGCAUUGUUGUCU	experimental		mature miRNA
1040	3330					L10	hsa-miR-1294	UGUGAGGUUGGCAUUGUUGUCU	experimental		mature miRNA
1041	385					L10	hsa-miR-1295	UUAGGCCGCAGAUCUGGGUGA	experimental		mature miRNA
1042	1367					L10	hsa-miR-1295	UUAGGCCGCAGAUCUGGGUGA	experimental		mature miRNA
1043	2379					L10	hsa-miR-1295	UUAGGCCGCAGAUCUGGGUGA	experimental		mature miRNA
1044	3361					L10	hsa-miR-1295	UUAGGCCGCAGAUCUGGGUGA	experimental		mature miRNA
1045	416					L10	hsa-miR-129-5p	CUUUUUGCGGUCUGGGCUUGC	experimental		mature miRNA
1046	1398					L10	hsa-miR-129-5p	CUUUUUGCGGUCUGGGCUUGC	experimental		mature miRNA
1047	2410					L10	hsa-miR-129-5p	CUUUUUGCGGUCUGGGCUUGC	experimental		mature miRNA
1048	3392					L10	hsa-miR-129-5p	CUUUUUGCGGUCUGGGCUUGC	experimental		mature miRNA
1049	447					L10	hsa-miR-1296	UUAGGGCCCUGGCUCCAUCUCC	experimental		mature miRNA
1050	1429					L10	hsa-miR-1296	UUAGGGCCCUGGCUCCAUCUCC	experimental		mature miRNA
1051	2441					L10	hsa-miR-1296	UUAGGGCCCUGGCUCCAUCUCC	experimental		mature miRNA
1052	3423					L10	hsa-miR-1296	UUAGGGCCCUGGCUCCAUCUCC	experimental		mature miRNA
1053	478					L10	hsa-miR-1297	UUCAAGUAAUUCAGGUG	experimental		mature miRNA
1054	1460					L10	hsa-miR-1297	UUCAAGUAAUUCAGGUG	experimental		mature miRNA
1055	2472					L10	hsa-miR-1297	UUCAAGUAAUUCAGGUG	experimental		mature miRNA
1056	3454					L10	hsa-miR-1297	UUCAAGUAAUUCAGGUG	experimental		mature miRNA
1057	509					L10	hsa-miR-1298	UUCAUUCGGCUGUCCAGAUGUA	experimental		mature miRNA
1058	1491					L10	hsa-miR-1298	UUCAUUCGGCUGUCCAGAUGUA	experimental		mature miRNA
1059	2503					L10	hsa-miR-1298	UUCAUUCGGCUGUCCAGAUGUA	experimental		mature miRNA
1060	3485					L10	hsa-miR-1298	UUCAUUCGGCUGUCCAGAUGUA	experimental		mature miRNA
1061	540					L10	hsa-miR-1299	UUCUGGAAUUCUGUGUGAGGGA	experimental		mature miRNA
1062	1522					L10	hsa-miR-1299	UUCUGGAAUUCUGUGUGAGGGA	experimental		mature miRNA
1063	2534					L10	hsa-miR-1299	UUCUGGAAUUCUGUGUGAGGGA	experimental		mature miRNA
1064	3516					L10	hsa-miR-1299	UUCUGGAAUUCUGUGUGAGGGA	experimental		mature miRNA
1065	571					L10	hsa-miR-1300	UUGAGAAGGAGGCUGCUG	experimental		mature miRNA
1066	1553					L10	hsa-miR-1300	UUGAGAAGGAGGCUGCUG	experimental		mature miRNA
1067	2565					L10	hsa-miR-1300	UUGAGAAGGAGGCUGCUG	experimental		mature miRNA
1068	3547					L10	hsa-miR-1300	UUGAGAAGGAGGCUGCUG	experimental		mature miRNA
1069	602					L10	hsa-miR-1301	UUGCAGCUGCCUGGGAGUGACUUC	experimental		mature miRNA
1070	1584					L10	hsa-miR-1301	UUGCAGCUGCCUGGGAGUGACUUC	experimental		mature miRNA
1071	2596					L10	hsa-miR-1301	UUGCAGCUGCCUGGGAGUGACUUC	experimental		mature miRNA
1072	3578					L10	hsa-miR-1301	UUGCAGCUGCCUGGGAGUGACUUC	experimental		mature miRNA
1073	633					L10	hsa-miR-1302	UUGGGACAUACUUAUGCUAAA	experimental		mature miRNA
1074	1615					L10	hsa-miR-1302	UUGGGACAUACUUAUGCUAAA	experimental		mature miRNA
1075	2627					L10	hsa-miR-1302	UUGGGACAUACUUAUGCUAAA	experimental		mature miRNA
1076	3609					L10	hsa-miR-1302	UUGGGACAUACUUAUGCUAAA	experimental		mature miRNA
1077	664					L10	hsa-miR-1303	UUUAGAGACGGGGUCUUGCUCU	experimental		mature miRNA
1078	1646					L10	hsa-miR-1303	UUUAGAGACGGGGUCUUGCUCU	experimental		mature miRNA
1079	2658					L10	hsa-miR-1303	UUUAGAGACGGGGUCUUGCUCU	experimental		mature miRNA
1080	3640					L10	hsa-miR-1303	UUUAGAGACGGGGUCUUGCUCU	experimental		mature miRNA
1081	695					L10	hsa-miR-1304	UUUGAGGCUACAGUGAGAUGUG	experimental		mature miRNA
1082	1677					L10	hsa-miR-1304	UUUGAGGCUACAGUGAGAUGUG	experimental		mature miRNA
1083	2689					L10	hsa-miR-1304	UUUGAGGCUACAGUGAGAUGUG	experimental		mature miRNA
1084	3671					L10	hsa-miR-1304	UUUGAGGCUACAGUGAGAUGUG	experimental		mature miRNA
1085	726					L10	hsa-miR-1305	UUUUCAACUCUAAUGGGAGAGA	experimental		mature miRNA
1086	1708					L10	hsa-miR-1305	UUUUCAACUCUAAUGGGAGAGA	experimental		mature miRNA
1087	2720					L10	hsa-miR-1305	UUUUCAACUCUAAUGGGAGAGA	experimental		mature miRNA
1088	3702					L10	hsa-miR-1305	UUUUCAACUCUAAUGGGAGAGA	experimental		mature miRNA
1089	757					L10	hsa-miR-1306	ACGUUGGCUCUGGUGGUG	experimental		mature miRNA
1090	1739					L10	hsa-miR-1306	ACGUUGGCUCUGGUGGUG	experimental		mature miRNA
1091	2751					L10	hsa-miR-1306	ACGUUGGCUCUGGUGGUG	experimental		mature miRNA
1092	3733					L10	hsa-miR-1306	ACGUUGGCUCUGGUGGUG	experimental		mature miRNA
1093	788					L10	hsa-miR-1307	ACUCGGCGUGGCGUCGGUCGUG	experimental		mature miRNA
1094	1770					L10	hsa-miR-1307	ACUCGGCGUGGCGUCGGUCGUG	experimental		mature miRNA
1095	2782					L10	hsa-miR-1307	ACUCGGCGUGGCGUCGGUCGUG	experimental		mature miRNA
1096	3764					L10	hsa-miR-1307	ACUCGGCGUGGCGUCGGUCGUG	experimental		mature miRNA
1097	819					L10	hsa-miR-1308	GCAUGGGUGGUUCAGUGG	experimental		mature miRNA
1098	1801					L10	hsa-miR-1308	GCAUGGGUGGUUCAGUGG	experimental		mature miRNA
1099	2813					L10	hsa-miR-1308	GCAUGGGUGGUUCAGUGG	experimental		mature miRNA
1100	3795					L10	hsa-miR-1308	GCAUGGGUGGUUCAGUGG	experimental		mature miRNA
1101	850					L10	hsa-miR-130a	CAGUGCAAUGUUAAAAGGGCAU	experimental		mature miRNA
1102	1832					L10	hsa-miR-130a	CAGUGCAAUGUUAAAAGGGCAU	experimental		mature miRNA
1103	2844					L10	hsa-miR-130a	CAGUGCAAUGUUAAAAGGGCAU	experimental		mature miRNA
1104	3826					L10	hsa-miR-130a	CAGUGCAAUGUUAAAAGGGCAU	experimental		mature miRNA
1105	881					L10	hsa-miR-130a*	UUCACAUUGUGCUACUGUCUGC	experimental		mature miRNA
1106	1863					L10	hsa-miR-130a*	UUCACAUUGUGCUACUGUCUGC	experimental		mature miRNA
1107	2875					L10	hsa-miR-130a*	UUCACAUUGUGCUACUGUCUGC	experimental		mature miRNA
1108	3857					L10	hsa-miR-130a*	UUCACAUUGUGCUACUGUCUGC	experimental		mature miRNA
1109	912					L10	hsa-miR-130b	CAGUGCAAUGAUGAAAGGGCAU	experimental		mature miRNA
1110	1894					L10	hsa-miR-130b	CAGUGCAAUGAUGAAAGGGCAU	experimental		mature miRNA
1111	2906					L10	hsa-miR-130b	CAGUGCAAUGAUGAAAGGGCAU	experimental		mature miRNA
1112	3888					L10	hsa-miR-130b	CAGUGCAAUGAUGAAAGGGCAU	experimental		mature miRNA
1113	943					L10	hsa-miR-130b*	ACUCUUUCCCUGUUGCACUAC	experimental		mature miRNA
1114	1925					L10	hsa-miR-130b*	ACUCUUUCCCUGUUGCACUAC	experimental		mature miRNA
1115	2937					L10	hsa-miR-130b*	ACUCUUUCCCUGUUGCACUAC	experimental		mature miRNA
1116	3919					L10	hsa-miR-130b*	ACUCUUUCCCUGUUGCACUAC	experimental		mature miRNA
1117	974					L10	hsa-miR-132	UAACAGUCUACAGCCAUGGUCG	experimental		mature miRNA
1118	1956					L10	hsa-miR-132	UAACAGUCUACAGCCAUGGUCG	experimental		mature miRNA
1119	2968					L10	hsa-miR-132	UAACAGUCUACAGCCAUGGUCG	experimental		mature miRNA
1120	3950					L10	hsa-miR-132	UAACAGUCUACAGCCAUGGUCG	experimental		mature miRNA
1121	23					L10	hsa-miR-132*	ACCGUGGCUUUCGAUUGUUACU	experimental		mature miRNA
1122	1005					L10	hsa-miR-132*	ACCGUGGCUUUCGAUUGUUACU	experimental		mature miRNA
1123	1987					L10	hsa-miR-132*	ACCGUGGCUUUCGAUUGUUACU	experimental		mature miRNA
1124	2999					L10	hsa-miR-132*	ACCGUGGCUUUCGAUUGUUACU	experimental		mature miRNA
1125	54					L10	hsa-miR-1321	CAGGGAGGUGAAUGUGAU	experimental		mature miRNA
1126	1036					L10	hsa-miR-1321	CAGGGAGGUGAAUGUGAU	experimental		mature miRNA
1127	2018					L10	hsa-miR-1321	CAGGGAGGUGAAUGUGAU	experimental		mature miRNA
1128	3030					L10	hsa-miR-1321	CAGGGAGGUGAAUGUGAU	experimental		mature miRNA
1129	85					L10	hsa-miR-1322	GAUGAUGCUGCUGAUGCUG	experimental		mature miRNA
1130	1067					L10	hsa-miR-1322	GAUGAUGCUGCUGAUGCUG	experimental		mature miRNA
1131	2049					L10	hsa-miR-1322	GAUGAUGCUGCUGAUGCUG	experimental		mature miRNA
1132	3061					L10	hsa-miR-1322	GAUGAUGCUGCUGAUGCUG	experimental		mature miRNA
1133	116					L10	hsa-miR-1323	UCAAAACUGAGGGGCAUUUUCU	experimental		mature miRNA
1134	1098					L10	hsa-miR-1323	UCAAAACUGAGGGGCAUUUUCU	experimental		mature miRNA
1135	2080					L10	hsa-miR-1323	UCAAAACUGAGGGGCAUUUUCU	experimental		mature miRNA
1136	3092					L10	hsa-miR-1323	UCAAAACUGAGGGGCAUUUUCU	experimental		mature miRNA
1137	147					L10	hsa-miR-1324	CCAGACAGAAUUCUAUGCACUUUC	experimental		mature miRNA
1138	1129					L10	hsa-miR-1324	CCAGACAGAAUUCUAUGCACUUUC	experimental		mature miRNA
1139	2111					L10	hsa-miR-1324	CCAGACAGAAUUCUAUGCACUUUC	experimental		mature miRNA
1140	3123					L10	hsa-miR-1324	CCAGACAGAAUUCUAUGCACUUUC	experimental		mature miRNA
1141	178					L10	hsa-miR-133a	UUUGGUCCCCUUCAACCAGCUG	experimental		mature miRNA
1142	1160					L10	hsa-miR-133a	UUUGGUCCCCUUCAACCAGCUG	experimental		mature miRNA
1143	2142					L10	hsa-miR-133a	UUUGGUCCCCUUCAACCAGCUG	experimental		mature miRNA
1144	3154					L10	hsa-miR-133a	UUUGGUCCCCUUCAACCAGCUG	experimental		mature miRNA
1145	209					L10	hsa-miR-133b	UUUGGUCCCCUUCAACCAGCUA	experimental		mature miRNA
1146	1191					L10	hsa-miR-133b	UUUGGUCCCCUUCAACCAGCUA	experimental		mature miRNA
1147	2173					L10	hsa-miR-133b	UUUGGUCCCCUUCAACCAGCUA	experimental		mature miRNA
1148	3185					L10	hsa-miR-133b	UUUGGUCCCCUUCAACCAGCUA	experimental		mature miRNA
1149	240					L10	hsa-miR-134	UGUGACUGGUUGACCAGAGGGG	experimental		mature miRNA
1150	1222					L10	hsa-miR-134	UGUGACUGGUUGACCAGAGGGG	experimental		mature miRNA
1151	2204					L10	hsa-miR-134	UGUGACUGGUUGACCAGAGGGG	experimental		mature miRNA
1152	3216					L10	hsa-miR-134	UGUGACUGGUUGACCAGAGGGG	experimental		mature miRNA
1153	271					L10	hsa-miR-135a	UAUGGCUUUUUAUUCCUAUGUGA	experimental		mature miRNA
1154	1253					L10	hsa-miR-135a	UAUGGCUUUUUAUUCCUAUGUGA	experimental		mature miRNA
1155	2235					L10	hsa-miR-135a	UAUGGCUUUUUAUUCCUAUGUGA	experimental		mature miRNA
1156	3247					L10	hsa-miR-135a	UAUGGCUUUUUAUUCCUAUGUGA	experimental		mature miRNA
1157	302					L10	hsa-miR-135a*	UAUAGGGAUUGGAGCCGUGGCG	experimental		mature miRNA
1158	1284					L10	hsa-miR-135a*	UAUAGGGAUUGGAGCCGUGGCG	experimental		mature miRNA
1159	2266					L10	hsa-miR-135a*	UAUAGGGAUUGGAGCCGUGGCG	experimental		mature miRNA
1160	3278					L10	hsa-miR-135a*	UAUAGGGAUUGGAGCCGUGGCG	experimental		mature miRNA
1161	333					L10	hsa-miR-135b	UAUGGCUUUUCAUUCCUAUGUGA	experimental		mature miRNA
1162	1315					L10	hsa-miR-135b	UAUGGCUUUUCAUUCCUAUGUGA	experimental		mature miRNA
1163	2297					L10	hsa-miR-135b	UAUGGCUUUUCAUUCCUAUGUGA	experimental		mature miRNA
1164	3309					L10	hsa-miR-135b	UAUGGCUUUUCAUUCCUAUGUGA	experimental		mature miRNA
1165	364					L10	hsa-miR-135b*	AUGUAGGGCUAAAAGCCAUGGG	experimental		mature miRNA
1166	1346					L10	hsa-miR-135b*	AUGUAGGGCUAAAAGCCAUGGG	experimental		mature miRNA
1167	2328					L10	hsa-miR-135b*	AUGUAGGGCUAAAAGCCAUGGG	experimental		mature miRNA
1168	3340					L10	hsa-miR-135b*	AUGUAGGGCUAAAAGCCAUGGG	experimental		mature miRNA
1169	395					L10	hsa-miR-136	ACUCCAUUUGUUUUGAUGAUGGA	experimental		mature miRNA
1170	1377					L10	hsa-miR-136	ACUCCAUUUGUUUUGAUGAUGGA	experimental		mature miRNA
1171	2359					L10	hsa-miR-136	ACUCCAUUUGUUUUGAUGAUGGA	experimental		mature miRNA
1172	3371					L10	hsa-miR-136	ACUCCAUUUGUUUUGAUGAUGGA	experimental		mature miRNA
1173	426					L10	hsa-miR-136*	CAUCAUCGUCUCAAAUGAGUCU	experimental		mature miRNA
1174	1408					L10	hsa-miR-136*	CAUCAUCGUCUCAAAUGAGUCU	experimental		mature miRNA
1175	2390					L10	hsa-miR-136*	CAUCAUCGUCUCAAAUGAGUCU	experimental		mature miRNA
1176	3402					L10	hsa-miR-136*	CAUCAUCGUCUCAAAUGAGUCU	experimental		mature miRNA
1177	457					L10	hsa-miR-137	UUAUUGCUUAAGAAUACGCGUAG	experimental		mature miRNA
1178	1439					L10	hsa-miR-137	UUAUUGCUUAAGAAUACGCGUAG	experimental		mature miRNA
1179	2421					L10	hsa-miR-137	UUAUUGCUUAAGAAUACGCGUAG	experimental		mature miRNA
1180	3433					L10	hsa-miR-137	UUAUUGCUUAAGAAUACGCGUAG	experimental		mature miRNA
1181	488					L10	hsa-miR-138	AGCUGGUGUUGUGAAUCAGGCCG	experimental		mature miRNA
1182	1470					L10	hsa-miR-138	AGCUGGUGUUGUGAAUCAGGCCG	experimental		mature miRNA
1183	2452					L10	hsa-miR-138	AGCUGGUGUUGUGAAUCAGGCCG	experimental		mature miRNA
1184	3464					L10	hsa-miR-138	AGCUGGUGUUGUGAAUCAGGCCG	experimental		mature miRNA
1185	519					L10	hsa-miR-138-1*	GCUACUUCACAACACCAGGGCC	experimental		mature miRNA
1186	1501					L10	hsa-miR-138-1*	GCUACUUCACAACACCAGGGCC	experimental		mature miRNA
1187	2483					L10	hsa-miR-138-1*	GCUACUUCACAACACCAGGGCC	experimental		mature miRNA
1188	3495					L10	hsa-miR-138-1*	GCUACUUCACAACACCAGGGCC	experimental		mature miRNA
1189	550					L10	hsa-miR-138-2*	GCUAUUUCACGACACCAGGGUU	experimental		mature miRNA
1190	1532					L10	hsa-miR-138-2*	GCUAUUUCACGACACCAGGGUU	experimental		mature miRNA
1191	2514					L10	hsa-miR-138-2*	GCUAUUUCACGACACCAGGGUU	experimental		mature miRNA
1192	3526					L10	hsa-miR-138-2*	GCUAUUUCACGACACCAGGGUU	experimental		mature miRNA
1193	581					L10	hsa-miR-139-3p	GGAGACGCGGCCCUGUUGGAGU	experimental		mature miRNA
1194	1563					L10	hsa-miR-139-3p	GGAGACGCGGCCCUGUUGGAGU	experimental		mature miRNA
1195	2545					L10	hsa-miR-139-3p	GGAGACGCGGCCCUGUUGGAGU	experimental		mature miRNA
1196	3557					L10	hsa-miR-139-3p	GGAGACGCGGCCCUGUUGGAGU	experimental		mature miRNA
1197	612					L10	hsa-miR-139-5p	UCUACAGUGCACGUGUCUCCAG	experimental		mature miRNA
1198	1594					L10	hsa-miR-139-5p	UCUACAGUGCACGUGUCUCCAG	experimental		mature miRNA
1199	2576					L10	hsa-miR-139-5p	UCUACAGUGCACGUGUCUCCAG	experimental		mature miRNA
1200	3588					L10	hsa-miR-139-5p	UCUACAGUGCACGUGUCUCCAG	experimental		mature miRNA
1201	643					L10	hsa-miR-140-3p	UACCACAGGGUAGAACCACGG	experimental		mature miRNA
1202	1625					L10	hsa-miR-140-3p	UACCACAGGGUAGAACCACGG	experimental		mature miRNA
1203	2607					L10	hsa-miR-140-3p	UACCACAGGGUAGAACCACGG	experimental		mature miRNA
1204	3619					L10	hsa-miR-140-3p	UACCACAGGGUAGAACCACGG	experimental		mature miRNA
1205	674					L10	hsa-miR-140-5p	CAGUGGUUUUACCCUAUGGUAG	experimental		mature miRNA
1206	1656					L10	hsa-miR-140-5p	CAGUGGUUUUACCCUAUGGUAG	experimental		mature miRNA
1207	2638					L10	hsa-miR-140-5p	CAGUGGUUUUACCCUAUGGUAG	experimental		mature miRNA
1208	3650					L10	hsa-miR-140-5p	CAGUGGUUUUACCCUAUGGUAG	experimental		mature miRNA
1209	705					L10	hsa-miR-141	UAACACUGUCUGGUAAAGAUGG	experimental		mature miRNA
1210	1687					L10	hsa-miR-141	UAACACUGUCUGGUAAAGAUGG	experimental		mature miRNA
1211	2669					L10	hsa-miR-141	UAACACUGUCUGGUAAAGAUGG	experimental		mature miRNA
1212	3681					L10	hsa-miR-141	UAACACUGUCUGGUAAAGAUGG	experimental		mature miRNA
1213	736					L10	hsa-miR-141*	CAUCUUCCAGUACAGUGUUGGA	experimental		mature miRNA
1214	1718					L10	hsa-miR-141*	CAUCUUCCAGUACAGUGUUGGA	experimental		mature miRNA
1215	2700					L10	hsa-miR-141*	CAUCUUCCAGUACAGUGUUGGA	experimental		mature miRNA
1216	3712					L10	hsa-miR-141*	CAUCUUCCAGUACAGUGUUGGA	experimental		mature miRNA
1217	767					L10	hsa-miR-142-3p	UGUAGUGUUUCCUACUUUAUGGA	experimental		mature miRNA
1218	1749					L10	hsa-miR-142-3p	UGUAGUGUUUCCUACUUUAUGGA	experimental		mature miRNA
1219	2731					L10	hsa-miR-142-3p	UGUAGUGUUUCCUACUUUAUGGA	experimental		mature miRNA
1220	3743					L10	hsa-miR-142-3p	UGUAGUGUUUCCUACUUUAUGGA	experimental		mature miRNA
1221	798					L10	hsa-miR-142-5p	CAUAAAGUAGAAAGCACUACU	experimental		mature miRNA
1222	1780					L10	hsa-miR-142-5p	CAUAAAGUAGAAAGCACUACU	experimental		mature miRNA
1223	2762					L10	hsa-miR-142-5p	CAUAAAGUAGAAAGCACUACU	experimental		mature miRNA
1224	3774					L10	hsa-miR-142-5p	CAUAAAGUAGAAAGCACUACU	experimental		mature miRNA
1225	829					L10	hsa-miR-143	UGAGAUGAAGCACUGUAGCUC	experimental		mature miRNA
1226	1811					L10	hsa-miR-143	UGAGAUGAAGCACUGUAGCUC	experimental		mature miRNA
1227	2793					L10	hsa-miR-143	UGAGAUGAAGCACUGUAGCUC	experimental		mature miRNA
1228	3805					L10	hsa-miR-143	UGAGAUGAAGCACUGUAGCUC	experimental		mature miRNA
1229	860					L10	hsa-miR-143*	GGUGCAGUGCUGCAUCUCUGGU	experimental		mature miRNA
1230	1842					L10	hsa-miR-143*	GGUGCAGUGCUGCAUCUCUGGU	experimental		mature miRNA
1231	2824					L10	hsa-miR-143*	GGUGCAGUGCUGCAUCUCUGGU	experimental		mature miRNA
1232	3836					L10	hsa-miR-143*	GGUGCAGUGCUGCAUCUCUGGU	experimental		mature miRNA
1233	891					L10	hsa-miR-144	UACAGUAUAGAUGAUGUACU	experimental		mature miRNA
1234	1873					L10	hsa-miR-144	UACAGUAUAGAUGAUGUACU	experimental		mature miRNA
1235	2855					L10	hsa-miR-144	UACAGUAUAGAUGAUGUACU	experimental		mature miRNA
1236	3867					L10	hsa-miR-144	UACAGUAUAGAUGAUGUACU	experimental		mature miRNA
1237	922					L10	hsa-miR-144*	GGAUAUCAUCAUAUACUGUAAG	experimental		mature miRNA
1238	1904					L10	hsa-miR-144*	GGAUAUCAUCAUAUACUGUAAG	experimental		mature miRNA
1239	2886					L10	hsa-miR-144*	GGAUAUCAUCAUAUACUGUAAG	experimental		mature miRNA
1240	3898					L10	hsa-miR-144*	GGAUAUCAUCAUAUACUGUAAG	experimental		mature miRNA
1241	953					L10	hsa-miR-145	GUCCAGUUUUCCCAGGAAUCCCU	experimental		mature miRNA
1242	1935					L10	hsa-miR-145	GUCCAGUUUUCCCAGGAAUCCCU	experimental		mature miRNA
1243	2917					L10	hsa-miR-145	GUCCAGUUUUCCCAGGAAUCCCU	experimental		mature miRNA
1244	3929					L10	hsa-miR-145	GUCCAGUUUUCCCAGGAAUCCCU	experimental		mature miRNA
1245	984					L10	hsa-miR-145*	GGAUUCCUGGAAAUACUGUUCU	experimental		mature miRNA
1246	1966					L10	hsa-miR-145*	GGAUUCCUGGAAAUACUGUUCU	experimental		mature miRNA
1247	2948					L10	hsa-miR-145*	GGAUUCCUGGAAAUACUGUUCU	experimental		mature miRNA
1248	3960					L10	hsa-miR-145*	GGAUUCCUGGAAAUACUGUUCU	experimental		mature miRNA
1249	4					L10	hsa-miR-1468	CUCCGUUUGCCUGUUUCGCUG	experimental		mature miRNA
1250	1016					L10	hsa-miR-1468	CUCCGUUUGCCUGUUUCGCUG	experimental		mature miRNA
1251	1998					L10	hsa-miR-1468	CUCCGUUUGCCUGUUUCGCUG	experimental		mature miRNA
1252	2980					L10	hsa-miR-1468	CUCCGUUUGCCUGUUUCGCUG	experimental		mature miRNA
1253	35					L10	hsa-miR-1469	CUCGGCGCGGGGCGCGGGCUCC	experimental		mature miRNA
1254	1047					L10	hsa-miR-1469	CUCGGCGCGGGGCGCGGGCUCC	experimental		mature miRNA
1255	2029					L10	hsa-miR-1469	CUCGGCGCGGGGCGCGGGCUCC	experimental		mature miRNA
1256	3011					L10	hsa-miR-1469	CUCGGCGCGGGGCGCGGGCUCC	experimental		mature miRNA
1257	66					L10	hsa-miR-146a	UGAGAACUGAAUUCCAUGGGUU	experimental		mature miRNA
1258	1078					L10	hsa-miR-146a	UGAGAACUGAAUUCCAUGGGUU	experimental		mature miRNA
1259	2060					L10	hsa-miR-146a	UGAGAACUGAAUUCCAUGGGUU	experimental		mature miRNA
1260	3042					L10	hsa-miR-146a	UGAGAACUGAAUUCCAUGGGUU	experimental		mature miRNA
1261	97					L10	hsa-miR-146a*	CCUCUGAAAUUCAGUUCUUCAG	experimental		mature miRNA
1262	1109					L10	hsa-miR-146a*	CCUCUGAAAUUCAGUUCUUCAG	experimental		mature miRNA
1263	2091					L10	hsa-miR-146a*	CCUCUGAAAUUCAGUUCUUCAG	experimental		mature miRNA
1264	3073					L10	hsa-miR-146a*	CCUCUGAAAUUCAGUUCUUCAG	experimental		mature miRNA
1265	128					L10	hsa-miR-146b-3p	UGCCCUGUGGACUCAGUUCUGG	experimental		mature miRNA
1266	1140					L10	hsa-miR-146b-3p	UGCCCUGUGGACUCAGUUCUGG	experimental		mature miRNA
1267	2122					L10	hsa-miR-146b-3p	UGCCCUGUGGACUCAGUUCUGG	experimental		mature miRNA
1268	3104					L10	hsa-miR-146b-3p	UGCCCUGUGGACUCAGUUCUGG	experimental		mature miRNA
1269	159					L10	hsa-miR-146b-5p	UGAGAACUGAAUUCCAUAGGCU	experimental		mature miRNA
1270	1171					L10	hsa-miR-146b-5p	UGAGAACUGAAUUCCAUAGGCU	experimental		mature miRNA
1271	2153					L10	hsa-miR-146b-5p	UGAGAACUGAAUUCCAUAGGCU	experimental		mature miRNA
1272	3135					L10	hsa-miR-146b-5p	UGAGAACUGAAUUCCAUAGGCU	experimental		mature miRNA
1273	190					L10	hsa-miR-147	GUGUGUGGAAAUGCUUCUGC	experimental		mature miRNA
1274	1202					L10	hsa-miR-147	GUGUGUGGAAAUGCUUCUGC	experimental		mature miRNA
1275	2184					L10	hsa-miR-147	GUGUGUGGAAAUGCUUCUGC	experimental		mature miRNA
1276	3166					L10	hsa-miR-147	GUGUGUGGAAAUGCUUCUGC	experimental		mature miRNA
1277	221					L10	hsa-miR-1470	GCCCUCCGCCCGUGCACCCCG	experimental		mature miRNA
1278	1233					L10	hsa-miR-1470	GCCCUCCGCCCGUGCACCCCG	experimental		mature miRNA
1279	2215					L10	hsa-miR-1470	GCCCUCCGCCCGUGCACCCCG	experimental		mature miRNA
1280	3197					L10	hsa-miR-1470	GCCCUCCGCCCGUGCACCCCG	experimental		mature miRNA
1281	252					L10	hsa-miR-1471	GCCCGCGUGUGGAGCCAGGUGU	experimental		mature miRNA
1282	1264					L10	hsa-miR-1471	GCCCGCGUGUGGAGCCAGGUGU	experimental		mature miRNA
1283	2246					L10	hsa-miR-1471	GCCCGCGUGUGGAGCCAGGUGU	experimental		mature miRNA
1284	3228					L10	hsa-miR-1471	GCCCGCGUGUGGAGCCAGGUGU	experimental		mature miRNA
1285	283					L10	hsa-miR-147b	GUGUGCGGAAAUGCUUCUGCUA	experimental		mature miRNA
1286	1295					L10	hsa-miR-147b	GUGUGCGGAAAUGCUUCUGCUA	experimental		mature miRNA
1287	2277					L10	hsa-miR-147b	GUGUGCGGAAAUGCUUCUGCUA	experimental		mature miRNA
1288	3259					L10	hsa-miR-147b	GUGUGCGGAAAUGCUUCUGCUA	experimental		mature miRNA
1289	314					L10	hsa-miR-148a	UCAGUGCACUACAGAACUUUGU	experimental		mature miRNA
1290	1326					L10	hsa-miR-148a	UCAGUGCACUACAGAACUUUGU	experimental		mature miRNA
1291	2308					L10	hsa-miR-148a	UCAGUGCACUACAGAACUUUGU	experimental		mature miRNA
1292	3290					L10	hsa-miR-148a	UCAGUGCACUACAGAACUUUGU	experimental		mature miRNA
1293	345					L10	hsa-miR-148a*	AAAGUUCUGAGACACUCCGACU	experimental		mature miRNA
1294	1357					L10	hsa-miR-148a*	AAAGUUCUGAGACACUCCGACU	experimental		mature miRNA
1295	2339					L10	hsa-miR-148a*	AAAGUUCUGAGACACUCCGACU	experimental		mature miRNA
1296	3321					L10	hsa-miR-148a*	AAAGUUCUGAGACACUCCGACU	experimental		mature miRNA
1297	376					L10	hsa-miR-148b	UCAGUGCAUCACAGAACUUUGU	experimental		mature miRNA
1298	1388					L10	hsa-miR-148b	UCAGUGCAUCACAGAACUUUGU	experimental		mature miRNA
1299	2370					L10	hsa-miR-148b	UCAGUGCAUCACAGAACUUUGU	experimental		mature miRNA
1300	3352					L10	hsa-miR-148b	UCAGUGCAUCACAGAACUUUGU	experimental		mature miRNA
1301	407					L10	hsa-miR-148b*	AAGUUCUGUUAUACACUCAGGC	experimental		mature miRNA
1302	1419					L10	hsa-miR-148b*	AAGUUCUGUUAUACACUCAGGC	experimental		mature miRNA
1303	2401					L10	hsa-miR-148b*	AAGUUCUGUUAUACACUCAGGC	experimental		mature miRNA
1304	3383					L10	hsa-miR-148b*	AAGUUCUGUUAUACACUCAGGC	experimental		mature miRNA
1305	438					L10	hsa-miR-149	UCUGGCUCCGUGUCUUCACUCCC	experimental		mature miRNA
1306	1450					L10	hsa-miR-149	UCUGGCUCCGUGUCUUCACUCCC	experimental		mature miRNA
1307	2432					L10	hsa-miR-149	UCUGGCUCCGUGUCUUCACUCCC	experimental		mature miRNA
1308	3414					L10	hsa-miR-149	UCUGGCUCCGUGUCUUCACUCCC	experimental		mature miRNA
1309	469					L10	hsa-miR-149*	AGGGAGGGACGGGGGCUGUGC	experimental		mature miRNA
1310	1481					L10	hsa-miR-149*	AGGGAGGGACGGGGGCUGUGC	experimental		mature miRNA
1311	2463					L10	hsa-miR-149*	AGGGAGGGACGGGGGCUGUGC	experimental		mature miRNA
1312	3445					L10	hsa-miR-149*	AGGGAGGGACGGGGGCUGUGC	experimental		mature miRNA
1313	500					L10	hsa-miR-150	UCUCCCAACCCUUGUACCAGUG	experimental		mature miRNA
1314	1512					L10	hsa-miR-150	UCUCCCAACCCUUGUACCAGUG	experimental		mature miRNA
1315	2494					L10	hsa-miR-150	UCUCCCAACCCUUGUACCAGUG	experimental		mature miRNA
1316	3476					L10	hsa-miR-150	UCUCCCAACCCUUGUACCAGUG	experimental		mature miRNA
1317	531					L10	hsa-miR-150*	CUGGUACAGGCCUGGGGGACAG	experimental		mature miRNA
1318	1543					L10	hsa-miR-150*	CUGGUACAGGCCUGGGGGACAG	experimental		mature miRNA
1319	2525					L10	hsa-miR-150*	CUGGUACAGGCCUGGGGGACAG	experimental		mature miRNA
1320	3507					L10	hsa-miR-150*	CUGGUACAGGCCUGGGGGACAG	experimental		mature miRNA
1321	562					L10	hsa-miR-151-3p	CUAGACUGAAGCUCCUUGAGG	experimental		mature miRNA
1322	1574					L10	hsa-miR-151-3p	CUAGACUGAAGCUCCUUGAGG	experimental		mature miRNA
1323	2556					L10	hsa-miR-151-3p	CUAGACUGAAGCUCCUUGAGG	experimental		mature miRNA
1324	3538					L10	hsa-miR-151-3p	CUAGACUGAAGCUCCUUGAGG	experimental		mature miRNA
1325	593					L10	hsa-miR-151-5p	UCGAGGAGCUCACAGUCUAGU	experimental		mature miRNA
1326	1605					L10	hsa-miR-151-5p	UCGAGGAGCUCACAGUCUAGU	experimental		mature miRNA
1327	2587					L10	hsa-miR-151-5p	UCGAGGAGCUCACAGUCUAGU	experimental		mature miRNA
1328	3569					L10	hsa-miR-151-5p	UCGAGGAGCUCACAGUCUAGU	experimental		mature miRNA
1329	624					L10	hsa-miR-152	UCAGUGCAUGACAGAACUUGG	experimental		mature miRNA
1330	1636					L10	hsa-miR-152	UCAGUGCAUGACAGAACUUGG	experimental		mature miRNA
1331	2618					L10	hsa-miR-152	UCAGUGCAUGACAGAACUUGG	experimental		mature miRNA
1332	3600					L10	hsa-miR-152	UCAGUGCAUGACAGAACUUGG	experimental		mature miRNA
1333	655					L10	hsa-miR-153	UUGCAUAGUCACAAAAGUGAUC	experimental		mature miRNA
1334	1667					L10	hsa-miR-153	UUGCAUAGUCACAAAAGUGAUC	experimental		mature miRNA
1335	2649					L10	hsa-miR-153	UUGCAUAGUCACAAAAGUGAUC	experimental		mature miRNA
1336	3631					L10	hsa-miR-153	UUGCAUAGUCACAAAAGUGAUC	experimental		mature miRNA
1337	686					L10	hsa-miR-1537	AAAACCGUCUAGUUACAGUUGU	experimental		mature miRNA
1338	1698					L10	hsa-miR-1537	AAAACCGUCUAGUUACAGUUGU	experimental		mature miRNA
1339	2680					L10	hsa-miR-1537	AAAACCGUCUAGUUACAGUUGU	experimental		mature miRNA
1340	3662					L10	hsa-miR-1537	AAAACCGUCUAGUUACAGUUGU	experimental		mature miRNA
1341	717					L10	hsa-miR-1538	CGGCCCGGGCUGCUGCUGUUCCU	experimental		mature miRNA
1342	1729					L10	hsa-miR-1538	CGGCCCGGGCUGCUGCUGUUCCU	experimental		mature miRNA
1343	2711					L10	hsa-miR-1538	CGGCCCGGGCUGCUGCUGUUCCU	experimental		mature miRNA
1344	3693					L10	hsa-miR-1538	CGGCCCGGGCUGCUGCUGUUCCU	experimental		mature miRNA
1345	748					L10	hsa-miR-1539	UCCUGCGCGUCCCAGAUGCCC	experimental		mature miRNA
1346	1760					L10	hsa-miR-1539	UCCUGCGCGUCCCAGAUGCCC	experimental		mature miRNA
1347	2742					L10	hsa-miR-1539	UCCUGCGCGUCCCAGAUGCCC	experimental		mature miRNA
1348	3724					L10	hsa-miR-1539	UCCUGCGCGUCCCAGAUGCCC	experimental		mature miRNA
1349	779					L10	hsa-miR-154	UAGGUUAUCCGUGUUGCCUUCG	experimental		mature miRNA
1350	1791					L10	hsa-miR-154	UAGGUUAUCCGUGUUGCCUUCG	experimental		mature miRNA
1351	2773					L10	hsa-miR-154	UAGGUUAUCCGUGUUGCCUUCG	experimental		mature miRNA
1352	3755					L10	hsa-miR-154	UAGGUUAUCCGUGUUGCCUUCG	experimental		mature miRNA
1353	810					L10	hsa-miR-154*	AAUCAUACACGGUUGACCUAUU	experimental		mature miRNA
1354	1822					L10	hsa-miR-154*	AAUCAUACACGGUUGACCUAUU	experimental		mature miRNA
1355	2804					L10	hsa-miR-154*	AAUCAUACACGGUUGACCUAUU	experimental		mature miRNA
1356	3786					L10	hsa-miR-154*	AAUCAUACACGGUUGACCUAUU	experimental		mature miRNA
1357	841					L10	hsa-miR-155	UUAAUGCUAAUCGUGAUAGGGGU	experimental		mature miRNA
1358	1853					L10	hsa-miR-155	UUAAUGCUAAUCGUGAUAGGGGU	experimental		mature miRNA
1359	2835					L10	hsa-miR-155	UUAAUGCUAAUCGUGAUAGGGGU	experimental		mature miRNA
1360	3817					L10	hsa-miR-155	UUAAUGCUAAUCGUGAUAGGGGU	experimental		mature miRNA
1361	872					L10	hsa-miR-155*	CUCCUACAUAUUAGCAUUAACA	experimental		mature miRNA
1362	1884					L10	hsa-miR-155*	CUCCUACAUAUUAGCAUUAACA	experimental		mature miRNA
1363	2866					L10	hsa-miR-155*	CUCCUACAUAUUAGCAUUAACA	experimental		mature miRNA
1364	3848					L10	hsa-miR-155*	CUCCUACAUAUUAGCAUUAACA	experimental		mature miRNA
1365	903					L10	hsa-miR-15a	UAGCAGCACAUAAUGGUUUGUG	experimental		mature miRNA
1366	1915					L10	hsa-miR-15a	UAGCAGCACAUAAUGGUUUGUG	experimental		mature miRNA
1367	2897					L10	hsa-miR-15a	UAGCAGCACAUAAUGGUUUGUG	experimental		mature miRNA
1368	3879					L10	hsa-miR-15a	UAGCAGCACAUAAUGGUUUGUG	experimental		mature miRNA
1369	934					L10	hsa-miR-15a*	CAGGCCAUAUUGUGCUGCCUCA	experimental		mature miRNA
1370	1946					L10	hsa-miR-15a*	CAGGCCAUAUUGUGCUGCCUCA	experimental		mature miRNA
1371	2928					L10	hsa-miR-15a*	CAGGCCAUAUUGUGCUGCCUCA	experimental		mature miRNA
1372	3910					L10	hsa-miR-15a*	CAGGCCAUAUUGUGCUGCCUCA	experimental		mature miRNA
1373	965					L10	hsa-miR-15b	UAGCAGCACAUCAUGGUUUACA	experimental		mature miRNA
1374	1977					L10	hsa-miR-15b	UAGCAGCACAUCAUGGUUUACA	experimental		mature miRNA
1375	2959					L10	hsa-miR-15b	UAGCAGCACAUCAUGGUUUACA	experimental		mature miRNA
1376	3941					L10	hsa-miR-15b	UAGCAGCACAUCAUGGUUUACA	experimental		mature miRNA
1377	14					L10	hsa-miR-15b*	CGAAUCAUUAUUUGCUGCUCUA	experimental		mature miRNA
1378	996					L10	hsa-miR-15b*	CGAAUCAUUAUUUGCUGCUCUA	experimental		mature miRNA
1379	2008					L10	hsa-miR-15b*	CGAAUCAUUAUUUGCUGCUCUA	experimental		mature miRNA
1380	2990					L10	hsa-miR-15b*	CGAAUCAUUAUUUGCUGCUCUA	experimental		mature miRNA
1381	45					L10	hsa-miR-16	UAGCAGCACGUAAAUAUUGGCG	experimental		mature miRNA
1382	1027					L10	hsa-miR-16	UAGCAGCACGUAAAUAUUGGCG	experimental		mature miRNA
1383	2039					L10	hsa-miR-16	UAGCAGCACGUAAAUAUUGGCG	experimental		mature miRNA
1384	3021					L10	hsa-miR-16	UAGCAGCACGUAAAUAUUGGCG	experimental		mature miRNA
1385	76					L10	hsa-miR-16-1*	CCAGUAUUAACUGUGCUGCUGA	experimental		mature miRNA
1386	1058					L10	hsa-miR-16-1*	CCAGUAUUAACUGUGCUGCUGA	experimental		mature miRNA
1387	2070					L10	hsa-miR-16-1*	CCAGUAUUAACUGUGCUGCUGA	experimental		mature miRNA
1388	3052					L10	hsa-miR-16-1*	CCAGUAUUAACUGUGCUGCUGA	experimental		mature miRNA
1389	107					L10	hsa-miR-16-2*	CCAAUAUUACUGUGCUGCUUUA	experimental		mature miRNA
1390	1089					L10	hsa-miR-16-2*	CCAAUAUUACUGUGCUGCUUUA	experimental		mature miRNA
1391	2101					L10	hsa-miR-16-2*	CCAAUAUUACUGUGCUGCUUUA	experimental		mature miRNA
1392	3083					L10	hsa-miR-16-2*	CCAAUAUUACUGUGCUGCUUUA	experimental		mature miRNA
1393	138					L10	hsa-miR-17	CAAAGUGCUUACAGUGCAGGUAG	experimental		mature miRNA
1394	1120					L10	hsa-miR-17	CAAAGUGCUUACAGUGCAGGUAG	experimental		mature miRNA
1395	2132					L10	hsa-miR-17	CAAAGUGCUUACAGUGCAGGUAG	experimental		mature miRNA
1396	3114					L10	hsa-miR-17	CAAAGUGCUUACAGUGCAGGUAG	experimental		mature miRNA
1397	169					L10	hsa-miR-17*	ACUGCAGUGAAGGCACUUGUAG	experimental		mature miRNA
1398	1151					L10	hsa-miR-17*	ACUGCAGUGAAGGCACUUGUAG	experimental		mature miRNA
1399	2163					L10	hsa-miR-17*	ACUGCAGUGAAGGCACUUGUAG	experimental		mature miRNA
1400	3145					L10	hsa-miR-17*	ACUGCAGUGAAGGCACUUGUAG	experimental		mature miRNA
1401	200					L10	hsa-miR-181a	AACAUUCAACGCUGUCGGUGAGU	experimental		mature miRNA
1402	1182					L10	hsa-miR-181a	AACAUUCAACGCUGUCGGUGAGU	experimental		mature miRNA
1403	2194					L10	hsa-miR-181a	AACAUUCAACGCUGUCGGUGAGU	experimental		mature miRNA
1404	3176					L10	hsa-miR-181a	AACAUUCAACGCUGUCGGUGAGU	experimental		mature miRNA
1405	231					L10	hsa-miR-181a*	ACCAUCGACCGUUGAUUGUACC	experimental		mature miRNA
1406	1213					L10	hsa-miR-181a*	ACCAUCGACCGUUGAUUGUACC	experimental		mature miRNA
1407	2225					L10	hsa-miR-181a*	ACCAUCGACCGUUGAUUGUACC	experimental		mature miRNA
1408	3207					L10	hsa-miR-181a*	ACCAUCGACCGUUGAUUGUACC	experimental		mature miRNA
1409	262					L10	hsa-miR-181a-2*	ACCACUGACCGUUGACUGUACC	experimental		mature miRNA
1410	1244					L10	hsa-miR-181a-2*	ACCACUGACCGUUGACUGUACC	experimental		mature miRNA
1411	2256					L10	hsa-miR-181a-2*	ACCACUGACCGUUGACUGUACC	experimental		mature miRNA
1412	3238					L10	hsa-miR-181a-2*	ACCACUGACCGUUGACUGUACC	experimental		mature miRNA
1413	293					L10	hsa-miR-181b	AACAUUCAUUGCUGUCGGUGGGU	experimental		mature miRNA
1414	1275					L10	hsa-miR-181b	AACAUUCAUUGCUGUCGGUGGGU	experimental		mature miRNA
1415	2287					L10	hsa-miR-181b	AACAUUCAUUGCUGUCGGUGGGU	experimental		mature miRNA
1416	3269					L10	hsa-miR-181b	AACAUUCAUUGCUGUCGGUGGGU	experimental		mature miRNA
1417	324					L10	hsa-miR-181c	AACAUUCAACCUGUCGGUGAGU	experimental		mature miRNA
1418	1306					L10	hsa-miR-181c	AACAUUCAACCUGUCGGUGAGU	experimental		mature miRNA
1419	2318					L10	hsa-miR-181c	AACAUUCAACCUGUCGGUGAGU	experimental		mature miRNA
1420	3300					L10	hsa-miR-181c	AACAUUCAACCUGUCGGUGAGU	experimental		mature miRNA
1421	355					L10	hsa-miR-181c*	AACCAUCGACCGUUGAGUGGAC	experimental		mature miRNA
1422	1337					L10	hsa-miR-181c*	AACCAUCGACCGUUGAGUGGAC	experimental		mature miRNA
1423	2349					L10	hsa-miR-181c*	AACCAUCGACCGUUGAGUGGAC	experimental		mature miRNA
1424	3331					L10	hsa-miR-181c*	AACCAUCGACCGUUGAGUGGAC	experimental		mature miRNA
1425	386					L10	hsa-miR-181d	AACAUUCAUUGUUGUCGGUGGGU	experimental		mature miRNA
1426	1368					L10	hsa-miR-181d	AACAUUCAUUGUUGUCGGUGGGU	experimental		mature miRNA
1427	2380					L10	hsa-miR-181d	AACAUUCAUUGUUGUCGGUGGGU	experimental		mature miRNA
1428	3362					L10	hsa-miR-181d	AACAUUCAUUGUUGUCGGUGGGU	experimental		mature miRNA
1429	417					L10	hsa-miR-182	UUUGGCAAUGGUAGAACUCACACU	experimental		mature miRNA
1430	1399					L10	hsa-miR-182	UUUGGCAAUGGUAGAACUCACACU	experimental		mature miRNA
1431	2411					L10	hsa-miR-182	UUUGGCAAUGGUAGAACUCACACU	experimental		mature miRNA
1432	3393					L10	hsa-miR-182	UUUGGCAAUGGUAGAACUCACACU	experimental		mature miRNA
1433	448					L10	hsa-miR-182*	UGGUUCUAGACUUGCCAACUA	experimental		mature miRNA
1434	1430					L10	hsa-miR-182*	UGGUUCUAGACUUGCCAACUA	experimental		mature miRNA
1435	2442					L10	hsa-miR-182*	UGGUUCUAGACUUGCCAACUA	experimental		mature miRNA
1436	3424					L10	hsa-miR-182*	UGGUUCUAGACUUGCCAACUA	experimental		mature miRNA
1437	479					L10	hsa-miR-1825	UCCAGUGCCCUCCUCUCC	experimental		mature miRNA
1438	1461					L10	hsa-miR-1825	UCCAGUGCCCUCCUCUCC	experimental		mature miRNA
1439	2473					L10	hsa-miR-1825	UCCAGUGCCCUCCUCUCC	experimental		mature miRNA
1440	3455					L10	hsa-miR-1825	UCCAGUGCCCUCCUCUCC	experimental		mature miRNA
1441	510					L10	hsa-miR-1826	AUUGAUCAUCGACACUUCGAACGCAAU	experimental		mature miRNA
1442	1492					L10	hsa-miR-1826	AUUGAUCAUCGACACUUCGAACGCAAU	experimental		mature miRNA
1443	2504					L10	hsa-miR-1826	AUUGAUCAUCGACACUUCGAACGCAAU	experimental		mature miRNA
1444	3486					L10	hsa-miR-1826	AUUGAUCAUCGACACUUCGAACGCAAU	experimental		mature miRNA
1445	541					L10	hsa-miR-1827	UGAGGCAGUAGAUUGAAU	experimental		mature miRNA
1446	1523					L10	hsa-miR-1827	UGAGGCAGUAGAUUGAAU	experimental		mature miRNA
1447	2535					L10	hsa-miR-1827	UGAGGCAGUAGAUUGAAU	experimental		mature miRNA
1448	3517					L10	hsa-miR-1827	UGAGGCAGUAGAUUGAAU	experimental		mature miRNA
1449	572					L10	hsa-miR-183	UAUGGCACUGGUAGAAUUCACU	experimental		mature miRNA
1450	1554					L10	hsa-miR-183	UAUGGCACUGGUAGAAUUCACU	experimental		mature miRNA
1451	2566					L10	hsa-miR-183	UAUGGCACUGGUAGAAUUCACU	experimental		mature miRNA
1452	3548					L10	hsa-miR-183	UAUGGCACUGGUAGAAUUCACU	experimental		mature miRNA
1453	603					L10	hsa-miR-183*	GUGAAUUACCGAAGGGCCAUAA	experimental		mature miRNA
1454	1585					L10	hsa-miR-183*	GUGAAUUACCGAAGGGCCAUAA	experimental		mature miRNA
1455	2597					L10	hsa-miR-183*	GUGAAUUACCGAAGGGCCAUAA	experimental		mature miRNA
1456	3579					L10	hsa-miR-183*	GUGAAUUACCGAAGGGCCAUAA	experimental		mature miRNA
1457	634					L10	hsa-miR-184	UGGACGGAGAACUGAUAAGGGU	experimental		mature miRNA
1458	1616					L10	hsa-miR-184	UGGACGGAGAACUGAUAAGGGU	experimental		mature miRNA
1459	2628					L10	hsa-miR-184	UGGACGGAGAACUGAUAAGGGU	experimental		mature miRNA
1460	3610					L10	hsa-miR-184	UGGACGGAGAACUGAUAAGGGU	experimental		mature miRNA
1461	665					L10	hsa-miR-185	UGGAGAGAAAGGCAGUUCCUGA	experimental		mature miRNA
1462	1647					L10	hsa-miR-185	UGGAGAGAAAGGCAGUUCCUGA	experimental		mature miRNA
1463	2659					L10	hsa-miR-185	UGGAGAGAAAGGCAGUUCCUGA	experimental		mature miRNA
1464	3641					L10	hsa-miR-185	UGGAGAGAAAGGCAGUUCCUGA	experimental		mature miRNA
1465	696					L10	hsa-miR-185*	AGGGGCUGGCUUUCCUCUGGUC	experimental		mature miRNA
1466	1678					L10	hsa-miR-185*	AGGGGCUGGCUUUCCUCUGGUC	experimental		mature miRNA
1467	2690					L10	hsa-miR-185*	AGGGGCUGGCUUUCCUCUGGUC	experimental		mature miRNA
1468	3672					L10	hsa-miR-185*	AGGGGCUGGCUUUCCUCUGGUC	experimental		mature miRNA
1469	727					L10	hsa-miR-186	CAAAGAAUUCUCCUUUUGGGCU	experimental		mature miRNA
1470	1709					L10	hsa-miR-186	CAAAGAAUUCUCCUUUUGGGCU	experimental		mature miRNA
1471	2721					L10	hsa-miR-186	CAAAGAAUUCUCCUUUUGGGCU	experimental		mature miRNA
1472	3703					L10	hsa-miR-186	CAAAGAAUUCUCCUUUUGGGCU	experimental		mature miRNA
1473	758					L10	hsa-miR-186*	GCCCAAAGGUGAAUUUUUUGGG	experimental		mature miRNA
1474	1740					L10	hsa-miR-186*	GCCCAAAGGUGAAUUUUUUGGG	experimental		mature miRNA
1475	2752					L10	hsa-miR-186*	GCCCAAAGGUGAAUUUUUUGGG	experimental		mature miRNA
1476	3734					L10	hsa-miR-186*	GCCCAAAGGUGAAUUUUUUGGG	experimental		mature miRNA
1477	789					L10	hsa-miR-187	UCGUGUCUUGUGUUGCAGCCGG	experimental		mature miRNA
1478	1771					L10	hsa-miR-187	UCGUGUCUUGUGUUGCAGCCGG	experimental		mature miRNA
1479	2783					L10	hsa-miR-187	UCGUGUCUUGUGUUGCAGCCGG	experimental		mature miRNA
1480	3765					L10	hsa-miR-187	UCGUGUCUUGUGUUGCAGCCGG	experimental		mature miRNA
1481	820					L10	hsa-miR-187*	GGCUACAACACAGGACCCGGGC	experimental		mature miRNA
1482	1802					L10	hsa-miR-187*	GGCUACAACACAGGACCCGGGC	experimental		mature miRNA
1483	2814					L10	hsa-miR-187*	GGCUACAACACAGGACCCGGGC	experimental		mature miRNA
1484	3796					L10	hsa-miR-187*	GGCUACAACACAGGACCCGGGC	experimental		mature miRNA
1485	851					L10	hsa-miR-188-3p	CUCCCACAUGCAGGGUUUGCA	experimental		mature miRNA
1486	1833					L10	hsa-miR-188-3p	CUCCCACAUGCAGGGUUUGCA	experimental		mature miRNA
1487	2845					L10	hsa-miR-188-3p	CUCCCACAUGCAGGGUUUGCA	experimental		mature miRNA
1488	3827					L10	hsa-miR-188-3p	CUCCCACAUGCAGGGUUUGCA	experimental		mature miRNA
1489	882					L10	hsa-miR-188-5p	CAUCCCUUGCAUGGUGGAGGG	experimental		mature miRNA
1490	1864					L10	hsa-miR-188-5p	CAUCCCUUGCAUGGUGGAGGG	experimental		mature miRNA
1491	2876					L10	hsa-miR-188-5p	CAUCCCUUGCAUGGUGGAGGG	experimental		mature miRNA
1492	3858					L10	hsa-miR-188-5p	CAUCCCUUGCAUGGUGGAGGG	experimental		mature miRNA
1493	913					L10	hsa-miR-18a	UAAGGUGCAUCUAGUGCAGAUAG	experimental		mature miRNA
1494	1895					L10	hsa-miR-18a	UAAGGUGCAUCUAGUGCAGAUAG	experimental		mature miRNA
1495	2907					L10	hsa-miR-18a	UAAGGUGCAUCUAGUGCAGAUAG	experimental		mature miRNA
1496	3889					L10	hsa-miR-18a	UAAGGUGCAUCUAGUGCAGAUAG	experimental		mature miRNA
1497	944					L10	hsa-miR-18a*	ACUGCCCUAAGUGCUCCUUCUGG	experimental		mature miRNA
1498	1926					L10	hsa-miR-18a*	ACUGCCCUAAGUGCUCCUUCUGG	experimental		mature miRNA
1499	2938					L10	hsa-miR-18a*	ACUGCCCUAAGUGCUCCUUCUGG	experimental		mature miRNA
1500	3920					L10	hsa-miR-18a*	ACUGCCCUAAGUGCUCCUUCUGG	experimental		mature miRNA
1501	975					L10	hsa-miR-18b	UAAGGUGCAUCUAGUGCAGUUAG	experimental		mature miRNA
1502	1957					L10	hsa-miR-18b	UAAGGUGCAUCUAGUGCAGUUAG	experimental		mature miRNA
1503	2969					L10	hsa-miR-18b	UAAGGUGCAUCUAGUGCAGUUAG	experimental		mature miRNA
1504	3951					L10	hsa-miR-18b	UAAGGUGCAUCUAGUGCAGUUAG	experimental		mature miRNA
1505	24					L10	hsa-miR-18b*	UGCCCUAAAUGCCCCUUCUGGC	experimental		mature miRNA
1506	1006					L10	hsa-miR-18b*	UGCCCUAAAUGCCCCUUCUGGC	experimental		mature miRNA
1507	1988					L10	hsa-miR-18b*	UGCCCUAAAUGCCCCUUCUGGC	experimental		mature miRNA
1508	3000					L10	hsa-miR-18b*	UGCCCUAAAUGCCCCUUCUGGC	experimental		mature miRNA
1509	55					L10	hsa-miR-190	UGAUAUGUUUGAUAUAUUAGGU	experimental		mature miRNA
1510	1037					L10	hsa-miR-190	UGAUAUGUUUGAUAUAUUAGGU	experimental		mature miRNA
1511	2019					L10	hsa-miR-190	UGAUAUGUUUGAUAUAUUAGGU	experimental		mature miRNA
1512	3031					L10	hsa-miR-190	UGAUAUGUUUGAUAUAUUAGGU	experimental		mature miRNA
1513	86					L10	hsa-miR-1908	CGGCGGGGACGGCGAUUGGUC	experimental		mature miRNA
1514	1068					L10	hsa-miR-1908	CGGCGGGGACGGCGAUUGGUC	experimental		mature miRNA
1515	2050					L10	hsa-miR-1908	CGGCGGGGACGGCGAUUGGUC	experimental		mature miRNA
1516	3062					L10	hsa-miR-1908	CGGCGGGGACGGCGAUUGGUC	experimental		mature miRNA
1517	117					L10	hsa-miR-1909	CGCAGGGGCCGGGUGCUCACCG	experimental		mature miRNA
1518	1099					L10	hsa-miR-1909	CGCAGGGGCCGGGUGCUCACCG	experimental		mature miRNA
1519	2081					L10	hsa-miR-1909	CGCAGGGGCCGGGUGCUCACCG	experimental		mature miRNA
1520	3093					L10	hsa-miR-1909	CGCAGGGGCCGGGUGCUCACCG	experimental		mature miRNA
1521	148					L10	hsa-miR-1909*	UGAGUGCCGGUGCCUGCCCUG	experimental		mature miRNA
1522	1130					L10	hsa-miR-1909*	UGAGUGCCGGUGCCUGCCCUG	experimental		mature miRNA
1523	2112					L10	hsa-miR-1909*	UGAGUGCCGGUGCCUGCCCUG	experimental		mature miRNA
1524	3124					L10	hsa-miR-1909*	UGAGUGCCGGUGCCUGCCCUG	experimental		mature miRNA
1525	179					L10	hsa-miR-190b	UGAUAUGUUUGAUAUUGGGUU	experimental		mature miRNA
1526	1161					L10	hsa-miR-190b	UGAUAUGUUUGAUAUUGGGUU	experimental		mature miRNA
1527	2143					L10	hsa-miR-190b	UGAUAUGUUUGAUAUUGGGUU	experimental		mature miRNA
1528	3155					L10	hsa-miR-190b	UGAUAUGUUUGAUAUUGGGUU	experimental		mature miRNA
1529	210					L10	hsa-miR-191	CAACGGAAUCCCAAAAGCAGCUG	experimental		mature miRNA
1530	1192					L10	hsa-miR-191	CAACGGAAUCCCAAAAGCAGCUG	experimental		mature miRNA
1531	2174					L10	hsa-miR-191	CAACGGAAUCCCAAAAGCAGCUG	experimental		mature miRNA
1532	3186					L10	hsa-miR-191	CAACGGAAUCCCAAAAGCAGCUG	experimental		mature miRNA
1533	241					L10	hsa-miR-191*	GCUGCGCUUGGAUUUCGUCCCC	experimental		mature miRNA
1534	1223					L10	hsa-miR-191*	GCUGCGCUUGGAUUUCGUCCCC	experimental		mature miRNA
1535	2205					L10	hsa-miR-191*	GCUGCGCUUGGAUUUCGUCCCC	experimental		mature miRNA
1536	3217					L10	hsa-miR-191*	GCUGCGCUUGGAUUUCGUCCCC	experimental		mature miRNA
1537	272					L10	hsa-miR-1910	CCAGUCCUGUGCCUGCCGCCU	experimental		mature miRNA
1538	1254					L10	hsa-miR-1910	CCAGUCCUGUGCCUGCCGCCU	experimental		mature miRNA
1539	2236					L10	hsa-miR-1910	CCAGUCCUGUGCCUGCCGCCU	experimental		mature miRNA
1540	3248					L10	hsa-miR-1910	CCAGUCCUGUGCCUGCCGCCU	experimental		mature miRNA
1541	303					L10	hsa-miR-1911	UGAGUACCGCCAUGUCUGUUGGG	experimental		mature miRNA
1542	1285					L10	hsa-miR-1911	UGAGUACCGCCAUGUCUGUUGGG	experimental		mature miRNA
1543	2267					L10	hsa-miR-1911	UGAGUACCGCCAUGUCUGUUGGG	experimental		mature miRNA
1544	3279					L10	hsa-miR-1911	UGAGUACCGCCAUGUCUGUUGGG	experimental		mature miRNA
1545	334					L10	hsa-miR-1911*	CACCAGGCAUUGUGGUCUCC	experimental		mature miRNA
1546	1316					L10	hsa-miR-1911*	CACCAGGCAUUGUGGUCUCC	experimental		mature miRNA
1547	2298					L10	hsa-miR-1911*	CACCAGGCAUUGUGGUCUCC	experimental		mature miRNA
1548	3310					L10	hsa-miR-1911*	CACCAGGCAUUGUGGUCUCC	experimental		mature miRNA
1549	365					L10	hsa-miR-1912	UACCCAGAGCAUGCAGUGUGAA	experimental		mature miRNA
1550	1347					L10	hsa-miR-1912	UACCCAGAGCAUGCAGUGUGAA	experimental		mature miRNA
1551	2329					L10	hsa-miR-1912	UACCCAGAGCAUGCAGUGUGAA	experimental		mature miRNA
1552	3341					L10	hsa-miR-1912	UACCCAGAGCAUGCAGUGUGAA	experimental		mature miRNA
1553	396					L10	hsa-miR-1913	UCUGCCCCCUCCGCUGCUGCCA	experimental		mature miRNA
1554	1378					L10	hsa-miR-1913	UCUGCCCCCUCCGCUGCUGCCA	experimental		mature miRNA
1555	2360					L10	hsa-miR-1913	UCUGCCCCCUCCGCUGCUGCCA	experimental		mature miRNA
1556	3372					L10	hsa-miR-1913	UCUGCCCCCUCCGCUGCUGCCA	experimental		mature miRNA
1557	427					L10	hsa-miR-1914	CCCUGUGCCCGGCCCACUUCUG	experimental		mature miRNA
1558	1409					L10	hsa-miR-1914	CCCUGUGCCCGGCCCACUUCUG	experimental		mature miRNA
1559	2391					L10	hsa-miR-1914	CCCUGUGCCCGGCCCACUUCUG	experimental		mature miRNA
1560	3403					L10	hsa-miR-1914	CCCUGUGCCCGGCCCACUUCUG	experimental		mature miRNA
1561	458					L10	hsa-miR-1914*	GGAGGGGUCCCGCACUGGGAGG	experimental		mature miRNA
1562	1440					L10	hsa-miR-1914*	GGAGGGGUCCCGCACUGGGAGG	experimental		mature miRNA
1563	2422					L10	hsa-miR-1914*	GGAGGGGUCCCGCACUGGGAGG	experimental		mature miRNA
1564	3434					L10	hsa-miR-1914*	GGAGGGGUCCCGCACUGGGAGG	experimental		mature miRNA
1565	489					L10	hsa-miR-1915	CCCCAGGGCGACGCGGCGGG	experimental		mature miRNA
1566	1471					L10	hsa-miR-1915	CCCCAGGGCGACGCGGCGGG	experimental		mature miRNA
1567	2453					L10	hsa-miR-1915	CCCCAGGGCGACGCGGCGGG	experimental		mature miRNA
1568	3465					L10	hsa-miR-1915	CCCCAGGGCGACGCGGCGGG	experimental		mature miRNA
1569	520					L10	hsa-miR-1915*	ACCUUGCCUUGCUGCCCGGGCC	experimental		mature miRNA
1570	1502					L10	hsa-miR-1915*	ACCUUGCCUUGCUGCCCGGGCC	experimental		mature miRNA
1571	2484					L10	hsa-miR-1915*	ACCUUGCCUUGCUGCCCGGGCC	experimental		mature miRNA
1572	3496					L10	hsa-miR-1915*	ACCUUGCCUUGCUGCCCGGGCC	experimental		mature miRNA
1573	551					L10	hsa-miR-192	CUGACCUAUGAAUUGACAGCC	experimental		mature miRNA
1574	1533					L10	hsa-miR-192	CUGACCUAUGAAUUGACAGCC	experimental		mature miRNA
1575	2515					L10	hsa-miR-192	CUGACCUAUGAAUUGACAGCC	experimental		mature miRNA
1576	3527					L10	hsa-miR-192	CUGACCUAUGAAUUGACAGCC	experimental		mature miRNA
1577	582					L10	hsa-miR-192*	CUGCCAAUUCCAUAGGUCACAG	experimental		mature miRNA
1578	1564					L10	hsa-miR-192*	CUGCCAAUUCCAUAGGUCACAG	experimental		mature miRNA
1579	2546					L10	hsa-miR-192*	CUGCCAAUUCCAUAGGUCACAG	experimental		mature miRNA
1580	3558					L10	hsa-miR-192*	CUGCCAAUUCCAUAGGUCACAG	experimental		mature miRNA
1581	613					L10	hsa-miR-193a-3p	AACUGGCCUACAAAGUCCCAGU	experimental		mature miRNA
1582	1595					L10	hsa-miR-193a-3p	AACUGGCCUACAAAGUCCCAGU	experimental		mature miRNA
1583	2577					L10	hsa-miR-193a-3p	AACUGGCCUACAAAGUCCCAGU	experimental		mature miRNA
1584	3589					L10	hsa-miR-193a-3p	AACUGGCCUACAAAGUCCCAGU	experimental		mature miRNA
1585	644					L10	hsa-miR-193a-5p	UGGGUCUUUGCGGGCGAGAUGA	experimental		mature miRNA
1586	1626					L10	hsa-miR-193a-5p	UGGGUCUUUGCGGGCGAGAUGA	experimental		mature miRNA
1587	2608					L10	hsa-miR-193a-5p	UGGGUCUUUGCGGGCGAGAUGA	experimental		mature miRNA
1588	3620					L10	hsa-miR-193a-5p	UGGGUCUUUGCGGGCGAGAUGA	experimental		mature miRNA
1589	675					L10	hsa-miR-193b	AACUGGCCCUCAAAGUCCCGCU	experimental		mature miRNA
1590	1657					L10	hsa-miR-193b	AACUGGCCCUCAAAGUCCCGCU	experimental		mature miRNA
1591	2639					L10	hsa-miR-193b	AACUGGCCCUCAAAGUCCCGCU	experimental		mature miRNA
1592	3651					L10	hsa-miR-193b	AACUGGCCCUCAAAGUCCCGCU	experimental		mature miRNA
1593	706					L10	hsa-miR-193b*	CGGGGUUUUGAGGGCGAGAUGA	experimental		mature miRNA
1594	1688					L10	hsa-miR-193b*	CGGGGUUUUGAGGGCGAGAUGA	experimental		mature miRNA
1595	2670					L10	hsa-miR-193b*	CGGGGUUUUGAGGGCGAGAUGA	experimental		mature miRNA
1596	3682					L10	hsa-miR-193b*	CGGGGUUUUGAGGGCGAGAUGA	experimental		mature miRNA
1597	737					L10	hsa-miR-194	UGUAACAGCAACUCCAUGUGGA	experimental		mature miRNA
1598	1719					L10	hsa-miR-194	UGUAACAGCAACUCCAUGUGGA	experimental		mature miRNA
1599	2701					L10	hsa-miR-194	UGUAACAGCAACUCCAUGUGGA	experimental		mature miRNA
1600	3713					L10	hsa-miR-194	UGUAACAGCAACUCCAUGUGGA	experimental		mature miRNA
1601	768					L10	hsa-miR-194*	CCAGUGGGGCUGCUGUUAUCUG	experimental		mature miRNA
1602	1750					L10	hsa-miR-194*	CCAGUGGGGCUGCUGUUAUCUG	experimental		mature miRNA
1603	2732					L10	hsa-miR-194*	CCAGUGGGGCUGCUGUUAUCUG	experimental		mature miRNA
1604	3744					L10	hsa-miR-194*	CCAGUGGGGCUGCUGUUAUCUG	experimental		mature miRNA
1605	799					L10	hsa-miR-195	UAGCAGCACAGAAAUAUUGGC	experimental		mature miRNA
1606	1781					L10	hsa-miR-195	UAGCAGCACAGAAAUAUUGGC	experimental		mature miRNA
1607	2763					L10	hsa-miR-195	UAGCAGCACAGAAAUAUUGGC	experimental		mature miRNA
1608	3775					L10	hsa-miR-195	UAGCAGCACAGAAAUAUUGGC	experimental		mature miRNA
1609	830					L10	hsa-miR-195*	CCAAUAUUGGCUGUGCUGCUCC	experimental		mature miRNA
1610	1812					L10	hsa-miR-195*	CCAAUAUUGGCUGUGCUGCUCC	experimental		mature miRNA
1611	2794					L10	hsa-miR-195*	CCAAUAUUGGCUGUGCUGCUCC	experimental		mature miRNA
1612	3806					L10	hsa-miR-195*	CCAAUAUUGGCUGUGCUGCUCC	experimental		mature miRNA
1613	861					L10	hsa-miR-196a	UAGGUAGUUUCAUGUUGUUGGG	experimental		mature miRNA
1614	1843					L10	hsa-miR-196a	UAGGUAGUUUCAUGUUGUUGGG	experimental		mature miRNA
1615	2825					L10	hsa-miR-196a	UAGGUAGUUUCAUGUUGUUGGG	experimental		mature miRNA
1616	3837					L10	hsa-miR-196a	UAGGUAGUUUCAUGUUGUUGGG	experimental		mature miRNA
1617	892					L10	hsa-miR-196a*	CGGCAACAAGAAACUGCCUGAG	experimental		mature miRNA
1618	1874					L10	hsa-miR-196a*	CGGCAACAAGAAACUGCCUGAG	experimental		mature miRNA
1619	2856					L10	hsa-miR-196a*	CGGCAACAAGAAACUGCCUGAG	experimental		mature miRNA
1620	3868					L10	hsa-miR-196a*	CGGCAACAAGAAACUGCCUGAG	experimental		mature miRNA
1621	923					L10	hsa-miR-196b	UAGGUAGUUUCCUGUUGUUGGG	experimental		mature miRNA
1622	1905					L10	hsa-miR-196b	UAGGUAGUUUCCUGUUGUUGGG	experimental		mature miRNA
1623	2887					L10	hsa-miR-196b	UAGGUAGUUUCCUGUUGUUGGG	experimental		mature miRNA
1624	3899					L10	hsa-miR-196b	UAGGUAGUUUCCUGUUGUUGGG	experimental		mature miRNA
1625	954					L10	hsa-miR-197	UUCACCACCUUCUCCACCCAGC	experimental		mature miRNA
1626	1936					L10	hsa-miR-197	UUCACCACCUUCUCCACCCAGC	experimental		mature miRNA
1627	2918					L10	hsa-miR-197	UUCACCACCUUCUCCACCCAGC	experimental		mature miRNA
1628	3930					L10	hsa-miR-197	UUCACCACCUUCUCCACCCAGC	experimental		mature miRNA
1629	985					L10	hsa-miR-198	GGUCCAGAGGGGAGAUAGGUUC	experimental		mature miRNA
1630	1967					L10	hsa-miR-198	GGUCCAGAGGGGAGAUAGGUUC	experimental		mature miRNA
1631	2949					L10	hsa-miR-198	GGUCCAGAGGGGAGAUAGGUUC	experimental		mature miRNA
1632	3961					L10	hsa-miR-198	GGUCCAGAGGGGAGAUAGGUUC	experimental		mature miRNA
1633	5					L10	hsa-miR-199a-3p	ACAGUAGUCUGCACAUUGGUUA	experimental		mature miRNA
1634	1017					L10	hsa-miR-199a-3p	ACAGUAGUCUGCACAUUGGUUA	experimental		mature miRNA
1635	1999					L10	hsa-miR-199a-3p	ACAGUAGUCUGCACAUUGGUUA	experimental		mature miRNA
1636	2981					L10	hsa-miR-199a-3p	ACAGUAGUCUGCACAUUGGUUA	experimental		mature miRNA
1637	36					L10	hsa-miR-199a-5p	CCCAGUGUUCAGACUACCUGUUC	experimental		mature miRNA
1638	1048					L10	hsa-miR-199a-5p	CCCAGUGUUCAGACUACCUGUUC	experimental		mature miRNA
1639	2030					L10	hsa-miR-199a-5p	CCCAGUGUUCAGACUACCUGUUC	experimental		mature miRNA
1640	3012					L10	hsa-miR-199a-5p	CCCAGUGUUCAGACUACCUGUUC	experimental		mature miRNA
1641	67					L10	hsa-miR-199b-5p	CCCAGUGUUUAGACUAUCUGUUC	experimental		mature miRNA
1642	1079					L10	hsa-miR-199b-5p	CCCAGUGUUUAGACUAUCUGUUC	experimental		mature miRNA
1643	2061					L10	hsa-miR-199b-5p	CCCAGUGUUUAGACUAUCUGUUC	experimental		mature miRNA
1644	3043					L10	hsa-miR-199b-5p	CCCAGUGUUUAGACUAUCUGUUC	experimental		mature miRNA
1645	98					L10	hsa-miR-19a	UGUGCAAAUCUAUGCAAAACUGA	experimental		mature miRNA
1646	1110					L10	hsa-miR-19a	UGUGCAAAUCUAUGCAAAACUGA	experimental		mature miRNA
1647	2092					L10	hsa-miR-19a	UGUGCAAAUCUAUGCAAAACUGA	experimental		mature miRNA
1648	3074					L10	hsa-miR-19a	UGUGCAAAUCUAUGCAAAACUGA	experimental		mature miRNA
1649	129					L10	hsa-miR-19a*	AGUUUUGCAUAGUUGCACUACA	experimental		mature miRNA
1650	1141					L10	hsa-miR-19a*	AGUUUUGCAUAGUUGCACUACA	experimental		mature miRNA
1651	2123					L10	hsa-miR-19a*	AGUUUUGCAUAGUUGCACUACA	experimental		mature miRNA
1652	3105					L10	hsa-miR-19a*	AGUUUUGCAUAGUUGCACUACA	experimental		mature miRNA
1653	160					L10	hsa-miR-19b	UGUGCAAAUCCAUGCAAAACUGA	experimental		mature miRNA
1654	1172					L10	hsa-miR-19b	UGUGCAAAUCCAUGCAAAACUGA	experimental		mature miRNA
1655	2154					L10	hsa-miR-19b	UGUGCAAAUCCAUGCAAAACUGA	experimental		mature miRNA
1656	3136					L10	hsa-miR-19b	UGUGCAAAUCCAUGCAAAACUGA	experimental		mature miRNA
1657	191					L10	hsa-miR-19b-1*	AGUUUUGCAGGUUUGCAUCCAGC	experimental		mature miRNA
1658	1203					L10	hsa-miR-19b-1*	AGUUUUGCAGGUUUGCAUCCAGC	experimental		mature miRNA
1659	2185					L10	hsa-miR-19b-1*	AGUUUUGCAGGUUUGCAUCCAGC	experimental		mature miRNA
1660	3167					L10	hsa-miR-19b-1*	AGUUUUGCAGGUUUGCAUCCAGC	experimental		mature miRNA
1661	222					L10	hsa-miR-19b-2*	AGUUUUGCAGGUUUGCAUUUCA	experimental		mature miRNA
1662	1234					L10	hsa-miR-19b-2*	AGUUUUGCAGGUUUGCAUUUCA	experimental		mature miRNA
1663	2216					L10	hsa-miR-19b-2*	AGUUUUGCAGGUUUGCAUUUCA	experimental		mature miRNA
1664	3198					L10	hsa-miR-19b-2*	AGUUUUGCAGGUUUGCAUUUCA	experimental		mature miRNA
1665	253					L10	hsa-miR-200a	UAACACUGUCUGGUAACGAUGU	experimental		mature miRNA
1666	1265					L10	hsa-miR-200a	UAACACUGUCUGGUAACGAUGU	experimental		mature miRNA
1667	2247					L10	hsa-miR-200a	UAACACUGUCUGGUAACGAUGU	experimental		mature miRNA
1668	3229					L10	hsa-miR-200a	UAACACUGUCUGGUAACGAUGU	experimental		mature miRNA
1669	284					L10	hsa-miR-200a*	CAUCUUACCGGACAGUGCUGGA	experimental		mature miRNA
1670	1296					L10	hsa-miR-200a*	CAUCUUACCGGACAGUGCUGGA	experimental		mature miRNA
1671	2278					L10	hsa-miR-200a*	CAUCUUACCGGACAGUGCUGGA	experimental		mature miRNA
1672	3260					L10	hsa-miR-200a*	CAUCUUACCGGACAGUGCUGGA	experimental		mature miRNA
1673	315					L10	hsa-miR-200b	UAAUACUGCCUGGUAAUGAUGA	experimental		mature miRNA
1674	1327					L10	hsa-miR-200b	UAAUACUGCCUGGUAAUGAUGA	experimental		mature miRNA
1675	2309					L10	hsa-miR-200b	UAAUACUGCCUGGUAAUGAUGA	experimental		mature miRNA
1676	3291					L10	hsa-miR-200b	UAAUACUGCCUGGUAAUGAUGA	experimental		mature miRNA
1677	346					L10	hsa-miR-200b*	CAUCUUACUGGGCAGCAUUGGA	experimental		mature miRNA
1678	1358					L10	hsa-miR-200b*	CAUCUUACUGGGCAGCAUUGGA	experimental		mature miRNA
1679	2340					L10	hsa-miR-200b*	CAUCUUACUGGGCAGCAUUGGA	experimental		mature miRNA
1680	3322					L10	hsa-miR-200b*	CAUCUUACUGGGCAGCAUUGGA	experimental		mature miRNA
1681	377					L10	hsa-miR-200c	UAAUACUGCCGGGUAAUGAUGGA	experimental		mature miRNA
1682	1389					L10	hsa-miR-200c	UAAUACUGCCGGGUAAUGAUGGA	experimental		mature miRNA
1683	2371					L10	hsa-miR-200c	UAAUACUGCCGGGUAAUGAUGGA	experimental		mature miRNA
1684	3353					L10	hsa-miR-200c	UAAUACUGCCGGGUAAUGAUGGA	experimental		mature miRNA
1685	408					L10	hsa-miR-200c*	CGUCUUACCCAGCAGUGUUUGG	experimental		mature miRNA
1686	1420					L10	hsa-miR-200c*	CGUCUUACCCAGCAGUGUUUGG	experimental		mature miRNA
1687	2402					L10	hsa-miR-200c*	CGUCUUACCCAGCAGUGUUUGG	experimental		mature miRNA
1688	3384					L10	hsa-miR-200c*	CGUCUUACCCAGCAGUGUUUGG	experimental		mature miRNA
1689	439					L10	hsa-miR-202	AGAGGUAUAGGGCAUGGGAA	experimental		mature miRNA
1690	1451					L10	hsa-miR-202	AGAGGUAUAGGGCAUGGGAA	experimental		mature miRNA
1691	2433					L10	hsa-miR-202	AGAGGUAUAGGGCAUGGGAA	experimental		mature miRNA
1692	3415					L10	hsa-miR-202	AGAGGUAUAGGGCAUGGGAA	experimental		mature miRNA
1693	470					L10	hsa-miR-202*	UUCCUAUGCAUAUACUUCUUUG	experimental		mature miRNA
1694	1482					L10	hsa-miR-202*	UUCCUAUGCAUAUACUUCUUUG	experimental		mature miRNA
1695	2464					L10	hsa-miR-202*	UUCCUAUGCAUAUACUUCUUUG	experimental		mature miRNA
1696	3446					L10	hsa-miR-202*	UUCCUAUGCAUAUACUUCUUUG	experimental		mature miRNA
1697	501					L10	hsa-miR-203	GUGAAAUGUUUAGGACCACUAG	experimental		mature miRNA
1698	1513					L10	hsa-miR-203	GUGAAAUGUUUAGGACCACUAG	experimental		mature miRNA
1699	2495					L10	hsa-miR-203	GUGAAAUGUUUAGGACCACUAG	experimental		mature miRNA
1700	3477					L10	hsa-miR-203	GUGAAAUGUUUAGGACCACUAG	experimental		mature miRNA
1701	532					L10	hsa-miR-204	UUCCCUUUGUCAUCCUAUGCCU	experimental		mature miRNA
1702	1544					L10	hsa-miR-204	UUCCCUUUGUCAUCCUAUGCCU	experimental		mature miRNA
1703	2526					L10	hsa-miR-204	UUCCCUUUGUCAUCCUAUGCCU	experimental		mature miRNA
1704	3508					L10	hsa-miR-204	UUCCCUUUGUCAUCCUAUGCCU	experimental		mature miRNA
1705	563					L10	hsa-miR-205	UCCUUCAUUCCACCGGAGUCUG	experimental		mature miRNA
1706	1575					L10	hsa-miR-205	UCCUUCAUUCCACCGGAGUCUG	experimental		mature miRNA
1707	2557					L10	hsa-miR-205	UCCUUCAUUCCACCGGAGUCUG	experimental		mature miRNA
1708	3539					L10	hsa-miR-205	UCCUUCAUUCCACCGGAGUCUG	experimental		mature miRNA
1709	594					L10	hsa-miR-206	UGGAAUGUAAGGAAGUGUGUGG	experimental		mature miRNA
1710	1606					L10	hsa-miR-206	UGGAAUGUAAGGAAGUGUGUGG	experimental		mature miRNA
1711	2588					L10	hsa-miR-206	UGGAAUGUAAGGAAGUGUGUGG	experimental		mature miRNA
1712	3570					L10	hsa-miR-206	UGGAAUGUAAGGAAGUGUGUGG	experimental		mature miRNA
1713	625					L10	hsa-miR-208a	AUAAGACGAGCAAAAAGCUUGU	experimental		mature miRNA
1714	1637					L10	hsa-miR-208a	AUAAGACGAGCAAAAAGCUUGU	experimental		mature miRNA
1715	2619					L10	hsa-miR-208a	AUAAGACGAGCAAAAAGCUUGU	experimental		mature miRNA
1716	3601					L10	hsa-miR-208a	AUAAGACGAGCAAAAAGCUUGU	experimental		mature miRNA
1717	656					L10	hsa-miR-208b	AUAAGACGAACAAAAGGUUUGU	experimental		mature miRNA
1718	1668					L10	hsa-miR-208b	AUAAGACGAACAAAAGGUUUGU	experimental		mature miRNA
1719	2650					L10	hsa-miR-208b	AUAAGACGAACAAAAGGUUUGU	experimental		mature miRNA
1720	3632					L10	hsa-miR-208b	AUAAGACGAACAAAAGGUUUGU	experimental		mature miRNA
1721	687					L10	hsa-miR-20a	UAAAGUGCUUAUAGUGCAGGUAG	experimental		mature miRNA
1722	1699					L10	hsa-miR-20a	UAAAGUGCUUAUAGUGCAGGUAG	experimental		mature miRNA
1723	2681					L10	hsa-miR-20a	UAAAGUGCUUAUAGUGCAGGUAG	experimental		mature miRNA
1724	3663					L10	hsa-miR-20a	UAAAGUGCUUAUAGUGCAGGUAG	experimental		mature miRNA
1725	718					L10	hsa-miR-20a*	ACUGCAUUAUGAGCACUUAAAG	experimental		mature miRNA
1726	1730					L10	hsa-miR-20a*	ACUGCAUUAUGAGCACUUAAAG	experimental		mature miRNA
1727	2712					L10	hsa-miR-20a*	ACUGCAUUAUGAGCACUUAAAG	experimental		mature miRNA
1728	3694					L10	hsa-miR-20a*	ACUGCAUUAUGAGCACUUAAAG	experimental		mature miRNA
1729	749					L10	hsa-miR-20b	CAAAGUGCUCAUAGUGCAGGUAG	experimental		mature miRNA
1730	1761					L10	hsa-miR-20b	CAAAGUGCUCAUAGUGCAGGUAG	experimental		mature miRNA
1731	2743					L10	hsa-miR-20b	CAAAGUGCUCAUAGUGCAGGUAG	experimental		mature miRNA
1732	3725					L10	hsa-miR-20b	CAAAGUGCUCAUAGUGCAGGUAG	experimental		mature miRNA
1733	780					L10	hsa-miR-20b*	ACUGUAGUAUGGGCACUUCCAG	experimental		mature miRNA
1734	1792					L10	hsa-miR-20b*	ACUGUAGUAUGGGCACUUCCAG	experimental		mature miRNA
1735	2774					L10	hsa-miR-20b*	ACUGUAGUAUGGGCACUUCCAG	experimental		mature miRNA
1736	3756					L10	hsa-miR-20b*	ACUGUAGUAUGGGCACUUCCAG	experimental		mature miRNA
1737	811					L10	hsa-miR-21	UAGCUUAUCAGACUGAUGUUGA	experimental		mature miRNA
1738	1823					L10	hsa-miR-21	UAGCUUAUCAGACUGAUGUUGA	experimental		mature miRNA
1739	2805					L10	hsa-miR-21	UAGCUUAUCAGACUGAUGUUGA	experimental		mature miRNA
1740	3787					L10	hsa-miR-21	UAGCUUAUCAGACUGAUGUUGA	experimental		mature miRNA
1741	842					L10	hsa-miR-21*	CAACACCAGUCGAUGGGCUGU	experimental		mature miRNA
1742	1854					L10	hsa-miR-21*	CAACACCAGUCGAUGGGCUGU	experimental		mature miRNA
1743	2836					L10	hsa-miR-21*	CAACACCAGUCGAUGGGCUGU	experimental		mature miRNA
1744	3818					L10	hsa-miR-21*	CAACACCAGUCGAUGGGCUGU	experimental		mature miRNA
1745	873					L10	hsa-miR-210	CUGUGCGUGUGACAGCGGCUGA	experimental		mature miRNA
1746	1885					L10	hsa-miR-210	CUGUGCGUGUGACAGCGGCUGA	experimental		mature miRNA
1747	2867					L10	hsa-miR-210	CUGUGCGUGUGACAGCGGCUGA	experimental		mature miRNA
1748	3849					L10	hsa-miR-210	CUGUGCGUGUGACAGCGGCUGA	experimental		mature miRNA
1749	904					L10	hsa-miR-211	UUCCCUUUGUCAUCCUUCGCCU	experimental		mature miRNA
1750	1916					L10	hsa-miR-211	UUCCCUUUGUCAUCCUUCGCCU	experimental		mature miRNA
1751	2898					L10	hsa-miR-211	UUCCCUUUGUCAUCCUUCGCCU	experimental		mature miRNA
1752	3880					L10	hsa-miR-211	UUCCCUUUGUCAUCCUUCGCCU	experimental		mature miRNA
1753	935					L10	hsa-miR-212	UAACAGUCUCCAGUCACGGCC	experimental		mature miRNA
1754	1947					L10	hsa-miR-212	UAACAGUCUCCAGUCACGGCC	experimental		mature miRNA
1755	2929					L10	hsa-miR-212	UAACAGUCUCCAGUCACGGCC	experimental		mature miRNA
1756	3911					L10	hsa-miR-212	UAACAGUCUCCAGUCACGGCC	experimental		mature miRNA
1757	966					L10	hsa-miR-214	ACAGCAGGCACAGACAGGCAGU	experimental		mature miRNA
1758	1978					L10	hsa-miR-214	ACAGCAGGCACAGACAGGCAGU	experimental		mature miRNA
1759	2960					L10	hsa-miR-214	ACAGCAGGCACAGACAGGCAGU	experimental		mature miRNA
1760	3942					L10	hsa-miR-214	ACAGCAGGCACAGACAGGCAGU	experimental		mature miRNA
1761	15					L10	hsa-miR-214*	UGCCUGUCUACACUUGCUGUGC	experimental		mature miRNA
1762	997					L10	hsa-miR-214*	UGCCUGUCUACACUUGCUGUGC	experimental		mature miRNA
1763	2009					L10	hsa-miR-214*	UGCCUGUCUACACUUGCUGUGC	experimental		mature miRNA
1764	2991					L10	hsa-miR-214*	UGCCUGUCUACACUUGCUGUGC	experimental		mature miRNA
1765	46					L10	hsa-miR-215	AUGACCUAUGAAUUGACAGAC	experimental		mature miRNA
1766	1028					L10	hsa-miR-215	AUGACCUAUGAAUUGACAGAC	experimental		mature miRNA
1767	2040					L10	hsa-miR-215	AUGACCUAUGAAUUGACAGAC	experimental		mature miRNA
1768	3022					L10	hsa-miR-215	AUGACCUAUGAAUUGACAGAC	experimental		mature miRNA
1769	77					L10	hsa-miR-216a	UAAUCUCAGCUGGCAACUGUGA	experimental		mature miRNA
1770	1059					L10	hsa-miR-216a	UAAUCUCAGCUGGCAACUGUGA	experimental		mature miRNA
1771	2071					L10	hsa-miR-216a	UAAUCUCAGCUGGCAACUGUGA	experimental		mature miRNA
1772	3053					L10	hsa-miR-216a	UAAUCUCAGCUGGCAACUGUGA	experimental		mature miRNA
1773	108					L10	hsa-miR-216b	AAAUCUCUGCAGGCAAAUGUGA	experimental		mature miRNA
1774	1090					L10	hsa-miR-216b	AAAUCUCUGCAGGCAAAUGUGA	experimental		mature miRNA
1775	2102					L10	hsa-miR-216b	AAAUCUCUGCAGGCAAAUGUGA	experimental		mature miRNA
1776	3084					L10	hsa-miR-216b	AAAUCUCUGCAGGCAAAUGUGA	experimental		mature miRNA
1777	139					L10	hsa-miR-217	UACUGCAUCAGGAACUGAUUGGA	experimental		mature miRNA
1778	1121					L10	hsa-miR-217	UACUGCAUCAGGAACUGAUUGGA	experimental		mature miRNA
1779	2133					L10	hsa-miR-217	UACUGCAUCAGGAACUGAUUGGA	experimental		mature miRNA
1780	3115					L10	hsa-miR-217	UACUGCAUCAGGAACUGAUUGGA	experimental		mature miRNA
1781	170					L10	hsa-miR-218	UUGUGCUUGAUCUAACCAUGU	experimental		mature miRNA
1782	1152					L10	hsa-miR-218	UUGUGCUUGAUCUAACCAUGU	experimental		mature miRNA
1783	2164					L10	hsa-miR-218	UUGUGCUUGAUCUAACCAUGU	experimental		mature miRNA
1784	3146					L10	hsa-miR-218	UUGUGCUUGAUCUAACCAUGU	experimental		mature miRNA
1785	201					L10	hsa-miR-218-1*	AUGGUUCCGUCAAGCACCAUGG	experimental		mature miRNA
1786	1183					L10	hsa-miR-218-1*	AUGGUUCCGUCAAGCACCAUGG	experimental		mature miRNA
1787	2195					L10	hsa-miR-218-1*	AUGGUUCCGUCAAGCACCAUGG	experimental		mature miRNA
1788	3177					L10	hsa-miR-218-1*	AUGGUUCCGUCAAGCACCAUGG	experimental		mature miRNA
1789	232					L10	hsa-miR-218-2*	CAUGGUUCUGUCAAGCACCGCG	experimental		mature miRNA
1790	1214					L10	hsa-miR-218-2*	CAUGGUUCUGUCAAGCACCGCG	experimental		mature miRNA
1791	2226					L10	hsa-miR-218-2*	CAUGGUUCUGUCAAGCACCGCG	experimental		mature miRNA
1792	3208					L10	hsa-miR-218-2*	CAUGGUUCUGUCAAGCACCGCG	experimental		mature miRNA
1793	263					L10	hsa-miR-219-1-3p	AGAGUUGAGUCUGGACGUCCCG	experimental		mature miRNA
1794	1245					L10	hsa-miR-219-1-3p	AGAGUUGAGUCUGGACGUCCCG	experimental		mature miRNA
1795	2257					L10	hsa-miR-219-1-3p	AGAGUUGAGUCUGGACGUCCCG	experimental		mature miRNA
1796	3239					L10	hsa-miR-219-1-3p	AGAGUUGAGUCUGGACGUCCCG	experimental		mature miRNA
1797	294					L10	hsa-miR-219-2-3p	AGAAUUGUGGCUGGACAUCUGU	experimental		mature miRNA
1798	1276					L10	hsa-miR-219-2-3p	AGAAUUGUGGCUGGACAUCUGU	experimental		mature miRNA
1799	2288					L10	hsa-miR-219-2-3p	AGAAUUGUGGCUGGACAUCUGU	experimental		mature miRNA
1800	3270					L10	hsa-miR-219-2-3p	AGAAUUGUGGCUGGACAUCUGU	experimental		mature miRNA
1801	325					L10	hsa-miR-219-5p	UGAUUGUCCAAACGCAAUUCU	experimental		mature miRNA
1802	1307					L10	hsa-miR-219-5p	UGAUUGUCCAAACGCAAUUCU	experimental		mature miRNA
1803	2319					L10	hsa-miR-219-5p	UGAUUGUCCAAACGCAAUUCU	experimental		mature miRNA
1804	3301					L10	hsa-miR-219-5p	UGAUUGUCCAAACGCAAUUCU	experimental		mature miRNA
1805	356					L10	hsa-miR-22	AAGCUGCCAGUUGAAGAACUGU	experimental		mature miRNA
1806	1338					L10	hsa-miR-22	AAGCUGCCAGUUGAAGAACUGU	experimental		mature miRNA
1807	2350					L10	hsa-miR-22	AAGCUGCCAGUUGAAGAACUGU	experimental		mature miRNA
1808	3332					L10	hsa-miR-22	AAGCUGCCAGUUGAAGAACUGU	experimental		mature miRNA
1809	387					L10	hsa-miR-22*	AGUUCUUCAGUGGCAAGCUUUA	experimental		mature miRNA
1810	1369					L10	hsa-miR-22*	AGUUCUUCAGUGGCAAGCUUUA	experimental		mature miRNA
1811	2381					L10	hsa-miR-22*	AGUUCUUCAGUGGCAAGCUUUA	experimental		mature miRNA
1812	3363					L10	hsa-miR-22*	AGUUCUUCAGUGGCAAGCUUUA	experimental		mature miRNA
1813	418					L10	hsa-miR-220a	CCACACCGUAUCUGACACUUU	experimental		mature miRNA
1814	1400					L10	hsa-miR-220a	CCACACCGUAUCUGACACUUU	experimental		mature miRNA
1815	2412					L10	hsa-miR-220a	CCACACCGUAUCUGACACUUU	experimental		mature miRNA
1816	3394					L10	hsa-miR-220a	CCACACCGUAUCUGACACUUU	experimental		mature miRNA
1817	449					L10	hsa-miR-220b	CCACCACCGUGUCUGACACUU	experimental		mature miRNA
1818	1431					L10	hsa-miR-220b	CCACCACCGUGUCUGACACUU	experimental		mature miRNA
1819	2443					L10	hsa-miR-220b	CCACCACCGUGUCUGACACUU	experimental		mature miRNA
1820	3425					L10	hsa-miR-220b	CCACCACCGUGUCUGACACUU	experimental		mature miRNA
1821	480					L10	hsa-miR-220c	ACACAGGGCUGUUGUGAAGACU	experimental		mature miRNA
1822	1462					L10	hsa-miR-220c	ACACAGGGCUGUUGUGAAGACU	experimental		mature miRNA
1823	2474					L10	hsa-miR-220c	ACACAGGGCUGUUGUGAAGACU	experimental		mature miRNA
1824	3456					L10	hsa-miR-220c	ACACAGGGCUGUUGUGAAGACU	experimental		mature miRNA
1825	511					L10	hsa-miR-221	AGCUACAUUGUCUGCUGGGUUUC	experimental		mature miRNA
1826	1493					L10	hsa-miR-221	AGCUACAUUGUCUGCUGGGUUUC	experimental		mature miRNA
1827	2505					L10	hsa-miR-221	AGCUACAUUGUCUGCUGGGUUUC	experimental		mature miRNA
1828	3487					L10	hsa-miR-221	AGCUACAUUGUCUGCUGGGUUUC	experimental		mature miRNA
1829	542					L10	hsa-miR-221*	ACCUGGCAUACAAUGUAGAUUU	experimental		mature miRNA
1830	1524					L10	hsa-miR-221*	ACCUGGCAUACAAUGUAGAUUU	experimental		mature miRNA
1831	2536					L10	hsa-miR-221*	ACCUGGCAUACAAUGUAGAUUU	experimental		mature miRNA
1832	3518					L10	hsa-miR-221*	ACCUGGCAUACAAUGUAGAUUU	experimental		mature miRNA
1833	573					L10	hsa-miR-222	AGCUACAUCUGGCUACUGGGU	experimental		mature miRNA
1834	1555					L10	hsa-miR-222	AGCUACAUCUGGCUACUGGGU	experimental		mature miRNA
1835	2567					L10	hsa-miR-222	AGCUACAUCUGGCUACUGGGU	experimental		mature miRNA
1836	3549					L10	hsa-miR-222	AGCUACAUCUGGCUACUGGGU	experimental		mature miRNA
1837	604					L10	hsa-miR-222*	CUCAGUAGCCAGUGUAGAUCCU	experimental		mature miRNA
1838	1586					L10	hsa-miR-222*	CUCAGUAGCCAGUGUAGAUCCU	experimental		mature miRNA
1839	2598					L10	hsa-miR-222*	CUCAGUAGCCAGUGUAGAUCCU	experimental		mature miRNA
1840	3580					L10	hsa-miR-222*	CUCAGUAGCCAGUGUAGAUCCU	experimental		mature miRNA
1841	635					L10	hsa-miR-223	UGUCAGUUUGUCAAAUACCCCA	experimental		mature miRNA
1842	1617					L10	hsa-miR-223	UGUCAGUUUGUCAAAUACCCCA	experimental		mature miRNA
1843	2629					L10	hsa-miR-223	UGUCAGUUUGUCAAAUACCCCA	experimental		mature miRNA
1844	3611					L10	hsa-miR-223	UGUCAGUUUGUCAAAUACCCCA	experimental		mature miRNA
1845	666					L10	hsa-miR-223*	CGUGUAUUUGACAAGCUGAGUU	experimental		mature miRNA
1846	1648					L10	hsa-miR-223*	CGUGUAUUUGACAAGCUGAGUU	experimental		mature miRNA
1847	2660					L10	hsa-miR-223*	CGUGUAUUUGACAAGCUGAGUU	experimental		mature miRNA
1848	3642					L10	hsa-miR-223*	CGUGUAUUUGACAAGCUGAGUU	experimental		mature miRNA
1849	697					L10	hsa-miR-224	CAAGUCACUAGUGGUUCCGUU	experimental		mature miRNA
1850	1679					L10	hsa-miR-224	CAAGUCACUAGUGGUUCCGUU	experimental		mature miRNA
1851	2691					L10	hsa-miR-224	CAAGUCACUAGUGGUUCCGUU	experimental		mature miRNA
1852	3673					L10	hsa-miR-224	CAAGUCACUAGUGGUUCCGUU	experimental		mature miRNA
1853	728					L10	hsa-miR-23a	AUCACAUUGCCAGGGAUUUCC	experimental		mature miRNA
1854	1710					L10	hsa-miR-23a	AUCACAUUGCCAGGGAUUUCC	experimental		mature miRNA
1855	2722					L10	hsa-miR-23a	AUCACAUUGCCAGGGAUUUCC	experimental		mature miRNA
1856	3704					L10	hsa-miR-23a	AUCACAUUGCCAGGGAUUUCC	experimental		mature miRNA
1857	759					L10	hsa-miR-23a*	GGGGUUCCUGGGGAUGGGAUUU	experimental		mature miRNA
1858	1741					L10	hsa-miR-23a*	GGGGUUCCUGGGGAUGGGAUUU	experimental		mature miRNA
1859	2753					L10	hsa-miR-23a*	GGGGUUCCUGGGGAUGGGAUUU	experimental		mature miRNA
1860	3735					L10	hsa-miR-23a*	GGGGUUCCUGGGGAUGGGAUUU	experimental		mature miRNA
1861	790					L10	hsa-miR-23b	AUCACAUUGCCAGGGAUUACC	experimental		mature miRNA
1862	1772					L10	hsa-miR-23b	AUCACAUUGCCAGGGAUUACC	experimental		mature miRNA
1863	2784					L10	hsa-miR-23b	AUCACAUUGCCAGGGAUUACC	experimental		mature miRNA
1864	3766					L10	hsa-miR-23b	AUCACAUUGCCAGGGAUUACC	experimental		mature miRNA
1865	821					L10	hsa-miR-23b*	UGGGUUCCUGGCAUGCUGAUUU	experimental		mature miRNA
1866	1803					L10	hsa-miR-23b*	UGGGUUCCUGGCAUGCUGAUUU	experimental		mature miRNA
1867	2815					L10	hsa-miR-23b*	UGGGUUCCUGGCAUGCUGAUUU	experimental		mature miRNA
1868	3797					L10	hsa-miR-23b*	UGGGUUCCUGGCAUGCUGAUUU	experimental		mature miRNA
1869	852					L10	hsa-miR-24	UGGCUCAGUUCAGCAGGAACAG	experimental		mature miRNA
1870	1834					L10	hsa-miR-24	UGGCUCAGUUCAGCAGGAACAG	experimental		mature miRNA
1871	2846					L10	hsa-miR-24	UGGCUCAGUUCAGCAGGAACAG	experimental		mature miRNA
1872	3828					L10	hsa-miR-24	UGGCUCAGUUCAGCAGGAACAG	experimental		mature miRNA
1873	883					L10	hsa-miR-24-1*	UGCCUACUGAGCUGAUAUCAGU	experimental		mature miRNA
1874	1865					L10	hsa-miR-24-1*	UGCCUACUGAGCUGAUAUCAGU	experimental		mature miRNA
1875	2877					L10	hsa-miR-24-1*	UGCCUACUGAGCUGAUAUCAGU	experimental		mature miRNA
1876	3859					L10	hsa-miR-24-1*	UGCCUACUGAGCUGAUAUCAGU	experimental		mature miRNA
1877	914					L10	hsa-miR-24-2*	UGCCUACUGAGCUGAAACACAG	experimental		mature miRNA
1878	1896					L10	hsa-miR-24-2*	UGCCUACUGAGCUGAAACACAG	experimental		mature miRNA
1879	2908					L10	hsa-miR-24-2*	UGCCUACUGAGCUGAAACACAG	experimental		mature miRNA
1880	3890					L10	hsa-miR-24-2*	UGCCUACUGAGCUGAAACACAG	experimental		mature miRNA
1881	945					L10	hsa-miR-25	CAUUGCACUUGUCUCGGUCUGA	experimental		mature miRNA
1882	1927					L10	hsa-miR-25	CAUUGCACUUGUCUCGGUCUGA	experimental		mature miRNA
1883	2939					L10	hsa-miR-25	CAUUGCACUUGUCUCGGUCUGA	experimental		mature miRNA
1884	3921					L10	hsa-miR-25	CAUUGCACUUGUCUCGGUCUGA	experimental		mature miRNA
1885	976					L10	hsa-miR-25*	AGGCGGAGACUUGGGCAAUUG	experimental		mature miRNA
1886	1958					L10	hsa-miR-25*	AGGCGGAGACUUGGGCAAUUG	experimental		mature miRNA
1887	2970					L10	hsa-miR-25*	AGGCGGAGACUUGGGCAAUUG	experimental		mature miRNA
1888	3952					L10	hsa-miR-25*	AGGCGGAGACUUGGGCAAUUG	experimental		mature miRNA
1889	25					L10	hsa-miR-26a	UUCAAGUAAUCCAGGAUAGGCU	experimental		mature miRNA
1890	1007					L10	hsa-miR-26a	UUCAAGUAAUCCAGGAUAGGCU	experimental		mature miRNA
1891	1989					L10	hsa-miR-26a	UUCAAGUAAUCCAGGAUAGGCU	experimental		mature miRNA
1892	3001					L10	hsa-miR-26a	UUCAAGUAAUCCAGGAUAGGCU	experimental		mature miRNA
1893	56					L10	hsa-miR-26a-1*	CCUAUUCUUGGUUACUUGCACG	experimental		mature miRNA
1894	1038					L10	hsa-miR-26a-1*	CCUAUUCUUGGUUACUUGCACG	experimental		mature miRNA
1895	2020					L10	hsa-miR-26a-1*	CCUAUUCUUGGUUACUUGCACG	experimental		mature miRNA
1896	3032					L10	hsa-miR-26a-1*	CCUAUUCUUGGUUACUUGCACG	experimental		mature miRNA
1897	87					L10	hsa-miR-26a-2*	CCUAUUCUUGAUUACUUGUUUC	experimental		mature miRNA
1898	1069					L10	hsa-miR-26a-2*	CCUAUUCUUGAUUACUUGUUUC	experimental		mature miRNA
1899	2051					L10	hsa-miR-26a-2*	CCUAUUCUUGAUUACUUGUUUC	experimental		mature miRNA
1900	3063					L10	hsa-miR-26a-2*	CCUAUUCUUGAUUACUUGUUUC	experimental		mature miRNA
1901	118					L10	hsa-miR-26b	UUCAAGUAAUUCAGGAUAGGU	experimental		mature miRNA
1902	1100					L10	hsa-miR-26b	UUCAAGUAAUUCAGGAUAGGU	experimental		mature miRNA
1903	2082					L10	hsa-miR-26b	UUCAAGUAAUUCAGGAUAGGU	experimental		mature miRNA
1904	3094					L10	hsa-miR-26b	UUCAAGUAAUUCAGGAUAGGU	experimental		mature miRNA
1905	149					L10	hsa-miR-26b*	CCUGUUCUCCAUUACUUGGCUC	experimental		mature miRNA
1906	1131					L10	hsa-miR-26b*	CCUGUUCUCCAUUACUUGGCUC	experimental		mature miRNA
1907	2113					L10	hsa-miR-26b*	CCUGUUCUCCAUUACUUGGCUC	experimental		mature miRNA
1908	3125					L10	hsa-miR-26b*	CCUGUUCUCCAUUACUUGGCUC	experimental		mature miRNA
1909	180					L10	hsa-miR-27a	UUCACAGUGGCUAAGUUCCGC	experimental		mature miRNA
1910	1162					L10	hsa-miR-27a	UUCACAGUGGCUAAGUUCCGC	experimental		mature miRNA
1911	2144					L10	hsa-miR-27a	UUCACAGUGGCUAAGUUCCGC	experimental		mature miRNA
1912	3156					L10	hsa-miR-27a	UUCACAGUGGCUAAGUUCCGC	experimental		mature miRNA
1913	211					L10	hsa-miR-27a*	AGGGCUUAGCUGCUUGUGAGCA	experimental		mature miRNA
1914	1193					L10	hsa-miR-27a*	AGGGCUUAGCUGCUUGUGAGCA	experimental		mature miRNA
1915	2175					L10	hsa-miR-27a*	AGGGCUUAGCUGCUUGUGAGCA	experimental		mature miRNA
1916	3187					L10	hsa-miR-27a*	AGGGCUUAGCUGCUUGUGAGCA	experimental		mature miRNA
1917	242					L10	hsa-miR-27b	UUCACAGUGGCUAAGUUCUGC	experimental		mature miRNA
1918	1224					L10	hsa-miR-27b	UUCACAGUGGCUAAGUUCUGC	experimental		mature miRNA
1919	2206					L10	hsa-miR-27b	UUCACAGUGGCUAAGUUCUGC	experimental		mature miRNA
1920	3218					L10	hsa-miR-27b	UUCACAGUGGCUAAGUUCUGC	experimental		mature miRNA
1921	273					L10	hsa-miR-27b*	AGAGCUUAGCUGAUUGGUGAAC	experimental		mature miRNA
1922	1255					L10	hsa-miR-27b*	AGAGCUUAGCUGAUUGGUGAAC	experimental		mature miRNA
1923	2237					L10	hsa-miR-27b*	AGAGCUUAGCUGAUUGGUGAAC	experimental		mature miRNA
1924	3249					L10	hsa-miR-27b*	AGAGCUUAGCUGAUUGGUGAAC	experimental		mature miRNA
1925	304					L10	hsa-miR-28-3p	CACUAGAUUGUGAGCUCCUGGA	experimental		mature miRNA
1926	1286					L10	hsa-miR-28-3p	CACUAGAUUGUGAGCUCCUGGA	experimental		mature miRNA
1927	2268					L10	hsa-miR-28-3p	CACUAGAUUGUGAGCUCCUGGA	experimental		mature miRNA
1928	3280					L10	hsa-miR-28-3p	CACUAGAUUGUGAGCUCCUGGA	experimental		mature miRNA
1929	335					L10	hsa-miR-28-5p	AAGGAGCUCACAGUCUAUUGAG	experimental		mature miRNA
1930	1317					L10	hsa-miR-28-5p	AAGGAGCUCACAGUCUAUUGAG	experimental		mature miRNA
1931	2299					L10	hsa-miR-28-5p	AAGGAGCUCACAGUCUAUUGAG	experimental		mature miRNA
1932	3311					L10	hsa-miR-28-5p	AAGGAGCUCACAGUCUAUUGAG	experimental		mature miRNA
1933	366					L10	hsa-miR-296-3p	GAGGGUUGGGUGGAGGCUCUCC	experimental		mature miRNA
1934	1348					L10	hsa-miR-296-3p	GAGGGUUGGGUGGAGGCUCUCC	experimental		mature miRNA
1935	2330					L10	hsa-miR-296-3p	GAGGGUUGGGUGGAGGCUCUCC	experimental		mature miRNA
1936	3342					L10	hsa-miR-296-3p	GAGGGUUGGGUGGAGGCUCUCC	experimental		mature miRNA
1937	397					L10	hsa-miR-296-5p	AGGGCCCCCCCUCAAUCCUGU	experimental		mature miRNA
1938	1379					L10	hsa-miR-296-5p	AGGGCCCCCCCUCAAUCCUGU	experimental		mature miRNA
1939	2361					L10	hsa-miR-296-5p	AGGGCCCCCCCUCAAUCCUGU	experimental		mature miRNA
1940	3373					L10	hsa-miR-296-5p	AGGGCCCCCCCUCAAUCCUGU	experimental		mature miRNA
1941	428					L10	hsa-miR-297	AUGUAUGUGUGCAUGUGCAUG	experimental		mature miRNA
1942	1410					L10	hsa-miR-297	AUGUAUGUGUGCAUGUGCAUG	experimental		mature miRNA
1943	2392					L10	hsa-miR-297	AUGUAUGUGUGCAUGUGCAUG	experimental		mature miRNA
1944	3404					L10	hsa-miR-297	AUGUAUGUGUGCAUGUGCAUG	experimental		mature miRNA
1945	459					L10	hsa-miR-298	AGCAGAAGCAGGGAGGUUCUCCCA	experimental		mature miRNA
1946	1441					L10	hsa-miR-298	AGCAGAAGCAGGGAGGUUCUCCCA	experimental		mature miRNA
1947	2423					L10	hsa-miR-298	AGCAGAAGCAGGGAGGUUCUCCCA	experimental		mature miRNA
1948	3435					L10	hsa-miR-298	AGCAGAAGCAGGGAGGUUCUCCCA	experimental		mature miRNA
1949	490					L10	hsa-miR-299-3p	UAUGUGGGAUGGUAAACCGCUU	experimental		mature miRNA
1950	1472					L10	hsa-miR-299-3p	UAUGUGGGAUGGUAAACCGCUU	experimental		mature miRNA
1951	2454					L10	hsa-miR-299-3p	UAUGUGGGAUGGUAAACCGCUU	experimental		mature miRNA
1952	3466					L10	hsa-miR-299-3p	UAUGUGGGAUGGUAAACCGCUU	experimental		mature miRNA
1953	521					L10	hsa-miR-299-5p	UGGUUUACCGUCCCACAUACAU	experimental		mature miRNA
1954	1503					L10	hsa-miR-299-5p	UGGUUUACCGUCCCACAUACAU	experimental		mature miRNA
1955	2485					L10	hsa-miR-299-5p	UGGUUUACCGUCCCACAUACAU	experimental		mature miRNA
1956	3497					L10	hsa-miR-299-5p	UGGUUUACCGUCCCACAUACAU	experimental		mature miRNA
1957	552					L10	hsa-miR-29a	UAGCACCAUCUGAAAUCGGUUA	experimental		mature miRNA
1958	1534					L10	hsa-miR-29a	UAGCACCAUCUGAAAUCGGUUA	experimental		mature miRNA
1959	2516					L10	hsa-miR-29a	UAGCACCAUCUGAAAUCGGUUA	experimental		mature miRNA
1960	3528					L10	hsa-miR-29a	UAGCACCAUCUGAAAUCGGUUA	experimental		mature miRNA
1961	583					L10	hsa-miR-29a*	ACUGAUUUCUUUUGGUGUUCAG	experimental		mature miRNA
1962	1565					L10	hsa-miR-29a*	ACUGAUUUCUUUUGGUGUUCAG	experimental		mature miRNA
1963	2547					L10	hsa-miR-29a*	ACUGAUUUCUUUUGGUGUUCAG	experimental		mature miRNA
1964	3559					L10	hsa-miR-29a*	ACUGAUUUCUUUUGGUGUUCAG	experimental		mature miRNA
1965	614					L10	hsa-miR-29b	UAGCACCAUUUGAAAUCAGUGUU	experimental		mature miRNA
1966	1596					L10	hsa-miR-29b	UAGCACCAUUUGAAAUCAGUGUU	experimental		mature miRNA
1967	2578					L10	hsa-miR-29b	UAGCACCAUUUGAAAUCAGUGUU	experimental		mature miRNA
1968	3590					L10	hsa-miR-29b	UAGCACCAUUUGAAAUCAGUGUU	experimental		mature miRNA
1969	645					L10	hsa-miR-29b-1*	GCUGGUUUCAUAUGGUGGUUUAGA	experimental		mature miRNA
1970	1627					L10	hsa-miR-29b-1*	GCUGGUUUCAUAUGGUGGUUUAGA	experimental		mature miRNA
1971	2609					L10	hsa-miR-29b-1*	GCUGGUUUCAUAUGGUGGUUUAGA	experimental		mature miRNA
1972	3621					L10	hsa-miR-29b-1*	GCUGGUUUCAUAUGGUGGUUUAGA	experimental		mature miRNA
1973	676					L10	hsa-miR-29b-2*	CUGGUUUCACAUGGUGGCUUAG	experimental		mature miRNA
1974	1658					L10	hsa-miR-29b-2*	CUGGUUUCACAUGGUGGCUUAG	experimental		mature miRNA
1975	2640					L10	hsa-miR-29b-2*	CUGGUUUCACAUGGUGGCUUAG	experimental		mature miRNA
1976	3652					L10	hsa-miR-29b-2*	CUGGUUUCACAUGGUGGCUUAG	experimental		mature miRNA
1977	707					L10	hsa-miR-29c	UAGCACCAUUUGAAAUCGGUUA	experimental		mature miRNA
1978	1689					L10	hsa-miR-29c	UAGCACCAUUUGAAAUCGGUUA	experimental		mature miRNA
1979	2671					L10	hsa-miR-29c	UAGCACCAUUUGAAAUCGGUUA	experimental		mature miRNA
1980	3683					L10	hsa-miR-29c	UAGCACCAUUUGAAAUCGGUUA	experimental		mature miRNA
1981	738					L10	hsa-miR-29c*	UGACCGAUUUCUCCUGGUGUUC	experimental		mature miRNA
1982	1720					L10	hsa-miR-29c*	UGACCGAUUUCUCCUGGUGUUC	experimental		mature miRNA
1983	2702					L10	hsa-miR-29c*	UGACCGAUUUCUCCUGGUGUUC	experimental		mature miRNA
1984	3714					L10	hsa-miR-29c*	UGACCGAUUUCUCCUGGUGUUC	experimental		mature miRNA
1985	769					L10	hsa-miR-300	UAUACAAGGGCAGACUCUCUCU	experimental		mature miRNA
1986	1751					L10	hsa-miR-300	UAUACAAGGGCAGACUCUCUCU	experimental		mature miRNA
1987	2733					L10	hsa-miR-300	UAUACAAGGGCAGACUCUCUCU	experimental		mature miRNA
1988	3745					L10	hsa-miR-300	UAUACAAGGGCAGACUCUCUCU	experimental		mature miRNA
1989	800					L10	hsa-miR-301a	CAGUGCAAUAGUAUUGUCAAAGC	experimental		mature miRNA
1990	1782					L10	hsa-miR-301a	CAGUGCAAUAGUAUUGUCAAAGC	experimental		mature miRNA
1991	2764					L10	hsa-miR-301a	CAGUGCAAUAGUAUUGUCAAAGC	experimental		mature miRNA
1992	3776					L10	hsa-miR-301a	CAGUGCAAUAGUAUUGUCAAAGC	experimental		mature miRNA
1993	831					L10	hsa-miR-301b	CAGUGCAAUGAUAUUGUCAAAGC	experimental		mature miRNA
1994	1813					L10	hsa-miR-301b	CAGUGCAAUGAUAUUGUCAAAGC	experimental		mature miRNA
1995	2795					L10	hsa-miR-301b	CAGUGCAAUGAUAUUGUCAAAGC	experimental		mature miRNA
1996	3807					L10	hsa-miR-301b	CAGUGCAAUGAUAUUGUCAAAGC	experimental		mature miRNA
1997	862					L10	hsa-miR-302a	UAAGUGCUUCCAUGUUUUGGUGA	experimental		mature miRNA
1998	1844					L10	hsa-miR-302a	UAAGUGCUUCCAUGUUUUGGUGA	experimental		mature miRNA
1999	2826					L10	hsa-miR-302a	UAAGUGCUUCCAUGUUUUGGUGA	experimental		mature miRNA
2000	3838					L10	hsa-miR-302a	UAAGUGCUUCCAUGUUUUGGUGA	experimental		mature miRNA
[truncated: 1,968 more rows]

## Sheet: Temp2
	715					L10	hsa-miR-103-as	UCAUAGCCCUGUACAAUGCUGCU	experimental		mature miRNA		3317	empty		control	control_empty
	1727					L10	hsa-miR-103-as	UCAUAGCCCUGUACAAUGCUGCU	experimental		mature miRNA		3318	empty		control	control_empty
	2709					L10	hsa-miR-103-as	UCAUAGCCCUGUACAAUGCUGCU	experimental		mature miRNA		3328	empty		control	control_empty
	3691					L10	hsa-miR-103-as	UCAUAGCCCUGUACAAUGCUGCU	experimental		mature miRNA		3338	empty		control	control_empty
	4					L10	hsa-miR-1468	CUCCGUUUGCCUGUUUCGCUG	experimental		mature miRNA		3348	empty		control	control_empty
	1016					L10	hsa-miR-1468	CUCCGUUUGCCUGUUUCGCUG	experimental		mature miRNA		3349	empty		control	control_empty
	1998					L10	hsa-miR-1468	CUCCGUUUGCCUGUUUCGCUG	experimental		mature miRNA		3359	empty		control	control_empty
	2980					L10	hsa-miR-1468	CUCCGUUUGCCUGUUUCGCUG	experimental		mature miRNA		3369	empty		control	control_empty
	35					L10	hsa-miR-1469	CUCGGCGCGGGGCGCGGGCUCC	experimental		mature miRNA		3379	empty		control	control_empty
	1047					L10	hsa-miR-1469	CUCGGCGCGGGGCGCGGGCUCC	experimental		mature miRNA		3380	empty		control	control_empty
	2029					L10	hsa-miR-1469	CUCGGCGCGGGGCGCGGGCUCC	experimental		mature miRNA		3390	empty		control	control_empty
	3011					L10	hsa-miR-1469	CUCGGCGCGGGGCGCGGGCUCC	experimental		mature miRNA		3400	empty		control	control_empty
	221					L10	hsa-miR-1470	GCCCUCCGCCCGUGCACCCCG	experimental		mature miRNA		3410	empty		control	control_empty
	1233					L10	hsa-miR-1470	GCCCUCCGCCCGUGCACCCCG	experimental		mature miRNA		3411	empty		control	control_empty
	2215					L10	hsa-miR-1470	GCCCUCCGCCCGUGCACCCCG	experimental		mature miRNA		3421	empty		control	control_empty
	3197					L10	hsa-miR-1470	GCCCUCCGCCCGUGCACCCCG	experimental		mature miRNA		3431	empty		control	control_empty
	252					L10	hsa-miR-1471	GCCCGCGUGUGGAGCCAGGUGU	experimental		mature miRNA		3441	empty		control	control_empty
	1264					L10	hsa-miR-1471	GCCCGCGUGUGGAGCCAGGUGU	experimental		mature miRNA		3442	empty		control	control_empty
	2246					L10	hsa-miR-1471	GCCCGCGUGUGGAGCCAGGUGU	experimental		mature miRNA		3452	empty		control	control_empty
	3228					L10	hsa-miR-1471	GCCCGCGUGUGGAGCCAGGUGU	experimental		mature miRNA		3462	empty		control	control_empty
	686					L10	hsa-miR-1537	AAAACCGUCUAGUUACAGUUGU	experimental		mature miRNA		3472	empty		control	control_empty
	1698					L10	hsa-miR-1537	AAAACCGUCUAGUUACAGUUGU	experimental		mature miRNA		3473	empty		control	control_empty
	2680					L10	hsa-miR-1537	AAAACCGUCUAGUUACAGUUGU	experimental		mature miRNA		3483	empty		control	control_empty
	3662					L10	hsa-miR-1537	AAAACCGUCUAGUUACAGUUGU	experimental		mature miRNA		3493	empty		control	control_empty
	717					L10	hsa-miR-1538	CGGCCCGGGCUGCUGCUGUUCCU	experimental		mature miRNA		3503	empty		control	control_empty
	1729					L10	hsa-miR-1538	CGGCCCGGGCUGCUGCUGUUCCU	experimental		mature miRNA		3504	empty		control	control_empty
	2711					L10	hsa-miR-1538	CGGCCCGGGCUGCUGCUGUUCCU	experimental		mature miRNA		3514	empty		control	control_empty
	3693					L10	hsa-miR-1538	CGGCCCGGGCUGCUGCUGUUCCU	experimental		mature miRNA		3524	empty		control	control_empty
	748					L10	hsa-miR-1539	UCCUGCGCGUCCCAGAUGCCC	experimental		mature miRNA		3534	empty		control	control_empty
	1760					L10	hsa-miR-1539	UCCUGCGCGUCCCAGAUGCCC	experimental		mature miRNA		3535	empty		control	control_empty
	2742					L10	hsa-miR-1539	UCCUGCGCGUCCCAGAUGCCC	experimental		mature miRNA		3545	empty		control	control_empty
	3724					L10	hsa-miR-1539	UCCUGCGCGUCCCAGAUGCCC	experimental		mature miRNA		3555	empty		control	control_empty
	86					L10	hsa-miR-1908	CGGCGGGGACGGCGAUUGGUC	experimental		mature miRNA		3565	empty		control	control_empty
	1068					L10	hsa-miR-1908	CGGCGGGGACGGCGAUUGGUC	experimental		mature miRNA		3566	empty		control	control_empty
	2050					L10	hsa-miR-1908	CGGCGGGGACGGCGAUUGGUC	experimental		mature miRNA		3576	empty		control	control_empty
	3062					L10	hsa-miR-1908	CGGCGGGGACGGCGAUUGGUC	experimental		mature miRNA		3586	empty		control	control_empty
	117					L10	hsa-miR-1909	CGCAGGGGCCGGGUGCUCACCG	experimental		mature miRNA		3596	empty		control	control_empty
	1099					L10	hsa-miR-1909	CGCAGGGGCCGGGUGCUCACCG	experimental		mature miRNA		3597	empty		control	control_empty
	2081					L10	hsa-miR-1909	CGCAGGGGCCGGGUGCUCACCG	experimental		mature miRNA		3607	empty		control	control_empty
	3093					L10	hsa-miR-1909	CGCAGGGGCCGGGUGCUCACCG	experimental		mature miRNA		3617	empty		control	control_empty
	148					L10	hsa-miR-1909*	UGAGUGCCGGUGCCUGCCCUG	experimental		mature miRNA		3627	empty		control	control_empty
	1130					L10	hsa-miR-1909*	UGAGUGCCGGUGCCUGCCCUG	experimental		mature miRNA		3628	empty		control	control_empty
	2112					L10	hsa-miR-1909*	UGAGUGCCGGUGCCUGCCCUG	experimental		mature miRNA		3638	empty		control	control_empty
	3124					L10	hsa-miR-1909*	UGAGUGCCGGUGCCUGCCCUG	experimental		mature miRNA		3648	empty		control	control_empty
	272					L10	hsa-miR-1910	CCAGUCCUGUGCCUGCCGCCU	experimental		mature miRNA		3658	empty		control	control_empty
	1254					L10	hsa-miR-1910	CCAGUCCUGUGCCUGCCGCCU	experimental		mature miRNA		3659	empty		control	control_empty
	2236					L10	hsa-miR-1910	CCAGUCCUGUGCCUGCCGCCU	experimental		mature miRNA		3669	empty		control	control_empty
	3248					L10	hsa-miR-1910	CCAGUCCUGUGCCUGCCGCCU	experimental		mature miRNA		3679	empty		control	control_empty
	303					L10	hsa-miR-1911	UGAGUACCGCCAUGUCUGUUGGG	experimental		mature miRNA		3689	empty		control	control_empty
	1285					L10	hsa-miR-1911	UGAGUACCGCCAUGUCUGUUGGG	experimental		mature miRNA		3939	empty		control	control_empty
	2267					L10	hsa-miR-1911	UGAGUACCGCCAUGUCUGUUGGG	experimental		mature miRNA		3940	empty		control	control_empty
	3279					L10	hsa-miR-1911	UGAGUACCGCCAUGUCUGUUGGG	experimental		mature miRNA		3941	empty		control	control_empty
	334					L10	hsa-miR-1911*	CACCAGGCAUUGUGGUCUCC	experimental		mature miRNA		3942	empty		control	control_empty
	1316					L10	hsa-miR-1911*	CACCAGGCAUUGUGGUCUCC	experimental		mature miRNA		3943	empty		control	control_empty
	2298					L10	hsa-miR-1911*	CACCAGGCAUUGUGGUCUCC	experimental		mature miRNA		3944	empty		control	control_empty
	3310					L10	hsa-miR-1911*	CACCAGGCAUUGUGGUCUCC	experimental		mature miRNA		3945	empty		control	control_empty
	365					L10	hsa-miR-1912	UACCCAGAGCAUGCAGUGUGAA	experimental		mature miRNA		3946	empty		control	control_empty
	1347					L10	hsa-miR-1912	UACCCAGAGCAUGCAGUGUGAA	experimental		mature miRNA		3947	empty		control	control_empty
	2329					L10	hsa-miR-1912	UACCCAGAGCAUGCAGUGUGAA	experimental		mature miRNA		3949	empty		control	control_empty
	3341					L10	hsa-miR-1912	UACCCAGAGCAUGCAGUGUGAA	experimental		mature miRNA		3950	empty		control	control_empty
	396					L10	hsa-miR-1913	UCUGCCCCCUCCGCUGCUGCCA	experimental		mature miRNA		3951	empty		control	control_empty
	1378					L10	hsa-miR-1913	UCUGCCCCCUCCGCUGCUGCCA	experimental		mature miRNA		3952	empty		control	control_empty
	2360					L10	hsa-miR-1913	UCUGCCCCCUCCGCUGCUGCCA	experimental		mature miRNA		3953	empty		control	control_empty
	3372					L10	hsa-miR-1913	UCUGCCCCCUCCGCUGCUGCCA	experimental		mature miRNA		3954	empty		control	control_empty
	427					L10	hsa-miR-1914	CCCUGUGCCCGGCCCACUUCUG	experimental		mature miRNA		3955	empty		control	control_empty
	1409					L10	hsa-miR-1914	CCCUGUGCCCGGCCCACUUCUG	experimental		mature miRNA		3956	empty		control	control_empty
	2391					L10	hsa-miR-1914	CCCUGUGCCCGGCCCACUUCUG	experimental		mature miRNA		3957	empty		control	control_empty
	3403					L10	hsa-miR-1914	CCCUGUGCCCGGCCCACUUCUG	experimental		mature miRNA		3959	empty		control	control_empty
	458					L10	hsa-miR-1914*	GGAGGGGUCCCGCACUGGGAGG	experimental		mature miRNA		3960	empty		control	control_empty
	1440					L10	hsa-miR-1914*	GGAGGGGUCCCGCACUGGGAGG	experimental		mature miRNA		3961	empty		control	control_empty
	2422					L10	hsa-miR-1914*	GGAGGGGUCCCGCACUGGGAGG	experimental		mature miRNA		3962	empty		control	control_empty
	3434					L10	hsa-miR-1914*	GGAGGGGUCCCGCACUGGGAGG	experimental		mature miRNA		3963	empty		control	control_empty
	489					L10	hsa-miR-1915	CCCCAGGGCGACGCGGCGGG	experimental		mature miRNA		3964	empty		control	control_empty
	1471					L10	hsa-miR-1915	CCCCAGGGCGACGCGGCGGG	experimental		mature miRNA		3965	empty		control	control_empty
	2453					L10	hsa-miR-1915	CCCCAGGGCGACGCGGCGGG	experimental		mature miRNA		3966	empty		control	control_empty
	3465					L10	hsa-miR-1915	CCCCAGGGCGACGCGGCGGG	experimental		mature miRNA		3967	empty		control	control_empty
	520					L10	hsa-miR-1915*	ACCUUGCCUUGCUGCCCGGGCC	experimental		mature miRNA		82	hsa-miR-768-3p	UCACAAUGCUGACACUCAAACUGCUGAC	experimental		mature miRNA
	1502					L10	hsa-miR-1915*	ACCUUGCCUUGCUGCCCGGGCC	experimental		mature miRNA		1033	hsa-miR-768-3p	UCACAAUGCUGACACUCAAACUGCUGAC	experimental		mature miRNA
	2484					L10	hsa-miR-1915*	ACCUUGCCUUGCUGCCCGGGCC	experimental		mature miRNA		2076	hsa-miR-768-3p	UCACAAUGCUGACACUCAAACUGCUGAC	experimental		mature miRNA
	3496					L10	hsa-miR-1915*	ACCUUGCCUUGCUGCCCGGGCC	experimental		mature miRNA		3027	hsa-miR-768-3p	UCACAAUGCUGACACUCAAACUGCUGAC	experimental		mature miRNA
	444					L10	hsa-miR-675b	CUGUAUGCCCUCACCGCUCA	experimental		mature miRNA		113	hsa-miR-768-5p	GUUGGAGGAUGAAAGUACGGAGUGAU	experimental		mature miRNA
	1456					L10	hsa-miR-675b	CUGUAUGCCCUCACCGCUCA	experimental		mature miRNA		1064	hsa-miR-768-5p	GUUGGAGGAUGAAAGUACGGAGUGAU	experimental		mature miRNA
	2438					L10	hsa-miR-675b	CUGUAUGCCCUCACCGCUCA	experimental		mature miRNA		2107	hsa-miR-768-5p	GUUGGAGGAUGAAAGUACGGAGUGAU	experimental		mature miRNA
	3420					L10	hsa-miR-675b	CUGUAUGCCCUCACCGCUCA	experimental		mature miRNA		3058	hsa-miR-768-5p	GUUGGAGGAUGAAAGUACGGAGUGAU	experimental		mature miRNA
