# Supplementary material for: A Novel Phosphopeptide Microarray Based Interactome Map in Breast Cancer Cells Reveals Phosphoprotein-GRB2 Cell Signaling Networks
Source: PLoS One. 2013 Jun 27;8(6):e67634. doi: 10.1371/journal.pone.0067634 (PMC3694890; doi:10.1371/journal.pone.0067634)
Supplement: Table S7 — GRB2 binding data for all the pY motifs for selected proteins from RTK pathway proteome. (XLS) [file pone.0067634.s007.xls]

## Sheet: All list mean, SD
	S7 GRB2 binding data for all the pY motifs in each protein from MCF10A, MCF7, T47D and MDA-MB231 cell lines for selected proteins from RTK pathway proteome.
	One can plot GRB2 binding data for each PPEP in each protein and also from all pY sites for each protein
		MCF10A		MCF7		T47D		MDA MB231
Index	Reporter Name	Mean	StDev	Mean	StDev	Mean	StDev	Mean	StDev	Uniprot Accession Number	Reporter Sequence (N' to C')	Note
31	ACTS_171	5606.07	1635.02	12374	1935.99	2933.4	1289.94	2759.49	438.609	P68133	yALPHA	YEGyALPHA
32	ACTS_171/rA1	709.765	304.78	839.232	357.555	118.278	796.792	158.883	214.05	P68133	AALPHA	YEGyALPHA
33	ACTS_190	244.349	143.783	580.72	190.012	1044.49	1087.59	377.689	263.461	P68133	yLMKIL	LTDyLMkIL
34	ACTS_190/rA1	20.8869	176.014	99.6131	273.258	197.213	2644.53	0.01	176.608	P68133	ALMKIL	LTDyLMkIL
35	ACTS_200	647.595	541.05	519.976	289.27	11432.9	2067.83	2841.34	704.205	P68133	ySFVTT	ERGysFVTT
36	ACTS_200/rA1	163.292	217.579	420.351	971.345	561.866	2323.44	7.83469	173.159	P68133	ASFVTT	ERGysFVTT
37	ACTS_220	323.764	221.218	161.601	537.627	3935.2	1320.49	1775.69	768.414	P68133	yVALDF	KLCyVALDF
38	ACTS_220/rA1	55.7	381.381	74.7944	379.644	473.285	3350.95	15.4468	219.539	P68133	AVALDF	KLCyVALDF
39	ACTS_242	3991.54	517.07	7705.42	669.765	2241.06	1003.97	2921.03	765.081	P68133	yELPDG	EKsyELPDG
40	ACTS_242/rA1	675.118	791.358	147.702	184.878	0.01	673.9	108.572	645.441	P68133	AELPDG	EKsyELPDG
41	ACTS_296	18927.3	3221.95	25020.6	3627.36	21522.1	5320.36	6622.73	1229.88	P68133	yANNVM	KDLyANNVM
42	ACTS_296/rA1	1671.23	443.87	736.423	383.308	9264.75	2162.72	1262.88	543.434	P68133	AANNVM	KDLyANNVM
69	AXL_703	733.077	328.431	713.294	471.13	326.516	982.655	326.92	271.894	P30530	yRQGRI	GDYyRQGRI
70	AXL_703/rA1	12.7019	228.44	0.01	120.666	44.63	1742.21	7.7506	146.172	P30530	ARQGRI	GDYyRQGRI
71	AXL_779	532.893	201.356	1897.56	584.868	1217.01	770.336	707.626	354.2	P30530	yALMSR	DGLyALMSR
72	AXL_779/rA1	0.01	107.875	172.235	256.454	157.91	751.731	271.662	285.174	P30530	AALMSR	DGLyALMSR
73	AXL_821	12697.7	2770.17	19045.2	3926.94	11833.2	3590.81	6542.32	1241.2	P30530	yVNMDE	EILyVNMDE
74	AXL_821/rA1	230.057	300.649	313.174	250.578	0.01	681.489	2.37086	156.466	P30530	AVNMDE	EILyVNMDE
75	AXL_866	569.937	244.208	3016.75	2340.57	464.976	957.694	621.265	348.478	P30530	yVLCPS	AGRyVLCPS
76	AXL_866/rA1	0.260953	95.2621	372.525	252.368	0.01	872.631	17.5173	211.933	P30530	AVLCPS	AGRyVLCPS
107	BLNK_178	4404.81	831.008	3286.24	1337.83	1283.5	1075.51	1421.58	375.937	Q8WV28	yVVPVE	EADyVVPVE
108	BLNK_178/rA1	258.018	518.308	370.917	425.552	61.938	1065.93	28.8328	241.301	Q8WV28	AVVPVE	EADyVVPVE
109	BLNK_189	4082.42	952.641	6477.65	1470.78	1491	1045.05	2027.26	396.085	Q8WV28	yIHPTE	DENyIHPTE
110	BLNK_189/rA1	327.448	245.577	483.054	173.109	325.714	1980.01	53.4147	279.763	Q8WV28	AIHPTE	DENyIHPTE
111	BLNK_72	4040.7	759.882	6650.33	1471.95	13530.4	3124.34	9887.78	824.652	Q8WV28	yENPDE	DSDyENPDE
112	BLNK_72/rA1	164.115	158.956	224.369	413.149	18.5126	788.039	36.6281	349.219	Q8WV28	AENPDE	DSDyENPDE
113	BLNK_84	3611.87	1307	5581.56	801.952	1887.8	1583.71	1812.3	378.12	Q8WV28	yVMPAE	SEMyVMPAE
114	BLNK_84/rA1	218.131	221.855	88.2967	163.416	0.01	665.557	10.1491	272.461	Q8WV28	AVMPAE	SEMyVMPAE
115	BLNK_96	4635.26	873.263	2917.22	2610.96	2457.36	1251.93	2839.38	758.717	Q8WV28	yEPPPV	DDSyEPPPV
116	BLNK_96/rA1	221.274	165.501	295.282	182.984	0.01	888.697	87.2902	238.518	Q8WV28	AEPPPV	DDSyEPPPV
161	CBLB_665	3021.09	565.85	4964.92	863.684	1102.6	1046.88	962.163	437.667	Q13191	yDVPPR	SEEyDVPPR
162	CBLB_665/rA1	289.553	209.911	352.405	240.091	421.357	2331.68	39.0298	242.44	Q13191	ADVPPR	SEEyDVPPR
163	CBLB_709	7486.87	678.488	15987	2949.14	3668.62	1451.13	1872.82	1507.78	Q13191	yKIPSS	DDEyKIPSS
164	CBLB_709/rA1	516.216	469.925	777.28	464.734	284.218	1300.68	19.7923	198.137	Q13191	AKIPSS	DDEyKIPSS
165	CBLB_889	1268.32	458.886	1366.58	538.031	1647.74	1100.83	1089.41	405.507	Q13191	yDQLPS	SQDyDQLPS
166	CBLB_889/rA1	179.442	169.516	45.0714	103.45	248.459	882.18	336.472	234.099	Q13191	ADQLPS	SQDyDQLPS
167	CBL_141	1116.29	524.939	516.167	156.318	523.742	927.473	796.381	302.146	P22681	yEENSQ	ERMyEENSQ
168	CBL_141/rA1	135.429	148.992	0.01	82.9871	359.69	1778.77	206.615	279.123	P22681	AEENSQ	ERMyEENSQ
169	CBL_371	54.2669	130.773	294.696	201.491	335.779	1021.68	178.385	258.046	P22681	yCEMGS	YELyCEMGS
170	CBL_371/rA1	33.3663	115.865	7.92762	152.94	0.01	1045.87	45.8674	294.585	P22681	ACEMGS	YELyCEMGS
171	CBL_455	152.518	182.228	218.036	206.885	87.516	858.554	245.176	219.221	P22681	yDDDDD	SPNyDDDDD
172	CBL_455/rA1	272.263	207.871	48.5764	150.188	92.1734	867.502	0.01	185.008	P22681	ADDDDD	SPNyDDDDD
173	CBL_674	895.886	206.238	2305.99	580.648	1174.32	1143.56	815.587	240.899	P22681	ySLAAR	NAIySLAAR
174	CBL_674/rA1	0.01	93.9776	34.0119	474.532	40.5288	791.985	14.6739	185.02	P22681	ASLAAR	NAIySLAAR
175	CBL_700	13547.6	3039.09	17780.2	6857.14	5991.66	2330.42	3252.63	749.178	P22681	yMTPSS	DTEyMTPSS
176	CBL_700/rA1	527.81	220.766	1411.76	555.369	191.356	814.549	86.523	253.654	P22681	AMTPSS	DTEyMTPSS
177	CBL_731	1007.55	455.001	1359.82	308.665	1691.52	2244.41	1660.49	552.261	P22681	yEAMYN	SCTyEAMYN
178	CBL_731/rA1	311.172	371.173	172.964	182.084	311.138	977.004	210.37	545.683	P22681	AEAMYN	SCTyEAMYN
179	CBL_774	3312.37	854.593	5743.49	396.759	843.704	1289.72	1489.9	468.885	P22681	yDVPKP	DDGyDVPKP
180	CBL_774/rA1	201.402	200.446	459.208	662.535	331.964	830.01	125.357	191.203	P22681	ADVPKP	DDGyDVPKP
203	CSF1R_556	1113.21	1271.96	3328.91	1476.38	576.306	954.362	566.729	297.234	P07333	yEGNSY	IESyEGNSY
204	CSF1R_556/rA1	216.818	285.421	209.06	204.401	0.01	1724.56	55.3467	214.985	P07333	AEGNSY	IESyEGNSY
205	CSF1R_561	168.977	127.248	312.448	227.92	7447.73	1459.6	3319.42	773.389	P07333	yTFIDP	GNSyTFIDP
206	CSF1R_561/rA1	53.522	110.295	315.835	204.16	0.01	607.579	23.8744	196.718	P07333	ATFIDP	GNSyTFIDP
207	CSF1R_699	24687.8	11390.6	45188	8837.86	14508.5	4166.95	5040.83	1691.67	P07333	yKNIHL	GVDyKNIHL
208	CSF1R_699/rA1	32.5912	104.028	37.494	142.631	0.01	728.946	48.7594	221.157	P07333	AKNIHL	GVDyKNIHL
209	CSF1R_708	1066.29	219.94	1979.36	597.241	351.992	855.55	704.162	298.63	P07333	yVRRDS	EKKyVRRDS
210	CSF1R_708/rA1	237.58	271.697	26.3333	132.703	0.01	556.417	2.51961	211.152	P07333	AVRRDS	EKKyVRRDS
211	CSF1R_723	1376.63	526.01	1492.38	612.636	1180.2	690.559	1329.78	464.547	P07333	yVEMRP	VDTyVEMRP
212	CSF1R_723/rA1	48.1451	112.373	86.6244	150.396	0.01	598.47	22.2685	172.591	P07333	AVEMRP	VDTyVEMRP
213	CSF1R_809	2226.98	495.916	1448.41	211.017	659.464	940.48	994.221	459.047	P07333	yIVKGN	DSNyIVKGN
214	CSF1R_809/rA1	0.01	102.961	0.01	467.006	86.7011	777.332	82.39	279.027	P07333	AIVKGN	DSNyIVKGN
223	DAG1_831	1345.91	246.447	1500.58	404.696	3563.01	1412.34	1235.35	350.787	Q14118	yPNQSV	PPEyPNQSV
224	DAG1_831/rA1	438.215	387.874	125.994	164.269	0.01	742.238	139.467	228.244	Q14118	APNQSV	PPEyPNQSV
225	DAG1_863	3855.62	846.475	5104.15	1699.33	1650.59	1138.85	1792.13	558.766	Q14118	yQPPPP	APPyQPPPPFTA
226	DAG1_863/rA1	147.522	116.611	141.827	188.033	0.01	654.363	1.08393	169.281	Q14118	AQPPPP	APPyQPPPPFTA
227	DAG1_886	10078.9	1757.97	16168.5	3162.86	3198.92	1123.63	3641.05	631.41	Q14118	yRSPPP	MTPyRSPPPYV
228	DAG1_886/rA1	330.537	166.592	583.679	2021.17	0.01	599.675	263.574	351.008	Q14118	ARSPPP	MTPyRSPPPYV
229	DDR1_484	3941.12	536.004	7024.56	2203	1992.86	1051.08	1818.91	478.055	Q08345	yQEPRP	PPPyQEPRP
230	DDR1_484/rA1	169.226	127.597	262.901	160.409	208.852	870.566	43.5075	201.436	Q08345	AQEPRP	PPPyQEPRP
251	EGFR_1016	5844.12	895.174	10735.9	2938.79	1640.15	2706.09	2630.63	620.57	P00533	yLIPQQ	ADEyLIPQQ
252	EGFR_1016/rA1	358.976	177.507	563.726	260.916	543.076	1047.41	206.434	368.119	P00533	ALIPQQ	ADEyLIPQQ
253	EGFR_1069	2566.42	1236.1	2791.76	1010.79	1373.64	946.129	1982.37	386.416	P00533	ySSDPT	LQRySSDPT
254	EGFR_1069/rA1	186.8	141.295	147.002	219.459	32.4556	898.003	99.3762	255.678	P00533	ASSDPT	LQRySSDPT
255	EGFR_1092	16286.4	17368.8	52815.5	7553.98	22600.4	4372.98	6772.5	915.949	P00533	yINQSV	VPEyINQSV
256	EGFR_1092/rA1	133.726	145.478	14.6062	143.894	362.082	1056.82	182.884	309.935	P00533	AINQSV	VPEyINQSV
257	EGFR_1110	12000.3	1406.95	20044.4	4641.31	8280.1	3044.19	1930.76	536.802	P00533	yHNQPL	NPVyHNQPL
258	EGFR_1110/rA1	241.21	178.027	584.589	1217.63	459.987	1050.87	23.6881	176.133	P00533	AHNQPL	NPVyHNQPL
259	EGFR_1125	6506.78	2047.15	8358.4	1833.29	1794.35	879.917	1655.84	530.344	P00533	yQDPHS	DPHyQDPHS
260	EGFR_1125/rA1	231.607	135.592	310.087	231.074	73.2312	1160.61	59.6645	267.132	P00533	AQDPHS	DPHyQDPHS
261	EGFR_1138	28579.9	7005.99	18360.1	3332.72	15984.4	9450.82	10022	1799.07	P00533	yLNTVQ	NPEyLNTVQ
262	EGFR_1138/rA1	812.78	263.823	1667.67	2217.22	19151.3	3054.91	1514.21	578.771	P00533	ALNTVQ	NPEyLNTVQ
263	EGFR_1172	392.399	339.737	517.508	244.497	3615.93	1060.01	1109.08	409.853	P00533	yQQDFF	NPDyQQDFF
264	EGFR_1172/rA1	0.438384	139.742	258	723.157	1080.44	1023.63	154.253	203.97	P00533	AQQDFF	NPDyQQDFF
265	EGFR_1197	1227.33	352.561	2259.67	829.32	753.727	1398.19	851.079	426.025	P00533	yLRVAP	NAEyLRVAP
266	EGFR_1197/rA1	695.166	2177.22	290.06	351.18	222.812	981.739	84.0699	276.778	P00533	ALRVAP	NAEyLRVAP
267	EGFR_270	338.743	419.638	759.125	457.367	832.843	1015.5	243.47	203.734	P00533	yNPTTY	LMLyNPTTY
268	EGFR_270/rA1	276.393	215.144	2350.08	795.271	476.437	911.826	101.338	222.089	P00533	ANPTTY	LMLyNPTTY
269	EGFR_316	303.052	234.528	333.804	170.863	294.113	914.992	120.808	215.32	P00533	yEMEED	ADSYEMEED
270	EGFR_316/rA1	192.815	391.712	192.374	271.886	0.01	781.708	0.01	167.07	P00533	AEMEED	ADSYEMEED
271	EGFR_727	371.72	888.799	161.323	157.465	796.83	822.137	449.021	281.475	P00533	yKGLWI	GTVyKGLWI
272	EGFR_727/rA1	118.554	415.906	222.946	284.795	181.043	1466.73	0.01	239.712	P00533	AKGLWI	GTVyKGLWI
273	EGFR_764	772.185	260.501	934.327	1176.2	2657.09	1025.37	1442.89	464.305	P00533	yVMASV	DEAyVMAsV
274	EGFR_764/rA1	13.9038	124.784	192.374	292.13	0.01	553.691	0.01	198.495	P00533	AVMASV	DEAyVMAsV
275	EGFR_869	1142.19	1203.25	1336.4	158.706	1173.79	1202.51	681.045	397.384	P00533	yHAEGG	EKEyHAEGG
276	EGFR_869/rA1	74.631	167.34	238.417	363.483	17.9824	1012.32	2.66131	287.278	P00533	AHAEGG	EKEyHAEGG
277	EGFR_915	1125.63	271.627	1597.59	749.308	1651.06	1131	727.346	270.17	P00533	yDGIPA	SKPyDGIPA
278	EGFR_915/rA1	120.956	160.959	257.88	592.218	68.1669	883.92	105.082	439.955	P00533	ADGIPA	SKPyDGIPA
279	EGFR_944	454.201	309.123	901.851	1081.9	1141.32	1098.05	655.335	280.85	P00533	yMIMVK	IDVyMIMVK
280	EGFR_944/rA1	9.14362	162.157	36.9633	299.788	189.743	1111.05	37.9974	192.423	P00533	AMIMVK	IDVyMIMVK
281	EGFR_978	391.604	230.284	326.911	179.857	726.881	927.788	633.509	1227.43	P00533	yLVIQG	PQRyLVIQG
282	EGFR_978/rA1	228.167	351.053	290.488	192.654	213.94	947.165	0.01	144.913	P00533	ALVIQG	PQRyLVIQG
283	EGFR_998	1199.62	265.548	3170.6	2347	2078.04	1404.09	826.203	365.382	P00533	yRALMD	SNFyRALMD
284	EGFR_998/rA1	259.681	249.316	378.69	639.35	0.01	824.451	27.0271	239.8	P00533	ARALMD	SNFyRALMD
323	EPHA5_650	6450.51	1858.83	11812.4	4170.07	1882.21	1025.65	2787.7	470.109	P54756	yIDPHT	VRTyIDPHT
324	EPHA5_650/rA1	323.838	393.987	330.668	251.078	0.01	667.281	76.6115	180.582	P54756	AIDPHT	VRTyIDPHT
325	EPHA5_982	710.688	434.649	751.563	2126.93	702.388	914.095	1033.96	434.892	P54756	yTEIFM	MGRyTEIFM
326	EPHA5_982/rA1	36.8327	106.438	135.296	188.502	27.0107	1467.54	41.703	192.655	P54756	ATEIFM	MGRyTEIFM
327	EPHA7_608	2901.01	524.235	4008.46	873.403	840.417	1081.81	1979.94	575.831	Q15375	yIDPET	TKTyIDPET
328	EPHA7_608/rA1	624.824	321.083	124.129	173.055	0.01	536.321	56.896	190.499	Q15375	AIDPET	TKTyIDPET
329	EPHA7_614	10284.5	755.671	15675.4	1069.66	1883.67	2302.44	2814.92	395.76	Q15375	yEDPNR	PETyEDPNR
330	EPHA7_614/rA1	526.291	660.898	509.09	764.451	0.01	653.84	93.2633	251.234	Q15375	AEDPNR	PETyEDPNR
331	EPHA7_791	4317.94	812.822	1920.49	1623.08	1847.04	813.632	1774.84	689.941	Q15375	yTTTGG	EAVyTTTGG
332	EPHA7_791/rA1	176.605	179.676	10.3015	244.301	0.01	681.685	28.8875	187.881	Q15375	ATTTGG	EAVyTTTGG
347	EPHB3_600	7584.11	2515.67	22788	2317.95	4028.72	877.488	2513.47	612.371	P54753	yIAPGM	LQQyIAPGM
348	EPHB3_600/rA1	341.629	165.186	777.421	367.478	340.661	1384.62	59.6936	475.171	P54753	AIAPGM	LQQyIAPGM
349	ERBB2_1005	454.951	270.883	938.955	244.326	1293.44	711.218	1201.34	535.825	P04626	yRSLLE	STFyRSLLE
350	ERBB2_1005/rA1	33.1485	213.24	429.398	519.82	10.4264	1366.24	88.4622	262.49	P04626	ARSLLE	STFyRSLLE
351	ERBB2_1023	3137.65	1619.72	7935.26	2472.45	1197.17	764.333	2170.7	392.334	P04626	yLVPQQ	AEEyLVPQQ
352	ERBB2_1023/rA1	416.072	579.596	285.308	304.908	231.283	1068.69	296.926	272.236	P04626	ALVPQQ	AEEyLVPQQ
353	ERBB2_1112	1097.72	464.45	1046.8	792.8	416.277	943.615	849.132	270.667	P04626	ySEDPT	LQRySEDPT
354	ERBB2_1112/rA1	70.0243	156.246	200.339	291.098	0.01	849.202	0.01	178.671	P04626	ASEDPT	LQRySEDPT
355	ERBB2_1139	51785.7	5874.04	51925	8675.35	28297.9	8872.14	14849.1	2664.19	P04626	yVNQPD	QPEyVNQPD
356	ERBB2_1139/rA1	2665.39	1078.34	952.324	572.627	8848.47	1704.1	1195.82	388.122	P04626	AVNQPD	QPEyVNQPD
357	ERBB2_1196	7507.47	1255.86	12864.8	3983.19	2153.29	1241.6	2361.58	541.526	P04626	yLTPQG	NPEyLTPQG
358	ERBB2_1196/rA1	224.641	191.611	747.359	361.88	143.368	1073.86	3.68769	214.013	P04626	ALTPQG	NPEyLTPQG
359	ERBB2_1221	49.0833	103.942	185.47	535.328	0.01	559.161	287.181	219.779	P04626	yYWDQD	DNLyYWDQD
360	ERBB2_1221/rA1	193.173	487.906	50.6076	113.62	31.1776	833.226	0.01	223.394	P04626	AYWDQD	DNLyYWDQD
361	ERBB2_1222	92.7686	144.255	90.742	184.134	275.585	1003.63	389.521	227.139	P04626	yWDQDP	NLYyWDQDP
362	ERBB2_1222/rA1	89.834	166.449	251.137	398.228	279.531	1663.56	0.01	198.676	P04626	AWDQDP	NLYyWDQDP
363	ERBB2_1248	219.929	187.841	108.066	204.894	225.517	773.792	714.33	300.162	P04626	yLGLDV	NPEyLGLDV
364	ERBB2_1248/rA1	19.7067	148.213	57.9814	352.335	0.01	718.118	43.1612	223.557	P04626	ALGLDV	NPEyLGLDV
365	ERBB2_735	124.013	139.244	392.296	154.525	1374.41	872.034	588.996	287.396	P04626	yKGIWI	GTVyKGIWI
366	ERBB2_735/rA1	33.9776	160.536	14.2289	107.247	0.01	837.803	72.7072	383.433	P04626	AKGIWI	GTVyKGIWI
367	ERBB2_877	1218.85	461.753	839.673	874.938	18.2095	752.579	343.309	269.249	P04626	yHADGG	ETEyHADGG
368	ERBB2_877/rA1	124.042	186.447	0.01	92.6239	0.01	1131.01	3.90536	389.448	P04626	AHADGG	ETEyHADGG
369	ERBB3_1199	6927.46	1419.68	17439.8	3966.29	6278.57	2050.74	3732.08	417.014	P21860	yMNRRR	EYEyMNRRR
370	ERBB3_1199/rA1	62.256	168.425	176.829	207.61	857.497	995.069	416.266	358.659	P21860	AMNRRR	EYEyMNRRR
371	ERBB3_1262	8745.29	2150.76	10314	1168.08	8863.64	2299.78	3798.71	774.811	P21860	yMNRQR	DYEyMNRQR
372	ERBB3_1262/rA1	135.416	1191.06	311.163	596.526	0.01	707.886	66.4279	375.854	P21860	AMNRQR	DYEyMNRQR
373	ERBB3_1276	1170.77	201.995	1884.65	214.329	2373.32	1185.94	1074.56	303.324	P21860	yAAMGA	GGDyAAMGA
374	ERBB3_1276/rA1	0.13	120.638	202.06	307.916	218.612	972.003	26.931	252.483	P21860	AAAMGA	GGDyAAMGA
375	ERBB3_1289	698.679	332.244	1012.7	289.714	1728.23	1189.32	1148.42	356.594	P21860	yEEMRA	EQGyEEMRA
376	ERBB3_1289/rA1	9.32048	95.1275	0.01	84.884	135.683	1586.18	0.01	201.242	P21860	AEEMRA	EQGyEEMRA
377	ERBB3_1328	15.7074	131.202	8.57048	130.975	686.03	1024.49	107.078	178.368	P21860	yWHSRL	NPDyWHSRL
378	ERBB3_1328/rA1	4.16667	91.7377	0.01	134.3	277.621	930.537	19.0244	189.114	P21860	AWHSRL	NPDyWHSRL
379	ERBB3_680	406.976	266.769	344.466	348.29	129.19	835.199	206.811	278.958	P21860	yLERGE	MRRyLERGE
380	ERBB3_680/rA1	148.052	180.147	71.1086	152.56	41.7599	992.14	0.01	192.489	P21860	ALERGE	MRRyLERGE
381	ERBB4_1056	1638.97	449.897	1821.83	650.997	1797.89	1266.18	482.295	228.65	Q15303	yTPMSG	PPAyTPMSG
382	ERBB4_1056/rA1	1022.36	372.677	3481.81	2620.33	523.824	1112.14	175.047	278.431	Q15303	ATPMSG	PPAyTPMSG
383	ERBB4_1162	4855.3	1295.74	6955.35	898.723	7071.12	2192.75	3445.33	1088.76	Q15303	yLNPVE	KQEyLNPVE
384	ERBB4_1162/rA1	123.996	152.108	436.768	353.114	0.01	760.739	22.7099	203.518	Q15303	ALNPVE	KQEyLNPVE
385	ERBB4_1188	7194.91	1820.19	11657.1	2936.36	6990.79	1780.2	1736.5	556.802	Q15303	yHNASN	NPEyHNASN
386	ERBB4_1188/rA1	350.384	624.26	116.03	267.865	270.845	1271.56	112.493	223.59	Q15303	AHNASN	NPEyHNASN
387	ERBB4_1242	373.897	164.794	1352.71	488.765	3278.58	1009.06	536.483	330.874	Q15303	yWNHSL	NPDyWNHSL
388	ERBB4_1242/rA1	0.01	128.971	236.952	325.552	136.916	1080.69	2.67437	199.298	Q15303	AWNHSL	NPDyWNHSL
389	ERBB4_1258	233.958	123.874	183.43	148.039	1573.45	1172.68	1001.16	347.326	Q15303	yLQEYS	HPDyLQEYS
390	ERBB4_1258/rA1	29.4055	110.938	68.5833	275.029	1042.07	2394.68	177.328	256.754	Q15303	ALQEYS	HPDyLQEYS
391	ERBB4_1284	141.429	208.097	113.86	141.093	503.367	1097.7	569.288	325.256	Q15303	yLSEFS	NPEyLSEFS
392	ERBB4_1284/rA1	41.4157	218.463	197.94	307.577	477.287	1055.34	105.151	241.04	Q15303	ALSEFS	NPEyLSEFS
393	ERBB4_733	273.602	305.623	317.769	219.059	1898.22	1547.83	562.713	271.966	Q15303	yKGIWV	GTVyKGIWV
394	ERBB4_733/rA1	70.6786	165.757	103.931	368.383	31.523	920.239	0.238682	191.728	Q15303	AKGIWV	GTVyKGIWV
399	FES_261	522.709	135.631	1036.25	257.517	2241.07	944.267	606.733	237.061	P07332	yQGFLR	EAEyQGFLR
400	FES_261/rA1	63.8881	174.639	153.304	243.965	20.9491	1354.95	6.04901	195.774	P07332	AQGFLR	EAEyQGFLR
401	FES_614	5404.27	1197.29	9933.42	3720.79	3472.21	1229.22	2589.25	589.499	P07332	ySHPNI	LKQySHPNI
402	FES_614/rA1	1177.02	431.723	1257.93	1117.63	409.444	892.966	122.896	227.417	P07332	ASHPNI	LKQySHPNI
403	FES_713	1169.44	252.635	723.946	240.378	1912.44	940.703	782.432	274.589	P07332	yAASGG	DGVyAASGG
404	FES_713/rA1	0.01	143.544	2.68921	128.457	216.909	882.318	88.4753	279.43	P07332	AAASGG	DGVyAASGG
405	FES_811	620.056	226.681	647.893	328.758	1154.4	1121.16	922.176	539.984	P07332	yQELQS	STIyQELQS
406	FES_811/rA1	51.2202	206.663	0.01	95.0247	80.8475	822.471	38.265	208.251	P07332	AQELQS	STIyQELQS
459	FHL1_207	160.723	429.464	83.9695	114.588	189.851	767.171	242.491	225.791	Q13642	yYCVDC	EDQyYCVDC
460	FHL1_207/rA1	10.4212	88.7732	0.01	97.5637	0.01	972.92	0.01	184.192	Q13642	AYCVDC	EDQyYCVDC
461	FHL1_213	48781.1	9533.26	56626.6	7954.21	21255.5	6174.24	4284.07	527.187	Q13642	yKNFVA	VDCyKNFVA
462	FHL1_213/rA1	117.08	193.882	925.661	3768.74	102.999	726.417	106.866	341.816	Q13642	AKNFVA	VDCyKNFVA
463	FHL1_272	209.829	196.433	285.235	133.434	0.01	704.066	122.332	240.71	Q13642	yCPDCA	EQVyCPDCA
464	FHL1_272/rA1	130.149	149.214	75.1312	109.157	0.01	695.705	39.7829	270.691	Q13642	ACPDCA	EQVyCPDCA
465	FLT3_166	1061.14	587.431	1927.83	400.778	368.317	822.733	882.098	305.594	P36888	yTLRRP	TLLyTLRRP
466	FLT3_166/rA1	15.4217	95.5084	0.01	109.978	0.01	746.903	0.01	207.945	P36888	ATLRRP	TLLyTLRRP
467	FLT3_401	787.388	246.643	2630.08	767.329	681.364	1673.57	717.364	283.191	P36888	ySISKF	DNGySISKF
468	FLT3_401/rA1	22.2543	117.676	0.01	112.286	0.01	744.939	1.16131	203.642	P36888	ASISKF	DNGySISKF
469	FLT3_416	67.2827	117.474	1.51501	83.2077	0.01	1046.79	373.404	269.703	P36888	yIFHAE	PGEyIFHAE
470	FLT3_416/rA1	0.01	132.767	0.01	126.988	0.01	939.619	0.01	172.009	P36888	AIFHAE	PGEyIFHAE
471	FLT3_589	36.5168	117.108	158.695	443.99	221.734	921.975	270.736	359.148	P36888	yFYVDF	DNEyFYVDF
472	FLT3_589/rA1	0.01	92.813	0.01	254.894	56.7252	860.848	4.6256	271.457	P36888	AFYVDF	DNEyFYVDF
473	FLT3_591	171.772	109.451	705.35	287.919	1261.72	1038.18	394.296	465.378	P36888	yVDFRE	EYFyVDFRE
474	FLT3_591/rA1	77.5956	201.437	238.671	543.828	0.01	608.926	2.37086	239.655	P36888	AVDFRE	EYFyVDFRE
475	FLT3_597	293.895	207.627	312.127	199.128	700.01	831.596	1181.43	345.844	P36888	yEYDLK	FREyEYDLK
476	FLT3_597/rA1	147.818	139.369	5.34686	97.3586	0.01	675.79	99.1591	272.529	P36888	AEYDLK	FREyEYDLK
477	FLT3_599	94.1998	171.596	42.202	133.493	23.3428	811.958	354.4	307.461	P36888	yDLKWE	EYEyDLKWE
478	FLT3_599/rA1	54.9521	214.879	12.9523	136.926	0.01	1104.14	0.01	204.093	P36888	ADLKWE	EYEyDLKWE
479	FLT3_726	197.111	137.416	1009.17	382.111	280.901	879.198	235.606	328.666	P36888	yPTFQS	FSFyPTFQS
480	FLT3_726/rA1	142.124	109.605	866.892	426.563	0.01	812.142	349.741	1257.62	P36888	APTFQS	FSFyPTFQS
481	FLT3_842	2285.48	693.412	4870.07	886.957	919.315	943.048	728.92	209.082	P36888	yVVRGN	DSNyVVRGN
482	FLT3_842/rA1	61.2419	236.26	50.3401	164.11	0.01	756.388	37.6602	179.851	P36888	AVVRGN	DSNyVVRGN
483	FLT3_969	12250.4	5491.13	44259.6	4911.33	7021.46	2374.52	4066	872.418	P36888	yQNRRP	PHTyQNRRP
484	FLT3_969/rA1	35.4629	126.008	18.8945	229.672	0.01	682.244	186.723	367.117	P36888	AQNRRP	PHTyQNRRP
489	FYN_28	508.326	519.763	938.995	568.567	847.615	927.15	442.82	222.39	P06241	yRYGTD	SSGyRYGTD
490	FYN_28/rA1	249.228	137.944	351.708	325.262	0.01	693.605	0.01	155.142	P06241	ARYGTD	SSGyRYGTD
491	FYN_30	1607.72	534.313	2043.56	692.946	304.026	760.159	817.15	265.764	P06241	yGTDPT	GYRyGTDPT
492	FYN_30/rA1	157.665	191.814	18.7133	317.343	0.01	683.213	88.1554	239.657	P06241	AGTDPT	GYRyGTDPT
493	FYN_39	68.1834	131.256	249.231	237.13	513.69	1087.71	281.797	259.8	P06241	yPSFGV	PQHyPSFGV
494	FYN_39/rA1	0.01	95.8177	536.06	244.315	55.6503	811.892	0.01	194.207	P06241	APSFGV	PQHyPSFGV
495	GRAP2_45	1949.47	695.459	3438.6	760.576	1960.43	1174.05	725.3	265.46	O75791	yVPKNF	QEGyVPKNF
496	GRAP2_45/rA1	76.6776	140.024	101.714	141.315	133.112	1394.86	45.5727	236.038	O75791	AVPKNF	QEGyVPKNF
497	GRB10_404	26460.9	4210.78	23001.9	6231.49	33230.2	12377	9281.29	1357.05	Q13322	yQNYRI	MLLyQNYRI
498	GRB10_404/rA1	519.926	340.447	974.302	441.032	104.969	630.069	277.636	231.762	Q13322	AQNYRI	MLLyQNYRI
499	GRB10_67	572.145	313.97	718.44	427.7	2224.52	1485.08	846.524	237.143	Q13322	ySACSM	ESLySACSM
500	GRB10_67/rA1	113.353	113.706	0.01	133.639	131.746	1480.17	18.046	396.445	Q13322	ASACSM	ESLySACSM
501	GRB2_160	502.637	194.927	344.232	247.989	5377.02	1381.68	1147.47	396.733	P62993	yVQALF	QPTyVQALF
502	GRB2_160/rA1	0.01	105.354	7.8919	187.62	2378.12	1094	150.857	220.2	P62993	AVQALF	QPTyVQALF
503	GRB2_209	16022.2	4106.33	33623.2	9819.57	7218.14	2721.12	5612.53	675.686	P62993	yVTPVN	PRNyVTPVN
504	GRB2_209/rA1	7230.64	833.399	5040.71	1346.42	384.457	1137.11	261.42	366.756	P62993	AVTPVN	PRNyVTPVN
505	GRB7_107	478.65	198.784	240.225	186.709	622.926	1743.66	590.144	336.773	Q14451	ySEDGA	VKVySEDGA
506	GRB7_107/rA1	89.9084	154.139	0.01	86.1535	9.83563	927.157	2.37086	213.692	Q14451	ASEDGA	VKVySEDGA
507	HCK_209	14894	3533.08	15869.5	2135.72	4381.92	5464.2	4705.39	839.508	P08631	yISPRS	GGFyISPRS
508	HCK_209/rA1	179.494	515.621	72.1786	154.461	270.102	1065	37.8727	220.003	P08631	AISPRS	GGFyISPRS
509	HCK_330	310.451	278.784	353.077	215.135	964.081	1247.87	509.553	274.123	P08631	yIITEF	EPIyIITEF
510	HCK_330/rA1	142.932	339.374	83.208	383.857	0.01	728.686	0.01	173.557	P08631	AIITEF	EPIyIITEF
511	HCK_411	1945.65	264.411	2201.99	292.398	939.274	822.381	583.59	346.084	P08631	yTAREG	DNEyTAREG
512	HCK_411/rA1	107.614	126.112	3.33238	150.623	206.678	1221.32	2.37086	210.428	P08631	ATAREG	DNEyTAREG
513	HCK_51	2228.71	1233.12	2189.85	709.05	3131.17	1916.21	1524.83	425.859	P08631	yVPDPT	CPVyVPDPT
514	HCK_51/rA1	447.881	281.816	220.095	174.445	272.71	925.974	109.548	193.2	P08631	AVPDPT	CPVyVPDPT
515	HCK_515	1294.47	362.71	1767.36	567.072	4088.95	1095.45	1882.21	486.701	P08631	yTATES	DDFyTATES
516	HCK_515/rA1	0.01	118.363	0.01	94.5278	162.711	1100.94	61.3853	459.012	P08631	ATATES	DDFyTATES
517	HCK_522	2766.15	614.007	2759.48	867.881	1097.59	1152.32	633.144	325.852	P08631	yQQQPG	ESQyQQQP
518	HCK_522/rA1	257.076	1068.28	132.673	257.247	403.74	766.853	62.4802	222.614	P08631	AQQQPG	ESQyQQQP
519	HS105_14	3505.32	600.144	6200.35	419.067	4127.02	954.747	1219.83	431.555	Q92598	yIAVAR	QsCyIAVAR
520	HS105_14/rA1	0.01	128.252	192.374	294.253	34.886	764.637	51.5876	393.142	Q92598	AIAVAR	QsCyIAVAR
521	HS105_189	547.615	235.756	581.107	211.46	1706.69	1241.51	827.967	281.704	Q92598	yDLVPL	NLSyDLVPL
522	HS105_189/rA1	57.5483	181.261	209.738	262.544	113.195	837.784	0.01	184.466	Q92598	ADLVPL	NLSyDLVPL
523	HSP72_108	1075.31	232.568	846.016	378.384	472.404	935.097	415.07	488.771	P54652	yKGETK	QVEykGETK
524	HSP72_108/rA1	0.01	147.282	192.374	271.874	0.01	880.631	44.9912	248.234	P54652	AKGETK	QVEykGETK
525	HSP72_42	840.508	382.52	979.119	360.464	12416.8	2764.57	3178.32	591.367	P54652	yVAFTD	TPsyVAFTD
526	HSP72_42/rA1	225.549	168.383	899.423	2229.09	4116.42	927.744	356.7	198.926	P54652	AVAFTD	TPsyVAFTD
527	IGF1R_1280	337.563	255.757	225.988	168.538	166.38	897.495	417.445	342.776	P08069	yYSEEN	VSFyYSEEN
528	IGF1R_1280/rA1	171.726	755.683	226.863	311.658	31.2873	872.399	0.863186	187.494	P08069	AYSEEN	VSFyYSEEN
529	IGF1R_1281	619.502	155.376	429.262	244.35	1357.58	1117.06	1259.68	554.937	P08069	ySEENK	SFYySEENK
530	IGF1R_1281/rA1	0.01	117.999	0.01	84.0658	44.933	865.084	2.17322	242.78	P08069	ASEENK	SFYySEENK
531	IGF1R_1346	835.272	223.236	1010.47	310.267	1109.29	942.864	329.944	211.073	P08069	yAHMNG	RQPyAHMNG
532	IGF1R_1346/rA1	191.25	203.726	158.841	215.064	488.924	1000	66.4436	184.035	P08069	AAHMNG	RQPyAHMNG
533	IGF1R_973	2696.61	845.423	2471.84	370.037	1002.86	2331.2	1109.52	463.341	P08069	yASVNP	GVLyASVNP
534	IGF1R_973/rA1	69.9408	131.329	67.7381	130.438	318.246	885.349	83.2948	197.807	P08069	AASVNP	GVLyASVNP
535	IGF1R_980	855.198	276.728	1320.17	320.214	1046.09	1147.08	696.68	380.785	P08069	yFSAAD	NPEyFSAAD
536	IGF1R_980/rA1	138.096	216.393	18.9954	136.121	157.85	925.908	18.0363	199.295	P08069	AFSAAD	NPEyFSAAD
537	INSRR_597	1311.88	376.353	1603.18	300.926	2000.77	1414.94	1453.8	520.949	P14616	yLRTLP	PIVyLRTLP
538	INSRR_597/rA1	183.538	223.53	81.1053	239.996	179.088	817.052	32.8008	177.157	P14616	ALRTLP	PIVyLRTLP
539	INSR_1011	89.2744	165.032	426.03	1115.53	32.0889	750.073	315.305	339.246	P06213	yVPDEW	CSVyVPDEW
540	INSR_1011/rA1	138.518	512.371	236.429	231.55	515.304	3748.93	62.8553	225.944	P06213	AVPDEW	CSVyVPDEW
541	INSR_1185	417.515	626.409	121.913	145.955	2057.37	1232.69	1095.24	253.951	P06213	yETDYY	RDIyETDYY
542	INSR_1185/rA1	7.80566	109.727	10.7431	121.213	0.01	697.892	0.01	169.262	P06213	AETDYY	RDIyETDYY
543	INSR_1189	433.518	216.619	1496.99	281.629	733.58	2561.46	273.209	260.478	P06213	yYRKGG	ETDyYRKGG
544	INSR_1189/rA1	0.01	90.8409	192.374	290.771	0.01	1145.73	0.01	160.434	P06213	AYRKGG	ETDyYRKGG
545	INSR_1190	140.602	238.081	0.01	95.8666	0.01	754.473	214.849	174.782	P06213	yRKGGK	TDYyRKGGK
546	INSR_1190/rA1	0.01	101.183	192.374	296.811	0.01	542.928	0.01	190.283	P06213	ARKGGK	TDYyRKGGK
547	INSR_1355	937.958	407.112	820.619	209.9	677.32	1082.75	413.9	523.761	P06213	yEEHIP	KRSyEEHIP
548	INSR_1355/rA1	185.119	166.688	0.01	90.3524	88.3205	1017.98	31.2365	176.283	P06213	AEEHIP	KRSyEEHIP
549	INSR_1361	1190.14	421.756	1224.99	280.345	1217.7	1361.84	556.884	377.46	P06213	yTHMNG	HIPyTHMNG
550	INSR_1361/rA1	206.185	177.136	27.9998	119.904	127.491	838.171	0.01	169.917	P06213	ATHMNG	HIPyTHMNG
551	INSR_401	259.531	210.383	131.44	161.578	1340.9	1067.07	706.278	311.657	P06213	yALVSL	RRSyALVSL
552	INSR_401/rA1	0.01	120.46	0.01	108.801	114.392	836.757	11.4739	182.318	P06213	AALVSL	RRSyALVSL
553	INSR_992	1233.87	370.878	1704.87	568.54	2478.93	1717.9	1258.72	610.507	P06213	yASSNP	GPLyASSNP
554	INSR_992/rA1	11.5764	121.973	194.857	270.911	383.659	976.819	102.729	201.464	P06213	AASSNP	GPLyASSNP
555	INSR_999	1259.33	453.041	1041.79	460.866	886.833	879.708	867.532	492.911	P06213	yLSASD	NPEyLSASD
556	INSR_999/rA1	72.609	136.131	0.01	88.8264	88.8621	1390.35	10.8495	197.136	P06213	ALSASD	NPEyLSASD
557	ITGA5_328	1829.7	397.347	568.542	283.545	1376.42	752.313	721.149	246.242	P08648	yAVAAT	YFGyAVAAT
558	ITGA5_328/rA1	10.6955	105.626	10.1887	114.112	1747.81	931.201	565.829	292.636	P08648	AAVAAT	YFGyAVAAT
559	ITK_180	227.117	193.076	345.19	205.664	789.565	894.006	578.042	359.201	Q08881	yDYQTN	IALyDYQTN
560	ITK_180/rA1	362.839	197.181	317.353	156.448	348.876	799.288	134.754	248.805	Q08881	ADYQTN	IALyDYQTN
561	ITK_512	3487.96	383.809	1912.38	329.339	1309.21	1144.1	886.348	257.973	Q08881	yTSSTG	DDQyTSSTG
562	ITK_512/rA1	153.929	864.29	0.01	87.646	506.077	1426.13	69.2633	206.039	Q08881	ATSSTG	DDQyTSSTG
563	JAK1_1034	3734.15	1278.56	5582.14	1432.42	3324.77	1163.25	1281.6	520.955	P23458	yYTVKD	DKEyYTVKD
564	JAK1_1034/rA1	244.539	191.308	499.681	2319.49	170.926	1300.58	8.42437	178.022	P23458	AYTVKD	DKEyYTVKD
565	JAK1_1035	994.193	271.379	1138.55	205.988	564.041	1043.12	710.198	447.007	P23458	yTVKDD	KEYyTVKDD
566	JAK1_1035/rA1	219.085	205.935	0.01	100.646	0.01	801.728	54.1591	152.964	P23458	ATVKDD	KEYyTVKDD
567	JAK1_220	885.819	269.42	879.098	307.462	769.605	699.952	812.995	341.81	P23458	yIPETL	YKRyIPETL
568	JAK1_220/rA1	219.414	226.343	1090.72	473.297	172.322	701.761	52.8935	155.999	P23458	AIPETL	YKRyIPETL
569	JAK1_3	16175.7	4211.02	40196.2	7091.39	27297.3	6796.12	10292.2	1998.65	P23458	yLNIKE	MQyLNIKE
570	JAK1_3/rA1	183.27	170.891	2408.08	2094.48	12701.1	3374.43	862.896	288.722	P23458	ALNIKE	MQyLNIKE
571	JAK2_1007	2718.87	455.937	3001.27	563.815	263.712	657.046	998.325	390.656	O60674	yYKVKE	DKEyYKVKE
572	JAK2_1007/rA1	57.1815	154.424	0.01	110.776	0.01	539.485	0.01	161.593	O60674	AYKVKE	DKEyYKVKE
573	JAK2_1008	2556.29	456.821	1280.98	1001.84	278.083	705.25	912.023	442.147	O60674	yKVKEP	KEYyKVKEP
574	JAK2_1008/rA1	3.1754	95.1907	0.01	88.2324	0.01	766.74	35.697	168.044	O60674	AKVKEP	KEYyKVKEP
575	JAK2_813	475.184	228.288	278.447	115.636	715.117	831.222	1239.89	346.909	O60674	yELLTE	TPDyELLTE
576	JAK2_813/rA1	10.2524	139.325	351.319	798.892	0.01	769.623	26.511	235.401	O60674	AELLTE	TPDyELLTE
577	JAK2_868	839.805	228.926	804.511	319.232	231.02	828.927	492.11	191.322	O60674	yDPLQD	MCRyDPLQD
578	JAK2_868/rA1	873.476	303.808	1683.71	1078.1	61.4704	1147.39	102.007	268.126	O60674	ADPLQD	MCRyDPLQD
579	JAK2_966	381.66	144.414	570.157	367.349	374.607	825.729	830.809	273.175	O60674	yLGTKR	GMEyLGTKR
580	JAK2_966/rA1	0.641587	97.1592	0.01	123.717	0.01	551.886	36.8853	173.374	O60674	ALGTKR	GMEyLGTKR
581	JAK2_972	683.725	256.499	745.341	177.993	191.841	708.8	267.064	370.358	O60674	yIHRDL	TKRyIHRDL
582	JAK2_972/rA1	124.326	192.985	574.117	211.471	0.01	660.612	0.01	211.319	O60674	AIHRDL	TKRyIHRDL
583	JAK2_980	849.591	290.645	992.623	896.789	115.11	985.551	582.352	398.588	O60674	yYVVRE	DKDyYVVRE
584	JAK2_980/rA1	268.937	320.581	428.69	167.113	0.01	728.307	62.061	200.264	O60674	AYVVRE	DKDyYVVRE
585	JAK2_981	3117.74	735.697	1039.35	1101.53	463.272	739.969	1028.15	449.963	O60674	yVVREP	KDYyVVREP
586	JAK2_981/rA1	452.471	291.676	669.559	278.414	0.01	634.259	37.4912	146.134	O60674	AVVREP	KDYyVVREP
587	JAK3_785	291.206	188.465	248.662	188.386	61.4104	700.955	771.257	396.889	P52333	yELLSD	SSDyELLSD
588	JAK3_785/rA1	8.71265	111.858	0.01	97.0545	0.01	655.636	7.87278	202.247	P52333	AELLSD	SSDyELLSD
589	KBTBD10_587	2453.56	1059.04	1400.94	532.916	624.96	860.363	541.302	987.462	O60662	yASGAS	EIRyASGAS
590	KBTBD10_587/rA1	157.988	156.092	0.01	109.808	0.01	898.415	59.4257	165.104	O60662	AASGAS	EIRyASGAS
591	KIT_568	214.757	229.765	223.001	245.291	1063.8	747.352	1189.17	344.159	P10721	yVYIDP	GNNyVYIDP
592	KIT_568/rA1	131.673	343.301	220.402	190.76	214.206	958.375	127.6	249.666	P10721	AVYIDP	GNNyVYIDP
593	KIT_570	4793.91	683.075	8905.88	1860.76	2284.88	940.002	4390.23	696.767	P10721	yIDPTQ	NYVyIDPTQ
594	KIT_570/rA1	194.307	134.756	72.9424	140.113	0.01	691.089	676.283	3509.5	P10721	AIDPTQ	NYVyIDPTQ
595	KIT_703	7067.75	2441.63	51022.8	6874.84	27674.1	6825.37	4081.27	786.963	P10721	yKNLLH	AALyKNLLH
596	KIT_703/rA1	0.01	96.4666	209.313	257.543	0.01	649.793	54.138	190.585	P10721	AKNLLH	AALyKNLLH
597	KIT_721	1742.82	675.131	1608.13	516.87	919.52	855.126	1025.05	274.406	P10721	yMDMKP	TNEyMDMKP
598	KIT_721/rA1	592.063	1914	20.4217	125.693	0.01	532.03	35.8467	178.608	P10721	AMDMKP	TNEyMDMKP
599	KIT_823	1744.32	725.189	2053.25	457.855	375.359	588.943	982.17	504.469	P10721	yVVKGN	DSNyVVKGN
600	KIT_823/rA1	0.01	99.84	205.696	295.497	0.01	718.078	40.4102	242.389	P10721	AVVKGN	DSNyVVKGN
601	KIT_900	902.198	197.836	873.271	164.504	267.535	743.877	951.297	476.997	P10721	yDIMKT	AEMyDIMKT
602	KIT_900/rA1	19.2285	107.674	192.374	274.983	0.01	665.613	63.6995	256.827	P10721	ADIMKT	AEMyDIMKT
603	KIT_936	18491.1	5656.04	38927.2	5007.91	17496.8	2565.26	6721.84	1213.7	P10721	ySNLAN	NHIySNLAN
604	KIT_936/rA1	38.8681	130.281	40.2252	130.353	0.01	522.287	116.733	280.794	P10721	ASNLAN	NHIySNLAN
605	KRCM_125	1391.16	331.202	2363.13	836.058	1762.43	1258.45	1525.63	441.804	P06732	yVLSSR	DPNyVLSSR
606	KRCM_125/rA1	100.256	624.651	0.01	103.495	0.01	662.723	0.360875	171.151	P06732	AVLSSR	DPNyVLSSR
607	KRCM_173	1389.52	428.964	2080.9	1154.08	1052.81	1027.16	1101.36	319.874	P06732	yYPLKS	KGKyyPLKS
608	KRCM_173/rA1	53.3057	125.359	199.561	468.726	0.01	540.389	4.06858	243.742	P06732	AYPLKS	KGKyyPLKS
609	KRCM_174	1194.94	453.155	638.849	882.157	303.802	930.398	366.452	249.211	P06732	yPLKSM	GKYyPLKSM
610	KRCM_174/rA1	25.474	100.759	192.374	271.621	0.01	486.134	30.0329	279.566	P06732	APLKSM	GKYyPLKSM
611	KS6B1_62	105.014	216.215	319.72	246.411	0.01	679.797	370.535	252.696	P23443	yELGME	VGPyELGME
612	KS6B1_62/rA1	11.7329	110.46	18.4336	109.602	0.01	610.767	0.01	182.507	P23443	AELGME	VGPyELGME
613	LCK_192	14476	2878.22	26133.1	6918.17	4712.15	1083.86	3382.61	499.21	P06239	yISPRI	GGFyISPRI
614	LCK_192/rA1	345.142	597.078	224.845	153.355	0.01	842.074	68.8317	189.152	P06239	AISPRI	GGFyISPRI
615	LCK_505	4592.74	726.259	4802.5	496.317	741.301	865.899	924.428	277.439	P06239	yQPQPG	EGQyQPQP
616	LCK_505/rA1	268.56	206.109	518.886	210.627	19.0824	733.257	85.2543	185.255	P06239	AQPQPG	EGQyQPQP
617	LCP2_113	5893.43	891.812	11750.1	1768	3484.97	1444.86	3290.69	457.301	Q13094	yESPND	EDDyESPND
618	LCP2_113/rA1	477.016	206.531	188.252	225.485	10.8146	811.842	41.4672	149.659	Q13094	AESPND	EDDyESPND
619	LCP2_128	6115.94	1040.99	5884.15	3774.87	2338.54	1129.12	4170.86	1120.73	Q13094	yESPNE	DGDyESPNE
620	LCP2_128/rA1	326.386	548.501	399.305	170.648	20.9095	803.861	49.0975	172.908	Q13094	AESPNE	DGDyESPNE
621	LCP2_145	3245.18	1145.29	4561.46	1475.77	2288.02	1290.72	3096.59	481.01	Q13094	yEPPPS	DADyEPPPS
622	LCP2_145/rA1	144.248	153.415	90.9245	117.774	0.01	762.545	49.4626	324.136	Q13094	AEPPPS	DADyEPPPS
623	LCP2_173	1867.57	315.482	3206.54	1650.13	1619.24	842.334	401.236	514.544	Q13094	yIDRPP	NSMyIDRPP
624	LCP2_173/rA1	350.81	164.22	805.374	1307.82	2.88	829.887	0.839537	190.89	Q13094	AIDRPP	NSMyIDRPP
625	LCP2_23	145.643	125.73	2145.68	672.199	1383.77	914.574	980.533	275.348	Q13094	yFKKLN	LADyFKKLN
626	LCP2_23/rA1	0.01	113.728	0.01	94.4966	485.229	840.444	216.524	272.542	Q13094	AFKKLN	LADyFKKLN
627	LMNA _646	240.66	325.614	237.257	161.219	832.096	1038.92	783.675	625.545	P02545	yLLGNS	TRSyLLGNS
628	LMNA _646 /rA1	47.4752	129.598	58.2537	346.06	82.6143	1538.24	0.01	189.059	P02545	ALLGNS	TRSyLLGNS
629	LTK_672	360.857	250.202	560.403	278.107	4568.58	1549.9	1113.85	554.816	P29376	yRASYY	RDIyRASYY
630	LTK_672/rA1	89.0298	178.646	202.1	180.016	46.2711	677.679	0.01	164.296	P29376	ARASYY	RDIyRASYY
631	LTK_676	860.44	932.352	1544.7	395.994	568.303	1838.81	209.26	317.832	P29376	yYRRGD	RASyYRRGD
632	LTK_676/rA1	284.562	240.204	138.435	155.997	228.53	1013.21	17.9091	150.817	P29376	AYRRGD	RASyYRRGD
633	LTK_677	721.61	448.699	1242.15	377.353	45.1681	1140.41	64.6519	193.319	P29376	yRRGDR	ASYyRRGDRL
634	LTK_677/rA1	12.3026	232.871	0.01	119.575	0.01	805.677	2.37086	247.02	P29376	ARRGDR	ASYyRRGDRL
635	LYN_193	1156.04	486.987	2497.1	522.418	1261.5	928.121	347.278	606.668	P07948	yYISPR	NGGyYISPR
636	LYN_193/rA1	96.2187	153.146	270.78	271.664	0.01	729.934	2.37086	136.824	P07948	AYISPR	NGGyYISPR
637	LYN_265	5120.31	985.799	11742.9	1942.38	13919.3	4221.97	2572.23	664.297	P07948	yYNNST	WMGyYNNST
638	LYN_265/rA1	422.13	257.976	1050.59	305.382	291.238	825.884	52.7387	260.511	P07948	AYNNST	WMGyYNNST
639	LYN_306	1561.01	284.753	3492.15	779.606	547.271	1021.95	530.642	284.302	P07948	yAVVTR	VRLyAVVTR
640	LYN_306/rA1	10.0979	106.02	14.3383	117.413	19.5124	887.275	98.6757	184.783	P07948	AAVVTR	VRLyAVVTR
641	LYN_316	328.411	236.64	432.117	165.357	722.969	1339.48	382.217	268.872	P07948	yIITEY	EPIyIITEY
642	LYN_316/rA1	19.6731	312.454	286.937	503.69	34.3919	905.325	2.37086	217.273	P07948	AIITEY	EPIyIITEY
643	LYN_32	5142.14	917.048	2645.49	1500.04	2784.46	982.026	1851.91	414.143	P07948	yVRDPT	RTIyVRDPT
644	LYN_32/rA1	204.674	167.838	258.834	256.628	136.485	836.674	0.01	192.665	P07948	AVRDPT	RTIyVRDPT
645	LYN_473	799.452	163.225	1076.18	295.737	532.221	1024.92	224.818	398.116	P07948	yDIMKM	DELyDIMKM
646	LYN_473/rA1	54.8684	131.443	13.6217	132.454	161.226	841.828	12.5281	141.418	P07948	ADIMKM	DELyDIMKM
647	MCM6_276	1527.03	228.732	2046.77	918.75	1879.82	892.248	1630.33	456.726	Q14566	yETEGI	VDGyETEGI
648	MCM6_276/rA1	291.816	1035.63	0.01	91.0803	82.1018	1013.21	0.01	175.651	Q14566	AETEGI	VDGyETEGI
649	MCM6_699	422.784	178.33	403.547	325.735	1177.72	1159.18	635.682	257.641	Q14566	yNEDIN	INGYNEDIN
650	MCM6_699/rA1	136.43	205.964	708.939	430.872	448.303	928.603	374.297	262.413	Q14566	ANEDIN	INGYNEDIN
651	MCM6_810	539.452	313.046	703.235	382.382	1517.5	1031.2	980.807	287.719	Q14566	yLVVNP	EDPyLVVNP
652	MCM6_810/rA1	126.286	120.08	383.879	539.919	528.523	1013.95	129.295	269.579	Q14566	ALVVNP	EDPyLVVNP
653	MERTK_749	152.404	219.973	149.982	134.158	1676.69	1076.33	624.575	285.358	Q12866	ySGDYY	KKIySGDYY
654	MERTK_749/rA1	0.839727	133.366	0.01	85.3522	237.497	1746.65	2.37086	235.292	Q12866	ASGDYY	KKIySGDYY
657	MERTK_929	699.879	236.537	867.78	245.882	2384.99	849.992	782.352	261.078	Q12866	yILNGG	EGRyILNGG
658	MERTK_929/rA1	6.84555	131.982	97.1944	162.58	157.814	1029.34	13.9839	208.012	Q12866	AILNGG	EGRyILNGG
659	MET_1003	1785.61	590.772	4203.72	2672.69	4559	1788.17	1048.27	498.313	P08581	yRATFP	SVDyRATFP
660	MET_1003/rA1	92.9876	205.353	158.962	361.074	146.803	831.109	74.4567	401.186	P08581	ARATFP	SVDyRATFP
661	MET_1230	276.67	214.307	267.381	203.191	44.6985	773.093	234.824	184.219	P08581	yDKEYY	RDMyDKEYY
662	MET_1230/rA1	346.716	586.369	317.732	383.471	0.01	848.693	0.01	181.732	P08581	ADKEYY	RDMyDKEYY
663	MET_1234	1222.22	239.307	1461.81	430.013	1215.31	871.818	401.356	240.128	P08581	yYSVHN	DKEyYSVHN
664	MET_1234/rA1	79.9989	128.401	399.74	163.456	263.158	798.043	29.6462	202.115	P08581	AYSVHN	DKEyYSVHN
665	MET_1235	1186.98	237.563	1422.11	360.331	1156.84	898.974	849.254	303.272	P08581	ySVHNK	KEYySVHNK
666	MET_1235/rA1	0.01	178.968	192.374	273.089	68.3833	860.419	115.052	252.342	P08581	ASVHNK	KEYySVHNK
667	MET_1313	585.676	208.45	1098.61	429.325	1434.49	875.341	651.798	282.56	P08581	yEVMLK	DPLyEVMLK
668	MET_1313/rA1	46.7533	202.56	27.3324	210.661	286.275	1520.75	12.0478	217.95	P08581	AEVMLK	DPLyEVMLK
669	MET_1349	1714.53	388.291	2069.13	507.529	1198.46	909.339	768.831	380.563	P08581	yVHVNA	GEHyVHVNA
670	MET_1349/rA1	64.5179	201.898	332.718	300.218	325.077	1116.6	60.8848	218.845	P08581	AVHVNA	GEHyVHVNA
671	MET_1356	23400.9	4650.27	39416.2	11445.4	14423.2	1897.53	4237.3	913.354	P08581	yVNVKC	NATyVNVKC
672	MET_1356/rA1	390.176	214.248	1425.07	2776.72	271.702	1165.5	62.2288	233.149	P08581	AVNVKC	NATyVNVKC
673	MET_1365	94.8191	191.584	52.3778	208.009	652.259	980.777	269.724	282.64	P08581	yPSLLS	VAPyPSLLS
674	MET_1365/rA1	70.98	254.044	292.074	484.34	175.693	1316.57	0.01	183.641	P08581	APSLLS	VAPyPSLLS
675	MET_830	0.01	112.088	7.90976	196.081	294.236	854.494	233.711	385.5	P08581	yFDLIY	LSKyFDLIY
676	MET_830/rA1	0.01	140.369	6.42762	324.533	214.916	1673.71	0.01	157.74	P08581	AFDLIY	LSKyFDLIY
677	MUSK_554	1921.49	381.128	9706.09	2833.16	1106.78	1164.74	313.539	312.541	O15146	yQRMPL	NPMyQRMPL
678	MUSK_554/rA1	207.196	341.863	1048.62	400.828	128.352	1271.75	3.74465	213.489	O15146	AQRMPL	NPMyQRMPL
679	MUSK_577	1233.44	622.947	2348.16	681.911	760.443	1023.77	315.405	258.297	O15146	yVRDIG	NIEyVRDIG
680	MUSK_577/rA1	140.089	128.661	330.709	177.256	7.63595	814.939	0.01	159.913	O15146	AVRDIG	NIEyVRDIG
681	MUSK_751	102.553	168.763	173.476	124.052	2450.63	1172.7	876.845	363.772	O15146	ySADYY	RNIySADYY
682	MUSK_751/rA1	1.80857	117.431	68.3935	178	56.3147	790.662	15.0389	182.077	O15146	ASADYY	RNIySADYY
683	MUSK_755	1370.55	268.708	1135.37	828.974	705.611	894.926	774.852	321.285	O15146	yYKANE	SADyYKANE
684	MUSK_755/rA1	220.677	281.014	199.943	160.68	15.3098	749.839	33.8259	311.476	O15146	AYKANE	SADyYKANE
685	MUSK_756	4092.6	1756.82	1814.81	716.757	1585.79	2167.91	1441.72	426.464	O15146	yKANEN	ADYyKANEN
686	MUSK_756/rA1	178.112	162.668	81.5834	181.462	1342.44	1030.51	374.229	208.489	O15146	AKANEN	ADYyKANEN
687	MUSK_813	535.001	277.977	1427.36	733.332	389.356	883.058	370.01	220.364	O15146	yYVRDG	EVIyYVRDG
688	MUSK_813/rA1	185.44	145.238	1030.79	452.728	0.01	690.045	7.72992	199.032	O15146	AYVRDG	EVIyYVRDG
689	MYH11_1415	1346.84	426.789	1398.82	404.729	1955.18	728.272	1305.25	367.445	P35749	yKLEK	AAAyDKLEK
690	MYH11_1415 /rA1	0.01	95.3341	0.01	85.4468	0.01	784.24	50.207	231.084	P35749	AKLEK	AAAyDKLEK
691	MYH3_757	194.356	137.211	291.425	202.663	277.195	950.504	232.89	325.205	P11055	yKFGHT	HTQyKFGHT
692	MYH3_757/rA1	25.0935	130.357	192.374	273.016	249.409	1002.88	3.26846	202.662	P11055	AKFGHT	HTQyKFGHT
693	NCK1_105	405.587	233.075	934.559	204.598	1718.02	1096.77	840.295	376.223	P16333	yDLNMP	ERLyDLNMP
694	NCK1_105/rA1	131.551	195.956	163.495	177.443	58.1828	858.829	56.8642	182.197	P16333	ADLNMP	ERLyDLNMP
695	NCK1_268	4427.01	708.82	14062	3926.29	3325.73	1358.2	1537.94	426.67	P16333	yIRPSL	QCDyIRPSL
696	NCK1_268/rA1	349.19	410.838	2512.84	463.547	153.37	1012.83	34.6006	247.279	P16333	AIRPSL	QCDyIRPSL
697	NCK2_110	1071.5	283.904	1392.99	547.343	584.754	856.614	523.618	459.169	O43639	yDLNIP	DRIyDLNIP
698	NCK2_110/rA1	393.041	241.382	472.334	308.718	48.6895	931.506	46.5014	217.995	O43639	ADLNIP	DRIyDLNIP
699	NTRK1_496	190.257	176.543	446.892	1289.83	80.479	774.52	401.176	250.695	P04629	yFSDAC	NPQyFSDAC
700	NTRK1_496/rA1	0.01	106.544	10.209	103.632	0.01	675.211	0.01	177.598	P04629	AFSDAC	NPQyFSDAC
701	NTRK1_676	335.886	407.724	88.9578	101.013	804.624	1212.15	661.908	323.917	P04629	ySTDYY	RDIySTDYY
702	NTRK1_676/rA1	16.0512	164.411	44.4517	149.386	0.01	744.944	0.01	233.399	P04629	ASTDYY	RDIySTDYY
703	NTRK1_680	1300.51	169.52	3652.21	650.148	375.44	1253.72	329.134	280.007	P04629	yYRVGG	STDyYRVGG
704	NTRK1_680/rA1	280.988	289.73	299.97	160.072	0.01	524.873	27.921	176.226	P04629	AYRVGG	STDyYRVGG
705	NTRK1_681	671.656	206.299	1413.35	389.882	0.01	542.92	149.773	262.467	P04629	yRVGGR	TDYyRVGGR
706	NTRK1_681/rA1	2.86677	135.724	0.0109525	91.7628	0.01	452.233	0.01	183.101	P04629	ARVGGR	TDYyRVGGR
707	NTRK1_757	1267.69	242.477	2183.61	540.206	1028.68	2565.69	438.991	212.571	P04629	yAIMRG	PEVyAIMRG
708	NTRK1_757/rA1	34.7168	158.203	204.799	461.828	34.5229	667.361	146.463	254.608	P04629	AAIMRG	PEVyAIMRG
709	NTRK1_791	208.302	123.902	225.91	321.8	99.224	859.6	382.559	253.368	P04629	yLDVLG	PPVyLDVLG
710	NTRK1_791/rA1	32.6071	99.9552	44.4775	125.648	0.01	653.947	28.6205	223.002	P04629	ALDVLG	PPVyLDVLG
711	NTRK2_516	505.335	207.11	649.351	308.123	685.189	599.564	934.428	221.089	Q16620	yFGITN	NPQyFGITN
712	NTRK2_516/rA1	295.366	172.242	525.095	237.519	89.1028	659.173	124.658	224.943	Q16620	AFGITN	NPQyFGITN
713	NTRK2_707	1303.96	507.227	1410.11	434.977	21.249	657.004	291.908	283.678	Q16620	yRVGGH	TDYyRVGGH
714	NTRK2_707/rA1	177.05	195.683	28.3443	147.707	0.01	591.317	5.75143	159.92	Q16620	ARVGGH	TDYyRVGGH
715	NTRK2_817	74.3967	100.025	101.738	231.037	124.843	935.203	256.61	270.849	Q16620	yLDILG	SPVyLDILG
716	NTRK2_817/rA1	9.9385	155.587	209.22	261.367	0.01	1057.6	41.1018	246.661	Q16620	ALDILG	SPVyLDILG
717	NTRK3_516	233.644	294.033	598.726	224.096	183.561	783.98	402.789	212.786	Q16288	yFRQGH	NPQyFRQGH
718	NTRK3_516/rA1	145.451	208.98	45.4243	123.264	0.01	537.125	174.205	267.49	Q16288	AFRQGH	NPQyFRQGH
719	NTRK3_709	176.437	201.284	315.851	162.561	1189.32	819.637	1269.77	476.309	Q16288	yYRLFN	STDyYRLFN
720	NTRK3_709/rA1	0.01	118.587	0.01	96.4	328.145	878.899	187.955	188.97	Q16288	AYRLFN	STDyYRLFN
721	NTRK3_710	105.902	120.965	551.696	444.917	218.255	800.328	722.914	476.366	Q16288	yRLFNP	TDYyRLFNP
722	NTRK3_710/rA1	61.0792	162.425	53.5234	110.002	57.4684	1073.24	85.7809	225.677	Q16288	ARLFNP	TDYyRLFNP
723	OSTP_246	15.8119	104.443	78.937	156.651	227.187	1024.84	925.515	383.885	P10451	yKRKAN	SRLyKRKAN
724	OSTP_246/rA1	0.355873	134.583	0.01	104.902	0.01	551.454	12.3257	143.956	P10451	AKRKAN	SRLyKRKAN
725	P55G_341	1474.17	1576.2	372.382	303.671	66.5407	873.997	624.015	343.649	Q92569	yFINEE	DENyFINEE
726	P55G_341/rA1	0.01	87.0713	217.007	437.318	0.01	853.577	116.173	225.478	Q92569	AFINEE	DENyFINEE
729	P85A_452	1152.26	290.324	2385.35	470.731	1204.96	773.144	1175.69	375.033	P27986	yNTQFQ	LHEyNTQFQ
730	P85A_452/rA1	570.426	215.72	3957.05	6286.95	953.466	798.171	2153.6	5067.31	P27986	ANTQFQ	LHEyNTQFQ
731	P85A_467	506.678	165.067	932.591	262.701	509.414	944.439	878.983	390.457	P27986	yEEYTR	DRLyEEYTR
732	P85A_467/rA1	648.357	846.031	282.63	191.917	0.01	724.622	15.1316	267.123	P27986	AEEYTR	DRLyEEYTR
733	P85A_508	997.243	210.829	1474.71	1603.13	494.562	796.264	488.707	566.069	P27986	yIEKFK	SKEyIEKFK
734	P85A_508/rA1	0.01	96.8696	192.374	271.722	0.01	686.011	53.1613	189.775	P27986	AIEKFK	SKEyIEKFK
735	P85A_530	521.195	584.66	634.3	202.301	837.366	854.782	1117.59	329.654	P27986	yDKLKS	MHNyDKLKS
736	P85A_530/rA1	0.01	81.2087	0.01	87.2707	0.01	708.045	47.9062	211.702	P27986	ADKLKS	MHNyDKLKS
737	P85A_556	1308.56	250.749	1608.93	414.059	912.627	1059.78	1014.56	336.507	P27986	yREIDK	AAEyREIDK
738	P85A_556/rA1	57.6863	167.622	146.314	419.212	0.01	810.458	43.3637	166.225	P27986	AREIDK	AAEyREIDK
739	P85A_580	14.9549	111.699	24.9155	139.242	106.247	842.875	638.682	316.151	P27986	yLMWLT	RDQyLMWLT
740	P85A_580/rA1	1.14952	95.7102	30.4217	285.016	0.01	524.497	0.01	185.353	P27986	ALMWLT	RDQyLMWLT
741	P85A_607	350.097	152.932	597.18	313.703	0.01	821.912	782.146	342.465	P27986	ySLVED	EDQySLVED
742	P85A_607/rA1	91.5515	198.065	251.616	524.922	0.01	890.07	23.4329	155.062	P27986	ASLVED	EDQySLVED
743	P85A_688	1676.27	711.316	1121.94	305.927	188.279	841.398	845.924	335.55	P27986	ySSLKE	YNLySSLKE
744	P85A_688/rA1	0.09	91.9904	0.01	107.77	0.01	702.382	24.0156	174.981	P27986	ASSLKE	YNLySSLKE
747	P85B_467	3399.42	461.193	4553.88	1173.24	0.01	671.512	1349.3	325.368	O00459	yTRTSQ	YEEyTRTSQ
748	P85B_467/rA1	52.6206	123.408	19.6938	452.67	322.952	792.544	203.265	212.521	O00459	ATRTSQ	YEEyTRTSQ
749	P85B_605	216.51	205.919	243.763	176.434	0.01	889.602	436.069	292.295	O00459	yALMED	EDQyALMED
750	P85B_605/rA1	111.296	173.067	24.7695	271.435	0.01	701.698	35.6196	267.699	O00459	AALMED	EDQyALMED
751	PA24A_456	1905.62	348.412	1351.71	297.429	1109.93	950.098	1178.48	270.756	P47712	yQSDNQ	GsDyQSDNQ
752	PA24A_456/rA1	168.012	137.191	20.3179	102.812	33.2133	1095.95	185.611	844.322	P47712	AQSDNQ	GsDyQSDNQ
753	PA24A_535	1482.38	353.042	1333.19	361.108	3047.54	1866.2	1006	1073.45	P47712	yEPLDV	ERIyEPLDV
754	PA24A_535/rA1	46.1121	115.68	567.635	1442.01	0.01	688.914	21.8734	216.297	P47712	AEPLDV	ERIyEPLDV
755	PDGFRA_1018	5723.13	1392.73	4499.46	4189.67	4216.08	1132.74	4001.84	591.708	P16234	yIIPLP	DSGyIIPLP
756	PDGFRA_1018/rA1	153.421	227.999	674.842	361.028	92.6632	849.758	13.7475	214.395	P16234	AIIPLP	DSGyIIPLP
761	PDGFRA_720	98.9437	158.191	238.262	243.201	1725.15	1167.57	861.765	319.919	P16234	yVILSF	TRSyVILSF
762	PDGFRA_720/rA1	0.01	101.883	0.01	290.483	73.1291	1002.64	0.01	181.52	P16234	AVILSF	TRSyVILSF
763	PDGFRA_731	736.372	207.585	889.449	493.147	1641.97	918.127	911.17	389.094	P16234	yMDMKQ	NGDyMDMKQ
764	PDGFRA_731/rA1	77.6049	145.996	234.774	278.011	356.737	1501.71	101.515	173.712	P16234	AMDMKQ	NGDyMDMKQ
765	PDGFRA_742	469.944	162.454	659.3	283.736	1595.13	995.884	1106.27	348.493	P16234	yVPMLE	TTQyVPMLE
766	PDGFRA_742/rA1	38.0957	152.894	595.347	491.743	0.01	637.333	80.1888	519.601	P16234	AVPMLE	TTQyVPMLE
767	PDGFRA_754	1227.82	384.511	1935.53	624.709	1842.03	1298.31	720.723	305.837	P16234	ySDIQR	VSKySDIQR
768	PDGFRA_754/rA1	143.402	271.172	230.452	303.679	50.7634	1035.63	0.982741	201.132	P16234	ASDIQR	VSKySDIQR
769	PDGFRA_762	5021.63	1649.27	5649.97	1303.58	2077.09	1033.89	1406.05	379.171	P16234	yDRPAS	RSLyDRPAS
770	PDGFRA_762/rA1	133.325	198.478	21.5568	113.736	153.289	1130.09	0.01	212.236	P16234	ADRPAS	RSLyDRPAS
771	PDGFRA_768	205.442	445.407	236.238	334.495	775.292	954.857	565.36	312.258	P16234	yKKKSM	PASyKKKSM
772	PDGFRA_768/rA1	0.01	86.2465	192.374	271.849	0.01	1007.97	17.9865	147.203	P16234	AKKKSM	PASyKKKSM
773	PDGFRA_849	3212.3	301.229	1202.87	241.932	3046.06	1216.74	1145.1	288.738	P16234	yVSKGS	DSNyVSKGS
774	PDGFRA_849/rA1	0.01	149.761	0.01	89.9851	150.325	955.202	108.867	796.607	P16234	AVSKGS	DSNyVSKGS
775	PDGFRA_988	121.928	192.962	307.602	218.653	4435.85	997.482	1266.51	275.247	P16234	yIGVTY	DNAyIGVTY
776	PDGFRA_988/rA1	75.5409	199.147	266.742	313.606	182.16	1105.62	27.7807	328.376	P16234	AIGVTY	DNAyIGVTY
777	PDGFRB_1009	3281	1205.58	4225.05	823.503	2793.53	1437.93	1950.73	733.409	P09619	yTAVQP	SVLyTAVQP
778	PDGFRB_1009/rA1	199.098	118.284	299.067	392.722	434.863	942	93.0088	234.71	P09619	ATAVQP	SVLyTAVQP
779	PDGFRB_562	271.162	162.336	186.381	141.917	692.993	2510.52	560.39	294.7	P09619	yEIRWK	KPRyEIRWK
780	PDGFRB_562/rA1	310.27	1201.62	0.01	89.0852	0.01	1862.65	10.6792	164.97	P09619	AEIRWK	KPRyEIRWK
785	PDGFRB_589	34.8559	100.017	8.45594	150.264	204.883	1225.65	134.296	221.163	P09619	yDSTWE	QLPyDSTWE
786	PDGFRB_589/rA1	0.01	92.6976	0.01	122.136	25.1776	967.59	0.01	220.247	P09619	ADSTWE	QLPyDSTWE
787	PDGFRB_686	118.581	203.876	266.625	213.277	433.859	973.515	332.55	231.723	P09619	yGDLVD	YCRyGDLVD
788	PDGFRB_686/rA1	466.669	804.733	189.247	724.598	0.01	690.616	0.01	177.79	P09619	AGDLVD	YCRyGDLVD
789	PDGFRB_692	235.394	198.747	234.837	123.652	240.061	832.316	524.383	270.48	P09619	yLHRNK	LVDyLHRNK
790	PDGFRB_692/rA1	40.0229	350.515	0.01	97.6222	0.01	784.91	43.1888	266.441	P09619	ALHRNK	LVDyLHRNK
791	PDGFRB_716	10036.8	2319.16	16043.7	2327.55	14045.5	3193.78	4567.01	1101.9	P09619	ySNALP	AELySNALP
792	PDGFRB_716/rA1	195.765	281.551	146.733	213.234	257.731	2197.34	125.52	279.746	P09619	ASNALP	AELySNALP
793	PDGFRB_740	801.247	228.768	665.56	244.06	1487.42	1130.18	956.711	327.769	P09619	yMDMSK	DGGyMDMSK
794	PDGFRB_740/rA1	0.873846	135.592	0.01	103.904	298.327	1521.49	40.4887	207.537	P09619	AMDMSK	DGGyMDMSK
795	PDGFRB_751	541.765	234.87	1126.04	360.116	1674.89	1320.57	1148.18	520.842	P09619	yVPMLD	SVDyVPMLD
796	PDGFRB_751/rA1	223	206.449	3319.67	2180.26	362.304	1223.33	135.99	204.611	P09619	AVPMLD	SVDyVPMLD
797	PDGFRB_763	153.693	141.84	224.685	152.949	450.612	1149.04	524.92	300.225	P09619	yADIES	DVKyADIES
798	PDGFRB_763/rA1	27.7664	145.157	0.01	95.1392	47.4578	921.286	68.3079	344.387	P09619	AADIES	DVKyADIES
799	PDGFRB_771	1626.8	442.587	4616	1764.71	1942.32	1378.26	1657.9	525.324	P09619	yMAPYD	SSNyMAPyD
800	PDGFRB_771/rA1	267.826	450.486	785.553	292.091	45.9752	812.873	69.6137	462.136	P09619	AMAPYD	SSNyMAPyD
801	PDGFRB_775	1186.02	201.727	2014.95	211.908	3614.24	1140.97	1431.74	538.632	P09619	yDNYVP	MAPyDNYVP
802	PDGFRB_775/rA1	245.126	315.115	1230.02	181.393	142.764	829.987	139.908	274.341	P09619	ADNYVP	MAPyDNYVP
803	PDGFRB_778	3252.66	802.855	3622.79	368.729	2092.21	3734.66	1109.36	404.781	P09619	yVPSAP	YDNyVPSAP
804	PDGFRB_778/rA1	1607.49	382.821	2342.89	635.51	343.082	998.595	152.318	263.766	P09619	AVPSAP	YDNyVPSAP
805	PDGFRB_857	2328.03	558.912	1176.9	882.909	1974.52	1089.46	1272.42	332.275	P09619	yISKGS	DSNyISKGS
806	PDGFRB_857/rA1	0.01	84.3526	3.27881	283.59	48.0699	786.554	10.1862	371.418	P09619	AISKGS	DSNyISKGS
807	PDGFRB_934	915.538	162.069	1183.06	465.002	1680.07	926.865	1201.57	511.85	P09619	yEIMQK	DEIyEIMQK
808	PDGFRB_934/rA1	9.27392	136.556	192.374	346.321	354.699	2442.32	56.6152	306.302	P09619	AEIMQK	DEIyEIMQK
809	PDGFRB_970	1529.36	184.124	1585.42	495.29	251.38	930.406	310.868	233.76	P09619	yQQVDE	KKKyQQVDE
810	PDGFRB_970/rA1	220.494	158.533	36.4575	147.483	0.01	1296.97	0.01	188.222	P09619	AQQVDE	KKKyQQVDE
811	PKN2_273	709.184	779.071	1938.75	278.098	1062.68	1015.95	478.101	254.568	Q16513	ySLEQR	LLkysLEQR
812	PKN2_273/rA1	109.655	121.573	20.2291	109.559	91.4395	1091.47	0.01	209.201	Q16513	ASLEQR	LLkysLEQR
813	PKN2_624	3037.95	497.981	4407.71	461.118	781.814	1258.15	829.773	248.303	Q16513	yKPDTP	QSEyKPDtP
814	PKN2_624/rA1	791.149	541.948	989.465	471.827	295.586	830.522	166.213	219.327	Q16513	AKPDTP	QSEyKPDtP
815	PKN2_635	797.084	244.37	935.773	194.837	2022.07	1007.01	1216.02	363.142	Q16513	ySGIQE	GLEySGIQE
816	PKN2_635/rA1	116.291	105.236	11.349	100.974	74.1513	737.565	29.2647	188.504	Q16513	ASGIQE	GLEySGIQE
817	PKN2_810	1510.43	806.902	1355.42	366.203	682.014	1030.16	487.649	471.612	Q16513	yGDRTS	GMGyGDRts
818	PKN2_810/rA1	189.669	286.938	126.51	195.734	121.922	886.042	25.4388	343.444	Q16513	AGDRTS	GMGyGDRts
819	PLCG1_1253	1326.89	294.854	2937.15	626.883	1984.39	1042.43	1182.8	384.463	P19174	yQQPFE	ESRyQQPFE
820	PLCG1_1253/rA1	223.432	205.739	302.867	200.419	0.01	858.271	41.5281	176.712	P19174	AQQPFE	ESRyQQPFE
821	PLCG1_379	208.44	267.569	145.415	219.671	411.63	804.742	369.828	347.154	P19174	yHGHTL	PVIyHGHTL
822	PLCG1_379/rA1	19.7917	121.236	291.56	193.263	0.01	791.778	2.72455	258.739	P19174	AHGHTL	PVIyHGHTL
823	PLCG1_472	2384.82	1065.87	1823.15	304.104	1539.76	1350.39	1339.07	517.227	P19174	yEEVPT	GSAyEEVPT
824	PLCG1_472/rA1	242.343	190.272	141.207	170.742	176.431	1589.78	0.01	255.379	P19174	AEEVPT	GSAyEEVPT
825	PLCG1_481	824.506	250.344	11700.8	8122.63	2201.94	1725.77	1145.61	422.339	P19174	ySENDI	SMMySENDI
826	PLCG1_481/rA1	263.613	192.709	78.7808	131.923	0.01	680.66	65.0329	183.697	P19174	ASENDI	SMMySENDI
827	PLCG1_506	7.3717	90.4952	134.783	352.997	140.003	764.764	144.748	228.106	P19174	yPHYFV	HEWyPHYFV
828	PLCG1_506/rA1	23.4059	144.156	15.1121	228.254	63.2448	800.122	14.3339	252.128	P19174	APHYFV	HEWyPHYFV
829	PLCG1_771	241.355	109.515	175.573	144.872	516.68	870.605	470.194	245.755	P19174	yGALYE	EPDyGALYE
830	PLCG1_771/rA1	56.2483	154.004	263.256	218.468	9.005	738.44	0.01	190.156	P19174	AGALYE	EPDyGALYE
831	PLCG1_775	2798	525.948	3283.75	862.733	1410.05	1709.21	636.848	358.975	P19174	yEGRNP	GALyEGRNP
832	PLCG1_775/rA1	498.577	265.725	473.16	191.18	627.149	999.699	76.5971	249.91	P19174	AEGRNP	GALyEGRNP
833	PLCG1_783	2294.8	1371.25	2328.43	406.462	933.567	804.183	1071.17	324.267	P19174	yVEANP	PGFyVEANP
834	PLCG1_783/rA1	330.065	742.269	24.0769	111.72	0.01	771.617	64.4971	326.26	P19174	AVEANP	PGFyVEANP
835	PLCG1_977	1151.97	315.224	1636.74	350.955	2695.21	1362.55	1035.52	369.386	P19174	yRDMSS	RACyRDMSS
836	PLCG1_977/rA1	361.369	299.633	396.03	179.055	36.9157	965.778	102.402	368.134	P19174	ARDMSS	RACyRDMSS
837	PLCG2_1197	1485.09	277.5	2899	959.724	957.332	3425.96	661.205	260.327	P16885	ySSCRQ	EELySSCRQ
838	PLCG2_1197/rA1	286.239	175.472	75.9117	140.79	237.084	1116.04	193.825	281.313	P16885	ASSCRQ	EELySSCRQ
839	PLCG2_1217	1830.22	512.238	1716.35	400.127	223.043	816.153	1015.41	515.969	P16885	yDTHQN	LFLyDTHQN
840	PLCG2_1217/rA1	321.738	171.595	354.804	301.704	32.9276	816.069	143.885	273.875	P16885	ADTHQN	LFLyDTHQN
841	PLCG2_1245	971.087	298.419	944.32	329.589	191.349	895.01	600.872	317.431	P16885	yQEKCN	LQLyQEKCN
842	PLCG2_1245/rA1	298.576	238.52	124.709	129.996	0.01	666.724	32.2911	199.366	P16885	AQEKCN	LQLyQEKCN
843	PLCG2_733	1765.84	564.342	1657.82	602.191	94.3832	874.901	563.499	386.16	P16885	yPVTPE	RLRyPVTPE
844	PLCG2_733/rA1	926.07	235.359	1446.81	211.016	0.01	699.191	101.386	211.9	P16885	APVTPE	RLRyPVTPE
845	PLCG2_743	908.895	1464.91	2050.05	446.294	217.134	652.367	534.662	227.589	P16885	yNMERD	LERyNMERD
846	PLCG2_743/rA1	2757.57	1058.1	11251.9	2019.66	1036.17	2408	681.872	305.314	P16885	ANMERD	LERyNMERD
847	PLCG2_753	1388.64	403.732	2512.59	328.53	122.365	749.151	401.11	315.941	P16885	yDVSRM	NSLyDVSRM
848	PLCG2_753/rA1	601.846	352.429	2431.98	276.658	0.01	624.223	33.5689	192.287	P16885	ADVSRM	NSLyDVSRM
849	PLCG2_759	2817.46	480.559	4489.65	492.359	640.059	1004.7	2321.77	462.669	P16885	yVDPSE	SRMyVDPSE
850	PLCG2_759/rA1	309.078	723.164	84.1049	265.241	0.01	614.046	13.5363	318.853	P16885	AVDPSE	SRMyVDPSE
851	PSA2_101	4138.24	521.073	4714.38	859.319	1122.28	1822.25	1650.13	671.06	P25787	yQEPIP	yLVyQEPIP
852	PSA2_101/rA1	122.481	110.26	142.247	138.286	0.01	810.842	218.575	341.675	P25787	AQEPIP	yLVyQEPIP
853	PSA2_121	2460.75	429.423	1697.84	583.945	1364.48	1107.4	1077.34	537.093	P25787	yTQSGG	MQEyTQSGG
854	PSA2_121/rA1	3.14786	125.038	13.3433	120.35	0.01	842.94	4.80417	164.563	P25787	ATQSGG	MQEyTQSGG
855	PSA2_167	7160.23	2387.66	38786.4	5284.03	33268.8	7208.6	13021.3	2151.7	P25787	yVNGKT	GKNyVNGkT
856	PSA2_167/rA1	0.01	131.092	0.01	136.473	0.01	641.069	95.015	188.025	P25787	AVNGKT	GKNyVNGkT
857	PSA2_76	1150.55	276.964	2022.06	392.432	295.49	985.242	816.384	330.788	P25787	ySGMGP	GLVySGMGP
858	PSA2_76/rA1	252.316	301.276	176.777	199.116	0.01	701.978	84.7316	264.283	P25787	ASGMGP	GLVySGMGP
859	PSA2_98	52.2559	132.492	51.1559	126.355	0.01	885.523	546.317	274.624	P25787	yLVYQE	QQYyLVyQE
860	PSA2_98/rA1	29.8026	111.024	735.58	3437.74	0.01	1300.79	40.0519	155.839	P25787	ALVYQE	QQYyLVyQE
861	PTK6_114	1314.79	260.019	1228.86	1052.91	1045.65	796.716	1106.42	584.518	Q13882	yVLSVR	SADyVLSVR
862	PTK6_114/rA1	0.01	85.3542	6.14544	119.947	0.01	588.723	0.01	188.215	Q13882	AVLSVR	SADyVLSVR
863	PTK6_342	700.83	759.05	301.726	193.994	95.4148	787.596	701.825	262.415	Q13882	yLSHDH	EDVyLSHDH
864	PTK6_342/rA1	278.594	580.665	0.01	213.72	0.01	683.784	47.3972	191.439	Q13882	ALSHDH	EDVyLSHDH
865	PTK6_351	421.115	278.768	718.989	2084.72	133.409	769.437	645.348	474.531	Q13882	yKWTAP	NIPyKWTAP
866	PTK6_351/rA1	119.204	221.351	473.116	528.21	0.01	766.478	54.0173	231.193	Q13882	AKWTAP	NIPyKWTAP
867	PTK6_447	9796.62	3349.92	17148.4	1045.04	19393.5	4488.08	12442.4	1237.08	Q13882	yENPTG	FTSyENPT
868	PTK6_447/rA1	84.5407	157.089	340.203	161.988	81.1641	875.542	142.455	243.221	Q13882	AENPTG	FTSyENPT
869	PTK7_872	113.423	128.954	81.538	145.459	1.84994	755.049	488.116	382.475	Q13308	yMVLEY	EPHyMVLEY
870	PTK7_872/rA1	0.01	84.4837	100.704	432.325	0.01	1152.92	8.27754	174.61	Q13308	AMVLEY	EPHyMVLEY
871	PTPN11_263	1845.5	447.815	1340.53	515.963	708.77	891.991	380.972	479.304	Q06124	ySRKEG	KLLySRKEG
872	PTPN11_263/rA1	13.9217	223.024	0.01	299.92	0.01	1785.8	18.0487	355.901	Q06124	ASRKEG	KLLySRKEG
873	PTPN11_279	49343.5	9335.57	54709.6	11951.7	34959	12962.3	13126.7	3607.62	Q06124	yKNILP	KNRykNILP
874	PTPN11_279/rA1	0.01	88.9391	0.01	248.754	205.303	776.101	154.15	220.493	Q06124	AKNILP	KNRykNILP
875	PTPN11_304	25368.3	4961.13	44375.2	5152.91	19112.7	4949.51	9107.23	2565.23	Q06124	yINANI	VSDyINANI
876	PTPN11_304/rA1	180.069	148.02	203.736	188.844	22.2133	559.675	146.317	220.184	Q06124	AINANI	VSDyINANI
877	PTPN11_327	1557.79	204.412	1622.56	422.183	383.941	897.036	711.265	333.885	Q06124	yIATQG	KKSyIATQG
878	PTPN11_327/rA1	29.3406	137.841	5.72548	127.595	0.01	641.144	91.8364	244.83	Q06124	AIATQG	KKSyIATQG
879	PTPN11_515	366.361	278.686	268.36	131.592	4346.87	1548.24	1217.75	449.999	Q06124	yRFIYM	EAQyRFIYM
880	PTPN11_515/rA1	79.5883	440.609	443.849	2320.66	3.38	739.647	116.713	498.359	Q06124	ARFIYM	EAQyRFIYM
881	PTPN11_546	22900.1	2737.75	41429.9	6086.11	41982.2	15656.7	9691.64	874.563	Q06124	yTNIKY	GHEyTNIKY
882	PTPN11_546/rA1	175.993	348.934	169.86	118.888	218.202	991.788	78.8793	336.725	Q06124	ATNIKY	GHEyTNIKY
883	PTPN11_584	41697.2	6256.24	54037.2	5872.22	39003.2	12934.3	27969.9	3794.41	Q06124	yENVGL	ARVyENVGL
884	PTPN11_584/rA1	61.7295	155.73	15.9897	128.17	37.374	729.214	110.717	250.132	Q06124	AENVGL	ARVyENVGL
885	PTPN11_62	113.32	226.094	369.164	2001.16	843.776	1507.93	486.441	297.114	Q06124	yYDLYG	TGDyYDLYG
886	PTPN11_62/rA1	37.494	257.02	0.01	210.832	91.9849	966.971	0.01	212.435	Q06124	AYDLYG	TGDyYDLYG
887	PTPN11_63	53.7883	109.359	224.495	242.758	7.16017	768.134	255.983	245.277	Q06124	yDLYGG	GDYyDLYGG
888	PTPN11_63/rA1	128.861	168.387	7.54278	104.492	0.01	659.893	2.37086	274.155	Q06124	ADLYGG	GDYyDLYGG
889	PTPN11_66	688.427	329.851	994.255	283.018	278.884	875.012	589.245	384.839	Q06124	yGGEKF	YDLyGGEKF
890	PTPN11_66/rA1	183.756	151.63	27.7762	137.534	0.01	769.395	80.7352	330.007	Q06124	AGGEKF	YDLyGGEKF
891	PTPN6_377	331.011	216.782	568.206	246.64	338.088	891.187	404.65	251.888	P29350	ySVTNC	YGPySVTNC
892	PTPN6_377/rA1	86.2239	152.218	167.465	140.261	296.98	2655.24	0.01	171.494	P29350	ASVTNC	YGPySVTNC
893	PTPN6_509	1472.18	535.412	1807.07	427.668	1712.56	1026.08	994.642	427.366	P29350	yVAIAQ	KFIyVAIAQ
894	PTPN6_509/rA1	0.01	91.3772	192.374	281.776	460.206	1085.48	70.8483	198.653	P29350	AVAIAQ	KFIyVAIAQ
895	PTPN6_536	3420.7	1894.61	9757.09	1883.74	18833.4	6155.92	3174.36	3242.96	P29350	yGNITY	ESEyGNITY
896	PTPN6_536/rA1	1628.43	641.64	3638.55	917.013	6563.85	3594.57	464.63	317.487	P29350	AGNITY	ESEyGNITY
897	PTPN6_564	18921.2	6060.9	30395.4	9468.11	23850.4	9212.65	20110.8	3718.59	P29350	yENLHT	EDVyENLHT
898	PTPN6_564/rA1	241.286	286.848	0.01	109.893	363.502	1073.36	176.379	526.628	P29350	AENLHT	EDVyENLHT
899	PVR_398	3601.7	309.102	8927.12	1935.95	8218.34	1970.47	2344.74	356.531	P15151	ySAVSR	HVSySAVSR
900	PVR_398/rA1	196.642	1254.95	0.01	108.067	0.01	1002.41	75.9971	291.202	P15151	ASAVSR	HVSySAVSR
901	Q59GD8_238	168.385	232.468	192.316	188.298	406.378	948.94	217.735	200.694	Q59GD8*	yNQPDW	SEHyNQPDW
902	Q59GD8_238/rA1	9.9552	80.6351	305.422	237.059	159.868	913.296	246.61	490.894	Q59GD8*	ANQPDW	SEHyNQPDW
903	RAC1_64	1844.35	446.876	1952.84	890.377	1330.37	1239.83	511.253	262.241	P63000	yDRLRP	QEDyDRLRP
904	RAC1_64/rA1	275.715	127.265	217.214	301.964	161.605	864.645	0.101788	182.516	P63000	ADRLRP	QEDyDRLRP
905	RAF1_232	4795.3	1448.23	7785.05	7551.91	5908.46	1471.38	3931.22	404.581	P04049	ySTPHA	QHRystPHA
906	RAF1_232/rA1	282.153	219.73	609.763	277.038	109.634	842.117	1.28151	213.065	P04049	ASTPHA	QHRystPHA
907	RAF1_340	6.67113	125.508	68.1482	331.741	238.952	1045.92	198.14	245.019	P04049	yYWEIE	DssyyWEIE
908	RAF1_340/rA1	131.532	455.587	0.01	135.47	404.148	1765.2	0.01	181.118	P04049	AYWEIE	DssyyWEIE
909	RAF1_341	8.85984	106.362	2.07048	100.024	490.263	885.041	530.027	308.137	P04049	yWEIEA	ssyyWEIEA
910	RAF1_341/rA1	66.5455	388.333	69.957	364.311	118.103	792.658	127.616	949.521	P04049	AWEIEA	ssyyWEIEA
911	RASA1_460	453.619	226.804	1027.83	318.504	310.325	944.881	375.795	247.157	P20936	yNTIRR	KEIyNTIRR
912	RASA1_460/rA1	75.3586	219.741	1151.87	303.234	0.01	644.101	263.652	390.229	P20936	ANTIRR	KEIyNTIRR
913	RASA1_615	1046.88	236.613	2292.57	610.644	8251.11	1942.4	1964.07	551.88	P20936	yCNIYL	TNPyCNIYL
914	RASA1_615/rA1	0.01	101.244	541.431	1011.5	300.095	1122.36	0.01	208.383	P20936	ACNIYL	TNPyCNIYL
915	RASA1_952	655.597	210.489	840.11	279.193	261.136	820.297	632.741	345.184	P20936	yMEGVN	KEPyMEGVN
916	RASA1_952/rA1	155.219	457.982	75.6813	151.429	1.86214	766.526	72.9269	251.551	P20936	AMEGVN	KEPyMEGVN
917	RASA3_66	1643.71	299.289	3230.75	1060.46	391.082	876.041	546.118	345.057	Q14644	yCEIPR	EDFyCEIPR
918	RASA3_66/rA1	275.079	340.209	284.385	251.741	228.661	987.191	0.01	175.458	Q14644	ACEIPR	EDFyCEIPR
919	RASH_157	842.524	260.56	1387.76	325.301	1650.27	1259.14	1214.3	476.919	P01112	yTLVRE	DAFyTLVRE
920	RASH_157/rA1	64.3155	104.147	279.156	216.472	68.7788	759.021	28.2149	232.813	P01112	ATLVRE	DAFyTLVRE
921	RET_1015	149.083	255.96	133.077	110.705	521.552	1480.34	698.246	560.11	P07949	yLDLAA	RRDyLDLAA
922	RET_1015/rA1	0.01	108.452	0.01	134.712	82.9409	822.764	11.8496	178.765	P07949	ALDLAA	RRDyLDLAA
923	RET_1029	119.17	188.825	347.131	205.826	265.304	891.543	358.512	332.479	P07949	yDDGLS	SLIyDDGLS
924	RET_1029/rA1	72.4589	137.224	6.80262	116.06	66.8472	831.068	0.01	185.885	P07949	ADDGLS	SLIyDDGLS
925	RET_1062	420.703	175.42	811.805	263.315	840.614	1010.19	683.656	442.125	P07949	yGMSDP	NKLyGMSDP
926	RET_1062/rA1	266.326	190.074	151.379	213.133	0.01	826.411	26.3453	167.404	P07949	AGMSDP	NKLyGMSDP
927	RET_1090	947.675	201.959	437.305	156.203	2299.66	856.001	473.195	617.123	P07949	yPNDSV	FPRyPNDSV
928	RET_1090/rA1	308.296	204.465	109.692	107.672	31.7654	751.922	125.57	273.501	P07949	APNDSV	FPRyPNDSV
929	RET_1096	766.576	260.551	2265.34	390.387	9860.36	2572.44	1586.1	362.047	P07949	yANWML	DSVyANWML
930	RET_1096/rA1	39.13	195.334	94.9319	158.738	207.806	981.444	0.01	188.378	P07949	AANWML	DSVyANWML
931	RET_687	2297.71	323.3	1509.97	428.615	2098.49	1624.22	1222.76	320.553	P07949	ySSSGA	PVSySSSGA
932	RET_687/rA1	204.815	129.3	151.58	172.313	646.622	972.967	155.689	300.285	P07949	ASSSGA	PVSySSSGA
933	RET_791	171.357	131.683	431.008	211.869	1047.82	1608.49	503.229	363.03	P07949	yGACSQ	IKLyGACSQ
934	RET_791/rA1	229.159	161.781	196.832	140.711	338.065	907.759	208.534	208.565	P07949	AGACSQ	IKLyGACSQ
935	RET_806	907.013	332.699	1475.7	252.671	1701.83	1346.84	694.963	430.625	P07949	yAKYGS	IVEyAKYGS
936	RET_806/rA1	0.01	125.061	0.01	89.1735	304.685	901.48	82.2531	201.694	P07949	AAKYGS	IVEyAKYGS
937	RET_809	911.662	222.631	2991.5	440.316	776.048	1262.83	502.747	327.144	P07949	yGSLRG	YAKyGSLRG
938	RET_809/rA1	0.01	85.7314	14.761	118.578	396.701	1532.85	0.01	235.536	P07949	AGSLRG	YAKyGSLRG
939	RET_826	747.192	146.2	1018.76	313.11	424.676	913.844	270.289	215.019	P07949	yLGSGG	GPGyLGSGG
940	RET_826/rA1	141.053	304.875	20.3667	131.07	144.46	945.099	0.01	206.66	P07949	ALGSGG	GPGyLGSGG
941	RET_900	119.106	238.909	105.702	155.178	418.389	1424.59	297.623	208.142	P07949	yEEDSY	RDVyEEDSY
942	RET_900/rA1	36.7871	173.352	68.5815	250.646	80.4633	976.202	23.5698	439.604	P07949	AEEDSY	RDVyEEDSY
943	RET_905	1133.49	352.036	855.924	388.319	1354.36	1063.23	477.473	410.184	P07949	yVKRSQ	EDSyVKRSQ
944	RET_905/rA1	0.01	78.0919	0.01	128.766	688.909	897.08	194.276	381.529	P07949	AVKRSQ	EDSyVKRSQ
945	RET_981	330.03	235.195	738.104	288.699	1205.08	1010.82	522.039	328.057	P07949	yRLMLQ	EEMyRLMLQ
946	RET_981/rA1	65.605	109.645	281.336	327.49	388.325	819.441	134.561	401.275	P07949	ARLMLQ	EEMyRLMLQ
947	RIN1_36	1304.61	1385.4	4793.55	977.028	1705.05	976.788	1378.11	469.623	Q13671	yDVPNA	DPLyDVPNA
948	RIN1_36/rA1	326.713	387.138	791.47	300.308	130.576	715.555	78.5066	608.942	Q13671	ADVPNA	DPLyDVPNA
949	RIN1_632	3824.9	652.847	6110.18	1899.87	1937.05	868.052	1333.7	469.22	Q13671	yQDPSS	RVAyQDPSS
950	RIN1_632/rA1	164.725	171.996	308.648	178.082	102.142	766.773	100.979	285.577	Q13671	AQDPSS	RVAyQDPSS
951	ROR1_160	107.497	98.4761	74.9176	127.059	0.01	540.488	67.8404	192.906	Q01973	ySDEYE	SPGySDEYE
952	ROR1_160/rA1	77.5172	125.826	288.861	531.602	0.01	873.679	2.37086	239.872	Q01973	ASDEYE	SPGySDEYE
953	ROR1_173	709.815	219.625	1433.51	1063.75	72.5956	806.346	123.308	442.507	Q01973	yRGIAC	CQPyRGIAC
954	ROR1_173/rA1	79.6952	166.659	352.834	208.369	0.01	723.157	0.01	219.802	Q01973	ARGIAC	CQPyRGIAC
955	ROR1_645	977.877	297.079	1676.95	1365.1	748.155	843.319	731.067	341.518	Q01973	yYRVQS	SADyYRVQS
956	ROR1_645/rA1	98.2252	158.636	49.8785	148.263	174.684	827.209	56.383	411.588	Q01973	AYRVQS	SADyYRVQS
957	ROR1_786	424.653	229.184	1851.32	529.795	2464.87	1036.22	809.723	383.228	Q01973	yPNYMF	NPRyPNYMF
958	ROR1_786/rA1	626.109	1826.11	650.728	1458.17	71.2504	790.982	41.1851	200.905	Q01973	APNYMF	NPRyPNYMF
959	ROR1_789	1441.74	467.054	4042.23	908.256	1541.7	810.342	1330.49	585.624	Q01973	yMFPSQ	YPNyMFPSQ
960	ROR1_789/rA1	224.879	196.061	1474.74	489.431	219.678	784.001	279.122	529.406	Q01973	AMFPSQ	YPNyMFPSQ
961	ROR1_828	1452.27	534.38	3683.95	2122.83	8874.43	2351.64	2551.23	980.467	Q01973	yAAFPA	PPGyAAFPA
962	ROR1_828/rA1	764.307	272.865	1222.57	189.362	4213.88	1470.76	342.19	302.692	Q01973	AAAFPA	PPGyAAFPA
963	ROR1_836	4358.23	290.196	2915.92	2605.52	1516.22	950.015	875.426	354.931	Q01973	yQPTGP	AAHyQPTGP
964	ROR1_836/rA1	1567.67	286.452	858.274	823.469	103.569	763.677	115.039	202.898	Q01973	AQPTGP	AAHyQPTGP
965	ROR2_488	317.333	208.259	970.815	436.949	379.214	1011.43	467.813	304.331	Q01974	yKGHLF	GKVyKGHLF
966	ROR2_488/rA1	94.6523	320.959	0.01	108.52	0.01	703.545	0.01	166.778	Q01974	AKGHLF	GKVyKGHLF
967	ROR2_624	1807.26	335.938	1833.24	231.934	880.883	935.359	585.509	354.521	Q01974	yDKLNV	VLVyDKLNV
968	ROR2_624/rA1	83.8873	134.915	271.56	225.155	87.991	1182.06	120.744	239.813	Q01974	ADKLNV	VLVyDKLNV
969	ROR2_645	165.57	226.41	439.061	214.601	876.611	895.085	951.092	205.15	Q01974	yYKLLG	AADyYKLLG
970	ROR2_645/rA1	19.9318	118.974	192.374	271.844	0.01	657.535	76.6995	453.793	Q01974	AYKLLG	AADyYKLLG
971	ROR2_646	1519.01	541.879	2975.82	427.479	1937.76	760.992	1105.12	295.28	Q01974	yKLLGN	ADYyKLLGN
972	ROR2_646/rA1	37.1189	286.9	0.01	88.2283	0.01	600.209	93.7769	263.273	Q01974	AKLLGN	ADYyKLLGN
973	ROR2_666	324.702	248.361	995.994	208.423	581.911	773.476	177.671	260.54	Q01974	yGKFSI	AIMyGKFSI
974	ROR2_666/rA1	131.602	562.35	0.0931602	117.281	0.01	643.614	77.2511	235.5	Q01974	AGKFSI	AIMyGKFSI
975	ROR2_873	5164.15	924.965	4968.14	1803.84	2306.01	1378.55	1880.61	487.369	Q01974	yVTTAP	STGyVTTAP
976	ROR2_873/rA1	31.0526	130.535	0.01	130.204	0.01	644.252	56.5423	162.553	Q01974	AVTTAP	STGyVTTAP
977	ROS1_2114	48.1538	123.587	156.177	190.407	97.1167	560.369	425.257	239.984	P08922	yYRKRG	KNDyYRKRG
978	ROS1_2114/rA1	0.01	126.624	0.01	94.0703	0.01	531.604	0.01	270.214	P08922	AYRKRG	KNDyYRKRG
979	ROS1_2274	474.739	244.613	655.424	258.355	237.043	721.974	929.654	551.032	P08922	yMVLAT	GLNyMVLAT
980	ROS1_2274/rA1	2.73714	105.809	0.01	167.132	0.01	587.681	2.37086	142.771	P08922	AMVLAT	GLNyMVLAT
981	ROS1_2334	747.994	299.458	819.814	229.057	4769.02	1714.62	1215.71	292.462	P08922	yACLTH	GLNyACLTH
982	ROS1_2334/rA1	468.224	989.165	103.299	177.783	0.01	617.184	94.4852	224.192	P08922	AACLTH	GLNyACLTH
983	RYK_452	1645.58	603.801	1344.7	442.083	328.632	842.924	640.836	304.551	P34925	yLARRE	GMSyLARRE
984	RYK_452/rA1	80.4276	186.672	299.937	570.998	0.01	505.413	2.37086	245.889	P34925	ALARRE	GMSyLARRE
985	RYK_492	59.9104	120.752	122.544	214.568	68.4066	658.632	472.747	336.354	P34925	yHCLGD	PMDyHCLGD
986	RYK_492/rA1	0.01	93.7229	79.6781	306.668	0.01	969.582	0.01	232.991	P34925	AHCLGD	PMDyHCLGD
987	RYK_556	5293.6	1114.79	6519.59	4209.2	1098.39	935.407	1746.4	647.978	P34925	yRIAQP	KDGyRIAQP
988	RYK_556/rA1	161.607	272.257	0.01	150.823	24.9092	763.421	357.652	1685.51	P34925	ARIAQP	KDGyRIAQP
993	SH22A_216	2504.54	359.915	3954.22	547.287	1535.44	1018.76	1892.69	343.095	Q9NP31	ySPIIK	NPQySPIIK
994	SH22A_216/rA1	0.01	83.8716	328.667	357.899	330.443	1841.39	137.039	166.147	Q9NP31	ASPIIK	NPQySPIIK
995	SH22A_280	2051.56	448.246	2499.09	510.458	3.66051	798.123	802.325	403.395	Q9NP31	yNEPDE	NPIyNEPDE
996	SH22A_280/rA1	221.021	112.31	754.337	1137.8	0.01	837.368	59.9436	278.616	Q9NP31	ANEPDE	NPIyNEPDE
997	SH22A_290	748.569	423.854	1348.41	1242.88	71.6552	821.32	334.952	343.304	Q9NP31	yAMGRG	IAFyAMGRG
998	SH22A_290/rA1	11.7585	86.6152	0.01	95.3806	0.01	860.171	40.7744	222.765	Q9NP31	AAMGRG	IAFyAMGRG
999	SH22A_305	600.026	284.259	639.176	352.267	251.398	885.121	701.793	301.226	Q9NP31	yVEVED	SNIyVEVED
1000	SH22A_305/rA1	153.179	227.531	386.535	910.071	0.01	735.199	2.37086	300.515	Q9NP31	AVEVED	SNIyVEVED
1001	SH22A_39	3173.57	713.889	3751.01	1419.12	2836.64	1005.35	1389.79	1481.66	Q9NP31	yTAASP	NLGyTAASP
1002	SH22A_39/rA1	24.8327	110.344	37.3907	468.717	0.01	581.146	0.01	235.806	Q9NP31	ATAASP	NLGyTAASP
1003	SH2D3A_231	307.125	180.072	241.051	158.931	86.6982	772.83	637.872	398.03	Q9BRG2	yCELVP	PPTyCELVP
1004	SH2D3A_231/rA1	151.738	134.706	1716.21	5075.47	0.01	763.784	42.8317	218.401	Q9BRG2	ACELVP	PPTyCELVP
1005	SH2D3A_95	405.267	184.053	896.532	295.595	0.01	528.208	72.3496	205.502	Q9BRG2	yMTGRR	VHSyMTGRR
1006	SH2D3A_95/rA1	55.5467	125.284	0.01	108.46	0.01	455.105	0.01	179.841	Q9BRG2	AMTGRR	VHSyMTGRR
1007	SH2D3C_183	196.742	156.3	101.457	156.9	1092.59	704.599	638.997	355.409	Q8N5H7	yVKFSK	GSDyVKFSK
1008	SH2D3C_183/rA1	0.01	90.3818	0.01	91.7696	0.01	546.365	2.40536	288.655	Q8N5H7	AVKFSK	GSDyVKFSK
1009	SH2D3C_495	755.122	220.822	917.855	539.963	461.69	1059.33	678.274	381.69	Q8N5H7	yCQLQP	SGHyCQLQP
1010	SH2D3C_495/rA1	122.488	107.119	385.219	143.078	73.9871	703.812	124.619	248.746	Q8N5H7	ACQLQP	SGHyCQLQP
1011	SH2D3C_793	1572.7	591.706	1525.23	224.907	1072.47	956.547	1042.67	336.93	Q8N5H7	yHTNAE	GGLyHTNAE
1012	SH2D3C_793/rA1	146.107	155.628	213.759	597.699	0.01	916.115	0.01	189.795	Q8N5H7	AHTNAE	GGLyHTNAE
1013	SHC1_349	3230.45	538.188	5232.16	424.068	13497.7	3437.02	3079.03	539.769	P29353	yYNDFP	DHQyYNDFP
1014	SHC1_349/rA1	70.0548	103.815	971.86	657.819	34.3026	788.858	72.638	243.082	P29353	AYNDFP	DHQyYNDFP
1015	SHC1_350	565.784	728.886	1070.67	449.679	991.573	999.916	487.748	368.312	P29353	yNDFPG	HQYyNDFPG
1016	SHC1_350/rA1	623.528	286.995	2443.86	399.076	163.999	793.962	79.1824	154.079	P29353	ANDFPG	HQYyNDFPG
1017	SHC1_427	25857.5	5101.25	43194.9	10245	40112.6	8046.51	32010.4	6597.27	P29353	yVNVQN	DPSyVNVQN
1018	SHC1_427/rA1	309.822	584.9	242.639	229.447	1027.47	1099.39	472.729	253.617	P29353	AVNVQN	DPSyVNVQN
1019	SHC2_338	5122.57	821.954	13043.8	3707.33	8768.02	1610.58	2115.2	382.954	P98077	yYNSIP	EHNyYNSIP
1020	SHC2_338/rA1	195.344	396.371	971.717	354.515	144.474	853.204	18.8662	162.427	P98077	AYNSIP	EHNyYNSIP
1021	SHC2_339	3489.16	501.971	2759.07	1133.92	401.37	900.802	717.17	277.808	P98077	yNSIPG	HNYyNSIPG
1022	SHC2_339/rA1	419.491	210.033	2074.69	322.288	424.333	1218.8	194.403	644.885	P98077	ANSIPG	HNYyNSIPG
1023	SHC2_414	26012.6	6309.07	35984.4	8985.67	9142.09	10472.7	10479.5	1250.82	P98077	yVNTQG	EHLyVNTQG
1024	SHC2_414/rA1	35.8878	348.073	12.6197	147.09	102.219	1063.82	46.646	171.473	P98077	AVNTQG	EHLyVNTQG
1025	SHC4_424	14030.3	2412.74	14090.9	3113.71	10170.3	3712.77	8576.71	1438	Q6S5L8	yENCLE	SSVyENCLE
1026	SHC4_424/rA1	34.7011	260.557	1624.16	5453.77	117.17	897.967	26.3887	190.494	Q6S5L8	AENCLE	SSVyENCLE
1027	SHIP1_1022	98.3916	105.6	585.749	310.05	1348.88	919.609	801.985	254.322	Q92835	yGSLSS	NPLyGSLSS
1028	SHIP1_1022/rA1	94.9828	393.548	0.01	111.285	101.159	799.143	5.37278	220.48	Q92835	AGSLSS	NPLyGSLSS
1029	SHIP1_865	371.299	302.975	909.518	259.393	1149.56	934.019	611.864	256.851	Q92835	yDFVKT	EKLyDFVKT
1030	SHIP1_865/rA1	114.944	191.395	79.0693	192.172	21.8264	888.456	104.771	468.363	Q92835	ADFVKT	EKLyDFVKT
1031	SHIP1_915	1618.6	553.681	2157.69	631.513	1120.52	898.353	778.876	350.346	Q92835	yMGVGP	NPNyMGVGP
1032	SHIP1_915/rA1	220.8	493.098	183.303	312.165	215.133	945.002	2.37086	161.959	Q92835	AMGVGP	NPNyMGVGP
1033	SHIP1_944	2161.17	308.388	3286.8	622.329	1499.38	1103.25	1328.81	589.792	Q92835	yDQPPK	AWSyDQPPK
1034	SHIP1_944/rA1	8.59755	141.454	1.06754	110.363	395.307	1904.17	99.1896	297.169	Q92835	ADQPPK	AWSyDQPPK
1035	SHIP2_1135	4287.35	1751.01	4319.24	1211.56	1668.89	834.195	1532.99	330.983	O15357	yAPAGP	EVDyAPAGP
1036	SHIP2_1135/rA1	650.824	424.153	978.44	329.215	86.9931	672.012	183.781	279.308	O15357	AAPAGP	EVDyAPAGP
1037	SHIP2_1162	2086.51	668.114	6058.19	606.059	2984	1215.93	880.054	276.86	O15357	yGRPLS	PSDyGRPLS
1038	SHIP2_1162/rA1	211.428	588.436	672.714	293.931	241.745	849.108	41.3704	172.72	O15357	AGRPLS	PSDyGRPLS
1039	SHIP2_671	213.399	221.191	171.446	146.362	445.215	936.062	367.945	445.746	O15357	yAWHKQ	RDTyAWHKQ
1040	SHIP2_671/rA1	65.5443	154.012	238.958	242.399	659.741	1118.37	300.057	471.073	O15357	AAWHKQ	RDTyAWHKQ
1041	SHIP2_886	23.117	157.125	203.667	263.13	1326.28	879.099	308.817	388.792	O15357	yEWISI	ERLyEWISI
1042	SHIP2_886/rA1	0.01	86.1141	5.05857	234.789	589.504	835.828	96.045	225.083	O15357	AEWISI	ERLyEWISI
1043	SHIP2_986	165.405	200.67	209.911	347.141	499.496	976.757	501.906	230.426	O15357	yYVLEG	NPAyYVLEG
1044	SHIP2_986/rA1	113.247	481.951	47.0288	325.592	76.1607	908.613	43.9624	408.47	O15357	AYVLEG	NPAyYVLEG
1045	SHIP2_987	334.836	160.955	422.929	218.411	2092.5	1075.39	1191.87	285.904	O15357	yVLEGV	PAYyVLEGV
1046	SHIP2_987/rA1	89.9605	201.253	332.97	671.873	155.095	957.707	0.01	179.166	O15357	AVLEGV	PAYyVLEGV
1047	SOCS3_204	2133.6	449.028	968.036	659.313	2000.39	1319.22	2515.51	1977.2	O14543	yEKVTQ	LDSyEKVTQ
1048	SOCS3_204/rA1	0.01	82.9179	192.374	274.596	237.449	1128.18	161.311	200.149	O14543	AEKVTQ	LDSyEKVTQ
1049	SOCS3_221	1427.55	339.645	2362.48	443.388	1888.38	977.419	1864.86	453.379	O14543	yDAPLG	LDQyDAPL
1050	SOCS3_221/rA1	2.13	84.954	99.7676	168.801	20.0705	882.144	0.01	163.251	O14543	ADAPLG	LDQyDAPL
1051	SOX4_123	166.257	196.529	1299.01	393.408	887.384	1576.75	112.714	201.751	Q06945	yPDYKY	MADyPDyKY
1052	SOX4_123/rA1	45.8145	116.235	621.91	301.465	151.702	1162.1	0.01	225.268	Q06945	APDYKY	MADyPDyKY
1053	SOX4_126	952.244	189.593	1849.76	369.062	238.37	1910.72	183.241	196.11	Q06945	yKYRPR	yPDyKYRPR
1054	SOX4_126/rA1	0.01	87.4288	0.01	118.014	0.01	589.048	0.01	183.375	Q06945	AKYRPR	yPDyKYRPR
1055	SRC_187	44.9737	386.15	108.102	133.369	425.184	869.043	619.721	315.814	P12931	yCLSVS	KGAyCLSVS
1056	SRC_187/rA1	0.01	102.043	9.0169	149.018	106.345	767.48	0.01	183.549	P12931	ACLSVS	KGAyCLSVS
1057	SRC_216	4699.43	551.745	9465.43	3571.68	3810.9	1094.88	1438.41	333.603	P12931	yITSRT	GGFyITSRT
1058	SRC_216/rA1	0.01	82.3951	0.01	124.533	37.4046	790.13	15.6086	194.806	P12931	AITSRT	GGFyITSRT
1059	SRC_338	268.621	187.817	224.856	151.916	595.489	1027.27	410.301	234.38	P12931	yIVTEY	EPIyIVTEY
1060	SRC_338/rA1	143.032	598.556	97.5822	149.556	5.97636	901.9	33.8972	260.318	P12931	AIVTEY	EPIyIVTEY
1063	SRC_439	59.8446	160.087	395.013	205.751	562.327	1244.17	454.152	378.589	P12931	yGRFTI	AALyGRFTI
1064	SRC_439/rA1	34.6808	167.912	192.76	271.503	0.01	652.752	19.3211	180.547	P12931	AGRFTI	AALyGRFTI
1065	SRC_522	738.601	176.848	537.536	179.174	1105.88	935.468	1208.15	359.944	P12931	yFTSTE	LEDyFTSTE
1066	SRC_522/rA1	13.88	103.965	120.568	141.205	0.01	834.762	89.8205	265.987	P12931	AFTSTE	LEDyFTSTE
1067	SRC_530	1379.4	301.976	1450.26	543.543	585.703	921.46	643.426	661.33	P12931	yQPGEN	EPQyQPGEN
1068	SRC_530/rA1	521.999	869.551	421.3	222.723	192.109	989.198	97.3662	167.871	P12931	AQPGEN	EPQyQPGEN
1069	SRC_93	193.09	161.184	532.24	227.879	707.726	888.834	401.515	320.547	P12931	yDYESR	VALyDYEsR
1070	SRC_93/rA1	307.686	208.025	249.819	253.074	190.849	843.959	0.01	155.775	P12931	ADYESR	VALyDYEsR
1071	SRMS_380	3378.82	419.99	2375.52	438.222	2423.92	1072.22	1222.42	396.419	Q9H3Y6	ySPSSS	DDIySPSSS
1072	SRMS_380/rA1	1109.64	1295.07	3789.14	1018.84	1463.5	958.834	643.614	390.16	Q9H3Y6	ASPSSS	DDIySPSSS
1073	STAP2_22	475.936	208.227	376.487	247.788	561.686	937.72	703.409	200.89	Q9UGK3	yESFLE	SHYyESFLE
1074	STAP2_22/rA1	0.01	114.842	34.7619	254.523	28.7724	887.462	0.01	213.908	Q9UGK3	AESFLE	SHYyESFLE
1075	STAP2_250	2741.03	448.723	2045.21	766.248	1912.08	807.138	1100.28	565.519	Q9UGK3	yEKVLG	DEDyEKVLG
1076	STAP2_250/rA1	13.1812	101.127	0.01	106.163	217.874	862.514	0.01	161.604	Q9UGK3	AEKVLG	DEDyEKVLG
1077	STAP2_310	10152.5	2053.26	15528.8	4319.25	4815.89	1060	3281.66	422.988	Q9UGK3	yVTPIG	EENyVTPIG
1078	STAP2_310/rA1	1871.09	474.003	4559.17	930.23	302.301	866.818	33.8458	185.961	Q9UGK3	AVTPIG	EENyVTPIG
1079	STAP2_322	9413.24	3979.14	44833.7	11153.5	27806.4	10893	22189	1144.19	Q9UGK3	yENQDV	AVDyENQDV
1080	STAP2_322/rA1	824.514	593.405	473.963	874.818	11724.5	2520.07	1600.82	447.279	Q9UGK3	AENQDV	AVDyENQDV
1081	STAT1_701	1205.14	264.933	784.554	646.685	834.624	904.108	736.061	382.696	P42224	yIKTEL	GTGyIKTEL
1082	STAT1_701/rA1	0.01	110.794	30.0851	145.242	339.653	1262.82	43.239	258.337	P42224	AIKTEL	GTGyIKTEL
1083	STAT2_690	329.766	290.247	314.607	184.281	912.513	962.002	306.632	204.459	P52630	yLKHRL	RRKyLKHRL
1084	STAT2_690/rA1	11.2516	112.518	223.343	318.06	0.01	632.605	0.01	251.576	P52630	ALKHRL	RRKyLKHRL
1085	STAT3_705	124.744	96.3996	376.396	243.389	954.054	771.63	660.221	358.206	P40763	yLKTKF	AAPyLKTKF
1086	STAT3_705/rA1	0.01	88.4431	0.01	155.292	0.01	737.397	88.9578	218.464	P40763	ALKTKF	AAPyLKTKF
1087	STAT4_693	274.333	154.779	512.503	291.4	2479.91	1360.24	1120.56	476.806	Q14765	yVPSVF	DKGyVPSVF
1088	STAT4_693/rA1	71.1988	138.613	1569.3	877.271	132.582	746.336	71.6531	275	Q14765	AVPSVF	DKGyVPSVF
1089	STAT5A_694	14993.3	1563.51	18317.2	4263.47	3247.69	1538.54	3007.55	719.109	P42229	yVKPQI	VDGyVKPQI
1090	STAT5A_694/rA1	715.945	571.171	923.783	369.88	0.01	868.951	8.03631	158.258	P42229	AVKPQI	VDGyVKPQI
1091	STAT5A_90	1521.79	382.167	1992.61	1680.87	1846.78	1181.36	2055.98	852.103	P42229	yATQLQ	LGHyATQLQ
1092	STAT5A_90/rA1	92.8502	160.367	439.238	462.658	842.87	1159.55	336.269	246.781	P42229	AATQLQ	LGHyATQLQ
1093	STAT5B_679	497.081	248.142	948.203	344.913	1737.58	865.56	1007.87	281.648	P51692	ySKYYT	DEVySKYYT
1094	STAT5B_679/rA1	157.527	185.859	272.31	201.393	0.01	850.096	216.372	219.816	P51692	ASKYYT	DEVySKYYT
1095	STAT5B_725	1814.4	722.846	1617.73	3697.03	414.113	948.143	943.316	314.493	P51692	yMDQAP	SATyMDQAP
1096	STAT5B_725/rA1	360.131	273.192	229.826	205.934	0.01	1029.36	89.2813	183.969	P51692	AMDQAP	SATyMDQAP
1097	STAT5B_740	1842.17	427.136	3050.3	575.643	478.765	951.408	928.944	324.459	P51692	yNMYPQ	QAHyNMYPQ
1098	STAT5B_740/rA1	5921.84	1130.09	19499.4	2192.47	1682.1	1500.18	680.198	494.595	P51692	ANMYPQ	QAHyNMYPQ
1099	STAT5B_743	1517.74	655.166	1387.61	380.757	801.929	1036.78	830.729	293.259	P51692	yPQNPD	YNMyPQNPD
1100	STAT5B_743/rA1	571.457	200.73	903.007	347.87	0.01	890.068	317.015	308.875	P51692	APQNPD	YNMyPQNPD
1101	SYK_296	1740.07	369.066	5200.39	797.558	1609.02	1071.48	2254.69	708.624	P43405	ySFPKP	IKSySFPKP
1102	SYK_296/rA1	133.264	159.688	142.837	342.261	0.01	782.299	121.704	245.708	P43405	ASFPKP	IKSySFPKP
1103	SYK_323	1003.24	156.246	1122.68	404.713	714.943	1079.76	1390.49	358.767	P43405	yEPELA	FNPyEPELA
1104	SYK_323/rA1	360.254	295.986	28.1479	113.883	0.01	700.139	225.694	214.271	P43405	AEPELA	FNPyEPELA
1105	SYK_348	4505.96	1077.13	7538.25	709.367	3473.72	1399.28	5147.28	733.705	P43405	yESPYA	TEVyESPYA
1106	SYK_348/rA1	476.371	338.98	668.147	357.273	0.01	798.369	72.5924	200.566	P43405	AESPYA	TEVyESPYA
1107	SYK_352	2136.99	565.047	2808.63	263.454	0.01	843.142	466.735	423.942	P43405	yADPEE	ESPyADPEE
1108	SYK_352/rA1	290.675	247.66	45.9217	122.698	0.01	497.329	7.8756	275.619	P43405	AADPEE	ESPyADPEE
1109	SYK_525	1631.13	765.148	3860.85	569.496	2041.98	1290.58	1781.19	354.681	P43405	yYKAQT	DENyYKAQT
1110	SYK_525/rA1	47.6107	405.245	199.993	309.866	81.9747	747.405	129.646	258.711	P43405	AYKAQT	DENyYKAQT
1111	SYK_526	3811.45	424.826	2336.48	571.888	1072.41	749.167	931.602	462.163	P43405	yKAQTH	ENYyKAQTH
1112	SYK_526/rA1	0.01	108.93	0.01	243.464	114.651	759.736	282.253	202.945	P43405	AKAQTH	ENYyKAQTH
1113	SYK_546	19.63	111.54	369.055	322.759	1276.95	787.142	768.868	263.401	P43405	yYKFSS	CINyYKFSS
1114	SYK_546/rA1	38.9324	201.945	4.04211	125.787	0.01	622.636	0.793415	181.922	P43405	AYKFSS	CINyYKFSS
1115	TBB6_Y106	450.74	856.543	770.138	319.069	83.005	967.708	513.741	270.184	Q9BUF5	yTEGAE	KGHyTEGAE
1116	TBB6_Y106/rA1	203.742	564.051	4.87793	277.664	0.01	794.189	0.01	198.26	Q9BUF5	ATEGAE	KGHyTEGAE
1117	TEC_206	73.4567	181.561	0.01	144.512	0.01	527.515	536.214	294.4	P42680	yYLILE	GQEyYLILE
1118	TEC_206/rA1	154.675	481.672	0.01	259.367	0.01	560.999	7.00896	193.268	P42680	AYLILE	GQEyYLILE
1119	TEC_519	2623.41	908.244	3118.97	1024.62	1468.25	869.81	1271.12	283.575	P42680	yTSSSG	DDQyTSSSG
1120	TEC_519/rA1	0.01	115.81	0.01	108.519	0.01	660.444	2.37086	232.658	P42680	ATSSSG	DDQyTSSSG
1121	TENC1_483	1481.26	376.663	2623.01	262.129	205.711	688.949	623.975	275.332	Q63HR2	yAQVQR	GSPyAQVQR
1122	TENC1_483/rA1	0.01	100.912	109.643	370.448	0.01	747.403	159.356	468.608	Q63HR2	AAQVQR	GSPyAQVQR
1123	TENC1_770	260.128	131.571	1556.82	455.453	0.01	588.073	390.396	365.091	Q63HR2	yTMCPE	GCSyTMCPE
1124	TENC1_770/rA1	57.1253	125.283	240.503	292.8	0.01	773.19	0.01	164.673	Q63HR2	ATMCPE	GCSyTMCPE
1125	TENS1_1149	104.163	213.224	237.64	222.436	740.904	1014.44	565.527	246.368	Q9HBL0	ySLQHF	SPDySLQHF
1126	TENS1_1149/rA1	58.526	186.435	334.125	364.5	0.01	613.562	0.01	201.861	Q9HBL0	ASLQHF	SPDySLQHF
1127	TENS1_1254	902.504	331.722	1382.39	375.727	847.582	1255.97	813.86	268.91	Q9HBL0	yQVSGL	AGVyQVSGL
1128	TENS1_1254/rA1	0.01	95.003	0.01	105.719	0.01	490.782	0.01	318.752	Q9HBL0	AQVSGL	AGVyQVSGL
1129	TENS1_1323	384.091	328.678	396.185	150.106	3283.99	989.228	1043.98	1113.46	Q9HBL0	yGGYST	HVAyGGYST
1130	TENS1_1323/rA1	412.798	308.9	173.16	271.449	1341.38	831.304	158.469	296.968	Q9HBL0	AGGYST	HVAyGGYST
1131	TENS1_1326	5230.23	1625.87	7834.1	2116.98	1938.51	1097.13	3501.73	731.855	Q9HBL0	ySTPED	YGGySTPED
1132	TENS1_1326/rA1	176.036	137.566	88.94	186.07	0.01	736.226	37.5507	399.77	Q9HBL0	ASTPED	YGGySTPED
1133	TENS1_1404	1828.45	487.813	2030.54	662.685	1651.28	981.01	1643.78	1124.37	Q9HBL0	yATING	LPNyATING
1134	TENS1_1404/rA1	0.01	101.498	51.3311	227.166	38.1831	707.291	306.194	369.455	Q9HBL0	AATING	LPNyATING
1135	TENS1_327	1938.48	672.977	1935.96	688.533	1248.2	749.02	1453.39	344.987	Q9HBL0	yNTSDP	SVDyNTSDP
1136	TENS1_327/rA1	92.2729	157.248	878.159	1867.4	10.221	740.227	249.073	213.182	Q9HBL0	ANTSDP	SVDyNTSDP
1137	TENS1_339	416.555	225.616	561.57	270.906	2808.4	1470.71	1116.96	664.786	Q9HBL0	yDNFSG	WDSyDNFSG
1138	TENS1_339/rA1	258.064	201.579	442.896	170.216	0.01	496.609	0.01	224.574	Q9HBL0	ADNFSG	WDSyDNFSG
1139	TENS1_366	111.959	146.393	247.323	269.591	0.01	531.717	753.848	402.872	Q9HBL0	yAKVKK	GSLyAKVKK
1140	TENS1_366/rA1	0.01	77.52	0.01	88.7824	0.01	443.673	46.9442	191.508	Q9HBL0	AAKVKK	GSLyAKVKK
1141	TENS1_796	149.352	161.634	116.229	158.658	0.01	564.944	239.428	300.501	Q9HBL0	yDYQPC	YSPyDYQPC
1142	TENS1_796/rA1	1.72612	84.7426	427.964	1211.86	0.01	490.837	38.072	363.502	Q9HBL0	ADYQPC	YSPyDYQPC
1143	TENS1_903	46677.7	8192.16	45918.2	3776.11	13025.4	4650.06	7582.72	1808.53	Q9HBL0	yENQSP	DGQyENQSP
1144	TENS1_903/rA1	57.9041	125.236	105.017	176.205	0.01	470.009	114.557	252.98	Q9HBL0	AENQSP	DGQyENQSP
1145	TENS3_333	31293.8	5101.52	44460.8	12380.2	28859	12441.3	29103.4	5865.44	Q68CZ2	yENLSA	WDSyENLSA
1146	TENS3_333/rA1	0.01	103.405	0.01	116.093	162.434	706.417	172.713	198.771	Q68CZ2	AENLSA	WDSyENLSA
1147	TENS3_354	86.6598	150.985	186.974	233.248	0.01	1248.36	462.436	196.711	Q68CZ2	yAKVRK	GSLyAKVRK
1148	TENS3_354/rA1	0.01	139.256	192.374	287.231	0.01	474.162	0.01	165.125	Q68CZ2	AAKVRK	GSLyAKVRK
1149	TENS3_601	632.503	276.765	782.595	1192.48	507.912	807.689	861.842	220.271	Q68CZ2	ySFAPD	AHQySFAPD
1150	TENS3_601/rA1	65.5742	121.049	432.71	406.471	0.01	640.894	0.01	136.829	Q68CZ2	ASFAPD	AHQySFAPD
1151	TENS3_780	1887.88	341.983	865.432	250.67	8256.45	2228.33	2730.16	421.574	Q68CZ2	yDNDAG	LGQyDNDAG
1152	TENS3_780/rA1	64.0839	128.96	0.022857	92.773	0.01	1094.48	0.01	210.633	Q68CZ2	ADNDAG	LGQyDNDAG
1153	TENS3_855	693.273	372.529	1708.21	1961.78	1800.23	1168.65	529.452	278.934	Q68CZ2	yVKTAL	ETPyVKTAL
1154	TENS3_855/rA1	0.01	91.318	60.4955	490.836	0.01	771.984	0.01	214.879	Q68CZ2	AVKTAL	ETPyVKTAL
1155	TGFB2_Y123	171.324	193.832	284.095	214.755	55.9325	1200.5	231.273	261.027	P61812	yRPYFR	PTFyRPYFR
1156	TGFB2_Y123/rA1	204.09	148.261	94.619	316.677	0.01	518.031	0.01	188.457	P61812	ARPYFR	PTFyRPYFR
1157	TIAM1_Y1142	394.959	395.975	477.331	426.441	3645.59	1102.94	1252.3	707.687	Q13009	ySAFCA	FKLysAFCA
1158	TIAM1_Y1142/rA1	0.01	123.505	64.7804	151.522	0.01	696.448	101.465	626.322	Q13009	ASAFCA	FKLysAFCA
1159	TIAM1_Y1323	233.688	198.195	257.394	236.812	595.884	831.922	785.555	333.471	Q13009	yEDWDP	LSIyEDWDP
1160	TIAM1_Y1323/rA1	48.0873	179.444	258.962	362.867	0.01	1125.65	30.1625	226.059	Q13009	AEDWDP	LSIyEDWDP
1161	TIAM1_Y384	5212.23	1732.03	25536.8	4357.24	27794.3	6576.48	10880.2	2639.58	Q13009	yENFRR	QGVyENFRR
1162	TIAM1_Y384/rA1	174.799	210.244	137.146	146.922	0.01	1184.99	85.0996	358.396	Q13009	AENFRR	QGVyENFRR
1163	TIE1_1007	161.056	226.441	794.905	297.005	1307.34	1136.6	761.194	288.911	P35590	yVKKTM	EEVyVKKTM
1164	TIE1_1007/rA1	0.01	96.823	0.01	132.26	149.844	855.256	69.3189	227.441	P35590	AVKKTM	EEVyVKKTM
1165	TIE2_1048	3068.91	713.001	1675.37	711.833	2206.49	1655.69	803.141	880.839	Q02763	yEKLPQ	AELyEKLPQ
1166	TIE2_1048/rA1	0.01	134.705	0.01	244.359	312.22	1050.46	137.865	234.581	Q02763	AEKLPQ	AELyEKLPQ
1167	TIE2_1102	30128.6	6932.98	46119.2	5599.98	50117.8	11712.2	30495.4	2779.27	Q02763	yVNTTL	RKTyVNTTL
1168	TIE2_1102/rA1	40.3026	224.48	321.762	188.288	929.152	1072.03	160.431	300.202	Q02763	AVNTTL	RKTyVNTTL
1169	TIE2_1108	517.556	659.41	987.287	357.58	4419.29	1503.72	999.638	290.468	Q02763	yEKFTY	TTLyEKFTY
1170	TIE2_1108/rA1	282.54	561.429	498.53	254.847	2100.65	939.687	127.31	225.995	Q02763	AEKFTY	TTLyEKFTY
1171	TIE2_1113	105.137	144.918	114.189	129.283	891.613	969.468	397.002	243.68	Q02763	yAGIDC	KFTyAGIDC
1172	TIE2_1113/rA1	110.741	367.385	89.0006	251.66	0.01	1342.36	194.588	840.836	Q02763	AAGIDC	KFTyAGIDC
1173	TIE2_897	27.586	154.706	0.01	92.936	595.697	1097.73	349.956	440.528	Q02763	yLYLAI	HRGyLYLAI
1174	TIE2_897/rA1	0.01	105.916	235.832	1624.89	93.7431	823.85	2.7618	185.656	Q02763	ALYLAI	HRGyLYLAI
1175	TNK1_277	570.435	263.886	1822	316.953	1953.98	1193.56	983.422	432.699	Q13470	yVMGGP	RGRyVMGGP
1176	TNK1_277/rA1	213.458	729.211	229.131	270.682	180.729	837.368	13.2952	219.249	Q13470	AVMGGP	RGRyVMGGP
1177	TNK1_661	1407.34	397.14	3060.55	1155.57	2582.92	1445.21	1427.7	423.266	Q13470	yVLARP	ASRyVLARP
1178	TNK1_661/rA1	198.137	190.763	379.262	370.5	323.423	1948.15	3.04854	262.51	Q13470	AVLARP	ASRyVLARP
1179	TPM1_162	1470.54	457.57	2125.33	436.029	2187.42	1048.32	981.204	490.603	P09493	yEEVAR	DRKyEEVAR
1180	TPM1_162/rA1	0.01	106.854	0.01	130.762	157.147	1010.1	14.6876	347.768	P09493	AEEVAR	DRKyEEVAR
1181	TR150_107	181.127	172.478	623.571	207.545	909.37	1167.92	185.635	292.292	Q9Y2W1	yRSNWQ	YGNyRSNWQ
1182	TR150_107/rA1	0.909762	101.84	149.201	202.229	270.552	861.578	78.5213	228.223	Q9Y2W1	ARSNWQ	YGNyRSNWQ
1183	TR150_118	512.512	165.83	1458.59	211.505	549.306	1109.88	519.468	281.013	Q9Y2W1	ySPRRG	RQAySPRRG
1184	TR150_118/rA1	279.446	313.581	527.387	130.805	20.086	817.633	20.0332	198.931	Q9Y2W1	ASPRRG	RQAySPRRG
1185	TR150_228	824.054	220.214	981.268	350.638	615.261	1133.52	523.55	294.83	Q9Y2W1	yGTGSA	DATyGTGsA
1186	TR150_228/rA1	0.01	151.101	0.01	327.56	93.749	977.339	17.8057	157.554	Q9Y2W1	AGTGSA	DATyGTGsA
1187	TR150_476	3389.41	711.152	7088.27	2066.13	1301.81	854.594	1201.55	350.689	Q9Y2W1	yAPPGK	GLVyAPPGK
1188	TR150_476/rA1	31.1845	166.772	49.374	127.515	20.7431	760.927	206.874	258.161	Q9Y2W1	AAPPGK	GLVyAPPGK
1189	TR150_54	2853.58	538.429	4138.66	878.906	706.867	1194.67	1152.85	407.488	Q9Y2W1	ySPAHN	SRSySPAHN
1190	TR150_54/rA1	2618.7	280.166	4602.33	1324.27	1041.82	1150.92	143.475	382.229	Q9Y2W1	ASPAHN	SRSySPAHN
1191	TR150_68	18528	2867.14	28681.6	9424.37	19157.3	3296.79	5462.02	1060.67	Q9Y2W1	yQNRDF	PRVyQNRDF
1192	TR150_68/rA1	278.134	221.443	3086.52	1511.89	222.737	848.225	164.753	222.925	Q9Y2W1	AQNRDF	PRVyQNRDF
1193	TXK_420	494.724	364.777	1204.71	394.45	1858.27	919.633	938.36	383.082	P42681	yVSSFG	DDEyVSSFG
1194	TXK_420/rA1	66.1621	151.837	207.47	203.427	260.546	897.408	0.01	175.927	P42681	AVSSFG	DDEyVSSFG
1195	TXK_91	512.727	335.922	1937.88	701.257	894.986	845.771	474.467	345.705	P42681	yDFLPR	KALyDFLPR
1196	TXK_91/rA1	107.492	136.508	208.699	258.503	0.01	686.764	27.4232	208.418	P42681	ADFLPR	KALyDFLPR
1197	TXNIP_Y378	957.514	334.286	1259.39	249.958	903.972	1011.74	668.122	314.768	Q9H3M7	yTEVDP	PPTyTEVDP
1198	TXNIP_Y378/rA1	99.8257	155.988	55.402	128.304	999.739	4215.26	14.5275	201.47	Q9H3M7	ATEVDP	PPTyTEVDP
1199	TYRO3_685	186.035	438.496	530.34	267.5	176.804	770.24	115.336	213.351	Q06418	yYRQGC	SGDyYRQGC
1200	TYRO3_685/rA1	16.7665	95.2028	277.748	197.803	128.618	1750.84	15.1307	216.445	Q06418	AYRQGC	SGDyYRQGC
1201	TYRO3_686	991.019	323.275	1422.47	348.951	1415.92	1638.55	394.705	283.777	Q06418	yRQGCA	GDYyRQGCA
1202	TYRO3_686/rA1	246.41	513.133	192.374	272.39	372.08	3176.78	38.2078	228.958	Q06418	ARQGCA	GDYyRQGCA
1203	VAV1_142	363.408	224.337	543.135	300.345	2985.01	1600.74	1541.21	508.633	P15498	ySGLSD	EDIySGLSD
1204	VAV1_142/rA1	194.169	202.689	41.2074	158.454	16.1966	1283.22	13.9913	191.195	P15498	ASGLSD	EDIySGLSD
1205	VAV1_160	203.437	188.687	214.948	136.703	160.842	772.153	183.052	309.441	P15498	yDCVEN	EDLyDCVEN
1206	VAV1_160/rA1	99.7456	175.81	96.9644	180.009	36.4752	697.972	15.7136	172.944	P15498	ADCVEN	EDLyDCVEN
1207	VAV1_174	403.878	177.944	1151.71	428.964	1000.77	1617.65	678.755	213.051	P15498	yEDLMR	DEIyEDLMR
1208	VAV1_174/rA1	766.001	1229.17	56.7788	236.489	2.8919	784.091	26.3783	239.822	P15498	AEDLMR	DEIyEDLMR
1209	VAV1_441	130.124	205.73	407.166	253.957	542.868	1387.99	421.901	266.966	P15498	yDLKDF	RGDSyDLKDF
1210	VAV1_441/rA1	3.2646	121.478	60.8472	150.149	291.242	956.898	0.01	322.341	P15498	ADLKDF	RGDSyDLKDF
1211	VAV1_826	120.488	476.403	178.238	208.034	74.8814	791.551	187.873	412.263	P15498	yGRVGW	GEIyGRVGW
1212	VAV1_826/rA1	123.205	540.408	266.213	218.055	105.208	885.208	16.1589	232.691	P15498	AGRVGW	GEIyGRVGW
1213	VAV1_844	72.1856	150.542	167.089	195.795	191.637	788.789	255.795	240.739	P15498	yYSEYC	EDYSEyC
1214	VAV1_844/rA1	0.01	135.728	197.39	268.497	0.01	1906.05	2.37086	153.897	P15498	AYSEYC	EDYSEyC
1215	VAV2_142	850.49	313.286	983.38	290.92	315.372	896.771	969.43	341.617	P52735	yRSLEE	DDVyRSLEE
1216	VAV2_142/rA1	72.2887	127.743	71.8106	244.177	0.01	943.413	7.85129	207.138	P52735	ARSLEE	DDVyRSLEE
1217	VAV2_159	100.293	113.643	302.065	221.053	171.978	690.308	334.781	195.956	P52735	yDCVPC	EDIyDCVPC
1218	VAV2_159/rA1	7.75667	98.2588	261.207	772.421	0.01	793.626	0.01	156.616	P52735	ADCVPC	EDIyDCVPC
1219	VAV2_172	912.198	762.655	684.385	309.226	907.207	1106.44	1291.27	363.46	P52735	yEDIIK	DDIyEDIIK
1220	VAV2_172/rA1	15.2133	178.062	0.01	106.838	0.01	535.851	142.242	524.343	P52735	AEDIIK	DDIyEDIIK
1221	VAV2_529	317.71	155.419	861.539	477.552	724.981	4121.67	851.36	475.305	P52735	yTFDKT	FQMyTFDKT
1222	VAV2_529/rA1	292.648	293.511	84.749	185.869	0.01	626.44	2.37086	162.468	P52735	ATFDKT	FQMyTFDKT
1223	VAV3_141	4627.47	1608.36	1441.44	386.038	1202.17	979.682	1217.92	300.016	Q9UKW4	yKGLPD	EDIyKGLPD
1224	VAV3_141/rA1	340.655	265.302	288.378	185.634	0.01	601.66	17.6732	159.509	Q9UKW4	AKGLPD	EDIyKGLPD
1225	VAV3_439	900.902	164.495	1011.15	487.515	1287.59	915.163	1333.68	393.608	Q9UKW4	yEMKEI	RKGDNyEMKEI
1226	VAV3_439/rA1	39.124	113.313	229.65	265.933	0.01	987.783	51.3436	361.616	Q9UKW4	AEMKEI	RKGDNyEMKEI
1227	VEGFR1_1048	2826.42	979.687	4250.06	744.15	8882.58	3248.2	2272.13	686.894	P17948	yKNPDY	RDIyKNPDY
1228	VEGFR1_1048/rA1	401.833	288.392	99.3919	138.397	0.01	604.461	51.921	213.727	P17948	AKNPDY	RDIyKNPDY
1229	VEGFR1_1053	1295.67	391.054	1184.25	2926.59	556.791	776.704	508.455	184.474	P17948	yVRKGD	NPDyVRKGD
1230	VEGFR1_1053/rA1	5.16375	155.469	0.01	101.577	0.01	703.163	30.341	224.219	P17948	AVRKGD	NPDyVRKGD
1231	VEGFR1_1169	2338.71	700.491	1410.66	1135.75	1895.81	1130.13	1399.38	394.568	P17948	yIPINA	GKDyIPINA
1232	VEGFR1_1169/rA1	2052	1338.28	610.256	377.15	0.01	545.724	636.17	376.073	P17948	AIPINA	GKDyIPINA
1233	VEGFR1_1213	40709.7	3971.2	55580.9	6147.23	31717	7617.66	11703.1	2009.51	P17948	yVNAFK	DVRyVNAFK
1234	VEGFR1_1213/rA1	10.2064	92.54	90.5739	411.964	0.01	1986.1	17.8364	190.791	P17948	AVNAFK	DVRyVNAFK
1235	VEGFR1_1242	671.668	301.263	656.154	478.675	2533.91	1698.7	1424.25	313.592	P17948	yQGDSS	FDDyQGDSS
1236	VEGFR1_1242/rA1	96.245	161.774	0.01	89.3133	0.01	728.074	28.5014	187.63	P17948	AQGDSS	FDDyQGDSS
1237	VEGFR1_1327	1219.66	247.801	1722.96	503.901	1555.74	1142.06	1387.35	258.115	P17948	yNSVVL	PPDyNSVVL
1238	VEGFR1_1327/rA1	101.69	234.842	3513.65	3335.19	47.5348	668.507	661.979	322.33	P17948	ANSVVL	PPDyNSVVL
1239	VEGFR1_1333	11909.6	2411.74	17092.8	3434.89	7421.36	1641.24	9208.19	1217.67	P17948	ySTPPI	VVLySTPPI
1240	VEGFR1_1333/rA1	497.007	590.454	277.198	694.413	0.01	587.251	70.8087	215.485	P17948	ASTPPI	VVLySTPPI
1241	VEGFR1_794	607.718	270.601	500.366	401.252	650.414	804.68	1350.33	515.873	P17948	yLSIIM	KTDyLSIIM
1242	VEGFR1_794/rA1	68.8133	200.195	111.289	591.463	292.291	1253.18	203.281	210.533	P17948	ALSIIM	KTDyLSIIM
1243	VEGFR2_1175	2291.97	633.853	1378.44	810.188	1319.33	866.447	1874.09	661.567	P35968	yIVLPI	GKDyIVLPI
1244	VEGFR2_1175/rA1	86.5141	106.363	525.369	787.306	26.912	985.566	39.0712	174.383	P35968	AIVLPI	GKDyIVLPI
1245	VEGFR2_1214	1499.23	379.479	1276.1	346.742	2236.08	1195.6	1094.33	434.351	P35968	yDNTAG	KFHyDNTAG
1246	VEGFR2_1214/rA1	8.62721	183.239	41.3411	115.463	125.195	843.087	0.01	181.036	P35968	ADNTAG	KFHyDNTAG
1247	VEGFR2_801	218.08	291.791	389.351	198.04	271.67	773.05	827.364	292.684	P35968	yLSIVM	KTGyLSIVM
1248	VEGFR2_801/rA1	0.01	100.005	2.13858	178.699	0.01	709.106	45.722	196.816	P35968	ALSIVM	KTGyLSIVM
1249	VEGFR2_951	1635.35	376.803	2250.92	769.075	287.295	825.447	855.848	384.229	P35968	yVGAIP	GKDyVGAIP
1250	VEGFR2_951/rA1	380.204	292.066	326.945	469.817	0.01	539.861	0.01	239.556	P35968	AVGAIP	GKDyVGAIP
1251	VEGFR2_996	281.219	196.112	285.848	230.475	730.966	725.95	1122.07	633.241	P35968	yKDFLT	EDLyKDFLT
1252	VEGFR2_996/rA1	35.6657	181.252	6.2669	146.717	0.01	573.391	64.4634	295.001	P35968	AKDFLT	EDLyKDFLT
1253	VIME_Y117	889.201	954.006	2064.54	798.946	469.043	887.08	494.702	312.347	P08670	yIDKVR	FANyIDkVR
1254	VIME_Y117/rA1	27.4514	299.145	0.01	123.984	0.01	451.455	0.01	208.946	P08670	AIDKVR	FANyIDkVR
1255	VIME_Y276	3067.36	339.357	1086.67	777.379	2615.65	1279.39	2633.52	691.805	P08670	yESVAA	RQQyESVAA
1256	VIME_Y276/rA1	0.01	108.592	0.01	87.7434	0.01	628.296	67.8364	372.24	P08670	AESVAA	RQQyESVAA
1257	VIME_Y30	3944.07	1272.78	3926.56	1112.74	3770.27	2745.62	3664.42	451.109	P08670	yVTTST	SRSyVttsT
1258	VIME_Y30/rA1	0.01	128.499	192.374	274.62	0.01	1091.44	12.1494	209.876	P08670	AVTTST	SRSyVttsT
1259	VIME_Y38	451.042	234.278	1112.55	338.283	564.618	1395.59	429.945	523.994	P08670	ySLGSA	TRtysLGsA
1260	VIME_Y38/rA1	0.01	147.93	0.01	111.866	0.01	473.253	62.5626	409.35	P08670	ASLGSA	TRtysLGsA
1261	VIME_Y53	1995.17	492.16	1655.61	415.991	1053.16	1298.4	1152.4	295.548	P08670	yASSPG	RsLyAssPG
1262	VIME_Y53/rA1	38.2193	137.422	9.7669	136.442	0.01	610.984	52.4737	198.332	P08670	AASSPG	RsLyAssPG
1263	VIME_Y61	2759.87	625.805	4517.87	453.21	3691.08	1189.94	1528.03	496.612	P08670	yATRSS	GGVyATrss
1264	VIME_Y61/rA1	0.01	189.833	0.01	92.621	36.511	932.42	76.7174	232.904	P08670	AATRSS	GGVyATrss
1267	YES_222	355.126	231.674	179.206	222.129	199.468	673.396	376.84	334.032	P07947	yYITTR	NGGyYITTR
1268	YES_222/rA1	6.62618	155.123	0.01	98.167	0.01	451.61	0.01	210.343	P07947	AYITTR	NGGyYITTR
1271	YES_32	1236.9	447.686	809.977	270.46	3314.94	1153.03	2251.02	430.272	P07947	yGAEPT	VSHyGAEPT
1272	YES_32/rA1	26.8995	119.893	10.9954	103.454	1037.62	783.853	357.813	467.411	P07947	AGAEPT	VSHyGAEPT
1273	YES_345	227.054	236.114	342.131	334.286	64.5269	750.555	633.293	323.949	P07947	yIVTEF	EPIyIVTEF
1274	YES_345/rA1	0.01	107.207	273.53	619.288	143.41	2511.42	0.01	272.108	P07947	AIVTEF	EPIyIVTEF
1277	ZAP70_292	972.326	1046.62	981.506	281.763	1234.73	862.013	1009.35	325.871	P43403	yTPEPA	SDGyTPEPA
1278	ZAP70_292/rA1	334.957	548.175	801.831	359.366	63.761	1663.63	257.069	270.932	P43403	ATPEPA	SDGyTPEPA
1279	ZAP70_474	617.487	164.072	992.768	408.751	338.312	809.899	536.677	623.606	P43403	yAKISD	NRHyAKISD
1280	ZAP70_474/rA1	0.01	138.058	0.01	138.399	0.01	1713.46	25.1267	202.624	P43403	AAKISD	NRHyAKISD
1281	ZAP70_492	1174.15	265.767	4693.96	525.48	1991.87	1226.65	1294.67	373.903	P43403	yYTARS	DDSyYTARS
1282	ZAP70_492/rA1	53.0474	166.135	65.0774	302.994	0.01	1178.45	71.9674	348.288	P43403	AYTARS	DDSyYTARS
1283	ZAP70_493	1635.01	902.981	2457.72	616.317	1529.11	1122.1	1059.15	412.21	P43403	yTARSA	DSYyTARSA
1284	ZAP70_493/rA1	0.01	92.452	192.374	272.659	0.01	774.407	49.7841	385.601	P43403	ATARSA	DSYyTARSA
1285	p59Fyn_132	463.164	535.299	1220.56	923.694	1056.91	1133.48	673.578	248.39	P06241	yIPSNY	ETGyIPSNY
1286	p59Fyn_132/rA1	89.1837	125.969	685.816	200.595	0.01	549.854	53.7591	365.559	P06241	AIPSNY	ETGyIPSNY

## Sheet: RTK selected
	Bar graphs for selected Receptor Tyrosine Kinases
S.No		GRB2 Binding values					Standard deviation of each observation for columns C, D, E and F
1	RTK	MCF10A	MCF7	T47D	MDA MB231	Reporter Sequence (N' to C')	MCF10A	MCF7	T47D	MDA MB231
	AXL_Y703	733.077	713.294	326.516	326.92	yRQGRI	328.431	471.13	982.655	271.894
	AXL_Y703A	12.7019	0.01	44.63	7.7506	ARQGRI	228.44	120.666	1742.21	146.172
	AXL_Y779	532.893	1897.56	1217.01	707.626	yALMSR	201.356	584.868	770.336	354.2
	AXL_Y779A	0.01	172.235	157.91	271.662	AALMSR	107.875	256.454	751.731	285.174
	AXL_Y821	12697.7	19045.2	11833.2	6542.32	yVNMDE	2770.17	3926.94	3590.81	1241.2
	AXL_Y821A	230.057	313.174	0.01	2.37086	AVNMDE	300.649	250.578	681.489	156.466
	AXL_Y866	569.937	3016.75	464.976	621.265	yVLCPS	244.208	2340.57	957.694	348.478
	AXL_Y866A	0.260953	372.525	0.01	17.5173	AVLCPS	95.2621	252.368	872.631	211.933
2	RTK	MCF10A	MCF7	T47D	MDA MB231
	CSF1R_Y556	1113.21	3328.91	576.306	566.729	yEGNSY	1271.96	1476.38	954.362	297.234
	CSF1R_Y556A	216.818	209.06	0.01	55.3467	AEGNSY	285.421	204.401	1724.56	214.985
	CSF1R_Y561	168.977	312.448	7447.73	3319.42	yTFIDP	127.248	227.92	1459.6	773.389
	CSF1R_Y561A	53.522	315.835	0.01	23.8744	ATFIDP	110.295	204.16	607.579	196.718
	CSF1R_Y699	24687.8	45188	14508.5	5040.83	yKNIHL	11390.6	8837.86	4166.95	1691.67
	CSF1R_Y699A	32.5912	37.494	0.01	48.7594	AKNIHL	104.028	142.631	728.946	221.157
	CSF1R_Y708	1066.29	1979.36	351.992	704.162	yVRRDS	219.94	597.241	855.55	298.63
	CSF1R_Y708A	237.58	26.3333	0.01	2.51961	AVRRDS	271.697	132.703	556.417	211.152
	CSF1R_Y723	1376.63	1492.38	1180.2	1329.78	yVEMRP	526.01	612.636	690.559	464.547
	CSF1R_Y723A	48.1451	86.6244	0.01	22.2685	AVEMRP	112.373	150.396	598.47	172.591
	CSF1R_Y809	2226.98	1448.41	659.464	994.221	yIVKGN	495.916	211.017	940.48	459.047
	CSF1R_Y809A	0.01	0.01	86.7011	82.39	AIVKGN	102.961	467.006	777.332	279.027
3	RTK	MCF10A	MCF7	T47D	MDA MB231
	DDR1_Y484	3941.12	7024.56	1992.86	1818.91	yQEPRP	536.004	2203	1051.08	478.055
	DDR1_Y484A	169.226	262.901	208.852	43.5075	AQEPRP	127.597	160.409	870.566	201.436
	DDR1_Y513	236.161	146.643	2120.6	999.018	yRLLLA	294.587	357.815	931.567	292.496
	DDR1_Y513A	0.01	0.01	0.01	0.412462	ARLLLA	149.834	131.274	721.317	199.343
	DDR1_Y520	1249.03	4065.59	722.111	1043.21	yARPPR	437.68	588.575	872.817	331.77
	DDR1_Y520A	0.01	203.369	0.01	82.0572	AARPPR	89.1774	288.727	724.701	193.937
	DDR1_Y703	1412.04	1189.39	3697.2	1025.53	yMENGD	796.493	2460.63	1009.43	311.036
	DDR1_Y703A	283.294	118.674	2931.11	320.646	AMENGD	125.627	186.824	1046.28	289.641
	DDR1_Y740	190.446	211.421	416.999	98.5154	yPMLLH	223.3	222.332	878.137	176.956
	DDR1_Y740A	0.01	182.167	212.255	0.01	APMLLH	112.281	296.066	1313.53	170.382
	DDR1_Y792	142.806	109.047	853.535	588.009	yAGDYY	142.488	163.063	1385.58	241.543
	DDR1_Y792A	0.01	55.0913	0.01	79.8767	AAGDYY	77.5151	129.415	769.271	249.755
	DDR1_Y796	906.417	1856.32	1064.31	528.564	yYRVQG	217.061	240.751	1023.24	340.651
	DDR1_Y796A	279.341	82.6895	457.276	12.0437	AYRVQG	167.387	160.349	1044.5	167.247
	DDR1_Y797	467.667	938.411	180.826	242.783	yRVQGR	333.039	402.021	1123.55	211.631
	DDR1_Y797A	0.01	0.01	0.01	0.01	ARVQGR	110.638	148.93	671.373	392.9
	DDR1_Y869	2458.55	2999.32	2960.8	1857.15	yLSRPP	393.921	1918.37	1568.95	491.071
	DDR1_Y869A	289.94	339	108.273	10.858	ALSRPP	140.354	283.465	898.088	238.368
	DDR1_Y881	278.428	721.028	1828.36	1368	yELMLR	336.965	194.139	3948.01	471.149
	DDR1_Y881A	114.303	59.4229	55.4157	0.01	AELMLR	125.764	129.053	926.553	169.31
4	RTK	MCF10A	MCF7	T47D	MDA MB231
	EGFR_Y1016	5844.12	10735.9	1640.15	2630.63	yLIPQQ	895.174	2938.79	2706.09	620.57
	EGFR_Y1016A	358.976	563.726	543.076	206.434	ALIPQQ	177.507	260.916	1047.41	368.119
	EGFR_Y1069	2566.42	2791.76	1373.64	1982.37	ySSDPT	1236.1	1010.79	946.129	386.416
	EGFR_Y1069A	186.8	147.002	32.4556	99.3762	ASSDPT	141.295	219.459	898.003	255.678
	EGFR_Y1092	16286.4	52815.5	22600.4	6772.5	yINQSV	17368.8	7553.98	4372.98	915.949
	EGFR_Y1092A	133.726	14.6062	362.082	182.884	AINQSV	145.478	143.894	1056.82	309.935
	EGFR_Y1110	12000.3	20044.4	8280.1	1930.76	yHNQPL	1406.95	4641.31	3044.19	536.802
	EGFR_Y1110A	241.21	584.589	459.987	23.6881	AHNQPL	178.027	1217.63	1050.87	176.133
	EGFR_Y1125	6506.78	8358.4	1794.35	1655.84	yQDPHS	2047.15	1833.29	879.917	530.344
	EGFR_Y1125A	231.607	310.087	73.2312	59.6645	AQDPHS	135.592	231.074	1160.61	267.132
	EGFR_Y1138	28579.9	18360.1	15984.4	10022	yLNTVQ	7005.99	3332.72	9450.82	1799.07
	EGFR_Y1138A	812.78	1667.67	19151.3	1514.21	ALNTVQ	263.823	2217.22	3054.91	578.771
	EGFR_Y1172	392.399	517.508	3615.93	1109.08	yQQDFF	339.737	244.497	1060.01	409.853
	EGFR_Y1172A	0.438384	258	1080.44	154.253	AQQDFF	139.742	723.157	1023.63	203.97
	EGFR_Y1197	1227.33	2259.67	753.727	851.079	yLRVAP	352.561	829.32	1398.19	426.025
	EGFR_Y1197A	695.166	290.06	222.812	84.0699	ALRVAP	2177.22	351.18	981.739	276.778
	EGFR_Y270	338.743	759.125	832.843	243.47	yNPTTY	419.638	457.367	1015.5	203.734
	EGFR_Y270A	276.393	2350.08	476.437	101.338	ANPTTY	215.144	795.271	911.826	222.089
	EGFR_Y316	303.052	333.804	294.113	120.808	yEMEED	234.528	170.863	914.992	215.32
	EGFR_Y316A	192.815	192.374	0.01	0.01	AEMEED	391.712	271.886	781.708	167.07
	EGFR_Y727	371.72	161.323	796.83	449.021	yKGLWI	888.799	157.465	822.137	281.475
	EGFR_Y727A	118.554	222.946	181.043	0.01	AKGLWI	415.906	284.795	1466.73	239.712
	EGFR_Y764	772.185	934.327	2657.09	1442.89	yVMASV	260.501	1176.2	1025.37	464.305
	EGFR_Y764A	13.9038	192.374	0.01	0.01	AVMASV	124.784	292.13	553.691	198.495
	EGFR_Y869	1142.19	1336.4	1173.79	681.045	yHAEGG	1203.25	158.706	1202.51	397.384
	EGFR_Y869A	74.631	238.417	17.9824	2.66131	AHAEGG	167.34	363.483	1012.32	287.278
	EGFR_Y915	1125.63	1597.59	1651.06	727.346	yDGIPA	271.627	749.308	1131	270.17
	EGFR_Y915A	120.956	257.88	68.1669	105.082	ADGIPA	160.959	592.218	883.92	439.955
	EGFR_Y944	454.201	901.851	1141.32	655.335	yMIMVK	309.123	1081.9	1098.05	280.85
	EGFR_Y944A	9.14362	36.9633	189.743	37.9974	AMIMVK	162.157	299.788	1111.05	192.423
	EGFR_Y978	391.604	326.911	726.881	633.509	yLVIQG	230.284	179.857	927.788	1227.43
	EGFR_Y978A	228.167	290.488	213.94	0.01	ALVIQG	351.053	192.654	947.165	144.913
	EGFR_Y998	1199.62	3170.6	2078.04	826.203	yRALMD	265.548	2347	1404.09	365.382
	EGFR_Y998A	259.681	378.69	0.01	27.0271	ARALMD	249.316	639.35	824.451	239.8
5	RTK	MCF10A	MCF7	T47D	MDA MB231
	EPHA1_Y599	500.997	997.306	2109.44	1196.31	yVDLQA	216.399	415.195	1018.03	394.794
	EPHA1_Y599A	86.5796	2.55032	161.984	144.296	AVDLQA	315.595	125.88	824.935	931.06
	EPHA1_Y605	2914.58	5678.5	2344.12	3203.91	yEDPAQ	572.91	1296.56	1495.48	711.945
	EPHA1_Y605A	327.147	0.01	71.5139	112.091	AEDPAQ	223.511	103.678	702.443	230.874
	EPHA1_Y781	1518.25	1748.7	1108.64	1118.78	yETQGG	317.716	699.979	930.544	571.558
	EPHA1_Y781A	169.774	0.01	168.882	15.914	AETQGG	230.765	114.627	1210.26	240.265
	EPHA1_Y930	51.8312	15.4455	256.618	216.84	yILHFH	300.296	185.263	898.625	237.219
	EPHA1_Y930A	222.918	192.374	130.977	48.6632	AILHFH	688.202	283.383	1667.44	443.902
6	RTK	MCF10A	MCF7	T47D	MDA MB231
	EPHA2_Y575	399.135	1439.74	776.663	932.797	yFSKSE	172.471	2467.48	947.715	313.933
	EPHA2_Y575A	89.053	289.923	61.7431	23.6359	AFSKSE	139.985	188.216	762.652	228.813
	EPHA2_Y594	4708.16	5976.19	2308.84	2616.04	yEDPNQ	1897.86	1704.67	961.683	538.253
	EPHA2_Y594A	244.237	230.185	90.5321	132.234	AEDPNQ	332.601	238.77	918.668	192.248
	EPHA2_Y628	400.339	450.506	1063.29	604.286	yKGMLK	182.576	269.945	1503.92	304.586
	EPHA2_Y628A	0.01	0.01	0.01	28.8997	AKGMLK	159.06	354.701	710.663	182.899
	EPHA2_Y735	539.653	864.986	835.805	464.538	yVHRDL	184.968	243.003	912.266	272.899
	EPHA2_Y735A	166.684	241.812	108.746	11.5434	AVHRDL	193.427	351.787	886.78	211.276
	EPHA2_Y772	4394.5	4416.17	2811.38	1252.41	yTTSGG	927.979	809.899	1323.01	273.442
	EPHA2_Y772A	220.344	23.8919	223.97	41.5848	ATTSGG	498.368	105.54	925.938	208.066
	EPHA2_Y791	416.25	665.875	1289.46	616.74	yRKFTS	206.398	260.385	874.371	333.517
	EPHA2_Y791A	10.8324	0.01	0.01	2.37086	ARKFTS	120.801	123.151	1050.59	167.458
	EPHA2_Y921	311.31	254.056	340.397	389.061	yTEHFM	211.761	174.095	877.721	275.85
	EPHA2_Y921A	72.7258	219.315	72.3159	0.01	ATEHFM	116.221	266.027	818.001	168.641
	EPHA2_Y930	1817.32	2909.52	931.94	835.486	yTAIEK	317.66	357.704	1357.54	643.181
	EPHA2_Y930A	19.6062	192.374	84.8845	25.6545	ATAIEK	89.1809	286.522	886.894	195.32
	EPHA2_Y960	65.1263	16.0169	951.85	464.362	ySLLGL	149.426	113.567	942.296	552.892
	EPHA2_Y960A	0.01	0.01	83.7042	0.01	ASLLGL	139.627	156.361	827.611	164.062
7	RTK	MCF10A	MCF7	T47D	MDA MB231
	EPHA3_Y596	6444.33	10702.9	2955.41	3055.1	yVDPHT	1451.75	2377.55	4059.98	635.407
	EPHA3_Y596A	1128.18	565.548	122.445	135.146	AVDPHT	526.119	294.125	744.249	456.837
	EPHA3_Y602	3943.16	7384.81	2508.44	4119.91	yEDPTQ	609.809	2852.47	1582.86	541.186
	EPHA3_Y602A	246.634	0.01	96.7788	136.847	AEDPTQ	262.275	112.822	855.845	213.168
	EPHA3_Y779	1581.93	4238.42	1668.59	725.564	yTTRGG	490.404	866.792	1116.98	368.122
	EPHA3_Y779A	38.4116	21.0067	95.0807	25.8577	ATTRGG	169.595	149.623	748.546	181.182
	EPHA3_Y937	243.362	564.341	771.913	871.483	ySSCDT	136.656	883.423	774.801	319.008
	EPHA3_Y937A	128.513	38.8367	0.01	2.37086	ASSCDT	143.332	126.259	1456.52	164.88
8	EPHA5_Y650	6450.51	11812.4	1882.21	2787.7	yIDPHT	1858.83	4170.07	1025.65	470.109
	EPHA5_Y650A	323.838	330.668	0.01	76.6115	AIDPHT	393.987	251.078	667.281	180.582
	EPHA5_Y982	710.688	751.563	702.388	1033.96	yTEIFM	434.649	2126.93	914.095	434.892
	EPHA5_Y982A	36.8327	135.296	27.0107	41.703	ATEIFM	106.438	188.502	1467.54	192.655
9	EPHA7_Y608	2901.01	4008.46	840.417	1979.94	yIDPET	524.235	873.403	1081.81	575.831
	EPHA7_Y608A	624.824	124.129	0.01	56.896	AIDPET	321.083	173.055	536.321	190.499
	EPHA7_Y614	10284.5	15675.4	1883.67	2814.92	yEDPNR	755.671	1069.66	2302.44	395.76
	EPHA7_Y614A	526.291	509.09	0.01	93.2633	AEDPNR	660.898	764.451	653.84	251.234
	EPHA7_Y791	4317.94	1920.49	1847.04	1774.84	yTTTGG	812.822	1623.08	813.632	689.941
	EPHA7_Y791A	176.605	10.3015	0.01	28.8875	ATTTGG	179.676	244.301	681.685	187.881
	RTK	MCF10A	MCF7	T47D	MDA MB231
10	EPHB1_Y594	412.469	690.036	1656.95	1648.75	yIDPFT	474.764	430.45	838.015	626.083
	EPHB1_Y594A	37.4717	326.603	0.01	19.061	AIDPFT	149.849	331.195	961.445	184.015
	EPHB1_Y600	2849.31	2625.12	608.324	1923.25	yEDPNE	638.349	512.849	997.828	552.712
	EPHB1_Y600A	161.043	51.3098	2.78476	75.8841	AEDPNE	101.361	146.755	1414.51	439.627
	EPHB1_Y778	1096.08	1317.77	1594.96	1611.07	yTSSLG	168.018	474.79	1095.95	389.989
	EPHB1_Y778A	235.587	0.01	0.01	49.2126	ATSSLG	411.808	84.6594	751.609	157.133
	EPHB1_Y928	264.424	539.332	337.327	815.031	yRDSFL	111.109	234.091	789.72	442.408
	EPHB1_Y928A	21.4555	57.499	0.01	0.01	ARDSFL	151.909	135.43	749.55	178.476
11	EPHB2_Y780	304.713	978.894	153.022	891.721	yDTSDP	375.49	281.559	698.753	461.331
	EPHB2_Y780A	65.9366	3.92639	0.01	71.0103	ADTSDP	108.331	89.9793	950.275	387.94
12	EPHB3_Y600	7584.11	22788	4028.72	2513.47	yIAPGM	2515.67	2317.95	877.488	612.371
	EPHB3_Y600A	341.629	777.421	340.661	59.6936	AIAPGM	165.186	367.478	1384.62	475.171
	RTK	MCF10A	MCF7	T47D	MDA MB231
13	ERBB2_Y1005	454.951	938.955	1293.44	1201.34	yRSLLE	270.883	244.326	711.218	535.825
	ERBB2_Y1005A	33.1485	429.398	10.4264	88.4622	ARSLLE	213.24	519.82	1366.24	262.49
	ERBB2_Y1023	3137.65	7935.26	1197.17	2170.7	yLVPQQ	1619.72	2472.45	764.333	392.334
	ERBB2_Y1023A	416.072	285.308	231.283	296.926	ALVPQQ	579.596	304.908	1068.69	272.236
	ERBB2_Y1112	1097.72	1046.8	416.277	849.132	ySEDPT	464.45	792.8	943.615	270.667
	ERBB2_Y1112A	70.0243	200.339	0.01	0.01	ASEDPT	156.246	291.098	849.202	178.671
	ERBB2_Y1139	51785.7	51925	28297.9	14849.1	yVNQPD	5874.04	8675.35	8872.14	2664.19
	ERBB2_Y1139A	2665.39	952.324	8848.47	1195.82	AVNQPD	1078.34	572.627	1704.1	388.122
	ERBB2_Y1196	7507.47	12864.8	2153.29	2361.58	yLTPQG	1255.86	3983.19	1241.6	541.526
	ERBB2_Y1196A	224.641	747.359	143.368	3.68769	ALTPQG	191.611	361.88	1073.86	214.013
	ERBB2_Y1221	49.0833	185.47	0.01	287.181	yYWDQD	103.942	535.328	559.161	219.779
	ERBB2_Y1221A	193.173	50.6076	31.1776	0.01	AYWDQD	487.906	113.62	833.226	223.394
	ERBB2_Y1222	92.7686	90.742	275.585	389.521	yWDQDP	144.255	184.134	1003.63	227.139
	ERBB2_Y1222A	89.834	251.137	279.531	0.01	AWDQDP	166.449	398.228	1663.56	198.676
	ERBB2_Y1248	219.929	108.066	225.517	714.33	yLGLDV	187.841	204.894	773.792	300.162
	ERBB2_Y1248A	19.7067	57.9814	0.01	43.1612	ALGLDV	148.213	352.335	718.118	223.557
	ERBB2_Y735	124.013	392.296	1374.41	588.996	yKGIWI	139.244	154.525	872.034	287.396
	ERBB2_Y735A	33.9776	14.2289	0.01	72.7072	AKGIWI	160.536	107.247	837.803	383.433
	ERBB2_Y877	1218.85	839.673	18.2095	343.309	yHADGG	461.753	874.938	752.579	269.249
	ERBB2_Y877A	124.042	0.01	0.01	3.90536	AHADGG	186.447	92.6239	1131.01	389.448
	RTK	MCF10A	MCF7	T47D	MDA MB231
14	ERBB3_Y1199	6927.46	17439.8	6278.57	3732.08	yMNRRR	1419.68	3966.29	2050.74	417.014
	ERBB3_Y1199A	62.256	176.829	857.497	416.266	AMNRRR	168.425	207.61	995.069	358.659
	ERBB3_Y1262	8745.29	10314	8863.64	3798.71	yMNRQR	2150.76	1168.08	2299.78	774.811
	ERBB3_Y1262A	135.416	311.163	0.01	66.4279	AMNRQR	1191.06	596.526	707.886	375.854
	ERBB3_Y1276	1170.77	1884.65	2373.32	1074.56	yAAMGA	201.995	214.329	1185.94	303.324
	ERBB3_Y1276A	0.13	202.06	218.612	26.931	AAAMGA	120.638	307.916	972.003	252.483
	ERBB3_Y1289	698.679	1012.7	1728.23	1148.42	yEEMRA	332.244	289.714	1189.32	356.594
	ERBB3_Y1289A	9.32048	0.01	135.683	0.01	AEEMRA	95.1275	84.884	1586.18	201.242
	ERBB3_Y1328	15.7074	8.57048	686.03	107.078	yWHSRL	131.202	130.975	1024.49	178.368
	ERBB3_Y1328A	4.16667	0.01	277.621	19.0244	AWHSRL	91.7377	134.3	930.537	189.114
	ERBB3_Y680	406.976	344.466	129.19	206.811	yLERGE	266.769	348.29	835.199	278.958
	ERBB3_Y680A	148.052	71.1086	41.7599	0.01	ALERGE	180.147	152.56	992.14	192.489
	RTK	MCF10A	MCF7	T47D	MDA MB231
15	ERBB4_Y1056	1638.97	1821.83	1797.89	482.295	yTPMSG	449.897	650.997	1266.18	228.65
	ERBB4_Y1056A	1022.36	3481.81	523.824	175.047	ATPMSG	372.677	2620.33	1112.14	278.431
	ERBB4_Y1162	4855.3	6955.35	7071.12	3445.33	yLNPVE	1295.74	898.723	2192.75	1088.76
	ERBB4_Y1162A	123.996	436.768	0.01	22.7099	ALNPVE	152.108	353.114	760.739	203.518
	ERBB4_Y1188	7194.91	11657.1	6990.79	1736.5	yHNASN	1820.19	2936.36	1780.2	556.802
	ERBB4_Y1188A	350.384	116.03	270.845	112.493	AHNASN	624.26	267.865	1271.56	223.59
	ERBB4_Y1242	373.897	1352.71	3278.58	536.483	yWNHSL	164.794	488.765	1009.06	330.874
	ERBB4_Y1242A	0.01	236.952	136.916	2.67437	AWNHSL	128.971	325.552	1080.69	199.298
	ERBB4_Y1258	233.958	183.43	1573.45	1001.16	yLQEYS	123.874	148.039	1172.68	347.326
	ERBB4_Y1258A	29.4055	68.5833	1042.07	177.328	ALQEYS	110.938	275.029	2394.68	256.754
	ERBB4_Y1284	141.429	113.86	503.367	569.288	yLSEFS	208.097	141.093	1097.7	325.256
	ERBB4_Y1284A	41.4157	197.94	477.287	105.151	ALSEFS	218.463	307.577	1055.34	241.04
	ERBB4_Y733	273.602	317.769	1898.22	562.713	yKGIWV	305.623	219.059	1547.83	271.966
	ERBB4_Y733A	70.6786	103.931	31.523	0.238682	AKGIWV	165.757	368.383	920.239	191.728
16	RTK	MCF10A	MCF7	T47D	MDA MB231
	FGFR3_Y577	65.7823	214.095	43.189	195.509	ySFDTC	125.129	256.096	813.289	210.657
	FGFR3_Y577A	0.01	50.3636	12.137	23.7863	ASFDTC	85.8461	163.592	711.266	243.42
	FGFR3_Y724	617.599	869.441	174.122	340.793	yMIMRE	138.728	359.153	649.882	244.569
	FGFR3_Y724A	114.238	501.468	0.01	6.4204	AMIMRE	140.134	269.488	528.686	162.093
	FGFR3_Y760	236.482	94.9886	608.91	514.531	yLDLSA	235.9	246.661	1091.49	341.838
	FGFR3_Y760A	17.8916	124.562	0.01	0.01	ALDLSA	112.092	401.248	669.84	158.536
	FGFR3_Y770	3657.14	4110.87	734.014	753.235	ySPGGQ	897.38	2034.88	768.645	279.1
	FGFR3_Y770A	3813.89	4928.39	684.277	474.928	ASPGGQ	1212.41	738.976	1351.68	322.248
	FGFR4_Y643	377.064	406.524	1248.3	952.567	yKKTSN	154.247	371.936	832.851	349.742
	FGFR4_Y643A	0.01	0.01	194.547	151.188	AKKTSN	93.8837	85.9797	1918.48	254.232
	FGFR4_Y754	229.57	311.467	579.366	362.325	yLDLRL	134.831	634.154	900.442	367.969
	FGFR4_Y754A	52.6761	36.4992	0.01	20.561	ALDLRL	159.682	144.154	659.552	237.694
	RTK	MCF10A	MCF7	T47D	MDA MB231
17	FLT3_Y166	1061.14	1927.83	368.317	882.098	yTLRRP	587.431	400.778	822.733	305.594
	FLT3_Y166A	15.4217	0.01	0.01	0.01	ATLRRP	95.5084	109.978	746.903	207.945
	FLT3_Y401	787.388	2630.08	681.364	717.364	ySISKF	246.643	767.329	1673.57	283.191
	FLT3_Y401A	22.2543	0.01	0.01	1.16131	ASISKF	117.676	112.286	744.939	203.642
	FLT3_Y416	67.2827	1.51501	0.01	373.404	yIFHAE	117.474	83.2077	1046.79	269.703
	FLT3_Y416A	0.01	0.01	0.01	0.01	AIFHAE	132.767	126.988	939.619	172.009
	FLT3_Y589	36.5168	158.695	221.734	270.736	yFYVDF	117.108	443.99	921.975	359.148
	FLT3_Y589A	0.01	0.01	56.7252	4.6256	AFYVDF	92.813	254.894	860.848	271.457
	FLT3_Y591	171.772	705.35	1261.72	394.296	yVDFRE	109.451	287.919	1038.18	465.378
	FLT3_Y591A	77.5956	238.671	0.01	2.37086	AVDFRE	201.437	543.828	608.926	239.655
	FLT3_Y597	293.895	312.127	700.01	1181.43	yEYDLK	207.627	199.128	831.596	345.844
	FLT3_Y597A	147.818	5.34686	0.01	99.1591	AEYDLK	139.369	97.3586	675.79	272.529
	FLT3_Y599	94.1998	42.202	23.3428	354.4	yDLKWE	171.596	133.493	811.958	307.461
	FLT3_Y599A	54.9521	12.9523	0.01	0.01	ADLKWE	214.879	136.926	1104.14	204.093
	FLT3_Y726	197.111	1009.17	280.901	235.606	yPTFQS	137.416	382.111	879.198	328.666
	FLT3_Y726A	142.124	866.892	0.01	349.741	APTFQS	109.605	426.563	812.142	1257.62
	FLT3_Y842	2285.48	4870.07	919.315	728.92	yVVRGN	693.412	886.957	943.048	209.082
	FLT3_Y842A	61.2419	50.3401	0.01	37.6602	AVVRGN	236.26	164.11	756.388	179.851
	FLT3_Y969	12250.4	44259.6	7021.46	4066	yQNRRP	5491.13	4911.33	2374.52	872.418
	FLT3_Y969A	35.4629	18.8945	0.01	186.723	AQNRRP	126.008	229.672	682.244	367.117
	RTK	MCF10A	MCF7	T47D	MDA MB231
18	IGF1R_Y1280	337.563	225.988	166.38	417.445	yYSEEN	255.757	168.538	897.495	342.776
	IGF1R_Y1280A	171.726	226.863	31.2873	0.863186	AYSEEN	755.683	311.658	872.399	187.494
	IGF1R_Y1281	619.502	429.262	1357.58	1259.68	ySEENK	155.376	244.35	1117.06	554.937
	IGF1R_Y1281A	0.01	0.01	44.933	2.17322	ASEENK	117.999	84.0658	865.084	242.78
	IGF1R_Y1346	835.272	1010.47	1109.29	329.944	yAHMNG	223.236	310.267	942.864	211.073
	IGF1R_Y1346A	191.25	158.841	488.924	66.4436	AAHMNG	203.726	215.064	1000	184.035
	IGF1R_Y973	2696.61	2471.84	1002.86	1109.52	yASVNP	845.423	370.037	2331.2	463.341
	IGF1R_Y973A	69.9408	67.7381	318.246	83.2948	AASVNP	131.329	130.438	885.349	197.807
	IGF1R_Y980	855.198	1320.17	1046.09	696.68	yFSAAD	276.728	320.214	1147.08	380.785
	IGF1R_Y980A	138.096	18.9954	157.85	18.0363	AFSAAD	216.393	136.121	925.908	199.295
	RTK	MCF10A	MCF7	T47D	MDA MB231
19	INSR_Y1011	89.2744	426.03	32.0889	315.305	yVPDEW	165.032	1115.53	750.073	339.246
	INSR_Y1011A	138.518	236.429	515.304	62.8553	AVPDEW	512.371	231.55	3748.93	225.944
	INSR_Y1185	417.515	121.913	2057.37	1095.24	yETDYY	626.409	145.955	1232.69	253.951
	INSR_Y1185A	7.80566	10.7431	0.01	0.01	AETDYY	109.727	121.213	697.892	169.262
	INSR_Y1189	433.518	1496.99	733.58	273.209	yYRKGG	216.619	281.629	2561.46	260.478
	INSR_Y1189A	0.01	192.374	0.01	0.01	AYRKGG	90.8409	290.771	1145.73	160.434
	INSR_Y1190	140.602	0.01	0.01	214.849	yRKGGK	238.081	95.8666	754.473	174.782
	INSR_Y1190A	0.01	192.374	0.01	0.01	ARKGGK	101.183	296.811	542.928	190.283
	INSR_Y1355	937.958	820.619	677.32	413.9	yEEHIP	407.112	209.9	1082.75	523.761
	INSR_Y1355A	185.119	0.01	88.3205	31.2365	AEEHIP	166.688	90.3524	1017.98	176.283
	INSR_Y1361	1190.14	1224.99	1217.7	556.884	yTHMNG	421.756	280.345	1361.84	377.46
	INSR_Y1361A	206.185	27.9998	127.491	0.01	ATHMNG	177.136	119.904	838.171	169.917
	INSR_Y401	259.531	131.44	1340.9	706.278	yALVSL	210.383	161.578	1067.07	311.657
	INSR_Y401A	0.01	0.01	114.392	11.4739	AALVSL	120.46	108.801	836.757	182.318
	INSR_Y992	1233.87	1704.87	2478.93	1258.72	yASSNP	370.878	568.54	1717.9	610.507
	INSR_Y992A	11.5764	194.857	383.659	102.729	AASSNP	121.973	270.911	976.819	201.464
	INSR_Y999	1259.33	1041.79	886.833	867.532	yLSASD	453.041	460.866	879.708	492.911
	INSR_Y999A	72.609	0.01	88.8621	10.8495	ALSASD	136.131	88.8264	1390.35	197.136
20	RTK	MCF10A	MCF7	T47D	MDA MB231
	KIT_Y568	214.757	223.001	1063.8	1189.17	yVYIDP	229.765	245.291	747.352	344.159
	KIT_Y568A	131.673	220.402	214.206	127.6	AVYIDP	343.301	190.76	958.375	249.666
	KIT_Y570	4793.91	8905.88	2284.88	4390.23	yIDPTQ	683.075	1860.76	940.002	696.767
	KIT_Y570A	194.307	72.9424	0.01	676.283	AIDPTQ	134.756	140.113	691.089	3509.5
	KIT_Y703	7067.75	51022.8	27674.1	4081.27	yKNLLH	2441.63	6874.84	6825.37	786.963
	KIT_Y703A	0.01	209.313	0.01	54.138	AKNLLH	96.4666	257.543	649.793	190.585
	KIT_Y721	1742.82	1608.13	919.52	1025.05	yMDMKP	675.131	516.87	855.126	274.406
	KIT_Y721A	592.063	20.4217	0.01	35.8467	AMDMKP	1914	125.693	532.03	178.608
	KIT_Y823	1744.32	2053.25	375.359	982.17	yVVKGN	725.189	457.855	588.943	504.469
	KIT_Y823A	0.01	205.696	0.01	40.4102	AVVKGN	99.84	295.497	718.078	242.389
	KIT_Y900	902.198	873.271	267.535	951.297	yDIMKT	197.836	164.504	743.877	476.997
	KIT_Y900A	19.2285	192.374	0.01	63.6995	ADIMKT	107.674	274.983	665.613	256.827
	KIT_Y936	18491.1	38927.2	17496.8	6721.84	ySNLAN	5656.04	5007.91	2565.26	1213.7
	KIT_Y936A	38.8681	40.2252	0.01	116.733	ASNLAN	130.281	130.353	522.287	280.794
21	RTK	MCF10A	MCF7	T47D	MDA MB231
	MET_Y1003	1785.61	4203.72	4559	1048.27	yRATFP	590.772	2672.69	1788.17	498.313
	MET_Y1003A	92.9876	158.962	146.803	74.4567	ARATFP	205.353	361.074	831.109	401.186
	MET_Y1230	276.67	267.381	44.6985	234.824	yDKEYY	214.307	203.191	773.093	184.219
	MET_Y1230A	346.716	317.732	0.01	0.01	ADKEYY	586.369	383.471	848.693	181.732
	MET_Y1234	1222.22	1461.81	1215.31	401.356	yYSVHN	239.307	430.013	871.818	240.128
	MET_Y1234A	79.9989	399.74	263.158	29.6462	AYSVHN	128.401	163.456	798.043	202.115
	MET_Y1235	1186.98	1422.11	1156.84	849.254	ySVHNK	237.563	360.331	898.974	303.272
	MET_Y1235A	0.01	192.374	68.3833	115.052	ASVHNK	178.968	273.089	860.419	252.342
	MET_Y1313	585.676	1098.61	1434.49	651.798	yEVMLK	208.45	429.325	875.341	282.56
	MET_Y1313A	46.7533	27.3324	286.275	12.0478	AEVMLK	202.56	210.661	1520.75	217.95
	MET_Y1349	1714.53	2069.13	1198.46	768.831	yVHVNA	388.291	507.529	909.339	380.563
	MET_Y1349A	64.5179	332.718	325.077	60.8848	AVHVNA	201.898	300.218	1116.6	218.845
	MET_Y1356	23400.9	39416.2	14423.2	4237.3	yVNVKC	4650.27	11445.4	1897.53	913.354
	MET_Y1356A	390.176	1425.07	271.702	62.2288	AVNVKC	214.248	2776.72	1165.5	233.149
	MET_Y1365	94.8191	52.3778	652.259	269.724	yPSLLS	191.584	208.009	980.777	282.64
	MET_Y1365A	70.98	292.074	175.693	0.01	APSLLS	254.044	484.34	1316.57	183.641
	MET_Y830	0.01	7.90976	294.236	233.711	yFDLIY	112.088	196.081	854.494	385.5
	MET_Y830A	0.01	6.42762	214.916	0.01	AFDLIY	140.369	324.533	1673.71	157.74
22	RTK	MCF10A	MCF7	T47D	MDA MB231
	PDGFRA_Y1018	5723.13	4499.46	4216.08	4001.84	yIIPLP	1392.73	4189.67	1132.74	591.708
	PDGFRA_Y1018A	153.421	674.842	92.6632	13.7475	AIIPLP	227.999	361.028	849.758	214.395
	PDGFRA_Y720	98.9437	238.262	1725.15	861.765	yVILSF	158.191	243.201	1167.57	319.919
	PDGFRA_Y720A	0.01	0.01	73.1291	0.01	AVILSF	101.883	290.483	1002.64	181.52
	PDGFRA_Y731	736.372	889.449	1641.97	911.17	yMDMKQ	207.585	493.147	918.127	389.094
	PDGFRA_Y731A	77.6049	234.774	356.737	101.515	AMDMKQ	145.996	278.011	1501.71	173.712
	PDGFRA_Y742	469.944	659.3	1595.13	1106.27	yVPMLE	162.454	283.736	995.884	348.493
	PDGFRA_Y742A	38.0957	595.347	0.01	80.1888	AVPMLE	152.894	491.743	637.333	519.601
	PDGFRA_Y754	1227.82	1935.53	1842.03	720.723	ySDIQR	384.511	624.709	1298.31	305.837
	PDGFRA_Y754A	143.402	230.452	50.7634	0.982741	ASDIQR	271.172	303.679	1035.63	201.132
	PDGFRA_Y762	5021.63	5649.97	2077.09	1406.05	yDRPAS	1649.27	1303.58	1033.89	379.171
	PDGFRA_Y762A	133.325	21.5568	153.289	0.01	ADRPAS	198.478	113.736	1130.09	212.236
	PDGFRA_Y768	205.442	236.238	775.292	565.36	yKKKSM	445.407	334.495	954.857	312.258
	PDGFRA_Y768A	0.01	192.374	0.01	17.9865	AKKKSM	86.2465	271.849	1007.97	147.203
	PDGFRA_Y849	3212.3	1202.87	3046.06	1145.1	yVSKGS	301.229	241.932	1216.74	288.738
	PDGFRA_Y849A	0.01	0.01	150.325	108.867	AVSKGS	149.761	89.9851	955.202	796.607
	PDGFRA_Y988	121.928	307.602	4435.85	1266.51	yIGVTY	192.962	218.653	997.482	275.247
	PDGFRA_Y988A	75.5409	266.742	182.16	27.7807	AIGVTY	199.147	313.606	1105.62	328.376
23	RTK	MCF10A	MCF7	T47D	MDA MB231
	PDGFRB_Y1009	3281	4225.05	2793.53	1950.73	yTAVQP	1205.58	823.503	1437.93	733.409
	PDGFRB_Y1009A	199.098	299.067	434.863	93.0088	ATAVQP	118.284	392.722	942	234.71
	PDGFRB_Y562	271.162	186.381	692.993	560.39	yEIRWK	162.336	141.917	2510.52	294.7
	PDGFRB_Y562A	310.27	0.01	0.01	10.6792	AEIRWK	1201.62	89.0852	1862.65	164.97
	PDGFRB_Y589	34.8559	8.45594	204.883	134.296	yDSTWE	100.017	150.264	1225.65	221.163
	PDGFRB_Y589A	0.01	0.01	25.1776	0.01	ADSTWE	92.6976	122.136	967.59	220.247
	PDGFRB_Y686	118.581	266.625	433.859	332.55	yGDLVD	203.876	213.277	973.515	231.723
	PDGFRB_Y686A	466.669	189.247	0.01	0.01	AGDLVD	804.733	724.598	690.616	177.79
	PDGFRB_Y692	235.394	234.837	240.061	524.383	yLHRNK	198.747	123.652	832.316	270.48
	PDGFRB_Y692A	40.0229	0.01	0.01	43.1888	ALHRNK	350.515	97.6222	784.91	266.441
	PDGFRB_Y716	10036.8	16043.7	14045.5	4567.01	ySNALP	2319.16	2327.55	3193.78	1101.9
	PDGFRB_Y716A	195.765	146.733	257.731	125.52	ASNALP	281.551	213.234	2197.34	279.746
	PDGFRB_Y740	801.247	665.56	1487.42	956.711	yMDMSK	228.768	244.06	1130.18	327.769
	PDGFRB_Y740A	0.873846	0.01	298.327	40.4887	AMDMSK	135.592	103.904	1521.49	207.537
	PDGFRB_Y751	541.765	1126.04	1674.89	1148.18	yVPMLD	234.87	360.116	1320.57	520.842
	PDGFRB_Y751A	223	3319.67	362.304	135.99	AVPMLD	206.449	2180.26	1223.33	204.611
	PDGFRB_Y763	153.693	224.685	450.612	524.92	yADIES	141.84	152.949	1149.04	300.225
	PDGFRB_Y763A	27.7664	0.01	47.4578	68.3079	AADIES	145.157	95.1392	921.286	344.387
	PDGFRB_Y771	1626.8	4616	1942.32	1657.9	yMAPYD	442.587	1764.71	1378.26	525.324
	PDGFRB_Y771A	267.826	785.553	45.9752	69.6137	AMAPYD	450.486	292.091	812.873	462.136
	PDGFRB_Y775	1186.02	2014.95	3614.24	1431.74	yDNYVP	201.727	211.908	1140.97	538.632
	PDGFRB_Y775A	245.126	1230.02	142.764	139.908	ADNYVP	315.115	181.393	829.987	274.341
	PDGFRB_Y778	3252.66	3622.79	2092.21	1109.36	yVPSAP	802.855	368.729	3734.66	404.781
	PDGFRB_Y778A	1607.49	2342.89	343.082	152.318	AVPSAP	382.821	635.51	998.595	263.766
	PDGFRB_Y857	2328.03	1176.9	1974.52	1272.42	yISKGS	558.912	882.909	1089.46	332.275
	PDGFRB_Y857A	0.01	3.27881	48.0699	10.1862	AISKGS	84.3526	283.59	786.554	371.418
	PDGFRB_Y934	915.538	1183.06	1680.07	1201.57	yEIMQK	162.069	465.002	926.865	511.85
	PDGFRB_Y934A	9.27392	192.374	354.699	56.6152	AEIMQK	136.556	346.321	2442.32	306.302
	PDGFRB_Y970	1529.36	1585.42	251.38	310.868	yQQVDE	184.124	495.29	930.406	233.76
	PDGFRB_Y970A	220.494	36.4575	0.01	0.01	AQQVDE	158.533	147.483	1296.97	188.222
24	RTK	MCF10A	MCF7	T47D	MDA MB231
	ROR1_Y160	107.497	74.9176	0.01	67.8404	ySDEYE	98.4761	127.059	540.488	192.906
	ROR1_Y160A	77.5172	288.861	0.01	2.37086	ASDEYE	125.826	531.602	873.679	239.872
	ROR1_Y173	709.815	1433.51	72.5956	123.308	yRGIAC	219.625	1063.75	806.346	442.507
	ROR1_Y173A	79.6952	352.834	0.01	0.01	ARGIAC	166.659	208.369	723.157	219.802
	ROR1_Y645	977.877	1676.95	748.155	731.067	yYRVQS	297.079	1365.1	843.319	341.518
	ROR1_Y645A	98.2252	49.8785	174.684	56.383	AYRVQS	158.636	148.263	827.209	411.588
	ROR1_Y786	424.653	1851.32	2464.87	809.723	yPNYMF	229.184	529.795	1036.22	383.228
	ROR1_Y786A	626.109	650.728	71.2504	41.1851	APNYMF	1826.11	1458.17	790.982	200.905
	ROR1_Y789	1441.74	4042.23	1541.7	1330.49	yMFPSQ	467.054	908.256	810.342	585.624
	ROR1_Y789A	224.879	1474.74	219.678	279.122	AMFPSQ	196.061	489.431	784.001	529.406
	ROR1_Y828	1452.27	3683.95	8874.43	2551.23	yAAFPA	534.38	2122.83	2351.64	980.467
	ROR1_Y828A	764.307	1222.57	4213.88	342.19	AAAFPA	272.865	189.362	1470.76	302.692
	ROR1_Y836	4358.23	2915.92	1516.22	875.426	yQPTGP	290.196	2605.52	950.015	354.931
	ROR1_Y836A	1567.67	858.274	103.569	115.039	AQPTGP	286.452	823.469	763.677	202.898
25	RTK	MCF10A	MCF7	T47D	MDA MB231
	ROR2_Y488	317.333	970.815	379.214	467.813	yKGHLF	208.259	436.949	1011.43	304.331
	ROR2_Y488A	94.6523	0.01	0.01	0.01	AKGHLF	320.959	108.52	703.545	166.778
	ROR2_Y624	1807.26	1833.24	880.883	585.509	yDKLNV	335.938	231.934	935.359	354.521
	ROR2_Y624A	83.8873	271.56	87.991	120.744	ADKLNV	134.915	225.155	1182.06	239.813
	ROR2_Y645	165.57	439.061	876.611	951.092	yYKLLG	226.41	214.601	895.085	205.15
	ROR2_Y645A	19.9318	192.374	0.01	76.6995	AYKLLG	118.974	271.844	657.535	453.793
	ROR2_Y646	1519.01	2975.82	1937.76	1105.12	yKLLGN	541.879	427.479	760.992	295.28
	ROR2_Y646A	37.1189	0.01	0.01	93.7769	AKLLGN	286.9	88.2283	600.209	263.273
	ROR2_Y666	324.702	995.994	581.911	177.671	yGKFSI	248.361	208.423	773.476	260.54
	ROR2_Y666A	131.602	0.0931602	0.01	77.2511	AGKFSI	562.35	117.281	643.614	235.5
	ROR2_Y873	5164.15	4968.14	2306.01	1880.61	yVTTAP	924.965	1803.84	1378.55	487.369
	ROR2_Y873A	31.0526	0.01	0.01	56.5423	AVTTAP	130.535	130.204	644.252	162.553
26	RTK	MCF10A	MCF7	T47D	MDA MB231
	TIE1_Y1007	161.056	794.905	1307.34	761.194	yVKKTM	226.441	297.005	1136.6	288.911
	TIE1_Y1007A	0.01	0.01	149.844	69.3189	AVKKTM	96.823	132.26	855.256	227.441
	TIE2_Y1048	3068.91	1675.37	2206.49	803.141	yEKLPQ	713.001	711.833	1655.69	880.839
	TIE2_Y1048A	0.01	0.01	312.22	137.865	AEKLPQ	134.705	244.359	1050.46	234.581
	TIE2_Y1102	30128.6	46119.2	50117.8	30495.4	yVNTTL	6932.98	5599.98	11712.2	2779.27
	TIE2_Y1102A	40.3026	321.762	929.152	160.431	AVNTTL	224.48	188.288	1072.03	300.202
	TIE2_Y1108	517.556	987.287	4419.29	999.638	yEKFTY	659.41	357.58	1503.72	290.468
	TIE2_Y1108A	282.54	498.53	2100.65	127.31	AEKFTY	561.429	254.847	939.687	225.995
	TIE2_Y1113	105.137	114.189	891.613	397.002	yAGIDC	144.918	129.283	969.468	243.68
	TIE2_Y1113A	110.741	89.0006	0.01	194.588	AAGIDC	367.385	251.66	1342.36	840.836
	TIE2_Y897	27.586	0.01	595.697	349.956	yLYLAI	154.706	92.936	1097.73	440.528
	TIE2_Y897A	0.01	235.832	93.7431	2.7618	ALYLAI	105.916	1624.89	823.85	185.656
27	RTK	MCF10A	MCF7	T47D	MDA MB231
	VEGFR1_Y1048	2826.42	4250.06	8882.58	2272.13	yKNPDY	979.687	744.15	3248.2	686.894
	VEGFR1_Y1048A	401.833	99.3919	0.01	51.921	AKNPDY	288.392	138.397	604.461	213.727
	VEGFR1_Y1053	1295.67	1184.25	556.791	508.455	yVRKGD	391.054	2926.59	776.704	184.474
	VEGFR1_Y1053A	5.16375	0.01	0.01	30.341	AVRKGD	155.469	101.577	703.163	224.219
	VEGFR1_Y1169	2338.71	1410.66	1895.81	1399.38	yIPINA	700.491	1135.75	1130.13	394.568
	VEGFR1_Y1169A	2052	610.256	0.01	636.17	AIPINA	1338.28	377.15	545.724	376.073
	VEGFR1_Y1213	40709.7	55580.9	31717	11703.1	yVNAFK	3971.2	6147.23	7617.66	2009.51
	VEGFR1_Y1213A	10.2064	90.5739	0.01	17.8364	AVNAFK	92.54	411.964	1986.1	190.791
	VEGFR1_Y1242	671.668	656.154	2533.91	1424.25	yQGDSS	301.263	478.675	1698.7	313.592
	VEGFR1_Y1242A	96.245	0.01	0.01	28.5014	AQGDSS	161.774	89.3133	728.074	187.63
	VEGFR1_Y1327	1219.66	1722.96	1555.74	1387.35	yNSVVL	247.801	503.901	1142.06	258.115
	VEGFR1_Y1327A	101.69	3513.65	47.5348	661.979	ANSVVL	234.842	3335.19	668.507	322.33
	VEGFR1_Y1333	11909.6	17092.8	7421.36	9208.19	ySTPPI	2411.74	3434.89	1641.24	1217.67
	VEGFR1_Y1333A	497.007	277.198	0.01	70.8087	ASTPPI	590.454	694.413	587.251	215.485
	VEGFR1_Y794	607.718	500.366	650.414	1350.33	yLSIIM	270.601	401.252	804.68	515.873
	VEGFR1_Y794A	68.8133	111.289	292.291	203.281	ALSIIM	200.195	591.463	1253.18	210.533

## Sheet: Cytoplasmic Tyrosien Kinase
	Binding data for all pY motif for selected cytoplasmic Tyroisne kinases
S.No		GRB2 Binding values				Standard deviation of each observation for columns C, D, E and F
Index	TK	MCF10A	MCF7	T47D	MDA MB231	MCF10A	MCF7	T47D	MDA MB231	Reporter Control Type	Reporter Sequence (N' to C')	Note
1	ABL1_Y185	1071.14	1240.91	1533.55	1149.64	494.945	179.624	978.4	280.411	P00519	yVSSES	GKLyVSSES
	ABL1_Y185A	21.5705	0.826428	0.01	18.803	96.5918	93.5957	697.943	198.278	P00519	AVSSES	GKLyVSSES
	ABL1_Y226	2131.58	3087.85	1526.02	673.242	559.379	1472.2	890.504	761.829	P00519	yGVSPN	PTVyGVSPN
	ABL1_Y226A	133.786	894.875	356.699	122.396	139.725	305.854	953.885	180.577	P00519	AGVSPN	PTVyGVSPN
	ABL1_Y253	180.425	219.183	14.59	195.548	137.863	211.76	763.729	284.493	P00519	yGEVYE	GGQyGEVYE
	ABL1_Y253A	224.923	172.589	0.01	0.01	522.414	269.99	655.174	174.361	P00519	AGEVYE	GGQyGEVYE
	ABL1_Y257	543.524	532.625	3699.24	1454.48	197.93	250.004	1087.41	356.743	P00519	yEGVWK	GEVyEGVWK
	ABL1_Y257A	40.5946	9.18452	91.4812	8.54506	144.736	137.439	796.455	175.564	P00519	AEGVWK	GEVyEGVWK
	ABL1_Y264	1297.99	1280.45	1498.38	966.345	745.171	424.891	1230.71	347.117	P00519	ySLTVA	WKKySLTVA
	ABL1_Y264A	0.01	0.01	71.749	0.01	100.853	215.067	701.348	207.239	P00519	ASLTVA	WKKySLTVA
	ABL1_Y393	1394.16	3856.9	1639.92	935.496	450.345	463.092	990.601	534.54	P00519	yTAHAG	GDTyTAHAG
	ABL1_Y393A	92.6538	25.8165	187.395	0.01	293.585	139.439	849.996	218.556	P00519	ATAHAG	GDTyTAHAG
	ABL1_Y469	603.476	1083.92	2145.49	1183.48	201.383	451.656	1235.88	319.118	P00519	yELMRA	EKVyELMRA
	ABL1_Y469A	151.541	37.4597	421.411	5.27441	378.764	145.538	1609.65	172.866	P00519	AELMRA	EKVyELMRA
	TK	MCF10A	MCF7	T47D	MDA MB231
2	ABL2_Y116	103.484	96.8274	704.967	308.489	156.337	130.135	1448.83	285.389	P42684	yDFVAS	VALyDFVAS
	ABL2_Y116A	0.01	133.843	74.7043	2.37086	124.139	383.674	878.821	154.089	P42684	ADFVAS	VALyDFVAS
	ABL2_Y231	2530.89	2935.14	1295.99	1142.14	470.661	838.793	838.016	434.187	P42684	yVTAES	GKVyVTAES
	ABL2_Y231A	57.2758	0.01	96.0586	6.43686	152.026	136.218	999.386	177.49	P42684	AVTAES	GKVyVTAES
	ABL2_Y261	1789.35	1743.59	873.15	779.945	601.925	270.411	938.231	412.14	P42684	yPAPKC	TLHyPAPKC
	ABL2_Y261A	233.594	732.345	43.0512	0.01	562.085	260.979	929.582	175.706	P42684	APAPKC	TLHyPAPKC
	ABL2_Y272	2358.88	2789.2	1857.53	752.017	672.199	1193.23	1095.43	347.586	P42684	yGVSPI	PTVyGVSPI
	ABL2_Y272A	308.706	942.036	184.362	147.438	240.829	399.845	764.144	278.803	P42684	AGVSPI	PTVyGVSPI
	ABL2_Y299	322.017	320.186	736.809	682.477	401.34	162.184	836.313	326.639	P42684	yGEVYV	GGQyGEVYV
	ABL2_Y299A	413	160.107	434.69	82.2411	463.852	199.31	1162.29	236.012	P42684	AGEVYV	GGQyGEVYV
	ABL2_Y303	224.935	277.101	3571.53	1296.92	273.668	152.833	1178.92	490.307	P42684	yVGVWK	GEVyVGVWK
	ABL2_Y303A	26.0298	28.6607	171.615	31.5988	184.653	141.602	837.041	169.897	P42684	AVGVWK	GEVyVGVWK
	ABL2_Y683	916.722	1345.85	1357.34	1092.94	272.437	718.229	978.107	311.872	P42684	yELTGN	HKKyELTGN
	ABL2_Y683A	27.4107	1.34429	177.632	78.3889	373.724	94.9881	1099.81	224.793	P42684	AELTGN	HKKyELTGN
	ABL2_Y718	283.369	512.336	3337.82	583.183	145.319	223.516	963.077	902.986	P42684	yGGSFA	PKCyGGSFA
	ABL2_Y718A	272.262	482.59	929.999	95.5638	322.849	1101.45	1871.1	220.377	P42684	AGGSFA	PKCyGGSFA
	TK	MCF10A	MCF7	T47D	MDA MB231
	BLK_Y389	1099.14	770.238	666.481	856.927	1163.05	215.975	811.384	382.905	P51451	yTAQEG	DSEyTAQEG
	BLK_Y389A	11.8086	3.36778	201.749	25.718	137.325	97.7884	1278.29	214.35	P51451	ATAQEG	DSEyTAQEG
	BMX_Y216	1493.19	1753.38	1617.56	1205.78	703.272	272.014	1141.85	446.674	P51813	yDSNSK	LAQyDSNSK
	BMX_Y216A	50.3631	0.01	153.167	66.311	162.609	113.328	917.295	259.985	P51813	ADSNSK	LAQyDSNSK
	BMX_Y224	1539.32	1202.5	1510.59	825.605	305.121	459.68	1002.79	324.62	P51813	yGSQPN	KKIyGSQPN
	BMX_Y224A	264.411	44.3155	581.682	441.984	111.275	160.491	995.825	415.574	P51813	AGSQPN	KKIyGSQPN
	BMX_Y566	2759.76	2064.65	2194.47	1001.77	745.926	501.257	1194.65	364.124	P51813	yVSSVG	DDQyVSSVG
	BMX_Y566A	22.3324	0.01	15.5703	0.01	105.242	118.638	748.604	205.805	P51813	AVSSVG	DDQyVSSVG
	TK	MCF10A	MCF7	T47D	MDA MB231
	BTK_Y223	264.31	284.381	592.354	439.209	147.579	148.134	933.346	306.437	Q06187	yDYMPM	VALyDYMPM
	BTK_Y223A	204.36	802.792	254.608	10.6435	269.922	1236.12	808.51	151.705	Q06187	ADYMPM	VALyDYMPM
	BTK_Y344	211.155	342.488	1155.34	454.296	207.837	265.67	1207.62	574.28	Q06187	yYLAEK	QSQyYLAEK
	BTK_Y344A	148.031	103.891	146.303	94.2444	407.936	528.099	1014.97	262.443	Q06187	AYLAEK	QSQyYLAEK
	BTK_Y361	429.719	1426.64	1038.61	724.856	495.617	338.239	822.773	276.741	Q06187	yHQHNS	LINyHQHNS
	BTK_Y361A	371.994	203.53	203.708	72.1792	176.544	263.177	967.827	250.617	Q06187	AHQHNS	LINyHQHNS
	BTK_Y375	993.888	999.583	1065.56	799.161	347.762	468.417	842.141	337.592	Q06187	yPVSQQ	RLKyPVSQQ
	BTK_Y375A	156.887	671.663	645.506	355.942	127.225	379.89	797.813	275.881	Q06187	APVSQQ	RLKyPVSQQ
	BTK_Y40	122.734	89.7798	202.839	0.601788	171.603	198.429	897.858	156.766	Q06187	yEYDFE	LSYyEYDFE
	BTK_Y40A	65.6429	179.351	43.4266	0.01	491.802	456.868	1087.55	164.939	Q06187	AEYDFE	LSYyEYDFE
	BTK_Y551	1920.31	1377.83	1969.72	1144.56	408.685	1071.25	1235.7	402.382	Q06187	yTSSVG	DDEyTSSVG
	BTK_Y551A	20.6429	75.3095	638.185	49.2947	229.767	281.99	1896.73	201.737	Q06187	ATSSVG	DDEyTSSVG
	TK	MCF10A	MCF7	T47D	MDA MB231
	CSK_Y184	297.567	439.595	170.403	486.694	178.035	259.739	923.528	260.703	P41240	yRSGWA	DEFyRSGWA
	CSK_Y184A	0.01	188.397	0.01	0.01	90.036	134.371	686.858	173.663	P41240	ARSGWA	DEFyRSGWA
	CSK_Y304	167.091	580.309	229.887	624.872	111.514	197.394	690.942	282.429	P41240	yLEGNN	AMEyLEGNN
	CSK_Y304A	26.1002	132.373	0.01	60.6641	141.803	576.26	784.091	229.166	P41240	ALEGNN	AMEyLEGNN
	CSK_Y416	518.5	888.631	448.977	1037.03	216.352	163.962	877.212	221.134	P41240	yEVMKN	PAVyEVMKN
	CSK_Y416A	25.1259	192.374	0.01	102.317	123.629	273.504	574.633	223.413	P41240	AEVMKN	PAVyEVMKN
	TK	MCF10A	MCF7	T47D	MDA MB231
	FER_Y402	748.399	858.179	2493.37	1101.24	241.122	320.939	1550.9	322.354	P16591	yEEDAR	VVNyEEDAR
	FER_Y402A	12.7011	0.01	11.8091	8.69421	117.069	80.8357	852.159	215.144	P16591	AEEDAR	VVNyEEDAR
	FER_Y714	1080	1101.95	1623.67	879.332	371.445	662.831	1084.48	353.692	P16591	ySSSGL	GGVySSSGL
	FER_Y714A	4.41707	192.374	74.033	0.01	124.962	273.76	782.722	200.256	P16591	ASSSGL	GGVySSSGL
	TK	MCF10A	MCF7	T47D	MDA MB231
	FES_Y261	522.709	1036.25	2241.07	606.733	135.631	257.517	944.267	237.061	P07332	yQGFLR	EAEyQGFLR
	FES_Y261A	63.8881	153.304	20.9491	6.04901	174.639	243.965	1354.95	195.774	P07332	AQGFLR	EAEyQGFLR
	FES_Y614	5404.27	9933.42	3472.21	2589.25	1197.29	3720.79	1229.22	589.499	P07332	ySHPNI	LKQySHPNI
	FES_Y614A	1177.02	1257.93	409.444	122.896	431.723	1117.63	892.966	227.417	P07332	ASHPNI	LKQySHPNI
	FES_Y713	1169.44	723.946	1912.44	782.432	252.635	240.378	940.703	274.589	P07332	yAASGG	DGVyAASGG
	FES_Y713A	0.01	2.68921	216.909	88.4753	143.544	128.457	882.318	279.43	P07332	AAASGG	DGVyAASGG
	FES_Y811	620.056	647.893	1154.4	922.176	226.681	328.758	1121.16	539.984	P07332	yQELQS	STIyQELQS
	FES_Y811A	51.2202	0.01	80.8475	38.265	206.663	95.0247	822.471	208.251	P07332	AQELQS	STIyQELQS
	TK	MCF10A	MCF7	T47D	MDA MB231
	FGR_Y28	355.615	928.905	405.586	615.368	421.054	215.526	1267.68	431.204	P09769	yGAADH	FRSyGAADH
	FGR_Y28A	409.407	260.429	0.01	2.37086	132.1	214.752	722.985	142.926	P09769	AGAADH	FRSyGAADH
	FGR_Y34	882.59	1874.61	365.913	1080.25	944.169	637.338	858.042	278.398	P09769	yGPDPT	ADHyGPDPT
	FGR_Y34A	1688.66	379.976	0.01	312.781	324.82	137.491	563.936	303.264	P09769	AGPDPT	ADHyGPDPT
	FGR_Y412	1399.03	2105.46	549.217	446.146	313.95	582.245	1535.95	266.007	P09769	yNPCQG	DDEyNPCQG
	FGR_Y412A	1415.41	2045.24	178.131	279.769	322.558	1366.59	778.447	280.201	P09769	ANPCQG	DDEyNPCQG
	FGR_Y523	1981.97	2135.52	245.351	661.773	819.176	319.054	828.337	314.441	P09769	yQPGDQ	EPQyQPGDQ
	FGR_Y523A	983.692	1506.05	0.01	160.533	203.713	382.791	671.244	306.432	P09769	AQPGDQ	EPQyQPGDQ
	TK	MCF10A	MCF7	T47D	MDA MB231
	FYN_Y28	508.326	938.995	847.615	442.82	519.763	568.567	927.15	222.39	P06241	yRYGTD	SSGyRYGTD
	FYN_Y28A	249.228	351.708	0.01	0.01	137.944	325.262	693.605	155.142	P06241	ARYGTD	SSGyRYGTD
	FYN_Y30	1607.72	2043.56	304.026	817.15	534.313	692.946	760.159	265.764	P06241	yGTDPT	GYRyGTDPT
	FYN_Y30A	157.665	18.7133	0.01	88.1554	191.814	317.343	683.213	239.657	P06241	AGTDPT	GYRyGTDPT
	FYN_Y39	68.1834	249.231	513.69	281.797	131.256	237.13	1087.71	259.8	P06241	yPSFGV	PQHyPSFGV
	FYN_Y39A	0.01	536.06	55.6503	0.01	95.8177	244.315	811.892	194.207	P06241	APSFGV	PQHyPSFGV
	HCK_Y209	14894	15869.5	4381.92	4705.39	3533.08	2135.72	5464.2	839.508	P08631	yISPRS	GGFyISPRS
	HCK_Y209A	179.494	72.1786	270.102	37.8727	515.621	154.461	1065	220.003	P08631	AISPRS	GGFyISPRS
	HCK_Y330	310.451	353.077	964.081	509.553	278.784	215.135	1247.87	274.123	P08631	yIITEF	EPIyIITEF
	HCK_Y330A	142.932	83.208	0.01	0.01	339.374	383.857	728.686	173.557	P08631	AIITEF	EPIyIITEF
	HCK_Y411	1945.65	2201.99	939.274	583.59	264.411	292.398	822.381	346.084	P08631	yTAREG	DNEyTAREG
	HCK_Y411A	107.614	3.33238	206.678	2.37086	126.112	150.623	1221.32	210.428	P08631	ATAREG	DNEyTAREG
	HCK_Y51	2228.71	2189.85	3131.17	1524.83	1233.12	709.05	1916.21	425.859	P08631	yVPDPT	CPVyVPDPT
	HCK_Y51A	447.881	220.095	272.71	109.548	281.816	174.445	925.974	193.2	P08631	AVPDPT	CPVyVPDPT
	HCK_Y515	1294.47	1767.36	4088.95	1882.21	362.71	567.072	1095.45	486.701	P08631	yTATES	DDFyTATES
	HCK_Y515A	0.01	0.01	162.711	61.3853	118.363	94.5278	1100.94	459.012	P08631	ATATES	DDFyTATES
	HCK_Y522	2766.15	2759.48	1097.59	633.144	614.007	867.881	1152.32	325.852	P08631	yQQQPG	ESQyQQQP
	HCK_Y522A	257.076	132.673	403.74	62.4802	1068.28	257.247	766.853	222.614	P08631	AQQQPG	ESQyQQQP
	ITK_Y180	227.117	345.19	789.565	578.042	193.076	205.664	894.006	359.201	Q08881	yDYQTN	IALyDYQTN
	ITK_Y180A	362.839	317.353	348.876	134.754	197.181	156.448	799.288	248.805	Q08881	ADYQTN	IALyDYQTN
	ITK_Y512	3487.96	1912.38	1309.21	886.348	383.809	329.339	1144.1	257.973	Q08881	yTSSTG	DDQyTSSTG
	ITK_Y512A	153.929	0.01	506.077	69.2633	864.29	87.646	1426.13	206.039	Q08881	ATSSTG	DDQyTSSTG
	JAK1_Y1034	3734.15	5582.14	3324.77	1281.6	1278.56	1432.42	1163.25	520.955	P23458	yYTVKD	DKEyYTVKD
	JAK1_Y1034A	244.539	499.681	170.926	8.42437	191.308	2319.49	1300.58	178.022	P23458	AYTVKD	DKEyYTVKD
	JAK1_Y1035	994.193	1138.55	564.041	710.198	271.379	205.988	1043.12	447.007	P23458	yTVKDD	KEYyTVKDD
	JAK1_Y1035A	219.085	0.01	0.01	54.1591	205.935	100.646	801.728	152.964	P23458	ATVKDD	KEYyTVKDD
	JAK1_Y220	885.819	879.098	769.605	812.995	269.42	307.462	699.952	341.81	P23458	yIPETL	YKRyIPETL
	JAK1_Y220A	219.414	1090.72	172.322	52.8935	226.343	473.297	701.761	155.999	P23458	AIPETL	YKRyIPETL
	JAK1_Y3	16175.7	40196.2	27297.3	10292.2	4211.02	7091.39	6796.12	1998.65	P23458	yLNIKE	MQyLNIKE
	JAK1_Y3A	183.27	2408.08	12701.1	862.896	170.891	2094.48	3374.43	288.722	P23458	ALNIKE	MQyLNIKE
	JAK2_Y1007	2718.87	3001.27	263.712	998.325	455.937	563.815	657.046	390.656	O60674	yYKVKE	DKEyYKVKE
	JAK2_Y1007A	57.1815	0.01	0.01	0.01	154.424	110.776	539.485	161.593	O60674	AYKVKE	DKEyYKVKE
	JAK2_Y1008	2556.29	1280.98	278.083	912.023	456.821	1001.84	705.25	442.147	O60674	yKVKEP	KEYyKVKEP
	JAK2_Y1008A	3.1754	0.01	0.01	35.697	95.1907	88.2324	766.74	168.044	O60674	AKVKEP	KEYyKVKEP
	JAK2_Y813	475.184	278.447	715.117	1239.89	228.288	115.636	831.222	346.909	O60674	yELLTE	TPDyELLTE
	JAK2_Y813A	10.2524	351.319	0.01	26.511	139.325	798.892	769.623	235.401	O60674	AELLTE	TPDyELLTE
	JAK2_Y868	839.805	804.511	231.02	492.11	228.926	319.232	828.927	191.322	O60674	yDPLQD	MCRyDPLQD
	JAK2_Y868A	873.476	1683.71	61.4704	102.007	303.808	1078.1	1147.39	268.126	O60674	ADPLQD	MCRyDPLQD
	JAK2_Y966	381.66	570.157	374.607	830.809	144.414	367.349	825.729	273.175	O60674	yLGTKR	GMEyLGTKR
	JAK2_Y966A	0.641587	0.01	0.01	36.8853	97.1592	123.717	551.886	173.374	O60674	ALGTKR	GMEyLGTKR
	JAK2_Y972	683.725	745.341	191.841	267.064	256.499	177.993	708.8	370.358	O60674	yIHRDL	TKRyIHRDL
	JAK2_Y972A	124.326	574.117	0.01	0.01	192.985	211.471	660.612	211.319	O60674	AIHRDL	TKRyIHRDL
	JAK2_Y980	849.591	992.623	115.11	582.352	290.645	896.789	985.551	398.588	O60674	yYVVRE	DKDyYVVRE
	JAK2_Y980A	268.937	428.69	0.01	62.061	320.581	167.113	728.307	200.264	O60674	AYVVRE	DKDyYVVRE
	JAK2_Y981	3117.74	1039.35	463.272	1028.15	735.697	1101.53	739.969	449.963	O60674	yVVREP	KDYyVVREP
	JAK2_Y981A	452.471	669.559	0.01	37.4912	291.676	278.414	634.259	146.134	O60674	AVVREP	KDYyVVREP
	JAK3_Y785	291.206	248.662	61.4104	771.257	188.465	188.386	700.955	396.889	P52333	yELLSD	SSDyELLSD
	JAK3_Y785A	8.71265	0.01	0.01	7.87278	111.858	97.0545	655.636	202.247	P52333	AELLSD	SSDyELLSD
	KRCM_Y125	1391.16	2363.13	1762.43	1525.63	331.202	836.058	1258.45	441.804	P06732	yVLSSR	DPNyVLSSR
	KRCM_Y125A	100.256	0.01	0.01	0.360875	624.651	103.495	662.723	171.151	P06732	AVLSSR	DPNyVLSSR
	KRCM_Y173	1389.52	2080.9	1052.81	1101.36	428.964	1154.08	1027.16	319.874	P06732	yYPLKS	KGKyyPLKS
	KRCM_Y173A	53.3057	199.561	0.01	4.06858	125.359	468.726	540.389	243.742	P06732	AYPLKS	KGKyyPLKS
	KRCM_Y174	1194.94	638.849	303.802	366.452	453.155	882.157	930.398	249.211	P06732	yPLKSM	GKYyPLKSM
	KRCM_Y174A	25.474	192.374	0.01	30.0329	100.759	271.621	486.134	279.566	P06732	APLKSM	GKYyPLKSM
	KS6B1_Y62	105.014	319.72	0.01	370.535	216.215	246.411	679.797	252.696	P23443	yELGME	VGPyELGME
	KS6B1_Y62A	11.7329	18.4336	0.01	0.01	110.46	109.602	610.767	182.507	P23443	AELGME	VGPyELGME
	LCK_Y192	14476	26133.1	4712.15	3382.61	2878.22	6918.17	1083.86	499.21	P06239	yISPRI	GGFyISPRI
	LCK_Y192A	345.142	224.845	0.01	68.8317	597.078	153.355	842.074	189.152	P06239	AISPRI	GGFyISPRI
	LCK_Y505	4592.74	4802.5	741.301	924.428	726.259	496.317	865.899	277.439	P06239	yQPQPG	EGQyQPQP
	LCK_Y505A	268.56	518.886	19.0824	85.2543	206.109	210.627	733.257	185.255	P06239	AQPQPG	EGQyQPQP
	LYN_Y193	1156.04	2497.1	1261.5	347.278	486.987	522.418	928.121	606.668	P07948	yYISPR	NGGyYISPR
	LYN_Y193A	96.2187	270.78	0.01	2.37086	153.146	271.664	729.934	136.824	P07948	AYISPR	NGGyYISPR
	LYN_Y265	5120.31	11742.9	13919.3	2572.23	985.799	1942.38	4221.97	664.297	P07948	yYNNST	WMGyYNNST
	LYN_Y265A	422.13	1050.59	291.238	52.7387	257.976	305.382	825.884	260.511	P07948	AYNNST	WMGyYNNST
	LYN_Y306	1561.01	3492.15	547.271	530.642	284.753	779.606	1021.95	284.302	P07948	yAVVTR	VRLyAVVTR
	LYN_Y306A	10.0979	14.3383	19.5124	98.6757	106.02	117.413	887.275	184.783	P07948	AAVVTR	VRLyAVVTR
	LYN_Y316	328.411	432.117	722.969	382.217	236.64	165.357	1339.48	268.872	P07948	yIITEY	EPIyIITEY
	LYN_Y316A	19.6731	286.937	34.3919	2.37086	312.454	503.69	905.325	217.273	P07948	AIITEY	EPIyIITEY
	LYN_Y32	5142.14	2645.49	2784.46	1851.91	917.048	1500.04	982.026	414.143	P07948	yVRDPT	RTIyVRDPT
	LYN_Y32A	204.674	258.834	136.485	0.01	167.838	256.628	836.674	192.665	P07948	AVRDPT	RTIyVRDPT
	LYN_Y473	799.452	1076.18	532.221	224.818	163.225	295.737	1024.92	398.116	P07948	yDIMKM	DELyDIMKM
	LYN_Y473A	54.8684	13.6217	161.226	12.5281	131.443	132.454	841.828	141.418	P07948	ADIMKM	DELyDIMKM
	P55G_Y341	1474.17	372.382	66.5407	624.015	1576.2	303.671	873.997	343.649	Q92569	yFINEE	DENyFINEE
	P55G_Y341A	0.01	217.007	0.01	116.173	87.0713	437.318	853.577	225.478	Q92569	AFINEE	DENyFINEE
	P85A_Y452	1152.26	2385.35	1204.96	1175.69	290.324	470.731	773.144	375.033	P27986	yNTQFQ	LHEyNTQFQ
	P85A_Y452A	570.426	3957.05	953.466	2153.6	215.72	6286.95	798.171	5067.31	P27986	ANTQFQ	LHEyNTQFQ
	P85A_Y467	506.678	932.591	509.414	878.983	165.067	262.701	944.439	390.457	P27986	yEEYTR	DRLyEEYTR
	P85A_Y467A	648.357	282.63	0.01	15.1316	846.031	191.917	724.622	267.123	P27986	AEEYTR	DRLyEEYTR
	P85A_Y508	997.243	1474.71	494.562	488.707	210.829	1603.13	796.264	566.069	P27986	yIEKFK	SKEyIEKFK
	P85A_Y508A	0.01	192.374	0.01	53.1613	96.8696	271.722	686.011	189.775	P27986	AIEKFK	SKEyIEKFK
	P85A_Y530	521.195	634.3	837.366	1117.59	584.66	202.301	854.782	329.654	P27986	yDKLKS	MHNyDKLKS
	P85A_Y530A	0.01	0.01	0.01	47.9062	81.2087	87.2707	708.045	211.702	P27986	ADKLKS	MHNyDKLKS
	P85A_Y556	1308.56	1608.93	912.627	1014.56	250.749	414.059	1059.78	336.507	P27986	yREIDK	AAEyREIDK
	P85A_Y556A	57.6863	146.314	0.01	43.3637	167.622	419.212	810.458	166.225	P27986	AREIDK	AAEyREIDK
	P85A_Y580	14.9549	24.9155	106.247	638.682	111.699	139.242	842.875	316.151	P27986	yLMWLT	RDQyLMWLT
	P85A_Y580A	1.14952	30.4217	0.01	0.01	95.7102	285.016	524.497	185.353	P27986	ALMWLT	RDQyLMWLT
	P85A_Y607	350.097	597.18	0.01	782.146	152.932	313.703	821.912	342.465	P27986	ySLVED	EDQySLVED
	P85A_Y607A	91.5515	251.616	0.01	23.4329	198.065	524.922	890.07	155.062	P27986	ASLVED	EDQySLVED
	P85A_Y688	1676.27	1121.94	188.279	845.924	711.316	305.927	841.398	335.55	P27986	ySSLKE	YNLySSLKE
	P85A_Y688A	0.09	0.01	0.01	24.0156	91.9904	107.77	702.382	174.981	P27986	ASSLKE	YNLySSLKE
	P85B_Y467	3399.42	4553.88	0.01	1349.3	461.193	1173.24	671.512	325.368	O00459	yTRTSQ	YEEyTRTSQ
	P85B_Y467A	52.6206	19.6938	322.952	203.265	123.408	452.67	792.544	212.521	O00459	ATRTSQ	YEEyTRTSQ
	P85B_Y605	216.51	243.763	0.01	436.069	205.919	176.434	889.602	292.295	O00459	yALMED	EDQyALMED
	P85B_Y605A	111.296	24.7695	0.01	35.6196	173.067	271.435	701.698	267.699	O00459	AALMED	EDQyALMED
	PTK6_Y114	1314.79	1228.86	1045.65	1106.42	260.019	1052.91	796.716	584.518	Q13882	yVLSVR	SADyVLSVR
	PTK6_Y114A	0.01	6.14544	0.01	0.01	85.3542	119.947	588.723	188.215	Q13882	AVLSVR	SADyVLSVR
	PTK6_Y342	700.83	301.726	95.4148	701.825	759.05	193.994	787.596	262.415	Q13882	yLSHDH	EDVyLSHDH
	PTK6_Y342A	278.594	0.01	0.01	47.3972	580.665	213.72	683.784	191.439	Q13882	ALSHDH	EDVyLSHDH
	PTK6_Y351	421.115	718.989	133.409	645.348	278.768	2084.72	769.437	474.531	Q13882	yKWTAP	NIPyKWTAP
	PTK6_Y351A	119.204	473.116	0.01	54.0173	221.351	528.21	766.478	231.193	Q13882	AKWTAP	NIPyKWTAP
	PTK6_Y447	9796.62	17148.4	19393.5	12442.4	3349.92	1045.04	4488.08	1237.08	Q13882	yENPTG	FTSyENPT
	PTK6_Y447A	84.5407	340.203	81.1641	142.455	157.089	161.988	875.542	243.221	Q13882	AENPTG	FTSyENPT
	PTK7_Y872	113.423	81.538	1.84994	488.116	128.954	145.459	755.049	382.475	Q13308	yMVLEY	EPHyMVLEY
	PTK7_Y872A	0.01	100.704	0.01	8.27754	84.4837	432.325	1152.92	174.61	Q13308	AMVLEY	EPHyMVLEY
	RYK_Y452	1645.58	1344.7	328.632	640.836	603.801	442.083	842.924	304.551	P34925	yLARRE	GMSyLARRE
	RYK_Y452A	80.4276	299.937	0.01	2.37086	186.672	570.998	505.413	245.889	P34925	ALARRE	GMSyLARRE
	RYK_Y492	59.9104	122.544	68.4066	472.747	120.752	214.568	658.632	336.354	P34925	yHCLGD	PMDyHCLGD
	RYK_Y492A	0.01	79.6781	0.01	0.01	93.7229	306.668	969.582	232.991	P34925	AHCLGD	PMDyHCLGD
	RYK_Y556	5293.6	6519.59	1098.39	1746.4	1114.79	4209.2	935.407	647.978	P34925	yRIAQP	KDGyRIAQP
	RYK_Y556A	161.607	0.01	24.9092	357.652	272.257	150.823	763.421	1685.51	P34925	ARIAQP	KDGyRIAQP
	SRC_Y187	44.9737	108.102	425.184	619.721	386.15	133.369	869.043	315.814	P12931	yCLSVS	KGAyCLSVS
	SRC_Y187A	0.01	9.0169	106.345	0.01	102.043	149.018	767.48	183.549	P12931	ACLSVS	KGAyCLSVS
	SRC_Y216	4699.43	9465.43	3810.9	1438.41	551.745	3571.68	1094.88	333.603	P12931	yITSRT	GGFyITSRT
	SRC_Y216A	0.01	0.01	37.4046	15.6086	82.3951	124.533	790.13	194.806	P12931	AITSRT	GGFyITSRT
	SRC_Y338	268.621	224.856	595.489	410.301	187.817	151.916	1027.27	234.38	P12931	yIVTEY	EPIyIVTEY
	SRC_Y338A	143.032	97.5822	5.97636	33.8972	598.556	149.556	901.9	260.318	P12931	AIVTEY	EPIyIVTEY
	SRC_Y439	59.8446	395.013	562.327	454.152	160.087	205.751	1244.17	378.589	P12931	yGRFTI	AALyGRFTI
	SRC_Y439A	34.6808	192.76	0.01	19.3211	167.912	271.503	652.752	180.547	P12931	AGRFTI	AALyGRFTI
	SRC_Y522	738.601	537.536	1105.88	1208.15	176.848	179.174	935.468	359.944	P12931	yFTSTE	LEDyFTSTE
	SRC_Y522A	13.88	120.568	0.01	89.8205	103.965	141.205	834.762	265.987	P12931	AFTSTE	LEDyFTSTE
	SRC_Y530	1379.4	1450.26	585.703	643.426	301.976	543.543	921.46	661.33	P12931	yQPGEN	EPQyQPGEN
	SRC_Y530A	521.999	421.3	192.109	97.3662	869.551	222.723	989.198	167.871	P12931	AQPGEN	EPQyQPGEN
	SRC_Y93	193.09	532.24	707.726	401.515	161.184	227.879	888.834	320.547	P12931	yDYESR	VALyDYEsR
	SRC_Y93A	307.686	249.819	190.849	0.01	208.025	253.074	843.959	155.775	P12931	ADYESR	VALyDYEsR
	SYK_Y296	1740.07	5200.39	1609.02	2254.69	369.066	797.558	1071.48	708.624	P43405	ySFPKP	IKSySFPKP
	SYK_Y296A	133.264	142.837	0.01	121.704	159.688	342.261	782.299	245.708	P43405	ASFPKP	IKSySFPKP
	SYK_Y323	1003.24	1122.68	714.943	1390.49	156.246	404.713	1079.76	358.767	P43405	yEPELA	FNPyEPELA
	SYK_Y323A	360.254	28.1479	0.01	225.694	295.986	113.883	700.139	214.271	P43405	AEPELA	FNPyEPELA
	SYK_Y348	4505.96	7538.25	3473.72	5147.28	1077.13	709.367	1399.28	733.705	P43405	yESPYA	TEVyESPYA
	SYK_Y348A	476.371	668.147	0.01	72.5924	338.98	357.273	798.369	200.566	P43405	AESPYA	TEVyESPYA
	SYK_Y352	2136.99	2808.63	0.01	466.735	565.047	263.454	843.142	423.942	P43405	yADPEE	ESPyADPEE
	SYK_Y352A	290.675	45.9217	0.01	7.8756	247.66	122.698	497.329	275.619	P43405	AADPEE	ESPyADPEE
	SYK_Y525	1631.13	3860.85	2041.98	1781.19	765.148	569.496	1290.58	354.681	P43405	yYKAQT	DENyYKAQT
	SYK_Y525A	47.6107	199.993	81.9747	129.646	405.245	309.866	747.405	258.711	P43405	AYKAQT	DENyYKAQT
	SYK_Y526	3811.45	2336.48	1072.41	931.602	424.826	571.888	749.167	462.163	P43405	yKAQTH	ENYyKAQTH
	SYK_Y526A	0.01	0.01	114.651	282.253	108.93	243.464	759.736	202.945	P43405	AKAQTH	ENYyKAQTH
	SYK_Y546	19.63	369.055	1276.95	768.868	111.54	322.759	787.142	263.401	P43405	yYKFSS	CINyYKFSS
	SYK_Y546A	38.9324	4.04211	0.01	0.793415	201.945	125.787	622.636	181.922	P43405	AYKFSS	CINyYKFSS
	TEC_Y206	73.4567	0.01	0.01	536.214	181.561	144.512	527.515	294.4	P42680	yYLILE	GQEyYLILE
	TEC_Y206A	154.675	0.01	0.01	7.00896	481.672	259.367	560.999	193.268	P42680	AYLILE	GQEyYLILE
	TEC_Y519	2623.41	3118.97	1468.25	1271.12	908.244	1024.62	869.81	283.575	P42680	yTSSSG	DDQyTSSSG
	TEC_Y519A	0.01	0.01	0.01	2.37086	115.81	108.519	660.444	232.658	P42680	ATSSSG	DDQyTSSSG
	TNK1_Y277	570.435	1822	1953.98	983.422	263.886	316.953	1193.56	432.699	Q13470	yVMGGP	RGRyVMGGP
	TNK1_Y277A	213.458	229.131	180.729	13.2952	729.211	270.682	837.368	219.249	Q13470	AVMGGP	RGRyVMGGP
	TNK1_Y661	1407.34	3060.55	2582.92	1427.7	397.14	1155.57	1445.21	423.266	Q13470	yVLARP	ASRyVLARP
	TNK1_Y661A	198.137	379.262	323.423	3.04854	190.763	370.5	1948.15	262.51	Q13470	AVLARP	ASRyVLARP
	TXK_Y420	494.724	1204.71	1858.27	938.36	364.777	394.45	919.633	383.082	P42681	yVSSFG	DDEyVSSFG
	TXK_Y420A	66.1621	207.47	260.546	0.01	151.837	203.427	897.408	175.927	P42681	AVSSFG	DDEyVSSFG
	TXK_Y91	512.727	1937.88	894.986	474.467	335.922	701.257	845.771	345.705	P42681	yDFLPR	KALyDFLPR
	TXK_Y91A	107.492	208.699	0.01	27.4232	136.508	258.503	686.764	208.418	P42681	ADFLPR	KALyDFLPR
	YES_Y222	355.126	179.206	199.468	376.84	231.674	222.129	673.396	334.032	P07947	yYITTR	NGGyYITTR
	YES_Y222A	6.62618	0.01	0.01	0.01	155.123	98.167	451.61	210.343	P07947	AYITTR	NGGyYITTR
	YES_Y32	1236.9	809.977	3314.94	2251.02	447.686	270.46	1153.03	430.272	P07947	yGAEPT	VSHyGAEPT
	YES_Y32A	26.8995	10.9954	1037.62	357.813	119.893	103.454	783.853	467.411	P07947	AGAEPT	VSHyGAEPT
	YES_Y345	227.054	342.131	64.5269	633.293	236.114	334.286	750.555	323.949	P07947	yIVTEF	EPIyIVTEF
	YES_Y345A	0.01	273.53	143.41	0.01	107.207	619.288	2511.42	272.108	P07947	AIVTEF	EPIyIVTEF
	ZAP70_Y292	972.326	981.506	1234.73	1009.35	1046.62	281.763	862.013	325.871	P43403	yTPEPA	SDGyTPEPA
	ZAP70_Y292A	334.957	801.831	63.761	257.069	548.175	359.366	1663.63	270.932	P43403	ATPEPA	SDGyTPEPA
	ZAP70_Y474	617.487	992.768	338.312	536.677	164.072	408.751	809.899	623.606	P43403	yAKISD	NRHyAKISD
	ZAP70_Y474A	0.01	0.01	0.01	25.1267	138.058	138.399	1713.46	202.624	P43403	AAKISD	NRHyAKISD
	ZAP70_Y492	1174.15	4693.96	1991.87	1294.67	265.767	525.48	1226.65	373.903	P43403	yYTARS	DDSyYTARS
	ZAP70_Y492A	53.0474	65.0774	0.01	71.9674	166.135	302.994	1178.45	348.288	P43403	AYTARS	DDSyYTARS
	ZAP70_Y493	1635.01	2457.72	1529.11	1059.15	902.981	616.317	1122.1	412.21	P43403	yTARSA	DSYyTARSA
	ZAP70_Y493A	0.01	192.374	0.01	49.7841	92.452	272.659	774.407	385.601	P43403	ATARSA	DSYyTARSA
	p59Fyn_Y132	463.164	1220.56	1056.91	673.578	535.299	923.694	1133.48	248.39	P06241	yIPSNY	ETGyIPSNY
	p59Fyn_Y132A	89.1837	685.816	0.01	53.7591	125.969	200.595	549.854	365.559	P06241	AIPSNY	ETGyIPSNY

## Sheet: CTK selected
	Bar graphs for binding data for all pY motif for selected cytoplasmic Tyroisne kinases
S.No		GRB2 Binding values				Standard deviation of each observation for columns C, D, E and F
Index	TK	MCF10A	MCF7	T47D	MDA MB231	MCF10A	MCF7	T47D	MDA MB231	Reporter Control Type	Reporter Sequence (N' to C')	Note
1	ABL1_Y185	1071.14	1240.91	1533.55	1149.64	494.945	179.624	978.4	280.411	P00519	yVSSES	GKLyVSSES
	ABL1_Y185A	21.5705	0.826428	0.01	18.803	96.5918	93.5957	697.943	198.278	P00519	AVSSES	GKLyVSSES
	ABL1_Y226	2131.58	3087.85	1526.02	673.242	559.379	1472.2	890.504	761.829	P00519	yGVSPN	PTVyGVSPN
	ABL1_Y226A	133.786	894.875	356.699	122.396	139.725	305.854	953.885	180.577	P00519	AGVSPN	PTVyGVSPN
	ABL1_Y253	180.425	219.183	14.59	195.548	137.863	211.76	763.729	284.493	P00519	yGEVYE	GGQyGEVYE
	ABL1_Y253A	224.923	172.589	0.01	0.01	522.414	269.99	655.174	174.361	P00519	AGEVYE	GGQyGEVYE
	ABL1_Y257	543.524	532.625	3699.24	1454.48	197.93	250.004	1087.41	356.743	P00519	yEGVWK	GEVyEGVWK
	ABL1_Y257A	40.5946	9.18452	91.4812	8.54506	144.736	137.439	796.455	175.564	P00519	AEGVWK	GEVyEGVWK
	ABL1_Y264	1297.99	1280.45	1498.38	966.345	745.171	424.891	1230.71	347.117	P00519	ySLTVA	WKKySLTVA
	ABL1_Y264A	0.01	0.01	71.749	0.01	100.853	215.067	701.348	207.239	P00519	ASLTVA	WKKySLTVA
	ABL1_Y393	1394.16	3856.9	1639.92	935.496	450.345	463.092	990.601	534.54	P00519	yTAHAG	GDTyTAHAG
	ABL1_Y393A	92.6538	25.8165	187.395	0.01	293.585	139.439	849.996	218.556	P00519	ATAHAG	GDTyTAHAG
	ABL1_Y469	603.476	1083.92	2145.49	1183.48	201.383	451.656	1235.88	319.118	P00519	yELMRA	EKVyELMRA
	ABL1_Y469A	151.541	37.4597	421.411	5.27441	378.764	145.538	1609.65	172.866	P00519	AELMRA	EKVyELMRA
	TK	MCF10A	MCF7	T47D	MDA MB231
2	ABL2_Y116	103.484	96.8274	704.967	308.489	156.337	130.135	1448.83	285.389	P42684	yDFVAS	VALyDFVAS
	ABL2_Y116A	0.01	133.843	74.7043	2.37086	124.139	383.674	878.821	154.089	P42684	ADFVAS	VALyDFVAS
	ABL2_Y231	2530.89	2935.14	1295.99	1142.14	470.661	838.793	838.016	434.187	P42684	yVTAES	GKVyVTAES
	ABL2_Y231A	57.2758	0.01	96.0586	6.43686	152.026	136.218	999.386	177.49	P42684	AVTAES	GKVyVTAES
	ABL2_Y261	1789.35	1743.59	873.15	779.945	601.925	270.411	938.231	412.14	P42684	yPAPKC	TLHyPAPKC
	ABL2_Y261A	233.594	732.345	43.0512	0.01	562.085	260.979	929.582	175.706	P42684	APAPKC	TLHyPAPKC
	ABL2_Y272	2358.88	2789.2	1857.53	752.017	672.199	1193.23	1095.43	347.586	P42684	yGVSPI	PTVyGVSPI
	ABL2_Y272A	308.706	942.036	184.362	147.438	240.829	399.845	764.144	278.803	P42684	AGVSPI	PTVyGVSPI
	ABL2_Y299	322.017	320.186	736.809	682.477	401.34	162.184	836.313	326.639	P42684	yGEVYV	GGQyGEVYV
	ABL2_Y299A	413	160.107	434.69	82.2411	463.852	199.31	1162.29	236.012	P42684	AGEVYV	GGQyGEVYV
	ABL2_Y303	224.935	277.101	3571.53	1296.92	273.668	152.833	1178.92	490.307	P42684	yVGVWK	GEVyVGVWK
	ABL2_Y303A	26.0298	28.6607	171.615	31.5988	184.653	141.602	837.041	169.897	P42684	AVGVWK	GEVyVGVWK
	ABL2_Y683	916.722	1345.85	1357.34	1092.94	272.437	718.229	978.107	311.872	P42684	yELTGN	HKKyELTGN
	ABL2_Y683A	27.4107	1.34429	177.632	78.3889	373.724	94.9881	1099.81	224.793	P42684	AELTGN	HKKyELTGN
	ABL2_Y718	283.369	512.336	3337.82	583.183	145.319	223.516	963.077	902.986	P42684	yGGSFA	PKCyGGSFA
	ABL2_Y718A	272.262	482.59	929.999	95.5638	322.849	1101.45	1871.1	220.377	P42684	AGGSFA	PKCyGGSFA
	TK	MCF10A	MCF7	T47D	MDA MB231
3	BLK_Y389	1099.14	770.238	666.481	856.927	1163.05	215.975	811.384	382.905	P51451	yTAQEG	DSEyTAQEG
	BLK_Y389A	11.8086	3.36778	201.749	25.718	137.325	97.7884	1278.29	214.35	P51451	ATAQEG	DSEyTAQEG
	BMX_Y216	1493.19	1753.38	1617.56	1205.78	703.272	272.014	1141.85	446.674	P51813	yDSNSK	LAQyDSNSK
	BMX_Y216A	50.3631	0.01	153.167	66.311	162.609	113.328	917.295	259.985	P51813	ADSNSK	LAQyDSNSK
	BMX_Y224	1539.32	1202.5	1510.59	825.605	305.121	459.68	1002.79	324.62	P51813	yGSQPN	KKIyGSQPN
	BMX_Y224A	264.411	44.3155	581.682	441.984	111.275	160.491	995.825	415.574	P51813	AGSQPN	KKIyGSQPN
	BMX_Y566	2759.76	2064.65	2194.47	1001.77	745.926	501.257	1194.65	364.124	P51813	yVSSVG	DDQyVSSVG
	BMX_Y566A	22.3324	0.01	15.5703	0.01	105.242	118.638	748.604	205.805	P51813	AVSSVG	DDQyVSSVG
	TK	MCF10A	MCF7	T47D	MDA MB231
4	BTK_Y223	264.31	284.381	592.354	439.209	147.579	148.134	933.346	306.437	Q06187	yDYMPM	VALyDYMPM
	BTK_Y223A	204.36	802.792	254.608	10.6435	269.922	1236.12	808.51	151.705	Q06187	ADYMPM	VALyDYMPM
	BTK_Y344	211.155	342.488	1155.34	454.296	207.837	265.67	1207.62	574.28	Q06187	yYLAEK	QSQyYLAEK
	BTK_Y344A	148.031	103.891	146.303	94.2444	407.936	528.099	1014.97	262.443	Q06187	AYLAEK	QSQyYLAEK
	BTK_Y361	429.719	1426.64	1038.61	724.856	495.617	338.239	822.773	276.741	Q06187	yHQHNS	LINyHQHNS
	BTK_Y361A	371.994	203.53	203.708	72.1792	176.544	263.177	967.827	250.617	Q06187	AHQHNS	LINyHQHNS
	BTK_Y375	993.888	999.583	1065.56	799.161	347.762	468.417	842.141	337.592	Q06187	yPVSQQ	RLKyPVSQQ
	BTK_Y375A	156.887	671.663	645.506	355.942	127.225	379.89	797.813	275.881	Q06187	APVSQQ	RLKyPVSQQ
	BTK_Y40	122.734	89.7798	202.839	0.601788	171.603	198.429	897.858	156.766	Q06187	yEYDFE	LSYyEYDFE
	BTK_Y40A	65.6429	179.351	43.4266	0.01	491.802	456.868	1087.55	164.939	Q06187	AEYDFE	LSYyEYDFE
	BTK_Y551	1920.31	1377.83	1969.72	1144.56	408.685	1071.25	1235.7	402.382	Q06187	yTSSVG	DDEyTSSVG
	BTK_Y551A	20.6429	75.3095	638.185	49.2947	229.767	281.99	1896.73	201.737	Q06187	ATSSVG	DDEyTSSVG
	TK	MCF10A	MCF7	T47D	MDA MB231
5	CSK_Y184	297.567	439.595	170.403	486.694	178.035	259.739	923.528	260.703	P41240	yRSGWA	DEFyRSGWA
	CSK_Y184A	0.01	188.397	0.01	0.01	90.036	134.371	686.858	173.663	P41240	ARSGWA	DEFyRSGWA
	CSK_Y304	167.091	580.309	229.887	624.872	111.514	197.394	690.942	282.429	P41240	yLEGNN	AMEyLEGNN
	CSK_Y304A	26.1002	132.373	0.01	60.6641	141.803	576.26	784.091	229.166	P41240	ALEGNN	AMEyLEGNN
	CSK_Y416	518.5	888.631	448.977	1037.03	216.352	163.962	877.212	221.134	P41240	yEVMKN	PAVyEVMKN
	CSK_Y416A	25.1259	192.374	0.01	102.317	123.629	273.504	574.633	223.413	P41240	AEVMKN	PAVyEVMKN
	TK	MCF10A	MCF7	T47D	MDA MB231
6	FER_Y402	748.399	858.179	2493.37	1101.24	241.122	320.939	1550.9	322.354	P16591	yEEDAR	VVNyEEDAR
	FER_Y402A	12.7011	0.01	11.8091	8.69421	117.069	80.8357	852.159	215.144	P16591	AEEDAR	VVNyEEDAR
	FER_Y714	1080	1101.95	1623.67	879.332	371.445	662.831	1084.48	353.692	P16591	ySSSGL	GGVySSSGL
	FER_Y714A	4.41707	192.374	74.033	0.01	124.962	273.76	782.722	200.256	P16591	ASSSGL	GGVySSSGL
	TK	MCF10A	MCF7	T47D	MDA MB231
7	FES_Y261	522.709	1036.25	2241.07	606.733	135.631	257.517	944.267	237.061	P07332	yQGFLR	EAEyQGFLR
	FES_Y261A	63.8881	153.304	20.9491	6.04901	174.639	243.965	1354.95	195.774	P07332	AQGFLR	EAEyQGFLR
	FES_Y614	5404.27	9933.42	3472.21	2589.25	1197.29	3720.79	1229.22	589.499	P07332	ySHPNI	LKQySHPNI
	FES_Y614A	1177.02	1257.93	409.444	122.896	431.723	1117.63	892.966	227.417	P07332	ASHPNI	LKQySHPNI
	FES_Y713	1169.44	723.946	1912.44	782.432	252.635	240.378	940.703	274.589	P07332	yAASGG	DGVyAASGG
	FES_Y713A	0.01	2.68921	216.909	88.4753	143.544	128.457	882.318	279.43	P07332	AAASGG	DGVyAASGG
	FES_Y811	620.056	647.893	1154.4	922.176	226.681	328.758	1121.16	539.984	P07332	yQELQS	STIyQELQS
	FES_Y811A	51.2202	0.01	80.8475	38.265	206.663	95.0247	822.471	208.251	P07332	AQELQS	STIyQELQS
	TK	MCF10A	MCF7	T47D	MDA MB231
8	FGR_Y28	355.615	928.905	405.586	615.368	421.054	215.526	1267.68	431.204	P09769	yGAADH	FRSyGAADH
	FGR_Y28A	409.407	260.429	0.01	2.37086	132.1	214.752	722.985	142.926	P09769	AGAADH	FRSyGAADH
	FGR_Y34	882.59	1874.61	365.913	1080.25	944.169	637.338	858.042	278.398	P09769	yGPDPT	ADHyGPDPT
	FGR_Y34A	1688.66	379.976	0.01	312.781	324.82	137.491	563.936	303.264	P09769	AGPDPT	ADHyGPDPT
	FGR_Y412	1399.03	2105.46	549.217	446.146	313.95	582.245	1535.95	266.007	P09769	yNPCQG	DDEyNPCQG
	FGR_Y412A	1415.41	2045.24	178.131	279.769	322.558	1366.59	778.447	280.201	P09769	ANPCQG	DDEyNPCQG
	FGR_Y523	1981.97	2135.52	245.351	661.773	819.176	319.054	828.337	314.441	P09769	yQPGDQ	EPQyQPGDQ
	FGR_Y523A	983.692	1506.05	0.01	160.533	203.713	382.791	671.244	306.432	P09769	AQPGDQ	EPQyQPGDQ
	TK	MCF10A	MCF7	T47D	MDA MB231
9	FYN_Y28	508.326	938.995	847.615	442.82	519.763	568.567	927.15	222.39	P06241	yRYGTD	SSGyRYGTD
	FYN_Y28A	249.228	351.708	0.01	0.01	137.944	325.262	693.605	155.142	P06241	ARYGTD	SSGyRYGTD
	FYN_Y30	1607.72	2043.56	304.026	817.15	534.313	692.946	760.159	265.764	P06241	yGTDPT	GYRyGTDPT
	FYN_Y30A	157.665	18.7133	0.01	88.1554	191.814	317.343	683.213	239.657	P06241	AGTDPT	GYRyGTDPT
	FYN_Y39	68.1834	249.231	513.69	281.797	131.256	237.13	1087.71	259.8	P06241	yPSFGV	PQHyPSFGV
	FYN_Y39A	0.01	536.06	55.6503	0.01	95.8177	244.315	811.892	194.207	P06241	APSFGV	PQHyPSFGV
	TK	MCF10A	MCF7	T47D	MDA MB231
10	HCK_Y209	14894	15869.5	4381.92	4705.39	3533.08	2135.72	5464.2	839.508	P08631	yISPRS	GGFyISPRS
	HCK_Y209A	179.494	72.1786	270.102	37.8727	515.621	154.461	1065	220.003	P08631	AISPRS	GGFyISPRS
	HCK_Y330	310.451	353.077	964.081	509.553	278.784	215.135	1247.87	274.123	P08631	yIITEF	EPIyIITEF
	HCK_Y330A	142.932	83.208	0.01	0.01	339.374	383.857	728.686	173.557	P08631	AIITEF	EPIyIITEF
	HCK_Y411	1945.65	2201.99	939.274	583.59	264.411	292.398	822.381	346.084	P08631	yTAREG	DNEyTAREG
	HCK_Y411A	107.614	3.33238	206.678	2.37086	126.112	150.623	1221.32	210.428	P08631	ATAREG	DNEyTAREG
	HCK_Y51	2228.71	2189.85	3131.17	1524.83	1233.12	709.05	1916.21	425.859	P08631	yVPDPT	CPVyVPDPT
	HCK_Y51A	447.881	220.095	272.71	109.548	281.816	174.445	925.974	193.2	P08631	AVPDPT	CPVyVPDPT
	HCK_Y515	1294.47	1767.36	4088.95	1882.21	362.71	567.072	1095.45	486.701	P08631	yTATES	DDFyTATES
	HCK_Y515A	0.01	0.01	162.711	61.3853	118.363	94.5278	1100.94	459.012	P08631	ATATES	DDFyTATES
	HCK_Y522	2766.15	2759.48	1097.59	633.144	614.007	867.881	1152.32	325.852	P08631	yQQQPG	ESQyQQQP
	HCK_Y522A	257.076	132.673	403.74	62.4802	1068.28	257.247	766.853	222.614	P08631	AQQQPG	ESQyQQQP
11	ITK_Y180	227.117	345.19	789.565	578.042	193.076	205.664	894.006	359.201	Q08881	yDYQTN	IALyDYQTN
	ITK_Y180A	362.839	317.353	348.876	134.754	197.181	156.448	799.288	248.805	Q08881	ADYQTN	IALyDYQTN
	ITK_Y512	3487.96	1912.38	1309.21	886.348	383.809	329.339	1144.1	257.973	Q08881	yTSSTG	DDQyTSSTG
	ITK_Y512A	153.929	0.01	506.077	69.2633	864.29	87.646	1426.13	206.039	Q08881	ATSSTG	DDQyTSSTG
	TK	MCF10A	MCF7	T47D	MDA MB231
12	JAK1_Y1034	3734.15	5582.14	3324.77	1281.6	1278.56	1432.42	1163.25	520.955	P23458	yYTVKD	DKEyYTVKD
	JAK1_Y1034A	244.539	499.681	170.926	8.42437	191.308	2319.49	1300.58	178.022	P23458	AYTVKD	DKEyYTVKD
	JAK1_Y1035	994.193	1138.55	564.041	710.198	271.379	205.988	1043.12	447.007	P23458	yTVKDD	KEYyTVKDD
	JAK1_Y1035A	219.085	0.01	0.01	54.1591	205.935	100.646	801.728	152.964	P23458	ATVKDD	KEYyTVKDD
	JAK1_Y220	885.819	879.098	769.605	812.995	269.42	307.462	699.952	341.81	P23458	yIPETL	YKRyIPETL
	JAK1_Y220A	219.414	1090.72	172.322	52.8935	226.343	473.297	701.761	155.999	P23458	AIPETL	YKRyIPETL
	JAK1_Y3	16175.7	40196.2	27297.3	10292.2	4211.02	7091.39	6796.12	1998.65	P23458	yLNIKE	MQyLNIKE
	JAK1_Y3A	183.27	2408.08	12701.1	862.896	170.891	2094.48	3374.43	288.722	P23458	ALNIKE	MQyLNIKE
13	JAK2_Y1007	2718.87	3001.27	263.712	998.325	455.937	563.815	657.046	390.656	O60674	yYKVKE	DKEyYKVKE
	JAK2_Y1007A	57.1815	0.01	0.01	0.01	154.424	110.776	539.485	161.593	O60674	AYKVKE	DKEyYKVKE
	JAK2_Y1008	2556.29	1280.98	278.083	912.023	456.821	1001.84	705.25	442.147	O60674	yKVKEP	KEYyKVKEP
	JAK2_Y1008A	3.1754	0.01	0.01	35.697	95.1907	88.2324	766.74	168.044	O60674	AKVKEP	KEYyKVKEP
	JAK2_Y813	475.184	278.447	715.117	1239.89	228.288	115.636	831.222	346.909	O60674	yELLTE	TPDyELLTE
	JAK2_Y813A	10.2524	351.319	0.01	26.511	139.325	798.892	769.623	235.401	O60674	AELLTE	TPDyELLTE
	JAK2_Y868	839.805	804.511	231.02	492.11	228.926	319.232	828.927	191.322	O60674	yDPLQD	MCRyDPLQD
	JAK2_Y868A	873.476	1683.71	61.4704	102.007	303.808	1078.1	1147.39	268.126	O60674	ADPLQD	MCRyDPLQD
	JAK2_Y966	381.66	570.157	374.607	830.809	144.414	367.349	825.729	273.175	O60674	yLGTKR	GMEyLGTKR
	JAK2_Y966A	0.641587	0.01	0.01	36.8853	97.1592	123.717	551.886	173.374	O60674	ALGTKR	GMEyLGTKR
	JAK2_Y972	683.725	745.341	191.841	267.064	256.499	177.993	708.8	370.358	O60674	yIHRDL	TKRyIHRDL
	JAK2_Y972A	124.326	574.117	0.01	0.01	192.985	211.471	660.612	211.319	O60674	AIHRDL	TKRyIHRDL
	JAK2_Y980	849.591	992.623	115.11	582.352	290.645	896.789	985.551	398.588	O60674	yYVVRE	DKDyYVVRE
	JAK2_Y980A	268.937	428.69	0.01	62.061	320.581	167.113	728.307	200.264	O60674	AYVVRE	DKDyYVVRE
	JAK2_Y981	3117.74	1039.35	463.272	1028.15	735.697	1101.53	739.969	449.963	O60674	yVVREP	KDYyVVREP
	JAK2_Y981A	452.471	669.559	0.01	37.4912	291.676	278.414	634.259	146.134	O60674	AVVREP	KDYyVVREP
	JAK3_Y785	291.206	248.662	61.4104	771.257	188.465	188.386	700.955	396.889	P52333	yELLSD	SSDyELLSD
	JAK3_Y785A	8.71265	0.01	0.01	7.87278	111.858	97.0545	655.636	202.247	P52333	AELLSD	SSDyELLSD
14	KRCM_Y125	1391.16	2363.13	1762.43	1525.63	331.202	836.058	1258.45	441.804	P06732	yVLSSR	DPNyVLSSR
	KRCM_Y125A	100.256	0.01	0.01	0.360875	624.651	103.495	662.723	171.151	P06732	AVLSSR	DPNyVLSSR
	KRCM_Y173	1389.52	2080.9	1052.81	1101.36	428.964	1154.08	1027.16	319.874	P06732	yYPLKS	KGKyyPLKS
	KRCM_Y173A	53.3057	199.561	0.01	4.06858	125.359	468.726	540.389	243.742	P06732	AYPLKS	KGKyyPLKS
	KRCM_Y174	1194.94	638.849	303.802	366.452	453.155	882.157	930.398	249.211	P06732	yPLKSM	GKYyPLKSM
	KRCM_Y174A	25.474	192.374	0.01	30.0329	100.759	271.621	486.134	279.566	P06732	APLKSM	GKYyPLKSM
15	KS6B1_Y62	105.014	319.72	0.01	370.535	216.215	246.411	679.797	252.696	P23443	yELGME	VGPyELGME
	KS6B1_Y62A	11.7329	18.4336	0.01	0.01	110.46	109.602	610.767	182.507	P23443	AELGME	VGPyELGME
	TK	MCF10A	MCF7	T47D	MDA MB231
16	LCK_Y192	14476	26133.1	4712.15	3382.61	2878.22	6918.17	1083.86	499.21	P06239	yISPRI	GGFyISPRI
	LCK_Y192A	345.142	224.845	0.01	68.8317	597.078	153.355	842.074	189.152	P06239	AISPRI	GGFyISPRI
	LCK_Y505	4592.74	4802.5	741.301	924.428	726.259	496.317	865.899	277.439	P06239	yQPQPG	EGQyQPQP
	LCK_Y505A	268.56	518.886	19.0824	85.2543	206.109	210.627	733.257	185.255	P06239	AQPQPG	EGQyQPQP
	TK	MCF10A	MCF7	T47D	MDA MB231
17	LYN_Y193	1156.04	2497.1	1261.5	347.278	486.987	522.418	928.121	606.668	P07948	yYISPR	NGGyYISPR
	LYN_Y193A	96.2187	270.78	0.01	2.37086	153.146	271.664	729.934	136.824	P07948	AYISPR	NGGyYISPR
	LYN_Y265	5120.31	11742.9	13919.3	2572.23	985.799	1942.38	4221.97	664.297	P07948	yYNNST	WMGyYNNST
	LYN_Y265A	422.13	1050.59	291.238	52.7387	257.976	305.382	825.884	260.511	P07948	AYNNST	WMGyYNNST
	LYN_Y306	1561.01	3492.15	547.271	530.642	284.753	779.606	1021.95	284.302	P07948	yAVVTR	VRLyAVVTR
	LYN_Y306A	10.0979	14.3383	19.5124	98.6757	106.02	117.413	887.275	184.783	P07948	AAVVTR	VRLyAVVTR
	LYN_Y316	328.411	432.117	722.969	382.217	236.64	165.357	1339.48	268.872	P07948	yIITEY	EPIyIITEY
	LYN_Y316A	19.6731	286.937	34.3919	2.37086	312.454	503.69	905.325	217.273	P07948	AIITEY	EPIyIITEY
	LYN_Y32	5142.14	2645.49	2784.46	1851.91	917.048	1500.04	982.026	414.143	P07948	yVRDPT	RTIyVRDPT
	LYN_Y32A	204.674	258.834	136.485	0.01	167.838	256.628	836.674	192.665	P07948	AVRDPT	RTIyVRDPT
	LYN_Y473	799.452	1076.18	532.221	224.818	163.225	295.737	1024.92	398.116	P07948	yDIMKM	DELyDIMKM
	LYN_Y473A	54.8684	13.6217	161.226	12.5281	131.443	132.454	841.828	141.418	P07948	ADIMKM	DELyDIMKM
18	P55G_Y341	1474.17	372.382	66.5407	624.015	1576.2	303.671	873.997	343.649	Q92569	yFINEE	DENyFINEE
	P55G_Y341A	0.01	217.007	0.01	116.173	87.0713	437.318	853.577	225.478	Q92569	AFINEE	DENyFINEE
19	P85A_Y452	1152.26	2385.35	1204.96	1175.69	290.324	470.731	773.144	375.033	P27986	yNTQFQ	LHEyNTQFQ
	P85A_Y452A	570.426	3957.05	953.466	2153.6	215.72	6286.95	798.171	5067.31	P27986	ANTQFQ	LHEyNTQFQ
	P85A_Y467	506.678	932.591	509.414	878.983	165.067	262.701	944.439	390.457	P27986	yEEYTR	DRLyEEYTR
	P85A_Y467A	648.357	282.63	0.01	15.1316	846.031	191.917	724.622	267.123	P27986	AEEYTR	DRLyEEYTR
	P85A_Y508	997.243	1474.71	494.562	488.707	210.829	1603.13	796.264	566.069	P27986	yIEKFK	SKEyIEKFK
	P85A_Y508A	0.01	192.374	0.01	53.1613	96.8696	271.722	686.011	189.775	P27986	AIEKFK	SKEyIEKFK
	P85A_Y530	521.195	634.3	837.366	1117.59	584.66	202.301	854.782	329.654	P27986	yDKLKS	MHNyDKLKS
	P85A_Y530A	0.01	0.01	0.01	47.9062	81.2087	87.2707	708.045	211.702	P27986	ADKLKS	MHNyDKLKS
	P85A_Y556	1308.56	1608.93	912.627	1014.56	250.749	414.059	1059.78	336.507	P27986	yREIDK	AAEyREIDK
	P85A_Y556A	57.6863	146.314	0.01	43.3637	167.622	419.212	810.458	166.225	P27986	AREIDK	AAEyREIDK
	P85A_Y580	14.9549	24.9155	106.247	638.682	111.699	139.242	842.875	316.151	P27986	yLMWLT	RDQyLMWLT
	P85A_Y580A	1.14952	30.4217	0.01	0.01	95.7102	285.016	524.497	185.353	P27986	ALMWLT	RDQyLMWLT
	P85A_Y607	350.097	597.18	0.01	782.146	152.932	313.703	821.912	342.465	P27986	ySLVED	EDQySLVED
	P85A_Y607A	91.5515	251.616	0.01	23.4329	198.065	524.922	890.07	155.062	P27986	ASLVED	EDQySLVED
	P85A_Y688	1676.27	1121.94	188.279	845.924	711.316	305.927	841.398	335.55	P27986	ySSLKE	YNLySSLKE
	P85A_Y688A	0.09	0.01	0.01	24.0156	91.9904	107.77	702.382	174.981	P27986	ASSLKE	YNLySSLKE
	P85B_Y467	3399.42	4553.88	0.01	1349.3	461.193	1173.24	671.512	325.368	O00459	yTRTSQ	YEEyTRTSQ
	P85B_Y467A	52.6206	19.6938	322.952	203.265	123.408	452.67	792.544	212.521	O00459	ATRTSQ	YEEyTRTSQ
	P85B_Y605	216.51	243.763	0.01	436.069	205.919	176.434	889.602	292.295	O00459	yALMED	EDQyALMED
	P85B_Y605A	111.296	24.7695	0.01	35.6196	173.067	271.435	701.698	267.699	O00459	AALMED	EDQyALMED
	TK	MCF10A	MCF7	T47D	MDA MB231
20	PTK6_Y114	1314.79	1228.86	1045.65	1106.42	260.019	1052.91	796.716	584.518	Q13882	yVLSVR	SADyVLSVR
	PTK6_Y114A	0.01	6.14544	0.01	0.01	85.3542	119.947	588.723	188.215	Q13882	AVLSVR	SADyVLSVR
	PTK6_Y342	700.83	301.726	95.4148	701.825	759.05	193.994	787.596	262.415	Q13882	yLSHDH	EDVyLSHDH
	PTK6_Y342A	278.594	0.01	0.01	47.3972	580.665	213.72	683.784	191.439	Q13882	ALSHDH	EDVyLSHDH
	PTK6_Y351	421.115	718.989	133.409	645.348	278.768	2084.72	769.437	474.531	Q13882	yKWTAP	NIPyKWTAP
	PTK6_Y351A	119.204	473.116	0.01	54.0173	221.351	528.21	766.478	231.193	Q13882	AKWTAP	NIPyKWTAP
	PTK6_Y447	9796.62	17148.4	19393.5	12442.4	3349.92	1045.04	4488.08	1237.08	Q13882	yENPTG	FTSyENPT
	PTK6_Y447A	84.5407	340.203	81.1641	142.455	157.089	161.988	875.542	243.221	Q13882	AENPTG	FTSyENPT
21	PTK7_Y872	113.423	81.538	1.84994	488.116	128.954	145.459	755.049	382.475	Q13308	yMVLEY	EPHyMVLEY
	PTK7_Y872A	0.01	100.704	0.01	8.27754	84.4837	432.325	1152.92	174.61	Q13308	AMVLEY	EPHyMVLEY
	TK	MCF10A	MCF7	T47D	MDA MB231
22	RYK_Y452	1645.58	1344.7	328.632	640.836	603.801	442.083	842.924	304.551	P34925	yLARRE	GMSyLARRE
	RYK_Y452A	80.4276	299.937	0.01	2.37086	186.672	570.998	505.413	245.889	P34925	ALARRE	GMSyLARRE
	RYK_Y492	59.9104	122.544	68.4066	472.747	120.752	214.568	658.632	336.354	P34925	yHCLGD	PMDyHCLGD
	RYK_Y492A	0.01	79.6781	0.01	0.01	93.7229	306.668	969.582	232.991	P34925	AHCLGD	PMDyHCLGD
	RYK_Y556	5293.6	6519.59	1098.39	1746.4	1114.79	4209.2	935.407	647.978	P34925	yRIAQP	KDGyRIAQP
	RYK_Y556A	161.607	0.01	24.9092	357.652	272.257	150.823	763.421	1685.51	P34925	ARIAQP	KDGyRIAQP
	TK	MCF10A	MCF7	T47D	MDA MB231
23	SRC_Y187	44.9737	108.102	425.184	619.721	386.15	133.369	869.043	315.814	P12931	yCLSVS	KGAyCLSVS
	SRC_Y187A	0.01	9.0169	106.345	0.01	102.043	149.018	767.48	183.549	P12931	ACLSVS	KGAyCLSVS
	SRC_Y216	4699.43	9465.43	3810.9	1438.41	551.745	3571.68	1094.88	333.603	P12931	yITSRT	GGFyITSRT
	SRC_Y216A	0.01	0.01	37.4046	15.6086	82.3951	124.533	790.13	194.806	P12931	AITSRT	GGFyITSRT
	SRC_Y338	268.621	224.856	595.489	410.301	187.817	151.916	1027.27	234.38	P12931	yIVTEY	EPIyIVTEY
	SRC_Y338A	143.032	97.5822	5.97636	33.8972	598.556	149.556	901.9	260.318	P12931	AIVTEY	EPIyIVTEY
	SRC_Y439	59.8446	395.013	562.327	454.152	160.087	205.751	1244.17	378.589	P12931	yGRFTI	AALyGRFTI
	SRC_Y439A	34.6808	192.76	0.01	19.3211	167.912	271.503	652.752	180.547	P12931	AGRFTI	AALyGRFTI
	SRC_Y522	738.601	537.536	1105.88	1208.15	176.848	179.174	935.468	359.944	P12931	yFTSTE	LEDyFTSTE
	SRC_Y522A	13.88	120.568	0.01	89.8205	103.965	141.205	834.762	265.987	P12931	AFTSTE	LEDyFTSTE
	SRC_Y530	1379.4	1450.26	585.703	643.426	301.976	543.543	921.46	661.33	P12931	yQPGEN	EPQyQPGEN
	SRC_Y530A	521.999	421.3	192.109	97.3662	869.551	222.723	989.198	167.871	P12931	AQPGEN	EPQyQPGEN
	SRC_Y93	193.09	532.24	707.726	401.515	161.184	227.879	888.834	320.547	P12931	yDYESR	VALyDYEsR
	SRC_Y93A	307.686	249.819	190.849	0.01	208.025	253.074	843.959	155.775	P12931	ADYESR	VALyDYEsR
	TK	MCF10A	MCF7	T47D	MDA MB231
24	SYK_Y296	1740.07	5200.39	1609.02	2254.69	369.066	797.558	1071.48	708.624	P43405	ySFPKP	IKSySFPKP
	SYK_Y296A	133.264	142.837	0.01	121.704	159.688	342.261	782.299	245.708	P43405	ASFPKP	IKSySFPKP
	SYK_Y323	1003.24	1122.68	714.943	1390.49	156.246	404.713	1079.76	358.767	P43405	yEPELA	FNPyEPELA
	SYK_Y323A	360.254	28.1479	0.01	225.694	295.986	113.883	700.139	214.271	P43405	AEPELA	FNPyEPELA
	SYK_Y348	4505.96	7538.25	3473.72	5147.28	1077.13	709.367	1399.28	733.705	P43405	yESPYA	TEVyESPYA
	SYK_Y348A	476.371	668.147	0.01	72.5924	338.98	357.273	798.369	200.566	P43405	AESPYA	TEVyESPYA
	SYK_Y352	2136.99	2808.63	0.01	466.735	565.047	263.454	843.142	423.942	P43405	yADPEE	ESPyADPEE
	SYK_Y352A	290.675	45.9217	0.01	7.8756	247.66	122.698	497.329	275.619	P43405	AADPEE	ESPyADPEE
	SYK_Y525	1631.13	3860.85	2041.98	1781.19	765.148	569.496	1290.58	354.681	P43405	yYKAQT	DENyYKAQT
	SYK_Y525A	47.6107	199.993	81.9747	129.646	405.245	309.866	747.405	258.711	P43405	AYKAQT	DENyYKAQT
	SYK_Y526	3811.45	2336.48	1072.41	931.602	424.826	571.888	749.167	462.163	P43405	yKAQTH	ENYyKAQTH
	SYK_Y526A	0.01	0.01	114.651	282.253	108.93	243.464	759.736	202.945	P43405	AKAQTH	ENYyKAQTH
	SYK_Y546	19.63	369.055	1276.95	768.868	111.54	322.759	787.142	263.401	P43405	yYKFSS	CINyYKFSS
	SYK_Y546A	38.9324	4.04211	0.01	0.793415	201.945	125.787	622.636	181.922	P43405	AYKFSS	CINyYKFSS
25	TEC_Y206	73.4567	0.01	0.01	536.214	181.561	144.512	527.515	294.4	P42680	yYLILE	GQEyYLILE
	TEC_Y206A	154.675	0.01	0.01	7.00896	481.672	259.367	560.999	193.268	P42680	AYLILE	GQEyYLILE
	TEC_Y519	2623.41	3118.97	1468.25	1271.12	908.244	1024.62	869.81	283.575	P42680	yTSSSG	DDQyTSSSG
	TEC_Y519A	0.01	0.01	0.01	2.37086	115.81	108.519	660.444	232.658	P42680	ATSSSG	DDQyTSSSG
26	TNK1_Y277	570.435	1822	1953.98	983.422	263.886	316.953	1193.56	432.699	Q13470	yVMGGP	RGRyVMGGP
	TNK1_Y277A	213.458	229.131	180.729	13.2952	729.211	270.682	837.368	219.249	Q13470	AVMGGP	RGRyVMGGP
	TNK1_Y661	1407.34	3060.55	2582.92	1427.7	397.14	1155.57	1445.21	423.266	Q13470	yVLARP	ASRyVLARP
	TNK1_Y661A	198.137	379.262	323.423	3.04854	190.763	370.5	1948.15	262.51	Q13470	AVLARP	ASRyVLARP
27	TXK_Y420	494.724	1204.71	1858.27	938.36	364.777	394.45	919.633	383.082	P42681	yVSSFG	DDEyVSSFG
	TXK_Y420A	66.1621	207.47	260.546	0.01	151.837	203.427	897.408	175.927	P42681	AVSSFG	DDEyVSSFG
	TXK_Y91	512.727	1937.88	894.986	474.467	335.922	701.257	845.771	345.705	P42681	yDFLPR	KALyDFLPR
	TXK_Y91A	107.492	208.699	0.01	27.4232	136.508	258.503	686.764	208.418	P42681	ADFLPR	KALyDFLPR
28	YES_Y222	355.126	179.206	199.468	376.84	231.674	222.129	673.396	334.032	P07947	yYITTR	NGGyYITTR
	YES_Y222A	6.62618	0.01	0.01	0.01	155.123	98.167	451.61	210.343	P07947	AYITTR	NGGyYITTR
	YES_Y32	1236.9	809.977	3314.94	2251.02	447.686	270.46	1153.03	430.272	P07947	yGAEPT	VSHyGAEPT
	YES_Y32A	26.8995	10.9954	1037.62	357.813	119.893	103.454	783.853	467.411	P07947	AGAEPT	VSHyGAEPT
	YES_Y345	227.054	342.131	64.5269	633.293	236.114	334.286	750.555	323.949	P07947	yIVTEF	EPIyIVTEF
	YES_Y345A	0.01	273.53	143.41	0.01	107.207	619.288	2511.42	272.108	P07947	AIVTEF	EPIyIVTEF
	TK	MCF10A	MCF7	T47D	MDA MB231
29	ZAP70_Y292	972.326	981.506	1234.73	1009.35	1046.62	281.763	862.013	325.871	P43403	yTPEPA	SDGyTPEPA
	ZAP70_Y292A	334.957	801.831	63.761	257.069	548.175	359.366	1663.63	270.932	P43403	ATPEPA	SDGyTPEPA
	ZAP70_Y474	617.487	992.768	338.312	536.677	164.072	408.751	809.899	623.606	P43403	yAKISD	NRHyAKISD
	ZAP70_Y474A	0.01	0.01	0.01	25.1267	138.058	138.399	1713.46	202.624	P43403	AAKISD	NRHyAKISD
	ZAP70_Y492	1174.15	4693.96	1991.87	1294.67	265.767	525.48	1226.65	373.903	P43403	yYTARS	DDSyYTARS
	ZAP70_Y492A	53.0474	65.0774	0.01	71.9674	166.135	302.994	1178.45	348.288	P43403	AYTARS	DDSyYTARS
	ZAP70_Y493	1635.01	2457.72	1529.11	1059.15	902.981	616.317	1122.1	412.21	P43403	yTARSA	DSYyTARSA
	ZAP70_Y493A	0.01	192.374	0.01	49.7841	92.452	272.659	774.407	385.601	P43403	ATARSA	DSYyTARSA
	p59Fyn_Y132	463.164	1220.56	1056.91	673.578	535.299	923.694	1133.48	248.39	P06241	yIPSNY	ETGyIPSNY
	p59Fyn_Y132A	89.1837	685.816	0.01	53.7591	125.969	200.595	549.854	365.559	P06241	AIPSNY	ETGyIPSNY

## Sheet: Signaling Adaptors
	Binding data for all pY motif for selected signaling adaptor proteins
S.No		GRB2 Binding values				Standard deviation of each observation for columns C, D, E and F
S no	Adaptor	MCF10A	MCF7	T47D	MDA MB231	MCF10A	MCF7	T47D	MDA MB231	Reporter Control Type	Reporter Sequence (N' to C')	Note
107	BLNK_Y178	4404.81	3286.24	1283.5	1421.58	831.008	1337.83	1075.51	375.937	Q8WV28	yVVPVE	EADyVVPVE
108	BLNK_Y178A	258.018	370.917	61.938	28.8328	518.308	425.552	1065.93	241.301	Q8WV28	AVVPVE	EADyVVPVE
109	BLNK_Y189	4082.42	6477.65	1491	2027.26	952.641	1470.78	1045.05	396.085	Q8WV28	yIHPTE	DENyIHPTE
110	BLNK_Y189A	327.448	483.054	325.714	53.4147	245.577	173.109	1980.01	279.763	Q8WV28	AIHPTE	DENyIHPTE
111	BLNK_Y72	4040.7	6650.33	13530.4	9887.78	759.882	1471.95	3124.34	824.652	Q8WV28	yENPDE	DSDyENPDE
112	BLNK_Y72A	164.115	224.369	18.5126	36.6281	158.956	413.149	788.039	349.219	Q8WV28	AENPDE	DSDyENPDE
113	BLNK_Y84	3611.87	5581.56	1887.8	1812.3	1307	801.952	1583.71	378.12	Q8WV28	yVMPAE	SEMyVMPAE
114	BLNK_Y84A	218.131	88.2967	0.01	10.1491	221.855	163.416	665.557	272.461	Q8WV28	AVMPAE	SEMyVMPAE
115	BLNK_Y96	4635.26	2917.22	2457.36	2839.38	873.263	2610.96	1251.93	758.717	Q8WV28	yEPPPV	DDSyEPPPV
116	BLNK_Y96A	221.274	295.282	0.01	87.2902	165.501	182.984	888.697	238.518	Q8WV28	AEPPPV	DDSyEPPPV
	Adaptor	MCF10A	MCF7	T47D	MDA MB231
497	GRB10_Y404	26460.9	23001.9	33230.2	9281.29	4210.78	6231.49	12377	1357.05	Q13322	yQNYRI	MLLyQNYRI
498	GRB10_Y404A	519.926	974.302	104.969	277.636	340.447	441.032	630.069	231.762	Q13322	AQNYRI	MLLyQNYRI
499	GRB10_Y67	572.145	718.44	2224.52	846.524	313.97	427.7	1485.08	237.143	Q13322	ySACSM	ESLySACSM
500	GRB10_Y67A	113.353	0.01	131.746	18.046	113.706	133.639	1480.17	396.445	Q13322	ASACSM	ESLySACSM
	Adaptor	MCF10A	MCF7	T47D	MDA MB231
501	GRB2_Y160	502.637	344.232	5377.02	1147.47	194.927	247.989	1381.68	396.733	P62993	yVQALF	QPTyVQALF
502	GRB2_Y160A	0.01	7.8919	2378.12	150.857	105.354	187.62	1094	220.2	P62993	AVQALF	QPTyVQALF
503	GRB2_Y209	16022.2	33623.2	7218.14	5612.53	4106.33	9819.57	2721.12	675.686	P62993	yVTPVN	PRNyVTPVN
504	GRB2_Y209A	7230.64	5040.71	384.457	261.42	833.399	1346.42	1137.11	366.756	P62993	AVTPVN	PRNyVTPVN
	Adaptor	MCF10A	MCF7	T47D	MDA MB231
505	GRB7_Y107	478.65	240.225	622.926	590.144	198.784	186.709	1743.66	336.773	Q14451	ySEDGA	VKVySEDGA
506	GRB7_Y107A	89.9084	0.01	9.83563	2.37086	154.139	86.1535	927.157	213.692	Q14451	ASEDGA	VKVySEDGA
	Adaptor	MCF10A	MCF7	T47D	MDA MB231
693	NCK1_Y105	405.587	934.559	1718.02	840.295	233.075	204.598	1096.77	376.223	P16333	yDLNMP	ERLyDLNMP
694	NCK1_Y105A	131.551	163.495	58.1828	56.8642	195.956	177.443	858.829	182.197	P16333	ADLNMP	ERLyDLNMP
695	NCK1_Y268	4427.01	14062	3325.73	1537.94	708.82	3926.29	1358.2	426.67	P16333	yIRPSL	QCDyIRPSL
696	NCK1_Y268A	349.19	2512.84	153.37	34.6006	410.838	463.547	1012.83	247.279	P16333	AIRPSL	QCDyIRPSL
	Adaptor	MCF10A	MCF7	T47D	MDA MB231
697	NCK2_Y110	1071.5	1392.99	584.754	523.618	283.904	547.343	856.614	459.169	O43639	yDLNIP	DRIyDLNIP
698	NCK2_Y110A	393.041	472.334	48.6895	46.5014	241.382	308.718	931.506	217.995	O43639	ADLNIP	DRIyDLNIP
	Adaptor	MCF10A	MCF7	T47D	MDA MB231
819	PLCG1_Y1253	1326.89	2937.15	1984.39	1182.8	294.854	626.883	1042.43	384.463	P19174	yQQPFE	ESRyQQPFE
820	PLCG1_Y1253A	223.432	302.867	0.01	41.5281	205.739	200.419	858.271	176.712	P19174	AQQPFE	ESRyQQPFE
821	PLCG1_Y379	208.44	145.415	411.63	369.828	267.569	219.671	804.742	347.154	P19174	yHGHTL	PVIyHGHTL
822	PLCG1_Y379A	19.7917	291.56	0.01	2.72455	121.236	193.263	791.778	258.739	P19174	AHGHTL	PVIyHGHTL
823	PLCG1_Y472	2384.82	1823.15	1539.76	1339.07	1065.87	304.104	1350.39	517.227	P19174	yEEVPT	GSAyEEVPT
824	PLCG1_Y472A	242.343	141.207	176.431	0.01	190.272	170.742	1589.78	255.379	P19174	AEEVPT	GSAyEEVPT
825	PLCG1_Y481	824.506	11700.8	2201.94	1145.61	250.344	8122.63	1725.77	422.339	P19174	ySENDI	SMMySENDI
826	PLCG1_Y481A	263.613	78.7808	0.01	65.0329	192.709	131.923	680.66	183.697	P19174	ASENDI	SMMySENDI
827	PLCG1_Y506	7.3717	134.783	140.003	144.748	90.4952	352.997	764.764	228.106	P19174	yPHYFV	HEWyPHYFV
828	PLCG1_Y506A	23.4059	15.1121	63.2448	14.3339	144.156	228.254	800.122	252.128	P19174	APHYFV	HEWyPHYFV
829	PLCG1_Y771	241.355	175.573	516.68	470.194	109.515	144.872	870.605	245.755	P19174	yGALYE	EPDyGALYE
830	PLCG1_Y771A	56.2483	263.256	9.005	0.01	154.004	218.468	738.44	190.156	P19174	AGALYE	EPDyGALYE
831	PLCG1_Y775	2798	3283.75	1410.05	636.848	525.948	862.733	1709.21	358.975	P19174	yEGRNP	GALyEGRNP
832	PLCG1_Y775A	498.577	473.16	627.149	76.5971	265.725	191.18	999.699	249.91	P19174	AEGRNP	GALyEGRNP
833	PLCG1_Y783	2294.8	2328.43	933.567	1071.17	1371.25	406.462	804.183	324.267	P19174	yVEANP	PGFyVEANP
834	PLCG1_Y783A	330.065	24.0769	0.01	64.4971	742.269	111.72	771.617	326.26	P19174	AVEANP	PGFyVEANP
835	PLCG1_Y977	1151.97	1636.74	2695.21	1035.52	315.224	350.955	1362.55	369.386	P19174	yRDMSS	RACyRDMSS
836	PLCG1_Y977A	361.369	396.03	36.9157	102.402	299.633	179.055	965.778	368.134	P19174	ARDMSS	RACyRDMSS
	Adaptor	MCF10A	MCF7	T47D	MDA MB231
837	PLCG2_Y1197	1485.09	2899	957.332	661.205	277.5	959.724	3425.96	260.327	P16885	ySSCRQ	EELySSCRQ
838	PLCG2_Y1197A	286.239	75.9117	237.084	193.825	175.472	140.79	1116.04	281.313	P16885	ASSCRQ	EELySSCRQ
839	PLCG2_Y1217	1830.22	1716.35	223.043	1015.41	512.238	400.127	816.153	515.969	P16885	yDTHQN	LFLyDTHQN
840	PLCG2_Y1217A	321.738	354.804	32.9276	143.885	171.595	301.704	816.069	273.875	P16885	ADTHQN	LFLyDTHQN
841	PLCG2_Y1245	971.087	944.32	191.349	600.872	298.419	329.589	895.01	317.431	P16885	yQEKCN	LQLyQEKCN
842	PLCG2_Y1245A	298.576	124.709	0.01	32.2911	238.52	129.996	666.724	199.366	P16885	AQEKCN	LQLyQEKCN
843	PLCG2_Y733	1765.84	1657.82	94.3832	563.499	564.342	602.191	874.901	386.16	P16885	yPVTPE	RLRyPVTPE
844	PLCG2_Y733A	926.07	1446.81	0.01	101.386	235.359	211.016	699.191	211.9	P16885	APVTPE	RLRyPVTPE
845	PLCG2_Y743	908.895	2050.05	217.134	534.662	1464.91	446.294	652.367	227.589	P16885	yNMERD	LERyNMERD
846	PLCG2_Y743A	2757.57	11251.9	1036.17	681.872	1058.1	2019.66	2408	305.314	P16885	ANMERD	LERyNMERD
847	PLCG2_Y753	1388.64	2512.59	122.365	401.11	403.732	328.53	749.151	315.941	P16885	yDVSRM	NSLyDVSRM
848	PLCG2_Y753A	601.846	2431.98	0.01	33.5689	352.429	276.658	624.223	192.287	P16885	ADVSRM	NSLyDVSRM
849	PLCG2_Y759	2817.46	4489.65	640.059	2321.77	480.559	492.359	1004.7	462.669	P16885	yVDPSE	SRMyVDPSE
850	PLCG2_Y759A	309.078	84.1049	0.01	13.5363	723.164	265.241	614.046	318.853	P16885	AVDPSE	SRMyVDPSE
	Adaptor	MCF10A	MCF7	T47D	MDA MB231
871	PTN11_Y263	1845.5	1340.53	708.77	380.972	447.815	515.963	891.991	479.304	Q06124	ySRKEG	KLLySRKEG
872	PTN11_Y263A	13.9217	0.01	0.01	18.0487	223.024	299.92	1785.8	355.901	Q06124	ASRKEG	KLLySRKEG
873	PTN11_Y279	49343.5	54709.6	34959	13126.7	9335.57	11951.7	12962.3	3607.62	Q06124	yKNILP	KNRykNILP
874	PTN11_Y279A	0.01	0.01	205.303	154.15	88.9391	248.754	776.101	220.493	Q06124	AKNILP	KNRykNILP
875	PTN11_Y304	25368.3	44375.2	19112.7	9107.23	4961.13	5152.91	4949.51	2565.23	Q06124	yINANI	VSDyINANI
876	PTN11_Y304A	180.069	203.736	22.2133	146.317	148.02	188.844	559.675	220.184	Q06124	AINANI	VSDyINANI
877	PTN11_Y327	1557.79	1622.56	383.941	711.265	204.412	422.183	897.036	333.885	Q06124	yIATQG	KKSyIATQG
878	PTN11_Y327A	29.3406	5.72548	0.01	91.8364	137.841	127.595	641.144	244.83	Q06124	AIATQG	KKSyIATQG
879	PTN11_Y515	366.361	268.36	4346.87	1217.75	278.686	131.592	1548.24	449.999	Q06124	yRFIYM	EAQyRFIYM
880	PTN11_Y515A	79.5883	443.849	3.38	116.713	440.609	2320.66	739.647	498.359	Q06124	ARFIYM	EAQyRFIYM
881	PTN11_Y546	22900.1	41429.9	41982.2	9691.64	2737.75	6086.11	15656.7	874.563	Q06124	yTNIKY	GHEyTNIKY
882	PTN11_Y546A	175.993	169.86	218.202	78.8793	348.934	118.888	991.788	336.725	Q06124	ATNIKY	GHEyTNIKY
883	PTN11_Y584	41697.2	54037.2	39003.2	27969.9	6256.24	5872.22	12934.3	3794.41	Q06124	yENVGL	ARVyENVGL
884	PTN11_Y584A	61.7295	15.9897	37.374	110.717	155.73	128.17	729.214	250.132	Q06124	AENVGL	ARVyENVGL
885	PTN11_Y62	113.32	369.164	843.776	486.441	226.094	2001.16	1507.93	297.114	Q06124	yYDLYG	TGDyYDLYG
886	PTN11_Y62A	37.494	0.01	91.9849	0.01	257.02	210.832	966.971	212.435	Q06124	AYDLYG	TGDyYDLYG
887	PTN11_Y63	53.7883	224.495	7.16017	255.983	109.359	242.758	768.134	245.277	Q06124	yDLYGG	GDYyDLYGG
888	PTN11_Y63A	128.861	7.54278	0.01	2.37086	168.387	104.492	659.893	274.155	Q06124	ADLYGG	GDYyDLYGG
889	PTN11_Y66	688.427	994.255	278.884	589.245	329.851	283.018	875.012	384.839	Q06124	yGGEKF	YDLyGGEKF
890	PTN11_Y66A	183.756	27.7762	0.01	80.7352	151.63	137.534	769.395	330.007	Q06124	AGGEKF	YDLyGGEKF
	Adaptor	MCF10A	MCF7	T47D	MDA MB231
891	PTN6_Y377	331.011	568.206	338.088	404.65	216.782	246.64	891.187	251.888	P29350	ySVTNC	YGPySVTNC
892	PTN6_Y377A	86.2239	167.465	296.98	0.01	152.218	140.261	2655.24	171.494	P29350	ASVTNC	YGPySVTNC
893	PTN6_Y509	1472.18	1807.07	1712.56	994.642	535.412	427.668	1026.08	427.366	P29350	yVAIAQ	KFIyVAIAQ
894	PTN6_Y509A	0.01	192.374	460.206	70.8483	91.3772	281.776	1085.48	198.653	P29350	AVAIAQ	KFIyVAIAQ
895	PTN6_Y536	3420.7	9757.09	18833.4	3174.36	1894.61	1883.74	6155.92	3242.96	P29350	yGNITY	ESEyGNITY
896	PTN6_Y536A	1628.43	3638.55	6563.85	464.63	641.64	917.013	3594.57	317.487	P29350	AGNITY	ESEyGNITY
897	PTN6_Y564	18921.2	30395.4	23850.4	20110.8	6060.9	9468.11	9212.65	3718.59	P29350	yENLHT	EDVyENLHT
898	PTN6_Y564A	241.286	0.01	363.502	176.379	286.848	109.893	1073.36	526.628	P29350	AENLHT	EDVyENLHT
	Adaptor	MCF10A	MCF7	T47D	MDA MB231
993	SH22A_Y216	2504.54	3954.22	1535.44	1892.69	359.915	547.287	1018.76	343.095	Q9NP31	ySPIIK	NPQySPIIK
994	SH22A_Y216A	0.01	328.667	330.443	137.039	83.8716	357.899	1841.39	166.147	Q9NP31	ASPIIK	NPQySPIIK
995	SH22A_Y280	2051.56	2499.09	3.66051	802.325	448.246	510.458	798.123	403.395	Q9NP31	yNEPDE	NPIyNEPDE
996	SH22A_Y280A	221.021	754.337	0.01	59.9436	112.31	1137.8	837.368	278.616	Q9NP31	ANEPDE	NPIyNEPDE
997	SH22A_Y290	748.569	1348.41	71.6552	334.952	423.854	1242.88	821.32	343.304	Q9NP31	yAMGRG	IAFyAMGRG
998	SH22A_Y290A	11.7585	0.01	0.01	40.7744	86.6152	95.3806	860.171	222.765	Q9NP31	AAMGRG	IAFyAMGRG
999	SH22A_Y305	600.026	639.176	251.398	701.793	284.259	352.267	885.121	301.226	Q9NP31	yVEVED	SNIyVEVED
1000	SH22A_Y305A	153.179	386.535	0.01	2.37086	227.531	910.071	735.199	300.515	Q9NP31	AVEVED	SNIyVEVED
1001	SH22A_Y39	3173.57	3751.01	2836.64	1389.79	713.889	1419.12	1005.35	1481.66	Q9NP31	yTAASP	NLGyTAASP
1002	SH22A_Y39A	24.8327	37.3907	0.01	0.01	110.344	468.717	581.146	235.806	Q9NP31	ATAASP	NLGyTAASP
	Adaptor	MCF10A	MCF7	T47D	MDA MB231
1003	SH2D3A_Y231	307.125	241.051	86.6982	637.872	180.072	158.931	772.83	398.03	Q9BRG2	yCELVP	PPTyCELVP
1004	SH2D3A_Y231A	151.738	1716.21	0.01	42.8317	134.706	5075.47	763.784	218.401	Q9BRG2	ACELVP	PPTyCELVP
1005	SH2D3A_Y95	405.267	896.532	0.01	72.3496	184.053	295.595	528.208	205.502	Q9BRG2	yMTGRR	VHSyMTGRR
1006	SH2D3A_Y95A	55.5467	0.01	0.01	0.01	125.284	108.46	455.105	179.841	Q9BRG2	AMTGRR	VHSyMTGRR
	Adaptor	MCF10A	MCF7	T47D	MDA MB231
1007	SH2D3C_Y183	196.742	101.457	1092.59	638.997	156.3	156.9	704.599	355.409	Q8N5H7	yVKFSK	GSDyVKFSK
1008	SH2D3C_Y183A	0.01	0.01	0.01	2.40536	90.3818	91.7696	546.365	288.655	Q8N5H7	AVKFSK	GSDyVKFSK
1009	SH2D3C_Y495	755.122	917.855	461.69	678.274	220.822	539.963	1059.33	381.69	Q8N5H7	yCQLQP	SGHyCQLQP
1010	SH2D3C_Y495A	122.488	385.219	73.9871	124.619	107.119	143.078	703.812	248.746	Q8N5H7	ACQLQP	SGHyCQLQP
1011	SH2D3C_Y793	1572.7	1525.23	1072.47	1042.67	591.706	224.907	956.547	336.93	Q8N5H7	yHTNAE	GGLyHTNAE
1012	SH2D3C_Y793A	146.107	213.759	0.01	0.01	155.628	597.699	916.115	189.795	Q8N5H7	AHTNAE	GGLyHTNAE
	Adaptor	MCF10A	MCF7	T47D	MDA MB231
1013	SHC1_Y349	3230.45	5232.16	13497.7	3079.03	538.188	424.068	3437.02	539.769	P29353	yYNDFP	DHQyYNDFP
1014	SHC1_Y349A	70.0548	971.86	34.3026	72.638	103.815	657.819	788.858	243.082	P29353	AYNDFP	DHQyYNDFP
1015	SHC1_Y350	565.784	1070.67	991.573	487.748	728.886	449.679	999.916	368.312	P29353	yNDFPG	HQYyNDFPG
1016	SHC1_Y350A	623.528	2443.86	163.999	79.1824	286.995	399.076	793.962	154.079	P29353	ANDFPG	HQYyNDFPG
1017	SHC1_Y427	25857.5	43194.9	40112.6	32010.4	5101.25	10245	8046.51	6597.27	P29353	yVNVQN	DPSyVNVQN
1018	SHC1_Y427A	309.822	242.639	1027.47	472.729	584.9	229.447	1099.39	253.617	P29353	AVNVQN	DPSyVNVQN
	Adaptor	MCF10A	MCF7	T47D	MDA MB231
1019	SHC2_Y338	5122.57	13043.8	8768.02	2115.2	821.954	3707.33	1610.58	382.954	P98077	yYNSIP	EHNyYNSIP
1020	SHC2_Y338A	195.344	971.717	144.474	18.8662	396.371	354.515	853.204	162.427	P98077	AYNSIP	EHNyYNSIP
1021	SHC2_Y339	3489.16	2759.07	401.37	717.17	501.971	1133.92	900.802	277.808	P98077	yNSIPG	HNYyNSIPG
1022	SHC2_Y339A	419.491	2074.69	424.333	194.403	210.033	322.288	1218.8	644.885	P98077	ANSIPG	HNYyNSIPG
1023	SHC2_Y414	26012.6	35984.4	9142.09	10479.5	6309.07	8985.67	10472.7	1250.82	P98077	yVNTQG	EHLyVNTQG
1024	SHC2_Y414A	35.8878	12.6197	102.219	46.646	348.073	147.09	1063.82	171.473	P98077	AVNTQG	EHLyVNTQG
	Adaptor	MCF10A	MCF7	T47D	MDA MB231
1025	SHC4_Y424	14030.3	14090.9	10170.3	8576.71	2412.74	3113.71	3712.77	1438	Q6S5L8	yENCLE	SSVyENCLE
1026	SHC4_Y424A	34.7011	1624.16	117.17	26.3887	260.557	5453.77	897.967	190.494	Q6S5L8	AENCLE	SSVyENCLE
	Adaptor	MCF10A	MCF7	T47D	MDA MB231
1027	SHIP1_Y1022	98.3916	585.749	1348.88	801.985	105.6	310.05	919.609	254.322	Q92835	yGSLSS	NPLyGSLSS
1028	SHIP1_Y1022A	94.9828	0.01	101.159	5.37278	393.548	111.285	799.143	220.48	Q92835	AGSLSS	NPLyGSLSS
1029	SHIP1_Y865	371.299	909.518	1149.56	611.864	302.975	259.393	934.019	256.851	Q92835	yDFVKT	EKLyDFVKT
1030	SHIP1_Y865A	114.944	79.0693	21.8264	104.771	191.395	192.172	888.456	468.363	Q92835	ADFVKT	EKLyDFVKT
1031	SHIP1_Y915	1618.6	2157.69	1120.52	778.876	553.681	631.513	898.353	350.346	Q92835	yMGVGP	NPNyMGVGP
1032	SHIP1_Y915A	220.8	183.303	215.133	2.37086	493.098	312.165	945.002	161.959	Q92835	AMGVGP	NPNyMGVGP
1033	SHIP1_Y944	2161.17	3286.8	1499.38	1328.81	308.388	622.329	1103.25	589.792	Q92835	yDQPPK	AWSyDQPPK
1034	SHIP1_Y944A	8.59755	1.06754	395.307	99.1896	141.454	110.363	1904.17	297.169	Q92835	ADQPPK	AWSyDQPPK
	Adaptor	MCF10A	MCF7	T47D	MDA MB231
1035	SHIP2_Y1135	4287.35	4319.24	1668.89	1532.99	1751.01	1211.56	834.195	330.983	O15357	yAPAGP	EVDyAPAGP
1036	SHIP2_Y1135A	650.824	978.44	86.9931	183.781	424.153	329.215	672.012	279.308	O15357	AAPAGP	EVDyAPAGP
1037	SHIP2_Y1162	2086.51	6058.19	2984	880.054	668.114	606.059	1215.93	276.86	O15357	yGRPLS	PSDyGRPLS
1038	SHIP2_Y1162A	211.428	672.714	241.745	41.3704	588.436	293.931	849.108	172.72	O15357	AGRPLS	PSDyGRPLS
1039	SHIP2_Y671	213.399	171.446	445.215	367.945	221.191	146.362	936.062	445.746	O15357	yAWHKQ	RDTyAWHKQ
1040	SHIP2_Y671A	65.5443	238.958	659.741	300.057	154.012	242.399	1118.37	471.073	O15357	AAWHKQ	RDTyAWHKQ
1041	SHIP2_Y886	23.117	203.667	1326.28	308.817	157.125	263.13	879.099	388.792	O15357	yEWISI	ERLyEWISI
1042	SHIP2_Y886A	0.01	5.05857	589.504	96.045	86.1141	234.789	835.828	225.083	O15357	AEWISI	ERLyEWISI
1043	SHIP2_Y986	165.405	209.911	499.496	501.906	200.67	347.141	976.757	230.426	O15357	yYVLEG	NPAyYVLEG
1044	SHIP2_Y986A	113.247	47.0288	76.1607	43.9624	481.951	325.592	908.613	408.47	O15357	AYVLEG	NPAyYVLEG
1045	SHIP2_Y987	334.836	422.929	2092.5	1191.87	160.955	218.411	1075.39	285.904	O15357	yVLEGV	PAYyVLEGV
1046	SHIP2_Y987A	89.9605	332.97	155.095	0.01	201.253	671.873	957.707	179.166	O15357	AVLEGV	PAYyVLEGV
	Adaptor	MCF10A	MCF7	T47D	MDA MB231
1073	STAP2_Y22	475.936	376.487	561.686	703.409	208.227	247.788	937.72	200.89	Q9UGK3	yESFLE	SHYyESFLE
1074	STAP2_Y22A	0.01	34.7619	28.7724	0.01	114.842	254.523	887.462	213.908	Q9UGK3	AESFLE	SHYyESFLE
1075	STAP2_Y250	2741.03	2045.21	1912.08	1100.28	448.723	766.248	807.138	565.519	Q9UGK3	yEKVLG	DEDyEKVLG
1076	STAP2_Y250A	13.1812	0.01	217.874	0.01	101.127	106.163	862.514	161.604	Q9UGK3	AEKVLG	DEDyEKVLG
1077	STAP2_Y310	10152.5	15528.8	4815.89	3281.66	2053.26	4319.25	1060	422.988	Q9UGK3	yVTPIG	EENyVTPIG
1078	STAP2_Y310A	1871.09	4559.17	302.301	33.8458	474.003	930.23	866.818	185.961	Q9UGK3	AVTPIG	EENyVTPIG
1079	STAP2_Y322	9413.24	44833.7	27806.4	22189	3979.14	11153.5	10893	1144.19	Q9UGK3	yENQDV	AVDyENQDV
1080	STAP2_Y322A	824.514	473.963	11724.5	1600.82	593.405	874.818	2520.07	447.279	Q9UGK3	AENQDV	AVDyENQDV
	Adaptor	MCF10A	MCF7	T47D	MDA MB231
1203	VAV1_Y142	363.408	543.135	2985.01	1541.21	224.337	300.345	1600.74	508.633	P15498	ySGLSD	EDIySGLSD
1204	VAV1_Y142A	194.169	41.2074	16.1966	13.9913	202.689	158.454	1283.22	191.195	P15498	ASGLSD	EDIySGLSD
1205	VAV1_Y160	203.437	214.948	160.842	183.052	188.687	136.703	772.153	309.441	P15498	yDCVEN	EDLyDCVEN
1206	VAV1_Y160A	99.7456	96.9644	36.4752	15.7136	175.81	180.009	697.972	172.944	P15498	ADCVEN	EDLyDCVEN
1207	VAV1_Y174	403.878	1151.71	1000.77	678.755	177.944	428.964	1617.65	213.051	P15498	yEDLMR	DEIyEDLMR
1208	VAV1_Y174A	766.001	56.7788	2.8919	26.3783	1229.17	236.489	784.091	239.822	P15498	AEDLMR	DEIyEDLMR
1209	VAV1_Y441	130.124	407.166	542.868	421.901	205.73	253.957	1387.99	266.966	P15498	yDLKDF	RGDSyDLKDF
1210	VAV1_Y441A	3.2646	60.8472	291.242	0.01	121.478	150.149	956.898	322.341	P15498	ADLKDF	RGDSyDLKDF
1211	VAV1_Y826	120.488	178.238	74.8814	187.873	476.403	208.034	791.551	412.263	P15498	yGRVGW	GEIyGRVGW
1212	VAV1_Y826A	123.205	266.213	105.208	16.1589	540.408	218.055	885.208	232.691	P15498	AGRVGW	GEIyGRVGW
1213	VAV1_Y844	72.1856	167.089	191.637	255.795	150.542	195.795	788.789	240.739	P15498	yYSEYC	EDYSEyC
1214	VAV1_Y844A	0.01	197.39	0.01	2.37086	135.728	268.497	1906.05	153.897	P15498	AYSEYC	EDYSEyC
	Adaptor	MCF10A	MCF7	T47D	MDA MB231
1215	VAV2_Y142	850.49	983.38	315.372	969.43	313.286	290.92	896.771	341.617	P52735	yRSLEE	DDVyRSLEE
1216	VAV2_Y142A	72.2887	71.8106	0.01	7.85129	127.743	244.177	943.413	207.138	P52735	ARSLEE	DDVyRSLEE
1217	VAV2_Y159	100.293	302.065	171.978	334.781	113.643	221.053	690.308	195.956	P52735	yDCVPC	EDIyDCVPC
1218	VAV2_Y159A	7.75667	261.207	0.01	0.01	98.2588	772.421	793.626	156.616	P52735	ADCVPC	EDIyDCVPC
1219	VAV2_Y172	912.198	684.385	907.207	1291.27	762.655	309.226	1106.44	363.46	P52735	yEDIIK	DDIyEDIIK
1220	VAV2_Y172A	15.2133	0.01	0.01	142.242	178.062	106.838	535.851	524.343	P52735	AEDIIK	DDIyEDIIK
1221	VAV2_Y529	317.71	861.539	724.981	851.36	155.419	477.552	4121.67	475.305	P52735	yTFDKT	FQMyTFDKT
1222	VAV2_Y529A	292.648	84.749	0.01	2.37086	293.511	185.869	626.44	162.468	P52735	ATFDKT	FQMyTFDKT
	Adaptor	MCF10A	MCF7	T47D	MDA MB231
1223	VAV3_Y141	4627.47	1441.44	1202.17	1217.92	1608.36	386.038	979.682	300.016	Q9UKW4	yKGLPD	EDIyKGLPD
1224	VAV3_Y141A	340.655	288.378	0.01	17.6732	265.302	185.634	601.66	159.509	Q9UKW4	AKGLPD	EDIyKGLPD
1225	VAV3_Y439	900.902	1011.15	1287.59	1333.68	164.495	487.515	915.163	393.608	Q9UKW4	yEMKEI	RKGDNyEMKEI
1226	VAV3_Y439A	39.124	229.65	0.01	51.3436	113.313	265.933	987.783	361.616	Q9UKW4	AEMKEI	RKGDNyEMKEI

## Sheet: Adaptors selected
	Bar graphs for binding data for all pY motif for selected signaling adaptor proteins
S.No		GRB2 Binding values				Standard deviation of each observation for columns C, D, E and F
S no	Adaptor	MCF10A	MCF7	T47D	MDA MB231	MCF10A	MCF7	T47D	MDA MB231	Reporter Control Type	Reporter Sequence (N' to C')	Note
1	BLNK_Y178	4404.81	3286.24	1283.5	1421.58	831.008	1337.83	1075.51	375.937	Q8WV28	yVVPVE	EADyVVPVE
	BLNK_Y178A	258.018	370.917	61.938	28.8328	518.308	425.552	1065.93	241.301	Q8WV28	AVVPVE	EADyVVPVE
	BLNK_Y189	4082.42	6477.65	1491	2027.26	952.641	1470.78	1045.05	396.085	Q8WV28	yIHPTE	DENyIHPTE
	BLNK_Y189A	327.448	483.054	325.714	53.4147	245.577	173.109	1980.01	279.763	Q8WV28	AIHPTE	DENyIHPTE
	BLNK_Y72	4040.7	6650.33	13530.4	9887.78	759.882	1471.95	3124.34	824.652	Q8WV28	yENPDE	DSDyENPDE
	BLNK_Y72A	164.115	224.369	18.5126	36.6281	158.956	413.149	788.039	349.219	Q8WV28	AENPDE	DSDyENPDE
	BLNK_Y84	3611.87	5581.56	1887.8	1812.3	1307	801.952	1583.71	378.12	Q8WV28	yVMPAE	SEMyVMPAE
	BLNK_Y84A	218.131	88.2967	0.01	10.1491	221.855	163.416	665.557	272.461	Q8WV28	AVMPAE	SEMyVMPAE
	BLNK_Y96	4635.26	2917.22	2457.36	2839.38	873.263	2610.96	1251.93	758.717	Q8WV28	yEPPPV	DDSyEPPPV
	BLNK_Y96A	221.274	295.282	0.01	87.2902	165.501	182.984	888.697	238.518	Q8WV28	AEPPPV	DDSyEPPPV
	Adaptor	MCF10A	MCF7	T47D	MDA MB231
2	GRB10_Y404	26460.9	23001.9	33230.2	9281.29	4210.78	6231.49	12377	1357.05	Q13322	yQNYRI	MLLyQNYRI
	GRB10_Y404A	519.926	974.302	104.969	277.636	340.447	441.032	630.069	231.762	Q13322	AQNYRI	MLLyQNYRI
	GRB10_Y67	572.145	718.44	2224.52	846.524	313.97	427.7	1485.08	237.143	Q13322	ySACSM	ESLySACSM
	GRB10_Y67A	113.353	0.01	131.746	18.046	113.706	133.639	1480.17	396.445	Q13322	ASACSM	ESLySACSM
3	GRB2_Y160	502.637	344.232	5377.02	1147.47	194.927	247.989	1381.68	396.733	P62993	yVQALF	QPTyVQALF
	GRB2_Y160A	0.01	7.8919	2378.12	150.857	105.354	187.62	1094	220.2	P62993	AVQALF	QPTyVQALF
	GRB2_Y209	16022.2	33623.2	7218.14	5612.53	4106.33	9819.57	2721.12	675.686	P62993	yVTPVN	PRNyVTPVN
	GRB2_Y209A	7230.64	5040.71	384.457	261.42	833.399	1346.42	1137.11	366.756	P62993	AVTPVN	PRNyVTPVN
	Adaptor	MCF10A	MCF7	T47D	MDA MB231
4	NCK1_Y105	405.587	934.559	1718.02	840.295	233.075	204.598	1096.77	376.223	P16333	yDLNMP	ERLyDLNMP
	NCK1_Y105A	131.551	163.495	58.1828	56.8642	195.956	177.443	858.829	182.197	P16333	ADLNMP	ERLyDLNMP
	NCK1_Y268	4427.01	14062	3325.73	1537.94	708.82	3926.29	1358.2	426.67	P16333	yIRPSL	QCDyIRPSL
	NCK1_Y268A	349.19	2512.84	153.37	34.6006	410.838	463.547	1012.83	247.279	P16333	AIRPSL	QCDyIRPSL
	Adaptor	MCF10A	MCF7	T47D	MDA MB231
5	PLCG2_Y1197	1485.09	2899	957.332	661.205	277.5	959.724	3425.96	260.327	P16885	ySSCRQ	EELySSCRQ
	PLCG2_Y1197A	286.239	75.9117	237.084	193.825	175.472	140.79	1116.04	281.313	P16885	ASSCRQ	EELySSCRQ
	PLCG2_Y1217	1830.22	1716.35	223.043	1015.41	512.238	400.127	816.153	515.969	P16885	yDTHQN	LFLyDTHQN
	PLCG2_Y1217A	321.738	354.804	32.9276	143.885	171.595	301.704	816.069	273.875	P16885	ADTHQN	LFLyDTHQN
	PLCG2_Y1245	971.087	944.32	191.349	600.872	298.419	329.589	895.01	317.431	P16885	yQEKCN	LQLyQEKCN
	PLCG2_Y1245A	298.576	124.709	0.01	32.2911	238.52	129.996	666.724	199.366	P16885	AQEKCN	LQLyQEKCN
	PLCG2_Y733	1765.84	1657.82	94.3832	563.499	564.342	602.191	874.901	386.16	P16885	yPVTPE	RLRyPVTPE
	PLCG2_Y733A	926.07	1446.81	0.01	101.386	235.359	211.016	699.191	211.9	P16885	APVTPE	RLRyPVTPE
	PLCG2_Y743	908.895	2050.05	217.134	534.662	1464.91	446.294	652.367	227.589	P16885	yNMERD	LERyNMERD
	PLCG2_Y743A	2757.57	11251.9	1036.17	681.872	1058.1	2019.66	2408	305.314	P16885	ANMERD	LERyNMERD
	PLCG2_Y753	1388.64	2512.59	122.365	401.11	403.732	328.53	749.151	315.941	P16885	yDVSRM	NSLyDVSRM
	PLCG2_Y753A	601.846	2431.98	0.01	33.5689	352.429	276.658	624.223	192.287	P16885	ADVSRM	NSLyDVSRM
	PLCG2_Y759	2817.46	4489.65	640.059	2321.77	480.559	492.359	1004.7	462.669	P16885	yVDPSE	SRMyVDPSE
	PLCG2_Y759A	309.078	84.1049	0.01	13.5363	723.164	265.241	614.046	318.853	P16885	AVDPSE	SRMyVDPSE
	Adaptor	MCF10A	MCF7	T47D	MDA MB231
6	PTN11_Y263	1845.5	1340.53	708.77	380.972	447.815	515.963	891.991	479.304	Q06124	ySRKEG	KLLySRKEG
	PTN11_Y263A	13.9217	0.01	0.01	18.0487	223.024	299.92	1785.8	355.901	Q06124	ASRKEG	KLLySRKEG
	PTN11_Y279	49343.5	54709.6	34959	13126.7	9335.57	11951.7	12962.3	3607.62	Q06124	yKNILP	KNRykNILP
	PTN11_Y279A	0.01	0.01	205.303	154.15	88.9391	248.754	776.101	220.493	Q06124	AKNILP	KNRykNILP
	PTN11_Y304	25368.3	44375.2	19112.7	9107.23	4961.13	5152.91	4949.51	2565.23	Q06124	yINANI	VSDyINANI
	PTN11_Y304A	180.069	203.736	22.2133	146.317	148.02	188.844	559.675	220.184	Q06124	AINANI	VSDyINANI
	PTN11_Y327	1557.79	1622.56	383.941	711.265	204.412	422.183	897.036	333.885	Q06124	yIATQG	KKSyIATQG
	PTN11_Y327A	29.3406	5.72548	0.01	91.8364	137.841	127.595	641.144	244.83	Q06124	AIATQG	KKSyIATQG
	PTN11_Y515	366.361	268.36	4346.87	1217.75	278.686	131.592	1548.24	449.999	Q06124	yRFIYM	EAQyRFIYM
	PTN11_Y515A	79.5883	443.849	3.38	116.713	440.609	2320.66	739.647	498.359	Q06124	ARFIYM	EAQyRFIYM
	PTN11_Y546	22900.1	41429.9	41982.2	9691.64	2737.75	6086.11	15656.7	874.563	Q06124	yTNIKY	GHEyTNIKY
	PTN11_Y546A	175.993	169.86	218.202	78.8793	348.934	118.888	991.788	336.725	Q06124	ATNIKY	GHEyTNIKY
	PTN11_Y584	41697.2	54037.2	39003.2	27969.9	6256.24	5872.22	12934.3	3794.41	Q06124	yENVGL	ARVyENVGL
	PTN11_Y584A	61.7295	15.9897	37.374	110.717	155.73	128.17	729.214	250.132	Q06124	AENVGL	ARVyENVGL
	PTN11_Y62	113.32	369.164	843.776	486.441	226.094	2001.16	1507.93	297.114	Q06124	yYDLYG	TGDyYDLYG
	PTN11_Y62A	37.494	0.01	91.9849	0.01	257.02	210.832	966.971	212.435	Q06124	AYDLYG	TGDyYDLYG
	PTN11_Y63	53.7883	224.495	7.16017	255.983	109.359	242.758	768.134	245.277	Q06124	yDLYGG	GDYyDLYGG
	PTN11_Y63A	128.861	7.54278	0.01	2.37086	168.387	104.492	659.893	274.155	Q06124	ADLYGG	GDYyDLYGG
	PTN11_Y66	688.427	994.255	278.884	589.245	329.851	283.018	875.012	384.839	Q06124	yGGEKF	YDLyGGEKF
	PTN11_Y66A	183.756	27.7762	0.01	80.7352	151.63	137.534	769.395	330.007	Q06124	AGGEKF	YDLyGGEKF
	Adaptor	MCF10A	MCF7	T47D	MDA MB231
7	PTN6_Y377	331.011	568.206	338.088	404.65	216.782	246.64	891.187	251.888	P29350	ySVTNC	YGPySVTNC
	PTN6_Y377A	86.2239	167.465	296.98	0.01	152.218	140.261	2655.24	171.494	P29350	ASVTNC	YGPySVTNC
	PTN6_Y509	1472.18	1807.07	1712.56	994.642	535.412	427.668	1026.08	427.366	P29350	yVAIAQ	KFIyVAIAQ
	PTN6_Y509A	0.01	192.374	460.206	70.8483	91.3772	281.776	1085.48	198.653	P29350	AVAIAQ	KFIyVAIAQ
	PTN6_Y536	3420.7	9757.09	18833.4	3174.36	1894.61	1883.74	6155.92	3242.96	P29350	yGNITY	ESEyGNITY
	PTN6_Y536A	1628.43	3638.55	6563.85	464.63	641.64	917.013	3594.57	317.487	P29350	AGNITY	ESEyGNITY
	PTN6_Y564	18921.2	30395.4	23850.4	20110.8	6060.9	9468.11	9212.65	3718.59	P29350	yENLHT	EDVyENLHT
	PTN6_Y564A	241.286	0.01	363.502	176.379	286.848	109.893	1073.36	526.628	P29350	AENLHT	EDVyENLHT
	Adaptor	MCF10A	MCF7	T47D	MDA MB231
8	SHC1_Y349	3230.45	5232.16	13497.7	3079.03	538.188	424.068	3437.02	539.769	P29353	yYNDFP	DHQyYNDFP
	SHC1_Y349A	70.0548	971.86	34.3026	72.638	103.815	657.819	788.858	243.082	P29353	AYNDFP	DHQyYNDFP
	SHC1_Y350	565.784	1070.67	991.573	487.748	728.886	449.679	999.916	368.312	P29353	yNDFPG	HQYyNDFPG
	SHC1_Y350A	623.528	2443.86	163.999	79.1824	286.995	399.076	793.962	154.079	P29353	ANDFPG	HQYyNDFPG
	SHC1_Y427	25857.5	43194.9	40112.6	32010.4	5101.25	10245	8046.51	6597.27	P29353	yVNVQN	DPSyVNVQN
	SHC1_Y427A	309.822	242.639	1027.47	472.729	584.9	229.447	1099.39	253.617	P29353	AVNVQN	DPSyVNVQN
9	SHC2_Y338	5122.57	13043.8	8768.02	2115.2	821.954	3707.33	1610.58	382.954	P98077	yYNSIP	EHNyYNSIP
	SHC2_Y338A	195.344	971.717	144.474	18.8662	396.371	354.515	853.204	162.427	P98077	AYNSIP	EHNyYNSIP
	SHC2_Y339	3489.16	2759.07	401.37	717.17	501.971	1133.92	900.802	277.808	P98077	yNSIPG	HNYyNSIPG
	SHC2_Y339A	419.491	2074.69	424.333	194.403	210.033	322.288	1218.8	644.885	P98077	ANSIPG	HNYyNSIPG
	SHC2_Y414	26012.6	35984.4	9142.09	10479.5	6309.07	8985.67	10472.7	1250.82	P98077	yVNTQG	EHLyVNTQG
	SHC2_Y414A	35.8878	12.6197	102.219	46.646	348.073	147.09	1063.82	171.473	P98077	AVNTQG	EHLyVNTQG
10	SHC4_Y424	14030.3	14090.9	10170.3	8576.71	2412.74	3113.71	3712.77	1438	Q6S5L8	yENCLE	SSVyENCLE
	SHC4_Y424A	34.7011	1624.16	117.17	26.3887	260.557	5453.77	897.967	190.494	Q6S5L8	AENCLE	SSVyENCLE
	Adaptor	MCF10A	MCF7	T47D	MDA MB231
11	STAP2_Y22	475.936	376.487	561.686	703.409	208.227	247.788	937.72	200.89	Q9UGK3	yESFLE	SHYyESFLE
	STAP2_Y22A	0.01	34.7619	28.7724	0.01	114.842	254.523	887.462	213.908	Q9UGK3	AESFLE	SHYyESFLE
	STAP2_Y250	2741.03	2045.21	1912.08	1100.28	448.723	766.248	807.138	565.519	Q9UGK3	yEKVLG	DEDyEKVLG
	STAP2_Y250A	13.1812	0.01	217.874	0.01	101.127	106.163	862.514	161.604	Q9UGK3	AEKVLG	DEDyEKVLG
	STAP2_Y310	10152.5	15528.8	4815.89	3281.66	2053.26	4319.25	1060	422.988	Q9UGK3	yVTPIG	EENyVTPIG
	STAP2_Y310A	1871.09	4559.17	302.301	33.8458	474.003	930.23	866.818	185.961	Q9UGK3	AVTPIG	EENyVTPIG
	STAP2_Y322	9413.24	44833.7	27806.4	22189	3979.14	11153.5	10893	1144.19	Q9UGK3	yENQDV	AVDyENQDV
	STAP2_Y322A	824.514	473.963	11724.5	1600.82	593.405	874.818	2520.07	447.279	Q9UGK3	AENQDV	AVDyENQDV

## Sheet: cytoskeleton
		Binding data for all pY motif for selected cytoskeletal signaling proteins
S.No		GRB2 Binding values				Standard deviation of each observation for columns C, D, E and F
S. No	Cytoskeleton related	MCF10A	MCF7	T47D	MDA MB231	MCF10A	MCF7	T47D	MDA MB231	Reporter Control Type	Reporter Sequence (N' to C')	Note
	ACTS_Y171	5606.07	12374	2933.4	2759.49	1635.02	1935.99	1289.94	438.609	P68133	yALPHA	YEGyALPHA
	ACTS_Y171A	709.765	839.232	118.278	158.883	304.78	357.555	796.792	214.05	P68133	AALPHA	YEGyALPHA
	ACTS_Y190	244.349	580.72	1044.49	377.689	143.783	190.012	1087.59	263.461	P68133	yLMKIL	LTDyLMkIL
	ACTS_Y190A	20.8869	99.6131	197.213	0.01	176.014	273.258	2644.53	176.608	P68133	ALMKIL	LTDyLMkIL
	ACTS_Y200	647.595	519.976	11432.9	2841.34	541.05	289.27	2067.83	704.205	P68133	ySFVTT	ERGysFVTT
	ACTS_Y200A	163.292	420.351	561.866	7.83469	217.579	971.345	2323.44	173.159	P68133	ASFVTT	ERGysFVTT
	ACTS_Y220	323.764	161.601	3935.2	1775.69	221.218	537.627	1320.49	768.414	P68133	yVALDF	KLCyVALDF
	ACTS_Y220A	55.7	74.7944	473.285	15.4468	381.381	379.644	3350.95	219.539	P68133	AVALDF	KLCyVALDF
	ACTS_Y242	3991.54	7705.42	2241.06	2921.03	517.07	669.765	1003.97	765.081	P68133	yELPDG	EKsyELPDG
	ACTS_Y242A	675.118	147.702	0.01	108.572	791.358	184.878	673.9	645.441	P68133	AELPDG	EKsyELPDG
	ACTS_Y296	18927.3	25020.6	21522.1	6622.73	3221.95	3627.36	5320.36	1229.88	P68133	yANNVM	KDLyANNVM
	ACTS_Y296A	1671.23	736.423	9264.75	1262.88	443.87	383.308	2162.72	543.434	P68133	AANNVM	KDLyANNVM
	Cytoskeleton related	MCF10A	MCF7	T47D	MDA MB231	MCF10A	MCF7	T47D	MDA MB231
459	FHL1_Y207	160.723	83.9695	189.851	242.491	429.464	114.588	767.171	225.791	Q13642	yYCVDC	EDQyYCVDC
460	FHL1_Y207A	10.4212	0.01	0.01	0.01	88.7732	97.5637	972.92	184.192	Q13642	AYCVDC	EDQyYCVDC
461	FHL1_Y213	48781.1	56626.6	21255.5	4284.07	9533.26	7954.21	6174.24	527.187	Q13642	yKNFVA	VDCyKNFVA
462	FHL1_Y213A	117.08	925.661	102.999	106.866	193.882	3768.74	726.417	341.816	Q13642	AKNFVA	VDCyKNFVA
463	FHL1_Y272	209.829	285.235	0.01	122.332	196.433	133.434	704.066	240.71	Q13642	yCPDCA	EQVyCPDCA
464	FHL1_Y272A	130.149	75.1312	0.01	39.7829	149.214	109.157	695.705	270.691	Q13642	ACPDCA	EQVyCPDCA
	Cytoskeleton related	MCF10A	MCF7	T47D	MDA MB231
	LMNA _Y646	240.66	237.257	832.096	783.675	325.614	161.219	1038.92	625.545	P02545	yLLGNS	TRSyLLGNS
	LMNA _Y646 A	47.4752	58.2537	82.6143	0.01	129.598	346.06	1538.24	189.059	P02545	ALLGNS	TRSyLLGNS
	Cytoskeleton related	MCF10A	MCF7	T47D	MDA MB231
	SOCS3_Y204	2133.6	968.036	2000.39	2515.51	449.028	659.313	1319.22	1977.2	O14543	yEKVTQ	LDSyEKVTQ
	SOCS3_Y204A	0.01	192.374	237.449	161.311	82.9179	274.596	1128.18	200.149	O14543	AEKVTQ	LDSyEKVTQ
	SOCS3_Y221	1427.55	2362.48	1888.38	1864.86	339.645	443.388	977.419	453.379	O14543	yDAPLG	LDQyDAPL
	SOCS3_Y221A	2.13	99.7676	20.0705	0.01	84.954	168.801	882.144	163.251	O14543	ADAPLG	LDQyDAPL
	Cytoskeleton related	MCF10A	MCF7	T47D	MDA MB231
	TBB6_YY106	450.74	770.138	83.005	513.741	856.543	319.069	967.708	270.184	Q9BUF5	yTEGAE	KGHyTEGAE
	TBB6_YY106A	203.742	4.87793	0.01	0.01	564.051	277.664	794.189	198.26	Q9BUF5	ATEGAE	KGHyTEGAE
	Cytoskeleton related	MCF10A	MCF7	T47D	MDA MB231
	TENC1_Y483	1481.26	2623.01	205.711	623.975	376.663	262.129	688.949	275.332	Q63HR2	yAQVQR	GSPyAQVQR
	TENC1_Y483A	0.01	109.643	0.01	159.356	100.912	370.448	747.403	468.608	Q63HR2	AAQVQR	GSPyAQVQR
	TENC1_Y770	260.128	1556.82	0.01	390.396	131.571	455.453	588.073	365.091	Q63HR2	yTMCPE	GCSyTMCPE
	TENC1_Y770A	57.1253	240.503	0.01	0.01	125.283	292.8	773.19	164.673	Q63HR2	ATMCPE	GCSyTMCPE
	Cytoskeleton related	MCF10A	MCF7	T47D	MDA MB231
	TENS1_Y1149	104.163	237.64	740.904	565.527	213.224	222.436	1014.44	246.368	Q9HBL0	ySLQHF	SPDySLQHF
	TENS1_Y1149A	58.526	334.125	0.01	0.01	186.435	364.5	613.562	201.861	Q9HBL0	ASLQHF	SPDySLQHF
	TENS1_Y1254	902.504	1382.39	847.582	813.86	331.722	375.727	1255.97	268.91	Q9HBL0	yQVSGL	AGVyQVSGL
	TENS1_Y1254A	0.01	0.01	0.01	0.01	95.003	105.719	490.782	318.752	Q9HBL0	AQVSGL	AGVyQVSGL
	TENS1_Y1323	384.091	396.185	3283.99	1043.98	328.678	150.106	989.228	1113.46	Q9HBL0	yGGYST	HVAyGGYST
	TENS1_Y1323A	412.798	173.16	1341.38	158.469	308.9	271.449	831.304	296.968	Q9HBL0	AGGYST	HVAyGGYST
	TENS1_Y1326	5230.23	7834.1	1938.51	3501.73	1625.87	2116.98	1097.13	731.855	Q9HBL0	ySTPED	YGGySTPED
	TENS1_Y1326A	176.036	88.94	0.01	37.5507	137.566	186.07	736.226	399.77	Q9HBL0	ASTPED	YGGySTPED
	TENS1_Y1404	1828.45	2030.54	1651.28	1643.78	487.813	662.685	981.01	1124.37	Q9HBL0	yATING	LPNyATING
	TENS1_Y1404A	0.01	51.3311	38.1831	306.194	101.498	227.166	707.291	369.455	Q9HBL0	AATING	LPNyATING
	TENS1_Y327	1938.48	1935.96	1248.2	1453.39	672.977	688.533	749.02	344.987	Q9HBL0	yNTSDP	SVDyNTSDP
	TENS1_Y327A	92.2729	878.159	10.221	249.073	157.248	1867.4	740.227	213.182	Q9HBL0	ANTSDP	SVDyNTSDP
	TENS1_Y339	416.555	561.57	2808.4	1116.96	225.616	270.906	1470.71	664.786	Q9HBL0	yDNFSG	WDSyDNFSG
	TENS1_Y339A	258.064	442.896	0.01	0.01	201.579	170.216	496.609	224.574	Q9HBL0	ADNFSG	WDSyDNFSG
	TENS1_Y366	111.959	247.323	0.01	753.848	146.393	269.591	531.717	402.872	Q9HBL0	yAKVKK	GSLyAKVKK
	TENS1_Y366A	0.01	0.01	0.01	46.9442	77.52	88.7824	443.673	191.508	Q9HBL0	AAKVKK	GSLyAKVKK
	TENS1_Y796	149.352	116.229	0.01	239.428	161.634	158.658	564.944	300.501	Q9HBL0	yDYQPC	YSPyDYQPC
	TENS1_Y796A	1.72612	427.964	0.01	38.072	84.7426	1211.86	490.837	363.502	Q9HBL0	ADYQPC	YSPyDYQPC
	TENS1_Y903	46677.7	45918.2	13025.4	7582.72	8192.16	3776.11	4650.06	1808.53	Q9HBL0	yENQSP	DGQyENQSP
	TENS1_Y903A	57.9041	105.017	0.01	114.557	125.236	176.205	470.009	252.98	Q9HBL0	AENQSP	DGQyENQSP
	Cytoskeleton related	MCF10A	MCF7	T47D	MDA MB231
	TENS3_Y333	31293.8	44460.8	28859	29103.4	5101.52	12380.2	12441.3	5865.44	Q68CZ2	yENLSA	WDSyENLSA
	TENS3_Y333A	0.01	0.01	162.434	172.713	103.405	116.093	706.417	198.771	Q68CZ2	AENLSA	WDSyENLSA
	TENS3_Y354	86.6598	186.974	0.01	462.436	150.985	233.248	1248.36	196.711	Q68CZ2	yAKVRK	GSLyAKVRK
	TENS3_Y354A	0.01	192.374	0.01	0.01	139.256	287.231	474.162	165.125	Q68CZ2	AAKVRK	GSLyAKVRK
	TENS3_Y601	632.503	782.595	507.912	861.842	276.765	1192.48	807.689	220.271	Q68CZ2	ySFAPD	AHQySFAPD
	TENS3_Y601A	65.5742	432.71	0.01	0.01	121.049	406.471	640.894	136.829	Q68CZ2	ASFAPD	AHQySFAPD
	TENS3_Y780	1887.88	865.432	8256.45	2730.16	341.983	250.67	2228.33	421.574	Q68CZ2	yDNDAG	LGQyDNDAG
	TENS3_Y780A	64.0839	0.022857	0.01	0.01	128.96	92.773	1094.48	210.633	Q68CZ2	ADNDAG	LGQyDNDAG
	TENS3_Y855	693.273	1708.21	1800.23	529.452	372.529	1961.78	1168.65	278.934	Q68CZ2	yVKTAL	ETPyVKTAL
	TENS3_Y855A	0.01	60.4955	0.01	0.01	91.318	490.836	771.984	214.879	Q68CZ2	AVKTAL	ETPyVKTAL
	Cytoskeleton related	MCF10A	MCF7	T47D	MDA MB231
	TIAM1_YY1142	394.959	477.331	3645.59	1252.3	395.975	426.441	1102.94	707.687	Q13009	ySAFCA	FKLysAFCA
	TIAM1_YY1142A	0.01	64.7804	0.01	101.465	123.505	151.522	696.448	626.322	Q13009	ASAFCA	FKLysAFCA
	TIAM1_YY1323	233.688	257.394	595.884	785.555	198.195	236.812	831.922	333.471	Q13009	yEDWDP	LSIyEDWDP
	TIAM1_YY1323A	48.0873	258.962	0.01	30.1625	179.444	362.867	1125.65	226.059	Q13009	AEDWDP	LSIyEDWDP
	TIAM1_YY384	5212.23	25536.8	27794.3	10880.2	1732.03	4357.24	6576.48	2639.58	Q13009	yENFRR	QGVyENFRR
	TIAM1_YY384A	174.799	137.146	0.01	85.0996	210.244	146.922	1184.99	358.396	Q13009	AENFRR	QGVyENFRR
	Cytoskeleton related	MCF10A	MCF7	T47D	MDA MB231
	VIME_YY117	889.201	2064.54	469.043	494.702	954.006	798.946	887.08	312.347	P08670	yIDKVR	FANyIDkVR
	VIME_YY117A	27.4514	0.01	0.01	0.01	299.145	123.984	451.455	208.946	P08670	AIDKVR	FANyIDkVR
	VIME_YY276	3067.36	1086.67	2615.65	2633.52	339.357	777.379	1279.39	691.805	P08670	yESVAA	RQQyESVAA
	VIME_YY276A	0.01	0.01	0.01	67.8364	108.592	87.7434	628.296	372.24	P08670	AESVAA	RQQyESVAA
	VIME_YY30	3944.07	3926.56	3770.27	3664.42	1272.78	1112.74	2745.62	451.109	P08670	yVTTST	SRSyVttsT
	VIME_YY30A	0.01	192.374	0.01	12.1494	128.499	274.62	1091.44	209.876	P08670	AVTTST	SRSyVttsT
	VIME_YY38	451.042	1112.55	564.618	429.945	234.278	338.283	1395.59	523.994	P08670	ySLGSA	TRtysLGsA
	VIME_YY38A	0.01	0.01	0.01	62.5626	147.93	111.866	473.253	409.35	P08670	ASLGSA	TRtysLGsA
	VIME_YY53	1995.17	1655.61	1053.16	1152.4	492.16	415.991	1298.4	295.548	P08670	yASSPG	RsLyAssPG
	VIME_YY53A	38.2193	9.7669	0.01	52.4737	137.422	136.442	610.984	198.332	P08670	AASSPG	RsLyAssPG
	VIME_YY61	2759.87	4517.87	3691.08	1528.03	625.805	453.21	1189.94	496.612	P08670	yATRSS	GGVyATrss
	VIME_YY61A	0.01	0.01	36.511	76.7174	189.833	92.621	932.42	232.904	P08670	AATRSS	GGVyATrss

## Sheet: cytoskeleton selected
	Bar graphs for binding data for all pY motif for selected cytoskeletal signaling proteins
S.No		GRB2 Binding values				Standard deviation of each observation for columns C, D, E and F
S. No	Cytoskeleton related	MCF10A	MCF7	T47D	MDA MB231	MCF10A	MCF7	T47D	MDA MB231	Reporter Control Type	Reporter Sequence (N' to C')	Note
1	ACTS_Y171	5606.07	12374	2933.4	2759.49	1635.02	1935.99	1289.94	438.609	P68133	yALPHA	YEGyALPHA
	ACTS_Y171A	709.765	839.232	118.278	158.883	304.78	357.555	796.792	214.05	P68133	AALPHA	YEGyALPHA
	ACTS_Y190	244.349	580.72	1044.49	377.689	143.783	190.012	1087.59	263.461	P68133	yLMKIL	LTDyLMkIL
	ACTS_Y190A	20.8869	99.6131	197.213	0.01	176.014	273.258	2644.53	176.608	P68133	ALMKIL	LTDyLMkIL
	ACTS_Y200	647.595	519.976	11432.9	2841.34	541.05	289.27	2067.83	704.205	P68133	ySFVTT	ERGysFVTT
	ACTS_Y200A	163.292	420.351	561.866	7.83469	217.579	971.345	2323.44	173.159	P68133	ASFVTT	ERGysFVTT
	ACTS_Y220	323.764	161.601	3935.2	1775.69	221.218	537.627	1320.49	768.414	P68133	yVALDF	KLCyVALDF
	ACTS_Y220A	55.7	74.7944	473.285	15.4468	381.381	379.644	3350.95	219.539	P68133	AVALDF	KLCyVALDF
	ACTS_Y242	3991.54	7705.42	2241.06	2921.03	517.07	669.765	1003.97	765.081	P68133	yELPDG	EKsyELPDG
	ACTS_Y242A	675.118	147.702	0.01	108.572	791.358	184.878	673.9	645.441	P68133	AELPDG	EKsyELPDG
	ACTS_Y296	18927.3	25020.6	21522.1	6622.73	3221.95	3627.36	5320.36	1229.88	P68133	yANNVM	KDLyANNVM
	ACTS_Y296A	1671.23	736.423	9264.75	1262.88	443.87	383.308	2162.72	543.434	P68133	AANNVM	KDLyANNVM
	Cytoskeleton related	MCF10A	MCF7	T47D	MDA MB231
2	TENS1_Y1149	104.163	237.64	740.904	565.527	213.224	222.436	1014.44	246.368	Q9HBL0	ySLQHF	SPDySLQHF
	TENS1_Y1149A	58.526	334.125	0.01	0.01	186.435	364.5	613.562	201.861	Q9HBL0	ASLQHF	SPDySLQHF
	TENS1_Y1254	902.504	1382.39	847.582	813.86	331.722	375.727	1255.97	268.91	Q9HBL0	yQVSGL	AGVyQVSGL
	TENS1_Y1254A	0.01	0.01	0.01	0.01	95.003	105.719	490.782	318.752	Q9HBL0	AQVSGL	AGVyQVSGL
	TENS1_Y1323	384.091	396.185	3283.99	1043.98	328.678	150.106	989.228	1113.46	Q9HBL0	yGGYST	HVAyGGYST
	TENS1_Y1323A	412.798	173.16	1341.38	158.469	308.9	271.449	831.304	296.968	Q9HBL0	AGGYST	HVAyGGYST
	TENS1_Y1326	5230.23	7834.1	1938.51	3501.73	1625.87	2116.98	1097.13	731.855	Q9HBL0	ySTPED	YGGySTPED
	TENS1_Y1326A	176.036	88.94	0.01	37.5507	137.566	186.07	736.226	399.77	Q9HBL0	ASTPED	YGGySTPED
	TENS1_Y1404	1828.45	2030.54	1651.28	1643.78	487.813	662.685	981.01	1124.37	Q9HBL0	yATING	LPNyATING
	TENS1_Y1404A	0.01	51.3311	38.1831	306.194	101.498	227.166	707.291	369.455	Q9HBL0	AATING	LPNyATING
	TENS1_Y327	1938.48	1935.96	1248.2	1453.39	672.977	688.533	749.02	344.987	Q9HBL0	yNTSDP	SVDyNTSDP
	TENS1_Y327A	92.2729	878.159	10.221	249.073	157.248	1867.4	740.227	213.182	Q9HBL0	ANTSDP	SVDyNTSDP
	TENS1_Y339	416.555	561.57	2808.4	1116.96	225.616	270.906	1470.71	664.786	Q9HBL0	yDNFSG	WDSyDNFSG
	TENS1_Y339A	258.064	442.896	0.01	0.01	201.579	170.216	496.609	224.574	Q9HBL0	ADNFSG	WDSyDNFSG
	TENS1_Y366	111.959	247.323	0.01	753.848	146.393	269.591	531.717	402.872	Q9HBL0	yAKVKK	GSLyAKVKK
	TENS1_Y366A	0.01	0.01	0.01	46.9442	77.52	88.7824	443.673	191.508	Q9HBL0	AAKVKK	GSLyAKVKK
	TENS1_Y796	149.352	116.229	0.01	239.428	161.634	158.658	564.944	300.501	Q9HBL0	yDYQPC	YSPyDYQPC
	TENS1_Y796A	1.72612	427.964	0.01	38.072	84.7426	1211.86	490.837	363.502	Q9HBL0	ADYQPC	YSPyDYQPC
	TENS1_Y903	46677.7	45918.2	13025.4	7582.72	8192.16	3776.11	4650.06	1808.53	Q9HBL0	yENQSP	DGQyENQSP
	TENS1_Y903A	57.9041	105.017	0.01	114.557	125.236	176.205	470.009	252.98	Q9HBL0	AENQSP	DGQyENQSP
	Cytoskeleton related	MCF10A	MCF7	T47D	MDA MB231
3	TENS3_Y333	31293.8	44460.8	28859	29103.4	5101.52	12380.2	12441.3	5865.44	Q68CZ2	yENLSA	WDSyENLSA
	TENS3_Y333A	0.01	0.01	162.434	172.713	103.405	116.093	706.417	198.771	Q68CZ2	AENLSA	WDSyENLSA
	TENS3_Y354	86.6598	186.974	0.01	462.436	150.985	233.248	1248.36	196.711	Q68CZ2	yAKVRK	GSLyAKVRK
	TENS3_Y354A	0.01	192.374	0.01	0.01	139.256	287.231	474.162	165.125	Q68CZ2	AAKVRK	GSLyAKVRK
	TENS3_Y601	632.503	782.595	507.912	861.842	276.765	1192.48	807.689	220.271	Q68CZ2	ySFAPD	AHQySFAPD
	TENS3_Y601A	65.5742	432.71	0.01	0.01	121.049	406.471	640.894	136.829	Q68CZ2	ASFAPD	AHQySFAPD
	TENS3_Y780	1887.88	865.432	8256.45	2730.16	341.983	250.67	2228.33	421.574	Q68CZ2	yDNDAG	LGQyDNDAG
	TENS3_Y780A	64.0839	0.022857	0.01	0.01	128.96	92.773	1094.48	210.633	Q68CZ2	ADNDAG	LGQyDNDAG
	TENS3_Y855	693.273	1708.21	1800.23	529.452	372.529	1961.78	1168.65	278.934	Q68CZ2	yVKTAL	ETPyVKTAL
	TENS3_Y855A	0.01	60.4955	0.01	0.01	91.318	490.836	771.984	214.879	Q68CZ2	AVKTAL	ETPyVKTAL
	Cytoskeleton related	MCF10A	MCF7	T47D	MDA MB231
4	TIAM1_YY1142	394.959	477.331	3645.59	1252.3	395.975	426.441	1102.94	707.687	Q13009	ySAFCA	FKLysAFCA
	TIAM1_YY1142A	0.01	64.7804	0.01	101.465	123.505	151.522	696.448	626.322	Q13009	ASAFCA	FKLysAFCA
	TIAM1_YY1323	233.688	257.394	595.884	785.555	198.195	236.812	831.922	333.471	Q13009	yEDWDP	LSIyEDWDP
	TIAM1_YY1323A	48.0873	258.962	0.01	30.1625	179.444	362.867	1125.65	226.059	Q13009	AEDWDP	LSIyEDWDP
	TIAM1_YY384	5212.23	25536.8	27794.3	10880.2	1732.03	4357.24	6576.48	2639.58	Q13009	yENFRR	QGVyENFRR
	TIAM1_YY384A	174.799	137.146	0.01	85.0996	210.244	146.922	1184.99	358.396	Q13009	AENFRR	QGVyENFRR

## Sheet: Ras-Erk
	Binding data for all pY motif for selected Ras-Erk pathway signaling proteins
S.No		GRB2 Binding values				Standard deviation of each observation for columns C, D, E and F
S. No	RAS-ERK Pathway	MCF10A	MCF10A	MCF7	MCF7	T47D	T47D	MDA MB231	MDA MB231					Reporter Control Type	Reporter Sequence (N' to C')	Note
1	GRB2_Y160	502.637	194.927	344.232	247.989	5377.02	1381.68	1147.47	396.733					P62993	yVQALF	QPTyVQALF
	GRB2_Y160A	0.01	105.354	7.8919	187.62	2378.12	1094	150.857	220.2					P62993	AVQALF	QPTyVQALF
	GRB2_Y209	16022.2	4106.33	33623.2	9819.57	7218.14	2721.12	5612.53	675.686					P62993	yVTPVN	PRNyVTPVN
	GRB2_Y209A	7230.64	833.399	5040.71	1346.42	384.457	1137.11	261.42	366.756					P62993	AVTPVN	PRNyVTPVN
2	RAF1_Y232	4795.3	1448.23	7785.05	7551.91	5908.46	1471.38	3931.22	404.581					P04049	ySTPHA	QHRystPHA
	RAF1_Y232A	282.153	219.73	609.763	277.038	109.634	842.117	1.28151	213.065					P04049	ASTPHA	QHRystPHA
	RAF1_Y340	6.67113	125.508	68.1482	331.741	238.952	1045.92	198.14	245.019					P04049	yYWEIE	DssyyWEIE
	RAF1_Y340A	131.532	455.587	0.01	135.47	404.148	1765.2	0.01	181.118					P04049	AYWEIE	DssyyWEIE
	RAF1_Y341	8.85984	106.362	2.07048	100.024	490.263	885.041	530.027	308.137					P04049	yWEIEA	ssyyWEIEA
	RAF1_Y341A	66.5455	388.333	69.957	364.311	118.103	792.658	127.616	949.521					P04049	AWEIEA	ssyyWEIEA
3	RASA1_Y460	453.619	226.804	1027.83	318.504	310.325	944.881	375.795	247.157					P20936	yNTIRR	KEIyNTIRR
	RASA1_Y460A	75.3586	219.741	1151.87	303.234	0.01	644.101	263.652	390.229					P20936	ANTIRR	KEIyNTIRR
	RASA1_Y615	1046.88	236.613	2292.57	610.644	8251.11	1942.4	1964.07	551.88					P20936	yCNIYL	TNPyCNIYL
	RASA1_Y615A	0.01	101.244	541.431	1011.5	300.095	1122.36	0.01	208.383					P20936	ACNIYL	TNPyCNIYL
	RASA1_Y952	655.597	210.489	840.11	279.193	261.136	820.297	632.741	345.184					P20936	yMEGVN	KEPyMEGVN
	RASA1_Y952A	155.219	457.982	75.6813	151.429	1.86214	766.526	72.9269	251.551					P20936	AMEGVN	KEPyMEGVN
4	RASA3_Y66	1643.71	299.289	3230.75	1060.46	391.082	876.041	546.118	345.057					Q14644	yCEIPR	EDFyCEIPR
	RASA3_Y66A	275.079	340.209	284.385	251.741	228.661	987.191	0.01	175.458					Q14644	ACEIPR	EDFyCEIPR
5	RASH_Y157	842.524	260.56	1387.76	325.301	1650.27	1259.14	1214.3	476.919					P01112	yTLVRE	DAFyTLVRE
	RASH_Y157A	64.3155	104.147	279.156	216.472	68.7788	759.021	28.2149	232.813					P01112	ATLVRE	DAFyTLVRE
6	VAV1_Y142	363.408	224.337	543.135	300.345	2985.01	1600.74	1541.21	508.633					P15498	ySGLSD	EDIySGLSD
	VAV1_Y142A	194.169	202.689	41.2074	158.454	16.1966	1283.22	13.9913	191.195					P15498	ASGLSD	EDIySGLSD
	VAV1_Y160	203.437	188.687	214.948	136.703	160.842	772.153	183.052	309.441					P15498	yDCVEN	EDLyDCVEN
	VAV1_Y160A	99.7456	175.81	96.9644	180.009	36.4752	697.972	15.7136	172.944					P15498	ADCVEN	EDLyDCVEN
	VAV1_Y174	403.878	177.944	1151.71	428.964	1000.77	1617.65	678.755	213.051					P15498	yEDLMR	DEIyEDLMR
	VAV1_Y174A	766.001	1229.17	56.7788	236.489	2.8919	784.091	26.3783	239.822					P15498	AEDLMR	DEIyEDLMR
	VAV1_Y441	130.124	205.73	407.166	253.957	542.868	1387.99	421.901	266.966					P15498	yDLKDF	RGDSyDLKDF
	VAV1_Y441A	3.2646	121.478	60.8472	150.149	291.242	956.898	0.01	322.341					P15498	ADLKDF	RGDSyDLKDF
	VAV1_Y826	120.488	476.403	178.238	208.034	74.8814	791.551	187.873	412.263					P15498	yGRVGW	GEIyGRVGW
	VAV1_Y826A	123.205	540.408	266.213	218.055	105.208	885.208	16.1589	232.691					P15498	AGRVGW	GEIyGRVGW
	VAV1_Y844	72.1856	150.542	167.089	195.795	191.637	788.789	255.795	240.739					P15498	yYSEYC	EDYSEyC
	VAV1_Y844A	0.01	135.728	197.39	268.497	0.01	1906.05	2.37086	153.897					P15498	AYSEYC	EDYSEyC
7	VAV2_Y142	850.49	313.286	983.38	290.92	315.372	896.771	969.43	341.617					P52735	yRSLEE	DDVyRSLEE
	VAV2_Y142A	72.2887	127.743	71.8106	244.177	0.01	943.413	7.85129	207.138					P52735	ARSLEE	DDVyRSLEE
	VAV2_Y159	100.293	113.643	302.065	221.053	171.978	690.308	334.781	195.956					P52735	yDCVPC	EDIyDCVPC
	VAV2_Y159A	7.75667	98.2588	261.207	772.421	0.01	793.626	0.01	156.616					P52735	ADCVPC	EDIyDCVPC
	VAV2_Y172	912.198	762.655	684.385	309.226	907.207	1106.44	1291.27	363.46					P52735	yEDIIK	DDIyEDIIK
	VAV2_Y172A	15.2133	178.062	0.01	106.838	0.01	535.851	142.242	524.343					P52735	AEDIIK	DDIyEDIIK
	VAV2_Y529	317.71	155.419	861.539	477.552	724.981	4121.67	851.36	475.305					P52735	yTFDKT	FQMyTFDKT
	VAV2_Y529A	292.648	293.511	84.749	185.869	0.01	626.44	2.37086	162.468					P52735	ATFDKT	FQMyTFDKT
8	VAV3_Y141	4627.47	1608.36	1441.44	386.038	1202.17	979.682	1217.92	300.016					Q9UKW4	yKGLPD	EDIyKGLPD
	VAV3_Y141A	340.655	265.302	288.378	185.634	0.01	601.66	17.6732	159.509					Q9UKW4	AKGLPD	EDIyKGLPD
	VAV3_Y439	900.902	164.495	1011.15	487.515	1287.59	915.163	1333.68	393.608					Q9UKW4	yEMKEI	RKGDNyEMKEI
	VAV3_Y439A	39.124	113.313	229.65	265.933	0.01	987.783	51.3436	361.616					Q9UKW4	AEMKEI	RKGDNyEMKEI

## Sheet: Ras-Erk selected
			Bar graphs for binding data for all pY motif for selected Ras-Erk pathway signaling proteins
S.No			GRB2 Binding values				Standard deviation of each observation for columns C, D, E and F
S. No		RAS-ERK Pathway	MCF10A	MCF7	T47D	MDA MB231	STDEV	STDEV	STDEV	STDEV	Reporter Control Type	Reporter Sequence (N' to C')	Note
1	1	GRB2_Y160	502.637	344.232	5377.02	1147.47	194.927	247.989	1381.68	396.733	P62993	yVQALF	QPTyVQALF
		GRB2_Y160A	0.01	7.8919	2378.12	150.857	105.354	187.62	1094	220.2	P62993	AVQALF	QPTyVQALF
		GRB2_Y209	16022.2	33623.2	7218.14	5612.53	4106.33	9819.57	2721.12	675.686	P62993	yVTPVN	PRNyVTPVN
		GRB2_Y209A	7230.64	5040.71	384.457	261.42	833.399	1346.42	1137.11	366.756	P62993	AVTPVN	PRNyVTPVN
		RAS-ERK Pathway	MCF10A	MCF7	T47D	MDA MB231
2	2	RAF1_Y232	4795.3	7785.05	5908.46	3931.22	1448.23	7551.91	1471.38	404.581	P04049	ySTPHA	QHRystPHA
		RAF1_Y232A	282.153	609.763	109.634	1.28151	219.73	277.038	842.117	213.065	P04049	ASTPHA	QHRystPHA
		RAF1_Y340	6.67113	68.1482	238.952	198.14	125.508	331.741	1045.92	245.019	P04049	yYWEIE	DssyyWEIE
		RAF1_Y340A	131.532	0.01	404.148	0.01	455.587	135.47	1765.2	181.118	P04049	AYWEIE	DssyyWEIE
		RAF1_Y341	8.85984	2.07048	490.263	530.027	106.362	100.024	885.041	308.137	P04049	yWEIEA	ssyyWEIEA
		RAF1_Y341A	66.5455	69.957	118.103	127.616	388.333	364.311	792.658	949.521	P04049	AWEIEA	ssyyWEIEA
		RAS-ERK Pathway	MCF10A	MCF7	T47D	MDA MB231
3	3	RASA1_Y460	453.619	1027.83	310.325	375.795	226.804	318.504	944.881	247.157	P20936	yNTIRR	KEIyNTIRR
		RASA1_Y460A	75.3586	1151.87	0.01	263.652	219.741	303.234	644.101	390.229	P20936	ANTIRR	KEIyNTIRR
		RASA1_Y615	1046.88	2292.57	8251.11	1964.07	236.613	610.644	1942.4	551.88	P20936	yCNIYL	TNPyCNIYL
		RASA1_Y615A	0.01	541.431	300.095	0.01	101.244	1011.5	1122.36	208.383	P20936	ACNIYL	TNPyCNIYL
		RASA1_Y952	655.597	840.11	261.136	632.741	210.489	279.193	820.297	345.184	P20936	yMEGVN	KEPyMEGVN
		RASA1_Y952A	155.219	75.6813	1.86214	72.9269	457.982	151.429	766.526	251.551	P20936	AMEGVN	KEPyMEGVN
		RAS-ERK Pathway	MCF10A	MCF7	T47D	MDA MB231
4	4	RASA3_Y66	1643.71	3230.75	391.082	546.118	299.289	1060.46	876.041	345.057	Q14644	yCEIPR	EDFyCEIPR
		RASA3_Y66A	275.079	284.385	228.661	0.01	340.209	251.741	987.191	175.458	Q14644	ACEIPR	EDFyCEIPR
		RAS-ERK Pathway	MCF10A	MCF7	T47D	MDA MB231
5	5	RASH_Y157	842.524	1387.76	1650.27	1214.3	260.56	325.301	1259.14	476.919	P01112	yTLVRE	DAFyTLVRE
		RASH_Y157A	64.3155	279.156	68.7788	28.2149	104.147	216.472	759.021	232.813	P01112	ATLVRE	DAFyTLVRE
		RAS-ERK Pathway	MCF10A	MCF7	T47D	MDA MB231
6	6	VAV1_Y142	363.408	543.135	2985.01	1541.21	224.337	300.345	1600.74	508.633	P15498	ySGLSD	EDIySGLSD
		VAV1_Y142A	194.169	41.2074	16.1966	13.9913	202.689	158.454	1283.22	191.195	P15498	ASGLSD	EDIySGLSD
		VAV1_Y160	203.437	214.948	160.842	183.052	188.687	136.703	772.153	309.441	P15498	yDCVEN	EDLyDCVEN
		VAV1_Y160A	99.7456	96.9644	36.4752	15.7136	175.81	180.009	697.972	172.944	P15498	ADCVEN	EDLyDCVEN
		VAV1_Y174	403.878	1151.71	1000.77	678.755	177.944	428.964	1617.65	213.051	P15498	yEDLMR	DEIyEDLMR
		VAV1_Y174A	766.001	56.7788	2.8919	26.3783	1229.17	236.489	784.091	239.822	P15498	AEDLMR	DEIyEDLMR
		VAV1_Y441	130.124	407.166	542.868	421.901	205.73	253.957	1387.99	266.966	P15498	yDLKDF	RGDSyDLKDF
		VAV1_Y441A	3.2646	60.8472	291.242	0.01	121.478	150.149	956.898	322.341	P15498	ADLKDF	RGDSyDLKDF
		VAV1_Y826	120.488	178.238	74.8814	187.873	476.403	208.034	791.551	412.263	P15498	yGRVGW	GEIyGRVGW
		VAV1_Y826A	123.205	266.213	105.208	16.1589	540.408	218.055	885.208	232.691	P15498	AGRVGW	GEIyGRVGW
		VAV1_Y844	72.1856	167.089	191.637	255.795	150.542	195.795	788.789	240.739	P15498	yYSEYC	EDYSEyC
		VAV1_Y844A	0.01	197.39	0.01	2.37086	135.728	268.497	1906.05	153.897	P15498	AYSEYC	EDYSEyC
		RAS-ERK Pathway	MCF10A	MCF7	T47D	MDA MB231
7	7	VAV2_Y142	850.49	983.38	315.372	969.43	313.286	290.92	896.771	341.617	P52735	yRSLEE	DDVyRSLEE
		VAV2_Y142A	72.2887	71.8106	0.01	7.85129	127.743	244.177	943.413	207.138	P52735	ARSLEE	DDVyRSLEE
		VAV2_Y159	100.293	302.065	171.978	334.781	113.643	221.053	690.308	195.956	P52735	yDCVPC	EDIyDCVPC
		VAV2_Y159A	7.75667	261.207	0.01	0.01	98.2588	772.421	793.626	156.616	P52735	ADCVPC	EDIyDCVPC
		VAV2_Y172	912.198	684.385	907.207	1291.27	762.655	309.226	1106.44	363.46	P52735	yEDIIK	DDIyEDIIK
		VAV2_Y172A	15.2133	0.01	0.01	142.242	178.062	106.838	535.851	524.343	P52735	AEDIIK	DDIyEDIIK
		VAV2_Y529	317.71	861.539	724.981	851.36	155.419	477.552	4121.67	475.305	P52735	yTFDKT	FQMyTFDKT
		VAV2_Y529A	292.648	84.749	0.01	2.37086	293.511	185.869	626.44	162.468	P52735	ATFDKT	FQMyTFDKT
		RAS-ERK Pathway	MCF10A	MCF7	T47D	MDA MB231
8	8	VAV3_Y141	4627.47	1441.44	1202.17	1217.92	1608.36	386.038	979.682	300.016	Q9UKW4	yKGLPD	EDIyKGLPD
		VAV3_Y141A	340.655	288.378	0.01	17.6732	265.302	185.634	601.66	159.509	Q9UKW4	AKGLPD	EDIyKGLPD
		VAV3_Y439	900.902	1011.15	1287.59	1333.68	164.495	487.515	915.163	393.608	Q9UKW4	yEMKEI	RKGDNyEMKEI
		VAV3_Y439A	39.124	229.65	0.01	51.3436	113.313	265.933	987.783	361.616	Q9UKW4	AEMKEI	RKGDNyEMKEI
